# Supplementary material for: Sleep prevents brain phosphoproteome disruption to safeguard survival
Source: Cell Discov. 2025 Jun 24;11:58. doi: 10.1038/s41421-025-00809-w (PMC12187926; doi:10.1038/s41421-025-00809-w)
Supplement: Supplementary file 2 — Dataset 1 [file 41421_2025_809_MOESM2_ESM.xlsx]

## Sheet: PONE Analysis Example
			B6J																	B6N																		8 weeks
	ZT time	Hours	M1	M2	M3	M4	M5	M6	M7	M8	M9	M10	M11	M12	M13	M14	M15	Mean	Cum.	M1	M2	M3	M4	M5	M6	M7	M8	M9	M10	M11	M12	M13	M14	M15	M16	Mean	Cum.	M1	M2	M3	M4	M5	M6	M7	M8	M9	M10	M11	M12
D3	ZT6	54	2	1	0	1	0	1	1	2	2	0	1	0	1	2	0	0.933333	0.933333	1	0	1	2	2	1	1	0	1	1	0	0	2	2	2	2	1.125	1.125	0	0	0	0	1	0	0	0	0	0	0	0
	ZT11	59	4	0	0	0	0	0	0	0	0	0	0	0	0	1	0	0.333333	1.26667	0	0	1	0	0	0	0	0	0	1	1	0	1	0	0	0	0.25	1.375	0	0	0	0	1	0	0	0	1	0	0	0
D4	ZT0	72		1	0	2	0	1	0	0	0	0	0	0	0	0	0	0.285714	1.55238	0	1	0	0	0	0	0	0	0	0	0	0	0	0	0	0	0.0625	1.4375	4	0	0	0	0	0	0	0	0	0	0	0
	ZT6	78		4	0	1	0	0	0	0	0	0	0	0	0	0	1	0.428571	1.98095	6	1	0	0	0	0	0	0	1	0	0	0	0	0	0	0	0.5	1.9375		4	0	1	0	0	0	0	0	0	0	0
	ZT11	83		5	1	3	0	1	0	2	0	0	0	0	0	0	0	0.857143	2.8381		2	0	1	2	0	0	0	1	0	0	1	0	0	0	0	0.466667	2.40417			4	2	0	0	0	0	0	0	0	0
D5	ZT0	96					2	6	3	2	0	0	0	0	0	0	0	1.18182	4.01991			6	5	2	1	2	0	3	0	0	0	0	0	0	0	1.35714	3.76131						4	1	0	1	0	0	3
	ZT6	102						7	7	7	4	4	0	0	0	0	0	2.9	6.91991						8	5	6	5	2	2	1	0	0	1	0	2.72727	6.48858							6	2	5	4	1	7
	ZT11	107							7	8	7	5	0	2	1	0	0	3.33333	10.2532								8	7	1	3	0	2	0	0	0	2.33333	8.82192										8	5	8
D6	ZT0	120											5	8	6	3	0	4.4	14.6532													4	3	1	1	2.25	11.0719
	ZT6	126													8	7	7	7.33333	21.9866															5	3	4	15.0719
	ZT11	131														7	8	7.5	29.4866																7	7	22.0719
D7	ZT0	144
	ZT6	150
	ZT11	155
D8	ZT0	168
[truncated: 22 more columns]

## Sheet: PONE value-remaining survival
	pone0_to_death	pone1_to_death	pone2_to_death	pone3_to_death	pone4_to_death	pone5_to_death	pone6_to_death	pone7_to_death	pone8_to_death
Mean	22.3962	16.3668	12.7379	12.5255	10.0127	5.62471	7.71	5.43571	3.31571
			23.53		18.53
	38.37	19.37		14.37
	38.05	19.05		14.05					1.05
	37.7	32.7	19.7			8.7
	37.58	24.58			18.58				13.58
	36.68	25.68		12.68		6.68		1.68
	35.35		22.35				16.35	11.35
	32.48	19.48		13.48				8.48
	31.22			18.22				12.22	7.22
	30.97		17.97		11.97			6.97
	30.68	24.68	19.68			6.68
	30.47			17.47		11.47	6.47
	30.43		12.43					6.43	1.43
	29.57	16.57			10.57	5.57
	29.38				24.38		11.38		5.38
	29.05	24.05					11.05		5.05
	28.42		15.42			9.42		4.42
	28.32	15.32		9.32				4.32
	28.25	23.25					10.25	4.25
	26.88	7.88	2.88
	25.53			12.53				1.53
	25.28			12.28				1.28
	25.02					12.02			1.02
	24.87		11.87			5.87		0.87
	24.35		6.35
	23.1	10.1				4.1
	22.9	17.9				4.9
	22.12		17.12						4.12
	22.08				16.08		11.08
	21.3	16.3				3.3
	20.62		15.62		2.62
	20.52	7.52				1.52
	20.47		7.47			1.47
	19.98		6.98						0.98
	19.9	6.9					0.9
	19.82	13.82	8.82
	19.8						6.8		0.8
	19.52	6.52							0.52
	18.88		12.88	7.88
	18.7				12.7	7.7
	18.68	13.68
	18.57				5.57
	18.5			5.5
	18.48		13.48		0.48
	17.82	6.82
	17.25		4.25
	15.3				2.3
	15.22				9.22			4.22
	15.15					2.15
	15.13						2.13
	14.17					1.17
	14.08							8.08	3.08
	13.9	7.9				2.9
	13.07
	12.42						6.42		1.42
	11.77				5.77				0.77
	11.62				6.62
	10.8				4.8
	10.03
	9.22		3.22
	7.98						1.98
