# Supplementary material for: Sleep prevents brain phosphoproteome disruption to safeguard survival
Source: Cell Discov. 2025 Jun 24;11:58. doi: 10.1038/s41421-025-00809-w (PMC12187926; doi:10.1038/s41421-025-00809-w)
Supplement: Supplementary file 3 — Dataset 2 [file 41421_2025_809_MOESM3_ESM.xlsx]

## Sheet: Experiment & Table descriptions
	Experiment ID	Experiment Name	Experimental Description	TMT Method	Channel 126	Channel 127N	Channel 127C	Channel 128N	Channel 128C	Channel 129N	Channel 129C	Channel 130N	Channel 130C	Channel 131						Table Order	Data Table	Table Content Description
	EX1	PSDpho_SPS_A	AD vs. PS vs. PD phosphoproteome, brain	TMT10	PS-1	PD-1			PS-2	PD-2			AD-1	AD-2						a	Summary of all phospho-sites	Summarized information of all phosphopeptides in this study
	EX2	PSDpho_SPS_B	AD vs. PS vs. PD phosphoproteome, brain	TMT10	PS-3	PD-3	PD-4	PS-4			AD-3	AD-4		PD-5							AD vs. PS vs. PD phosphoproteome, brain
	EX3	PSDpho_SPS_C	AD vs. PS vs. PD phosphoproteome, brain	TMT10	AD-5	AD-6	AD-7	PS-5	PS-6	PS-7	PS-8	PD-6	PD-7	PD-8						b	PSDpho1-Normalized	Normalized phosphopeptide abundance data of EX1 PSDpho_SPS_A
	EX4	RP4pho_SPS_A	PS vs. RP0 vs. RP4 phosphoproteome, brain	TMT10	PS-11	PS-12	PS-13	RP0-1	RP0-2	RP0-3	RP4-1	RP4-2	RP4-3	RP4-4						c	PSDpho2-Normalized	Normalized phosphopeptide abundance data of EX2 PSDpho_SPS_B
	EX5	RP4pho_SPS_B	PS vs. RP0 vs. RP4 phosphoproteome, brain	TMT10	PS-14	PS-15	PS-16	RP4-5	RP4-6	RP4-7	RP0-4	RP0-5	RP0-6	RP0-7						d	PSDpho3-Normalized	Normalized phosphopeptide abundance data of EX3 PSDpho_SPS_C
	EX6	RP4pho_SPS_C	PS vs. RP0 vs. RP4 phosphoproteome, brain	TMT10	PS-17	PS-18	PS-19	PS-20	RP4-8	RP4-9	RP4-10	RP0-8	RP0-9	RP0-10							PS vs. RP0 vs. RP4 phosphoproteome, brain
	Reanalyze																			h	RP4pho1-Normalized	Normalized phosphopeptide abundance data of EX4 RP4pho_SPS_A
		SDpho1	S6 vs. SD6 vs. RS3 phosphoproteome, brain	TMT10	S6-1	S6-2		SD6-1	SD6-2	SD6-3	SD6-4	RS3-1	RS3-2	RS3-3						i	RP4pho2-Normalized	Normalized phosphopeptide abundance data of EX5 RP4pho_SPS_B
		SDpho2	S6 vs. SD6 vs. RS3 phosphoproteome, brain	TMT10	S6-4	S6-5		S6-7	SD6-5	SD6-6	SD6-7	RS3-4	RS3-5	RS3-6						j	RP4pho3-Normalized	Normalized phosphopeptide abundance data of EX6 RP4pho_SPS_C
		SDpho3	S6 vs. SD6 vs. RS3 phosphoproteome, brain	TMT10	S6-8	S6-9	S6-10	SD6-8	SD6-9	SD6-10	RS3-7	RS3-8	RS3-9	RS3-10							S6 vs. SD6 vs. RS3 phosphoproteome, brain
		SlpWTpho1	WT vs. Slp phosphoproteome, brain	TMT6	WT-1	WT-2			WT-3	Slp-1			Slp-2	Slp-3						m	SDpho1-Normalized	Normalized phosphopeptide abundance data of re-analyzed SDpho1
		SlpWTpho2	WT vs. Slp phosphoproteome, brain	TMT6	WT-4	WT-5			WT-6	Slp-4			Slp-5	Slp-6						n	SDpho2-Normalized	Normalized phosphopeptide abundance data of re-analyzed SDpho2
																				o	SDpho3-Normalized	Normalized phosphopeptide abundance data of re-analyzed SDpho3
																					WT vs. Slp phosphoproteome, brain
																				r	SlpWTpho1-Normalized	Normalized phosphopeptide abundance data of re-analyzed SlpWTpho1
	Note:																			s	SlpWTpho2-Normalized	Normalized phosphopeptide abundance data of re-analyzed SlpWTpho2
	1. Mouse ID for each channel in different experiments are shown.
	2. This is a concise version. Please refer to MSV000089587 in MassIVE depositor for full version.
	Description of data processing procedures
	1	For phosphoproteomic analysis, phosphopeptides were used for further analysis including unique and composite (contain ≥ 2 phosphorylation sites) forms.
	2	(-Normalized Data table)The raw reporter ion signal-to-noise (S/N) values for each channel was normalized assuming equal input loading of all channels, which is the normalized quantification data used for following analysis.
	3	The normalized quantification data of all quantified phosphopeptides were consolidated (sum of value) to generate unique subject ID.
	4	The consolidated abundance values were then scaled for each phosphopeptide so that the average abundance is one.
	5	(-Scaled Data table)The scaled data from different experiments for same comparison were integrated together based on unique subject ID.
	6	The multiple unpaired t-test (p-value) analysis following the two-stage step-up False Discovery Rate (q-value) approach was used to determine statistical significance (q < 0.2) for each comparison.
	7	The mean value and False Discovery Rate (q-value) for each experiment condition was used to generate the "log2 (fold change)" value and "-log10 (q-value)"for each unique subject, which was used for further analysis.

## Sheet: Heading descriptions
	Phosphoproteome Heading	Description
	Confidence	Indicates a confidence level associated with the peptide.
	Sequence	Displays the sequence of amino acids that compose the peptide.
	Positions in Master Proteins	Displays the position of the peptides for the master protein.
	Modifications in Master Proteins	This is phospho-peptide accession, which contain protein accession name, number of modifications, target amino acid and position, and site probability.
	Qvality PEP	Displays the posterior error probability (PEP) for the identified peptide group.
	Qvality q-value	Displays the q-value for the identified peptide group.
	# PSMs	Displays the total number of identified PSMs in the peptide group, including those redundantly identified.
	# Missed Cleavages	Displays the number of cleavage sites in a peptide sequence that a cleavage reagent (enzyme) did not cleave.
	Abundances (Normalized)	Displays the normalized abundances values of the samples.
	DeltaScore (by Search Engine): Sequest HT	Displays a measure of the difference between the top two scores for the peptides identified by that spectrum.
	m/z [Da] (by Search Engine): Sequest HT	Displays the mass-to-charge ratio of the precursor ion, in daltons.
	DeltaM [ppm] (by Search Engine): Sequest HT	Displays the difference between the theoretical mass of the peptide and the experimental mass of the precursor ion, in parts per million.
	Deltam/z [Da] (by Search Engine): Sequest HT	Displays the difference between the measured charged mass (m/z [Da]) and the theoretical mass of the same charge (z).
	Percolator q-Value (by Search Engine): Sequest HT	Displays the q-value of the best PSM of the peptide groups that the search node identified.
	Percolator PEP (by Search Engine): Sequest HT	Displays the posterior error probability (PEP) of the best PSM of the peptide group that the search node identified.
	XCorr (by Search Engine): Sequest HT	Scores the number of fragment ions that are common to two different peptides with the same precursor mass and calculates the cross-correlation score for all candidate peptides queried from the database (Sequest HT searches only).
	Note: For more details please refer to Proteome Discoverer Help.

## Sheet: a Summary of all phospho-sites
Phosphopeptide subject ID (Unique No: 42,379)	Gene name (Unique No: 5,291)	Accession (Unique No: 6,371)	Phospho-site (Unique No: 32,292)
Q8R3W2 1xPhospho S119	0610009B22Rik	Q8R3W2	Q8R3W2 S119
A2CF83 1xPhospho S62	0610010K14Rik	A2CF83	A2CF83 S62
D6RI64 1xPhospho S17	1110004F10Rik	D6RI64	D6RI64 S17
A2AII6 2xPhospho S222 S225	1110051M20Rik	A2AII6	A2AII6 S222
A2AII6 2xPhospho S222 T226	1110051M20Rik	A2AII6	A2AII6 S222
A2AII6 1xPhospho S225	1110051M20Rik	A2AII6	A2AII6 S225
A2AII6 2xPhospho S222 S225	1110051M20Rik	A2AII6	A2AII6 S225
A2AII6 2xPhospho S222 T226	1110051M20Rik	A2AII6	A2AII6 T226
Q571N2 2xPhospho S112 S115	1110059G10Rik	Q571N2	Q571N2 S112
Q571N2 1xPhospho S115	1110059G10Rik	Q571N2	Q571N2 S115
Q571N2 2xPhospho S112 S115	1110059G10Rik	Q571N2	Q571N2 S115
A0A6Q6RNR6 2xPhospho S34 S51	1190005I06Rik	A0A6Q6RNR6	A0A6Q6RNR6 S34
A0A6Q6RNR6 2xPhospho S34 T/S	1190005I06Rik	A0A6Q6RNR6	A0A6Q6RNR6 S34
A0A6Q6RNR6 2xPhospho S34 T44	1190005I06Rik	A0A6Q6RNR6	A0A6Q6RNR6 S34
A0A6Q6RNR6 2xPhospho S34 T46	1190005I06Rik	A0A6Q6RNR6	A0A6Q6RNR6 S34
A0A6Q6RNR6 2xPhospho S34 S51	1190005I06Rik	A0A6Q6RNR6	A0A6Q6RNR6 S51
A0A6Q6RNR6 1xPhospho T44	1190005I06Rik	A0A6Q6RNR6	A0A6Q6RNR6 T44
A0A6Q6RNR6 2xPhospho S34 T44	1190005I06Rik	A0A6Q6RNR6	A0A6Q6RNR6 T44
A0A6Q6RNR6 1xPhospho T46	1190005I06Rik	A0A6Q6RNR6	A0A6Q6RNR6 T46
A0A6Q6RNR6 2xPhospho S34 T46	1190005I06Rik	A0A6Q6RNR6	A0A6Q6RNR6 T46
A0A1W2P6X0 1xPhospho T15	1500009L16Rik	A0A1W2P6X0	A0A1W2P6X0 T15
Q8K168 2xPhospho S158 T/Y	1700001C19Rik	Q8K168	Q8K168 S158
Q8C4A9 1xPhospho [145-162]	1700008J07Rik	Q8C4A9
Q9D927 1xPhospho S21	1810009N02Rik	Q9D927	Q9D927 S21
B9EKQ6 1xPhospho S325	2210408I21Rik	B9EKQ6	B9EKQ6 S325
A0A0R4J2B5 1xPhospho [249-280]	2310022A10Rik	A0A0R4J2B5
G5E8Z3 2xPhospho T131 T132	2310050C09Rik	G5E8Z3	G5E8Z3 T131
G5E8Z3 2xPhospho T131 T132	2310050C09Rik	G5E8Z3	G5E8Z3 T132
A0A1B0GR85 1xPhospho S1132	2900026A02Rik	A0A1B0GR85	A0A1B0GR85 S1132
A0A1B0GR85 1xPhospho S1442	2900026A02Rik	A0A1B0GR85	A0A1B0GR85 S1442
A0A1B0GR85 1xPhospho S227	2900026A02Rik	A0A1B0GR85	A0A1B0GR85 S227
A0A1B0GR85 1xPhospho S600	2900026A02Rik	A0A1B0GR85	A0A1B0GR85 S600
A0A1D5RLN6 1xPhospho S243	2900026A02Rik	A0A1D5RLN6	A0A1D5RLN6 S243
A0A1D5RLN6 1xPhospho S25	2900026A02Rik	A0A1D5RLN6	A0A1D5RLN6 S25
A0A1D5RLN6 2xPhospho S282 T292	2900026A02Rik	A0A1D5RLN6	A0A1D5RLN6 S282
A0A1D5RLN6 1xPhospho S282	2900026A02Rik	A0A1D5RLN6	A0A1D5RLN6 S282
A0A1D5RLN6 1xPhospho S336	2900026A02Rik	A0A1D5RLN6	A0A1D5RLN6 S336
A0A1D5RLN6 1xPhospho S379	2900026A02Rik	A0A1D5RLN6	A0A1D5RLN6 S379
A0A1D5RLN6 2xPhospho S282 T292	2900026A02Rik	A0A1D5RLN6	A0A1D5RLN6 T292
A0A1B0GR85 1xPhospho [283-303]	2900026A02Rik	A0A1B0GR85
A0A1D5RLN6 1xPhospho [53-63]	2900026A02Rik	A0A1D5RLN6
A0A0G2JEY4 1xPhospho S48	3110082I17Rik	A0A0G2JEY4	A0A0G2JEY4 S48
Q9CXH4 2xPhospho S114 S116	3300002A11Rik	Q9CXH4	Q9CXH4 S114
Q9CXH4 1xPhospho S114	3300002A11Rik	Q9CXH4	Q9CXH4 S114
Q9CXH4 1xPhospho S116	3300002A11Rik	Q9CXH4	Q9CXH4 S116
Q9CXH4 2xPhospho S114 S116	3300002A11Rik	Q9CXH4	Q9CXH4 S116
D3Z1F7 3xPhospho S152 S158 S164	4833439L19Rik	D3Z1F7	D3Z1F7 S152
D3Z1F7 3xPhospho S152 S158 S164	4833439L19Rik	D3Z1F7	D3Z1F7 S158
D3Z1F7 1xPhospho S164	4833439L19Rik	D3Z1F7	D3Z1F7 S164
D3Z1F7 3xPhospho S152 S158 S164	4833439L19Rik	D3Z1F7	D3Z1F7 S164
D3Z1F7 3xPhospho T156 S164 S/T	4833439L19Rik	D3Z1F7	D3Z1F7 S164
D3Z1F7 2xPhospho T160 S164	4833439L19Rik	D3Z1F7	D3Z1F7 S164
D3Z1F7 1xPhospho S216	4833439L19Rik	D3Z1F7	D3Z1F7 S216
D3Z1F7 3xPhospho T156 S164 S/T	4833439L19Rik	D3Z1F7	D3Z1F7 T156
D3Z1F7 2xPhospho T160 S164	4833439L19Rik	D3Z1F7	D3Z1F7 T160
D3Z1F7 1xPhospho T280	4833439L19Rik	D3Z1F7	D3Z1F7 T280
D3Z1F7 1xPhospho [149-166]	4833439L19Rik	D3Z1F7
D3Z1F7 1xPhospho [214-224]	4833439L19Rik	D3Z1F7
Q8CDH3 3xPhospho T350 T369 S/Y	4932416K20Rik	Q8CDH3	Q8CDH3 T350
Q8CDH3 3xPhospho T350 T369 S/Y	4932416K20Rik	Q8CDH3	Q8CDH3 T369
Q9D4F6 1xPhospho S55	4933414I15Rik	Q9D4F6	Q9D4F6 S55
Q05D39 1xPhospho S84	4933434E20Rik	Q05D39	Q05D39 S84
Q05D39 2xPhospho S88 T90	4933434E20Rik	Q05D39	Q05D39 S88
Q05D39 2xPhospho S88 T90	4933434E20Rik	Q05D39	Q05D39 T90
Q05D39 1xPhospho [80-102]	4933434E20Rik	Q05D39
B1APX2 1xPhospho S27	5031439G07Rik	B1APX2	B1APX2 S27
B1APX2 1xPhospho S30	5031439G07Rik	B1APX2	B1APX2 S30
B1APX2 2xPhospho S311 S322	5031439G07Rik	B1APX2	B1APX2 S311
B1APX2 1xPhospho S311	5031439G07Rik	B1APX2	B1APX2 S311
B1APX2 3xPhospho S318 S322 T/S	5031439G07Rik	B1APX2	B1APX2 S318
B1APX2 3xPhospho T310 S319 S322	5031439G07Rik	B1APX2	B1APX2 S319
B1APX2 2xPhospho S322 T/S	5031439G07Rik	B1APX2	B1APX2 S322
B1APX2 1xPhospho S322	5031439G07Rik	B1APX2	B1APX2 S322
B1APX2 3xPhospho T310 S319 S322	5031439G07Rik	B1APX2	B1APX2 S322
B1APX2 3xPhospho S318 S322 T/S	5031439G07Rik	B1APX2	B1APX2 S322
B1APX2 2xPhospho S311 S322	5031439G07Rik	B1APX2	B1APX2 S322
B1APX2 3xPhospho S332 T333 T336	5031439G07Rik	B1APX2	B1APX2 S332
B1APX2 2xPhospho S332 T333	5031439G07Rik	B1APX2	B1APX2 S332
B1APX2 1xPhospho S367	5031439G07Rik	B1APX2	B1APX2 S367
B1APX2 2xPhospho S394 S396	5031439G07Rik	B1APX2	B1APX2 S394
B1APX2 1xPhospho S396	5031439G07Rik	B1APX2	B1APX2 S396
B1APX2 2xPhospho S394 S396	5031439G07Rik	B1APX2	B1APX2 S396
B1APX2 1xPhospho S405	5031439G07Rik	B1APX2	B1APX2 S405
B1APX2 3xPhospho T310 S319 S322	5031439G07Rik	B1APX2	B1APX2 T310
B1APX2 1xPhospho T310	5031439G07Rik	B1APX2	B1APX2 T310
B1APX2 3xPhospho S332 T333 T336	5031439G07Rik	B1APX2	B1APX2 T333
B1APX2 2xPhospho S332 T333	5031439G07Rik	B1APX2	B1APX2 T333
B1APX2 3xPhospho S332 T333 T336	5031439G07Rik	B1APX2	B1APX2 T336
B1APX2 1xPhospho [305-327]	5031439G07Rik	B1APX2
J3KMQ6 2xPhospho S18 S19	5730455P16Rik	J3KMQ6	J3KMQ6 S18
J3KMQ6 1xPhospho S18	5730455P16Rik	J3KMQ6	J3KMQ6 S18
J3KMQ6 2xPhospho S18 S19	5730455P16Rik	J3KMQ6	J3KMQ6 S19
J3KMQ6 1xPhospho S55	5730455P16Rik	J3KMQ6	J3KMQ6 S55
J3KMQ6 1xPhospho S69	5730455P16Rik	J3KMQ6	J3KMQ6 S69
J3KMQ6 1xPhospho S8	5730455P16Rik	J3KMQ6	J3KMQ6 S8
J3KMQ6 1xPhospho [60-91]	5730455P16Rik	J3KMQ6
Q6NSQ3 1xPhospho S20	6330403K07Rik	Q6NSQ3	Q6NSQ3 S20
Q8VBZ2 1xPhospho S20	6330403K07Rik	Q8VBZ2	Q8VBZ2 S20
Q8VBZ2 1xPhospho S57	6330403K07Rik	Q8VBZ2	Q8VBZ2 S57
Q3TA40 1xPhospho S208	6430548M08Rik	Q3TA40	Q3TA40 S208
Q3TA40 1xPhospho S275	6430548M08Rik	Q3TA40	Q3TA40 S275
Q3TA40 1xPhospho S72	6430548M08Rik	Q3TA40	Q3TA40 S72
Q3TA40 1xPhospho S73	6430548M08Rik	Q3TA40	Q3TA40 S73
Q3TA40 1xPhospho [270-284]	6430548M08Rik	Q3TA40
Q3TA40 1xPhospho [71-96]	6430548M08Rik	Q3TA40
Q3TA40 1xPhospho [72-96]	6430548M08Rik	Q3TA40
Q0VAW6 1xPhospho S143	8030462N17Rik	Q0VAW6	Q0VAW6 S143
Q0VAW6 2xPhospho S145 S147	8030462N17Rik	Q0VAW6	Q0VAW6 S145
Q0VAW6 1xPhospho S145	8030462N17Rik	Q0VAW6	Q0VAW6 S145
Q0VAW6 2xPhospho S145 S147	8030462N17Rik	Q0VAW6	Q0VAW6 S147
Q0VAW6 3xPhospho S322 S323 S325	8030462N17Rik	Q0VAW6	Q0VAW6 S322
Q0VAW6 3xPhospho S322 S323 S325	8030462N17Rik	Q0VAW6	Q0VAW6 S323
Q0VAW6 3xPhospho S322 S323 S325	8030462N17Rik	Q0VAW6	Q0VAW6 S325
Q0VAW6 2xPhospho S66 S67	8030462N17Rik	Q0VAW6	Q0VAW6 S66
Q0VAW6 1xPhospho S66	8030462N17Rik	Q0VAW6	Q0VAW6 S66
Q0VAW6 1xPhospho S67	8030462N17Rik	Q0VAW6	Q0VAW6 S67
Q0VAW6 2xPhospho S66 S67	8030462N17Rik	Q0VAW6	Q0VAW6 S67
Q0VAW6 1xPhospho [143-155]	8030462N17Rik	Q0VAW6
Q0VAW6 1xPhospho [22-43]	8030462N17Rik	Q0VAW6
Q0VAW6 1xPhospho [65-83]	8030462N17Rik	Q0VAW6
Q8BQ42 1xPhospho [85-102]	9430077A04Rik	Q8BQ42
Q3UVN2 2xPhospho S91 S98	9430078G10Rik	Q3UVN2	Q3UVN2 S91
Q3UVN2 2xPhospho S91 S98	9430078G10Rik	Q3UVN2	Q3UVN2 S98
A0A2S0DFH5 1xPhospho T5	A0A2S0DFH5	A0A2S0DFH5	A0A2S0DFH5 T5
Q6GQT1 1xPhospho S414	A2m	Q6GQT1	Q6GQT1 S414
A2N1N0 3xPhospho S73 S75 Y76	A2N1N0	A2N1N0	A2N1N0 S73
A2N1N0 3xPhospho S73 S75 Y76	A2N1N0	A2N1N0	A2N1N0 S75
A2N1N0 3xPhospho S73 S75 Y76	A2N1N0	A2N1N0	A2N1N0 Y76
A0A0A0MQL2 1xPhospho S142	A430005L14Rik	A0A0A0MQL2	A0A0A0MQL2 S142
A6H6Q4 1xPhospho S33	A6H6Q4	A6H6Q4	A6H6Q4 S33
Q3TBA8 1xPhospho T52	AA413147	Q3TBA8	Q3TBA8 T52
A7E1Z3 1xPhospho [111-133]	Aadacl4fm1	A7E1Z3
Q8R2R3 1xPhospho S211	Aagab	Q8R2R3	Q8R2R3 S211
Q8R2R3 2xPhospho S311 S312	Aagab	Q8R2R3	Q8R2R3 S311
Q8R2R3 1xPhospho S312	Aagab	Q8R2R3	Q8R2R3 S312
Q8R2R3 2xPhospho S311 S312	Aagab	Q8R2R3	Q8R2R3 S312
Q8R2R3 1xPhospho [295-316]	Aagab	Q8R2R3
A0A571BDM4 1xPhospho S193	Aak1	A0A571BDM4	A0A571BDM4 S193
A0A571BDM4 1xPhospho S196	Aak1	A0A571BDM4	A0A571BDM4 S196
A0A571BEI2 1xPhospho S143	Aak1	A0A571BEI2	A0A571BEI2 S143
A0A571BEI2 3xPhospho S18 S26 T/S	Aak1	A0A571BEI2	A0A571BEI2 S18
A0A571BEI2 2xPhospho S18 T/S	Aak1	A0A571BEI2	A0A571BEI2 S18
A0A571BEI2 3xPhospho S18 T21 S26	Aak1	A0A571BEI2	A0A571BEI2 S18
A0A571BEI2 1xPhospho S26	Aak1	A0A571BEI2	A0A571BEI2 S26
A0A571BEI2 3xPhospho S18 T21 S26	Aak1	A0A571BEI2	A0A571BEI2 S26
A0A571BEI2 3xPhospho S18 S26 T/S	Aak1	A0A571BEI2	A0A571BEI2 S26
A0A571BEI2 2xPhospho T22 S26	Aak1	A0A571BEI2	A0A571BEI2 S26
A0A571BEI2 1xPhospho S288	Aak1	A0A571BEI2	A0A571BEI2 S288
A0A571BEI2 1xPhospho S330	Aak1	A0A571BEI2	A0A571BEI2 S330
A0A571BEI2 1xPhospho S79	Aak1	A0A571BEI2	A0A571BEI2 S79
A0A571BEI2 2xPhospho S82 T/S	Aak1	A0A571BEI2	A0A571BEI2 S82
A0A571BEI2 3xPhospho S18 T21 S26	Aak1	A0A571BEI2	A0A571BEI2 T21
A0A571BEI2 2xPhospho T22 S26	Aak1	A0A571BEI2	A0A571BEI2 T22
A0A571BEI2 1xPhospho Y447	Aak1	A0A571BEI2	A0A571BEI2 Y447
Q3UHJ0 2xPhospho S13 S14	Aak1	Q3UHJ0	Q3UHJ0 S13
Q3UHJ0 2xPhospho S13 S14	Aak1	Q3UHJ0	Q3UHJ0 S14
Q3UHJ0 2xPhospho S18 S21	Aak1	Q3UHJ0	Q3UHJ0 S18
Q3UHJ0 1xPhospho S18	Aak1	Q3UHJ0	Q3UHJ0 S18
Q3UHJ0 1xPhospho S20	Aak1	Q3UHJ0	Q3UHJ0 S20
Q3UHJ0 1xPhospho S21	Aak1	Q3UHJ0	Q3UHJ0 S21
Q3UHJ0 2xPhospho S18 S21	Aak1	Q3UHJ0	Q3UHJ0 S21
Q3UHJ0 2xPhospho T618 S621	Aak1	Q3UHJ0	Q3UHJ0 S621
Q3UHJ0 2xPhospho T618 S622	Aak1	Q3UHJ0	Q3UHJ0 S622
Q3UHJ0 2xPhospho S635 S640	Aak1	Q3UHJ0	Q3UHJ0 S635
Q3UHJ0 2xPhospho S635 S648	Aak1	Q3UHJ0	Q3UHJ0 S635
Q3UHJ0 2xPhospho S635 T638	Aak1	Q3UHJ0	Q3UHJ0 S635
Q3UHJ0 1xPhospho S635	Aak1	Q3UHJ0	Q3UHJ0 S635
Q3UHJ0 2xPhospho S640 S/T	Aak1	Q3UHJ0	Q3UHJ0 S640
Q3UHJ0 2xPhospho S635 S640	Aak1	Q3UHJ0	Q3UHJ0 S640
Q3UHJ0 2xPhospho S648 S/T	Aak1	Q3UHJ0	Q3UHJ0 S648
Q3UHJ0 2xPhospho S648 T/S	Aak1	Q3UHJ0	Q3UHJ0 S648
Q3UHJ0 2xPhospho S635 S648	Aak1	Q3UHJ0	Q3UHJ0 S648
Q3UHJ0 2xPhospho S650 T651	Aak1	Q3UHJ0	Q3UHJ0 S650
Q3UHJ0 1xPhospho S650	Aak1	Q3UHJ0	Q3UHJ0 S650
Q3UHJ0 4xPhospho S668 S674 S676 S680	Aak1	Q3UHJ0	Q3UHJ0 S668
Q3UHJ0 3xPhospho S668 T672 S676	Aak1	Q3UHJ0	Q3UHJ0 S668
Q3UHJ0 4xPhospho S668 S674 S676 S680	Aak1	Q3UHJ0	Q3UHJ0 S674
Q3UHJ0 2xPhospho T672 S674	Aak1	Q3UHJ0	Q3UHJ0 S674
Q3UHJ0 1xPhospho S676	Aak1	Q3UHJ0	Q3UHJ0 S676
Q3UHJ0 4xPhospho S668 S674 S676 S680	Aak1	Q3UHJ0	Q3UHJ0 S676
Q3UHJ0 3xPhospho S668 T672 S676	Aak1	Q3UHJ0	Q3UHJ0 S676
Q3UHJ0 2xPhospho T672 S676	Aak1	Q3UHJ0	Q3UHJ0 S676
Q3UHJ0 4xPhospho S668 S674 S676 S680	Aak1	Q3UHJ0	Q3UHJ0 S680
Q3UHJ0 1xPhospho S7	Aak1	Q3UHJ0	Q3UHJ0 S7
Q3UHJ0 1xPhospho S729	Aak1	Q3UHJ0	Q3UHJ0 S729
Q3UHJ0 1xPhospho S774	Aak1	Q3UHJ0	Q3UHJ0 S774
Q3UHJ0 1xPhospho S795	Aak1	Q3UHJ0	Q3UHJ0 S795
Q3UHJ0 2xPhospho S932 S/T	Aak1	Q3UHJ0	Q3UHJ0 S932
Q3UHJ0 2xPhospho S932 S936	Aak1	Q3UHJ0	Q3UHJ0 S932
Q3UHJ0 1xPhospho S932	Aak1	Q3UHJ0	Q3UHJ0 S932
Q3UHJ0 2xPhospho S935 S/T	Aak1	Q3UHJ0	Q3UHJ0 S935
Q3UHJ0 3xPhospho T927 S935 S938	Aak1	Q3UHJ0	Q3UHJ0 S935
Q3UHJ0 1xPhospho S936	Aak1	Q3UHJ0	Q3UHJ0 S936
Q3UHJ0 2xPhospho S932 S936	Aak1	Q3UHJ0	Q3UHJ0 S936
Q3UHJ0 2xPhospho S938 S939	Aak1	Q3UHJ0	Q3UHJ0 S938
Q3UHJ0 1xPhospho S938	Aak1	Q3UHJ0	Q3UHJ0 S938
Q3UHJ0 3xPhospho T927 S935 S938	Aak1	Q3UHJ0	Q3UHJ0 S938
Q3UHJ0 2xPhospho S938 S939	Aak1	Q3UHJ0	Q3UHJ0 S939
Q3UHJ0 1xPhospho T389	Aak1	Q3UHJ0	Q3UHJ0 T389
Q3UHJ0 1xPhospho T445	Aak1	Q3UHJ0	Q3UHJ0 T445
Q3UHJ0 1xPhospho T455	Aak1	Q3UHJ0	Q3UHJ0 T455
Q3UHJ0 1xPhospho T604	Aak1	Q3UHJ0	Q3UHJ0 T604
Q3UHJ0 2xPhospho T618 S/T	Aak1	Q3UHJ0	Q3UHJ0 T618
Q3UHJ0 2xPhospho T618 S621	Aak1	Q3UHJ0	Q3UHJ0 T618
Q3UHJ0 2xPhospho T618 S622	Aak1	Q3UHJ0	Q3UHJ0 T618
Q3UHJ0 1xPhospho T618	Aak1	Q3UHJ0	Q3UHJ0 T618
Q3UHJ0 1xPhospho T638	Aak1	Q3UHJ0	Q3UHJ0 T638
Q3UHJ0 2xPhospho S635 T638	Aak1	Q3UHJ0	Q3UHJ0 T638
Q3UHJ0 2xPhospho S650 T651	Aak1	Q3UHJ0	Q3UHJ0 T651
Q3UHJ0 2xPhospho T672 S674	Aak1	Q3UHJ0	Q3UHJ0 T672
Q3UHJ0 2xPhospho T672 S676	Aak1	Q3UHJ0	Q3UHJ0 T672
Q3UHJ0 3xPhospho S668 T672 S676	Aak1	Q3UHJ0	Q3UHJ0 T672
Q3UHJ0 3xPhospho T927 S935 S938	Aak1	Q3UHJ0	Q3UHJ0 T927
Q3UHJ0 1xPhospho [10-37]	Aak1	Q3UHJ0
Q3UHJ0 1xPhospho [3-37]	Aak1	Q3UHJ0
Q3UHJ0 1xPhospho [632-649]	Aak1	Q3UHJ0
Q3UHJ0 1xPhospho [633-649]	Aak1	Q3UHJ0
Q3UHJ0 1xPhospho [633-665]	Aak1	Q3UHJ0
Q3UHJ0 1xPhospho [650-665]	Aak1	Q3UHJ0
Q3UHJ0 1xPhospho [758-788]	Aak1	Q3UHJ0
Q3UHJ0 1xPhospho [789-822]	Aak1	Q3UHJ0
Q3UHJ0 1xPhospho [795-822]	Aak1	Q3UHJ0
Q3UHJ0 1xPhospho [934-948]	Aak1	Q3UHJ0
D3YWY5 1xPhospho S74	Aamdc	D3YWY5	D3YWY5 S74
D3YWY5 1xPhospho T71	Aamdc	D3YWY5	D3YWY5 T71
D3YWY5 1xPhospho [68-83]	Aamdc	D3YWY5
Q3URN5 3xPhospho T281 S283 S287	Aatf	Q3URN5	Q3URN5 S283
Q3URN5 3xPhospho T281 S283 S287	Aatf	Q3URN5	Q3URN5 S287
Q3URN5 3xPhospho T281 S287 S288	Aatf	Q3URN5	Q3URN5 S287
Q3URN5 3xPhospho T281 S287 S288	Aatf	Q3URN5	Q3URN5 S288
Q3URN5 3xPhospho T281 S283 S287	Aatf	Q3URN5	Q3URN5 T281
Q3URN5 3xPhospho T281 S287 S288	Aatf	Q3URN5	Q3URN5 T281
B1AZF3 2xPhospho S1041 S1044	Aatk	B1AZF3	B1AZF3 S1041
B1AZF3 1xPhospho S1044	Aatk	B1AZF3	B1AZF3 S1044
B1AZF3 2xPhospho S1041 S1044	Aatk	B1AZF3	B1AZF3 S1044
B1AZF3 3xPhospho T1165 S1168 S1171	Aatk	B1AZF3	B1AZF3 S1168
B1AZF3 2xPhospho T1165 S1168	Aatk	B1AZF3	B1AZF3 S1168
B1AZF3 3xPhospho T1165 S1168 S1171	Aatk	B1AZF3	B1AZF3 S1171
B1AZF3 1xPhospho S1215	Aatk	B1AZF3	B1AZF3 S1215
B1AZF3 1xPhospho S1273	Aatk	B1AZF3	B1AZF3 S1273
B1AZF3 1xPhospho S1286	Aatk	B1AZF3	B1AZF3 S1286
B1AZF3 2xPhospho S525 S534	Aatk	B1AZF3	B1AZF3 S525
B1AZF3 2xPhospho S525 S537	Aatk	B1AZF3	B1AZF3 S525
B1AZF3 1xPhospho S525	Aatk	B1AZF3	B1AZF3 S525
B1AZF3 2xPhospho S534 S/Y	Aatk	B1AZF3	B1AZF3 S534
B1AZF3 2xPhospho S525 S534	Aatk	B1AZF3	B1AZF3 S534
B1AZF3 2xPhospho S537 S/Y	Aatk	B1AZF3	B1AZF3 S537
B1AZF3 2xPhospho S525 S537	Aatk	B1AZF3	B1AZF3 S537
B1AZF3 1xPhospho S750	Aatk	B1AZF3	B1AZF3 S750
B1AZF3 1xPhospho S959	Aatk	B1AZF3	B1AZF3 S959
B1AZF3 1xPhospho S981	Aatk	B1AZF3	B1AZF3 S981
B1AZF3 3xPhospho T1165 S1168 S1171	Aatk	B1AZF3	B1AZF3 T1165
B1AZF3 2xPhospho T1165 S1168	Aatk	B1AZF3	B1AZF3 T1165
B1AZF3 1xPhospho [1261-1282]	Aatk	B1AZF3
B1AZF3 1xPhospho [516-547]	Aatk	B1AZF3
P41233 1xPhospho S1296	Abca1	P41233	P41233 S1296
Q5SSE9 3xPhospho S3153 S3162 S3163	Abca13	Q5SSE9	Q5SSE9 S3153
Q5SSE9 3xPhospho S3153 S3162 S3163	Abca13	Q5SSE9	Q5SSE9 S3162
Q5SSE9 3xPhospho S3153 S3162 S3163	Abca13	Q5SSE9	Q5SSE9 S3163
A2AJ26 1xPhospho S115	Abca2	A2AJ26	A2AJ26 S115
A2AJ26 1xPhospho S1237	Abca2	A2AJ26	A2AJ26 S1237
A2AJ26 1xPhospho S1239	Abca2	A2AJ26	A2AJ26 S1239
A2AJ26 2xPhospho S1321 S1330	Abca2	A2AJ26	A2AJ26 S1321
A2AJ26 1xPhospho S1321	Abca2	A2AJ26	A2AJ26 S1321
A2AJ26 2xPhospho S1326 S1330	Abca2	A2AJ26	A2AJ26 S1326
A2AJ26 1xPhospho S1326	Abca2	A2AJ26	A2AJ26 S1326
A2AJ26 2xPhospho S1321 S1330	Abca2	A2AJ26	A2AJ26 S1330
A2AJ26 2xPhospho S1326 S1330	Abca2	A2AJ26	A2AJ26 S1330
A2AJ26 1xPhospho S2380	Abca2	A2AJ26	A2AJ26 S2380
A2AJ26 2xPhospho T2410 S2417	Abca2	A2AJ26	A2AJ26 S2417
A2AJ26 1xPhospho T2395	Abca2	A2AJ26	A2AJ26 T2395
A2AJ26 2xPhospho T2410 S2417	Abca2	A2AJ26	A2AJ26 T2410
A2AJ26 1xPhospho T2410	Abca2	A2AJ26	A2AJ26 T2410
Q3TLK5 1xPhospho [179-195]	Abca4	Q3TLK5
A2AEP5 1xPhospho S451	Abca5	A2AEP5	A2AEP5 S451
A2AEP5 1xPhospho S815	Abca5	A2AEP5	A2AEP5 S815
P21447 1xPhospho S657	Abcb1a	P21447	P21447 S657
P21447 1xPhospho S667	Abcb1a	P21447	P21447 S667
P21447 1xPhospho S679	Abcb1a	P21447	P21447 S679
P21447 1xPhospho [653-660]	Abcb1a	P21447
B2RUR3 2xPhospho S665 Y667	Abcb1b	B2RUR3	B2RUR3 S665
B2RUR3 2xPhospho S665 Y667	Abcb1b	B2RUR3	B2RUR3 Y667
Q9CTU3 3xPhospho S231 T233 S234	Abcb5	Q9CTU3	Q9CTU3 S231
Q9CTU3 3xPhospho S231 T233 S234	Abcb5	Q9CTU3	Q9CTU3 S234
Q9CTU3 3xPhospho S231 T233 S234	Abcb5	Q9CTU3	Q9CTU3 T233
Q9DC29 1xPhospho S755	Abcb6	Q9DC29	Q9DC29 S755
Q9DC29 1xPhospho [744-763]	Abcb6	Q9DC29
Q9CXJ4 1xPhospho S622	Abcb8	Q9CXJ4	Q9CXJ4 S622
E9Q1I5 1xPhospho S289	Abcc1	E9Q1I5	E9Q1I5 S289
E9Q1I5 1xPhospho S290	Abcc1	E9Q1I5	E9Q1I5 S290
E9Q1I5 1xPhospho [288-304]	Abcc1	E9Q1I5
E9Q236-2 1xPhospho S566	Abcc4	E9Q236-2	E9Q236-2 S566
E9Q236-2 2xPhospho T567 T/S	Abcc4	E9Q236-2	E9Q236-2 T567
E9Q236-2 2xPhospho T567 T571	Abcc4	E9Q236-2	E9Q236-2 T567
E9Q236-2 2xPhospho T571 T573	Abcc4	E9Q236-2	E9Q236-2 T571
E9Q236-2 1xPhospho T571	Abcc4	E9Q236-2	E9Q236-2 T571
E9Q236-2 2xPhospho T567 T571	Abcc4	E9Q236-2	E9Q236-2 T571
E9Q236-2 2xPhospho T571 T573	Abcc4	E9Q236-2	E9Q236-2 T573
E9Q236-2 2xPhospho [548-575]	Abcc4	E9Q236-2
E9Q236-2 1xPhospho [558-575]	Abcc4	E9Q236-2
Q8CFP9 1xPhospho S43	Abcc5	Q8CFP9	Q8CFP9 S43
Q8CFP9 1xPhospho T41	Abcc5	Q8CFP9	Q8CFP9 T41
Q9R1X5 1xPhospho S558	Abcc5	Q9R1X5	Q9R1X5 S558
Q6PGE2 4xPhospho S289 S307 S314 S315	Abcc8	Q6PGE2	Q6PGE2 S289
Q6PGE2 4xPhospho S307 S314 S315 S	Abcc8	Q6PGE2	Q6PGE2 S307
Q6PGE2 3xPhospho S307 S314 S315	Abcc8	Q6PGE2	Q6PGE2 S307
Q6PGE2 2xPhospho S307 S314	Abcc8	Q6PGE2	Q6PGE2 S307
Q6PGE2 1xPhospho S307	Abcc8	Q6PGE2	Q6PGE2 S307
Q6PGE2 4xPhospho S289 S307 S314 S315	Abcc8	Q6PGE2	Q6PGE2 S307
Q6PGE2 4xPhospho S289 S307 S314 S315	Abcc8	Q6PGE2	Q6PGE2 S314
Q6PGE2 4xPhospho S307 S314 S315 S	Abcc8	Q6PGE2	Q6PGE2 S314
Q6PGE2 3xPhospho S307 S314 S315	Abcc8	Q6PGE2	Q6PGE2 S314
Q6PGE2 2xPhospho S307 S314	Abcc8	Q6PGE2	Q6PGE2 S314
Q6PGE2 4xPhospho S289 S307 S314 S315	Abcc8	Q6PGE2	Q6PGE2 S315
Q6PGE2 4xPhospho S307 S314 S315 S	Abcc8	Q6PGE2	Q6PGE2 S315
Q6PGE2 3xPhospho S307 S314 S315	Abcc8	Q6PGE2	Q6PGE2 S315
E9PUE8 1xPhospho S952	Abcc9	E9PUE8	E9PUE8 S952
E9PUE8 1xPhospho [932-956]	Abcc9	E9PUE8
Q61285 1xPhospho [52-63]	Abcd2	Q61285
Q3U645 1xPhospho S424	Abcd3	Q3U645	Q3U645 S424
Q6NXX7 1xPhospho S304	Abce1	Q6NXX7	Q6NXX7 S304
Q6P542 2xPhospho S103 S107	Abcf1	Q6P542	Q6P542 S103
Q6P542 1xPhospho S107	Abcf1	Q6P542	Q6P542 S107
Q6P542 2xPhospho S103 S107	Abcf1	Q6P542	Q6P542 S107
Q6P542 1xPhospho S138	Abcf1	Q6P542	Q6P542 S138
Q6P542 1xPhospho S194	Abcf1	Q6P542	Q6P542 S194
Q6P542 1xPhospho S225	Abcf1	Q6P542	Q6P542 S225
Q6P542 1xPhospho T203	Abcf1	Q6P542	Q6P542 T203
Q99LE6 1xPhospho S354	Abcf2	Q99LE6	Q99LE6 S354
Q8K268 1xPhospho S115	Abcf3	Q8K268	Q8K268 S115
Q99P81 2xPhospho T213 T/S	Abcg3	Q99P81	Q99P81 T213
A0A087WPF8 1xPhospho T10	Abhd14b	A0A087WPF8	A0A087WPF8 T10
G3UX11 1xPhospho T34	Abhd16a	G3UX11	G3UX11 T34
G3UX11 1xPhospho [21-51]	Abhd16a	G3UX11
Q7M759 1xPhospho S282	Abhd17b	Q7M759	Q7M759 S282
Q8CBW3 2xPhospho S183 S/T	Abi1	Q8CBW3	Q8CBW3 S183
Q8CBW3 2xPhospho S183 S187	Abi1	Q8CBW3	Q8CBW3 S183
Q8CBW3 1xPhospho S183	Abi1	Q8CBW3	Q8CBW3 S183
Q8CBW3 2xPhospho S183 S187	Abi1	Q8CBW3	Q8CBW3 S187
Q8CBW3 2xPhospho T178 S187	Abi1	Q8CBW3	Q8CBW3 S187
Q8CBW3 1xPhospho S216	Abi1	Q8CBW3	Q8CBW3 S216
Q8CBW3 2xPhospho S222 S225	Abi1	Q8CBW3	Q8CBW3 S222
Q8CBW3 1xPhospho S222	Abi1	Q8CBW3	Q8CBW3 S222
Q8CBW3 1xPhospho S225	Abi1	Q8CBW3	Q8CBW3 S225
Q8CBW3 2xPhospho S222 S225	Abi1	Q8CBW3	Q8CBW3 S225
Q8CBW3 1xPhospho S231	Abi1	Q8CBW3	Q8CBW3 S231
Q8CBW3 2xPhospho S292 S/T/Y	Abi1	Q8CBW3	Q8CBW3 S292
Q8CBW3 2xPhospho S292 S296	Abi1	Q8CBW3	Q8CBW3 S292
Q8CBW3 2xPhospho S296 T297	Abi1	Q8CBW3	Q8CBW3 S296
Q8CBW3 1xPhospho S296	Abi1	Q8CBW3	Q8CBW3 S296
Q8CBW3 2xPhospho S292 S296	Abi1	Q8CBW3	Q8CBW3 S296
Q8CBW3 2xPhospho T178 S187	Abi1	Q8CBW3	Q8CBW3 T178
Q8CBW3 2xPhospho S296 T297	Abi1	Q8CBW3	Q8CBW3 T297
Q8CBW3 1xPhospho T480	Abi1	Q8CBW3	Q8CBW3 T480
Q8CBW3 1xPhospho Y213	Abi1	Q8CBW3	Q8CBW3 Y213
Q8CBW3 1xPhospho Y306	Abi1	Q8CBW3	Q8CBW3 Y306
Q8CBW3 1xPhospho [200-219]	Abi1	Q8CBW3
Q8CBW3 1xPhospho [229-237]	Abi1	Q8CBW3
Q8CBW3 2xPhospho [290-307]	Abi1	Q8CBW3
A0A087WNT3 1xPhospho S97	Abi2	A0A087WNT3	A0A087WNT3 S97
A0A087WRS3 2xPhospho S195 S199	Abi2	A0A087WRS3	A0A087WRS3 S195
A0A087WRS3 1xPhospho S195	Abi2	A0A087WRS3	A0A087WRS3 S195
A0A087WRS3 1xPhospho S199	Abi2	A0A087WRS3	A0A087WRS3 S199
A0A087WRS3 2xPhospho S195 S199	Abi2	A0A087WRS3	A0A087WRS3 S199
P62484 1xPhospho S177	Abi2	P62484	P62484 S177
P62484 1xPhospho S190	Abi2	P62484	P62484 S190
P62484 1xPhospho S221	Abi2	P62484	P62484 S221
P62484 1xPhospho S301	Abi2	P62484	P62484 S301
P62484 1xPhospho S40	Abi2	P62484	P62484 S40
P62484 1xPhospho S445	Abi2	P62484	P62484 S445
P62484 1xPhospho T185	Abi2	P62484	P62484 T185
P62484 1xPhospho Y393	Abi2	P62484	P62484 Y393
A0A087WRS3 1xPhospho [184-204]	Abi2	A0A087WRS3
P62484 1xPhospho [232-249]	Abi2	P62484
P62484 1xPhospho [234-249]	Abi2	P62484
Q8BYZ1 1xPhospho [341-367]	Abi3	Q8BYZ1
A0A338P6W9 1xPhospho S691	Abi3bp	A0A338P6W9	A0A338P6W9 S691
P00520-4 1xPhospho S16	Abl1	P00520-4	P00520-4 S16
P00520-4 1xPhospho S583	Abl1	P00520-4	P00520-4 S583
P00520-4 1xPhospho S588	Abl1	P00520-4	P00520-4 S588
P00520-4 1xPhospho S709	Abl1	P00520-4	P00520-4 S709
P00520-4 1xPhospho S734	Abl1	P00520-4	P00520-4 S734
P00520-4 1xPhospho S736	Abl1	P00520-4	P00520-4 S736
P00520-4 1xPhospho S738	Abl1	P00520-4	P00520-4 S738
P00520-4 1xPhospho [636-650]	Abl1	P00520-4
P00520-4 1xPhospho [922-941]	Abl1	P00520-4
Q4JIM5 1xPhospho S604	Abl2	Q4JIM5	Q4JIM5 S604
Q4JIM5 1xPhospho S606	Abl2	Q4JIM5	Q4JIM5 S606
Q4JIM5 1xPhospho S621	Abl2	Q4JIM5	Q4JIM5 S621
Q4JIM5 1xPhospho S632	Abl2	Q4JIM5	Q4JIM5 S632
Q4JIM5 1xPhospho S655	Abl2	Q4JIM5	Q4JIM5 S655
Q4JIM5 1xPhospho S656	Abl2	Q4JIM5	Q4JIM5 S656
Q4JIM5 1xPhospho S783	Abl2	Q4JIM5	Q4JIM5 S783
Q4JIM5 1xPhospho S785	Abl2	Q4JIM5	Q4JIM5 S785
Q4JIM5 2xPhospho S788 S/T	Abl2	Q4JIM5	Q4JIM5 S788
Q4JIM5 1xPhospho S788	Abl2	Q4JIM5	Q4JIM5 S788
Q4JIM5 1xPhospho S790	Abl2	Q4JIM5	Q4JIM5 S790
Q4JIM5 2xPhospho S819 T820	Abl2	Q4JIM5	Q4JIM5 S819
Q4JIM5 1xPhospho S819	Abl2	Q4JIM5	Q4JIM5 S819
Q4JIM5 1xPhospho S821	Abl2	Q4JIM5	Q4JIM5 S821
Q4JIM5 1xPhospho S936	Abl2	Q4JIM5	Q4JIM5 S936
Q4JIM5 1xPhospho S968	Abl2	Q4JIM5	Q4JIM5 S968
Q4JIM5 1xPhospho S997	Abl2	Q4JIM5	Q4JIM5 S997
Q4JIM5 1xPhospho T435	Abl2	Q4JIM5	Q4JIM5 T435
Q4JIM5 1xPhospho T438	Abl2	Q4JIM5	Q4JIM5 T438
Q4JIM5 2xPhospho T820 S/T	Abl2	Q4JIM5	Q4JIM5 T820
Q4JIM5 2xPhospho S819 T820	Abl2	Q4JIM5	Q4JIM5 T820
Q4JIM5 1xPhospho [614-627]	Abl2	Q4JIM5
Q4JIM5 1xPhospho [651-659]	Abl2	Q4JIM5
Q4JIM5 1xPhospho [669-682]	Abl2	Q4JIM5
Q4JIM5 1xPhospho [670-682]	Abl2	Q4JIM5
Q4JIM5 1xPhospho [68-94]	Abl2	Q4JIM5
Q4JIM5 1xPhospho [783-798]	Abl2	Q4JIM5
Q4JIM5 1xPhospho [817-830]	Abl2	Q4JIM5
Q4JIM5 2xPhospho [817-837]	Abl2	Q4JIM5
Q4JIM5 1xPhospho [817-837]	Abl2	Q4JIM5
Q4JIM5 1xPhospho [858-889]	Abl2	Q4JIM5
Q4JIM5 1xPhospho [992-1023]	Abl2	Q4JIM5
Q4JIM5 1xPhospho [992-1024]	Abl2	Q4JIM5
E9Q9C7 1xPhospho S140	Ablim1	E9Q9C7	E9Q9C7 S140
E9Q9C7 3xPhospho S276 S287 S291	Ablim1	E9Q9C7	E9Q9C7 S276
E9Q9C7 2xPhospho S276 S291	Ablim1	E9Q9C7	E9Q9C7 S276
E9Q9C7 2xPhospho S277 S291	Ablim1	E9Q9C7	E9Q9C7 S277
E9Q9C7 6xPhospho T273 S279 S282 S286 S287 S291	Ablim1	E9Q9C7	E9Q9C7 S279
E9Q9C7 6xPhospho T273 S279 S282 S286 S287 S291	Ablim1	E9Q9C7	E9Q9C7 S282
E9Q9C7 5xPhospho T273 S282 S286 S287 S291	Ablim1	E9Q9C7	E9Q9C7 S282
E9Q9C7 2xPhospho S286 S287	Ablim1	E9Q9C7	E9Q9C7 S286
E9Q9C7 2xPhospho S286 S291	Ablim1	E9Q9C7	E9Q9C7 S286
E9Q9C7 6xPhospho T273 S279 S282 S286 S287 S291	Ablim1	E9Q9C7	E9Q9C7 S286
E9Q9C7 5xPhospho T273 S282 S286 S287 S291	Ablim1	E9Q9C7	E9Q9C7 S286
E9Q9C7 3xPhospho S287 S291 T/S/Y	Ablim1	E9Q9C7	E9Q9C7 S287
E9Q9C7 3xPhospho S287 T295 T/S/Y	Ablim1	E9Q9C7	E9Q9C7 S287
E9Q9C7 6xPhospho T273 S279 S282 S286 S287 S291	Ablim1	E9Q9C7	E9Q9C7 S287
E9Q9C7 5xPhospho T273 S282 S286 S287 S291	Ablim1	E9Q9C7	E9Q9C7 S287
E9Q9C7 3xPhospho S276 S287 S291	Ablim1	E9Q9C7	E9Q9C7 S287
E9Q9C7 2xPhospho S286 S287	Ablim1	E9Q9C7	E9Q9C7 S287
E9Q9C7 2xPhospho S291 S/T/Y	Ablim1	E9Q9C7	E9Q9C7 S291
E9Q9C7 1xPhospho S291	Ablim1	E9Q9C7	E9Q9C7 S291
E9Q9C7 6xPhospho T273 S279 S282 S286 S287 S291	Ablim1	E9Q9C7	E9Q9C7 S291
E9Q9C7 5xPhospho T273 S282 S286 S287 S291	Ablim1	E9Q9C7	E9Q9C7 S291
E9Q9C7 3xPhospho S276 S287 S291	Ablim1	E9Q9C7	E9Q9C7 S291
E9Q9C7 3xPhospho T273 T275 S291	Ablim1	E9Q9C7	E9Q9C7 S291
E9Q9C7 3xPhospho S287 S291 T/S/Y	Ablim1	E9Q9C7	E9Q9C7 S291
E9Q9C7 2xPhospho S277 S291	Ablim1	E9Q9C7	E9Q9C7 S291
E9Q9C7 2xPhospho S276 S291	Ablim1	E9Q9C7	E9Q9C7 S291
E9Q9C7 2xPhospho S286 S291	Ablim1	E9Q9C7	E9Q9C7 S291
E9Q9C7 2xPhospho S346 T357	Ablim1	E9Q9C7	E9Q9C7 S346
E9Q9C7 3xPhospho S350 S355 S/Y/T	Ablim1	E9Q9C7	E9Q9C7 S350
E9Q9C7 3xPhospho S350 S355 S359	Ablim1	E9Q9C7	E9Q9C7 S350
E9Q9C7 2xPhospho S350 S355	Ablim1	E9Q9C7	E9Q9C7 S350
E9Q9C7 2xPhospho S350 S359	Ablim1	E9Q9C7	E9Q9C7 S350
E9Q9C7 2xPhospho S350 T357	Ablim1	E9Q9C7	E9Q9C7 S350
E9Q9C7 1xPhospho S350	Ablim1	E9Q9C7	E9Q9C7 S350
E9Q9C7 2xPhospho S355 S/T/Y	Ablim1	E9Q9C7	E9Q9C7 S355
E9Q9C7 3xPhospho S355 S359 S/T/Y	Ablim1	E9Q9C7	E9Q9C7 S355
E9Q9C7 2xPhospho S355 S359	Ablim1	E9Q9C7	E9Q9C7 S355
E9Q9C7 2xPhospho S355 T/S/Y	Ablim1	E9Q9C7	E9Q9C7 S355
E9Q9C7 2xPhospho S355 T357	Ablim1	E9Q9C7	E9Q9C7 S355
E9Q9C7 1xPhospho S355	Ablim1	E9Q9C7	E9Q9C7 S355
E9Q9C7 3xPhospho S350 S355 S/Y/T	Ablim1	E9Q9C7	E9Q9C7 S355
E9Q9C7 3xPhospho S350 S355 S359	Ablim1	E9Q9C7	E9Q9C7 S355
E9Q9C7 2xPhospho T353 S355	Ablim1	E9Q9C7	E9Q9C7 S355
E9Q9C7 2xPhospho S350 S355	Ablim1	E9Q9C7	E9Q9C7 S355
E9Q9C7 3xPhospho S350 S355 S359	Ablim1	E9Q9C7	E9Q9C7 S359
E9Q9C7 3xPhospho S355 S359 S/T/Y	Ablim1	E9Q9C7	E9Q9C7 S359
E9Q9C7 2xPhospho S355 S359	Ablim1	E9Q9C7	E9Q9C7 S359
E9Q9C7 2xPhospho S350 S359	Ablim1	E9Q9C7	E9Q9C7 S359
E9Q9C7 3xPhospho S376 S379 S382	Ablim1	E9Q9C7	E9Q9C7 S376
E9Q9C7 2xPhospho S376 S379	Ablim1	E9Q9C7	E9Q9C7 S376
E9Q9C7 1xPhospho S376	Ablim1	E9Q9C7	E9Q9C7 S376
E9Q9C7 2xPhospho S379 S382	Ablim1	E9Q9C7	E9Q9C7 S379
E9Q9C7 1xPhospho S379	Ablim1	E9Q9C7	E9Q9C7 S379
E9Q9C7 3xPhospho S376 S379 S382	Ablim1	E9Q9C7	E9Q9C7 S379
E9Q9C7 2xPhospho S376 S379	Ablim1	E9Q9C7	E9Q9C7 S379
E9Q9C7 1xPhospho S382	Ablim1	E9Q9C7	E9Q9C7 S382
E9Q9C7 3xPhospho S376 S379 S382	Ablim1	E9Q9C7	E9Q9C7 S382
E9Q9C7 2xPhospho S379 S382	Ablim1	E9Q9C7	E9Q9C7 S382
E9Q9C7 2xPhospho S477 S478	Ablim1	E9Q9C7	E9Q9C7 S477
E9Q9C7 1xPhospho S477	Ablim1	E9Q9C7	E9Q9C7 S477
E9Q9C7 1xPhospho S478	Ablim1	E9Q9C7	E9Q9C7 S478
E9Q9C7 2xPhospho S477 S478	Ablim1	E9Q9C7	E9Q9C7 S478
E9Q9C7 1xPhospho S530	Ablim1	E9Q9C7	E9Q9C7 S530
E9Q9C7 1xPhospho S545	Ablim1	E9Q9C7	E9Q9C7 S545
E9Q9C7 1xPhospho S559	Ablim1	E9Q9C7	E9Q9C7 S559
E9Q9C7 1xPhospho S596	Ablim1	E9Q9C7	E9Q9C7 S596
E9Q9C7 6xPhospho T273 S279 S282 S286 S287 S291	Ablim1	E9Q9C7	E9Q9C7 T273
E9Q9C7 5xPhospho T273 S282 S286 S287 S291	Ablim1	E9Q9C7	E9Q9C7 T273
E9Q9C7 3xPhospho T273 T275 S291	Ablim1	E9Q9C7	E9Q9C7 T273
E9Q9C7 2xPhospho T273 T275	Ablim1	E9Q9C7	E9Q9C7 T273
E9Q9C7 1xPhospho T273	Ablim1	E9Q9C7	E9Q9C7 T273
E9Q9C7 3xPhospho T273 T275 S291	Ablim1	E9Q9C7	E9Q9C7 T275
E9Q9C7 2xPhospho T273 T275	Ablim1	E9Q9C7	E9Q9C7 T275
E9Q9C7 3xPhospho S287 T295 T/S/Y	Ablim1	E9Q9C7	E9Q9C7 T295
E9Q9C7 2xPhospho T353 S355	Ablim1	E9Q9C7	E9Q9C7 T353
E9Q9C7 2xPhospho T357 Y363	Ablim1	E9Q9C7	E9Q9C7 T357
E9Q9C7 2xPhospho S346 T357	Ablim1	E9Q9C7	E9Q9C7 T357
E9Q9C7 2xPhospho S350 T357	Ablim1	E9Q9C7	E9Q9C7 T357
E9Q9C7 2xPhospho S355 T357	Ablim1	E9Q9C7	E9Q9C7 T357
E9Q9C7 1xPhospho T375	Ablim1	E9Q9C7	E9Q9C7 T375
E9Q9C7 2xPhospho T357 Y363	Ablim1	E9Q9C7	E9Q9C7 Y363
E9Q9C7 1xPhospho Y528	Ablim1	E9Q9C7	E9Q9C7 Y528
E9Q9C7 1xPhospho Y568	Ablim1	E9Q9C7	E9Q9C7 Y568
E9Q9C7 1xPhospho [127-142]	Ablim1	E9Q9C7
E9Q9C7 1xPhospho [270-299]	Ablim1	E9Q9C7
E9Q9C7 1xPhospho [353-367]	Ablim1	E9Q9C7
E9Q9C7 1xPhospho [353-369]	Ablim1	E9Q9C7
E9Q9C7 1xPhospho [374-387]	Ablim1	E9Q9C7
E9Q9C7 1xPhospho [475-489]	Ablim1	E9Q9C7
E9Q9C7 1xPhospho [476-489]	Ablim1	E9Q9C7
E9Q9C7 1xPhospho [477-489]	Ablim1	E9Q9C7
E9Q9C7 1xPhospho [528-542]	Ablim1	E9Q9C7
E9Q9C7 1xPhospho [543-551]	Ablim1	E9Q9C7
E9Q9C7 1xPhospho [552-576]	Ablim1	E9Q9C7
Q8BL65-3 1xPhospho S347	Ablim2	Q8BL65-3	Q8BL65-3 S347
Q8BL65-4 3xPhospho S279 S280 S294	Ablim2	Q8BL65-4	Q8BL65-4 S279
Q8BL65-4 2xPhospho S279 S280	Ablim2	Q8BL65-4	Q8BL65-4 S279
Q8BL65-4 3xPhospho S279 S282 S/T	Ablim2	Q8BL65-4	Q8BL65-4 S279
Q8BL65-4 3xPhospho S279 S282 S285	Ablim2	Q8BL65-4	Q8BL65-4 S279
Q8BL65-4 2xPhospho S279 S282	Ablim2	Q8BL65-4	Q8BL65-4 S279
Q8BL65-4 1xPhospho S279	Ablim2	Q8BL65-4	Q8BL65-4 S279
Q8BL65-4 2xPhospho S280 S282	Ablim2	Q8BL65-4	Q8BL65-4 S280
Q8BL65-4 3xPhospho S279 S280 S294	Ablim2	Q8BL65-4	Q8BL65-4 S280
Q8BL65-4 2xPhospho S279 S280	Ablim2	Q8BL65-4	Q8BL65-4 S280
Q8BL65-4 3xPhospho S282 S285 T/S	Ablim2	Q8BL65-4	Q8BL65-4 S282
Q8BL65-4 3xPhospho S282 S289 S290	Ablim2	Q8BL65-4	Q8BL65-4 S282
Q8BL65-4 3xPhospho S279 S282 S/T	Ablim2	Q8BL65-4	Q8BL65-4 S282
Q8BL65-4 3xPhospho S279 S282 S285	Ablim2	Q8BL65-4	Q8BL65-4 S282
Q8BL65-4 2xPhospho S279 S282	Ablim2	Q8BL65-4	Q8BL65-4 S282
Q8BL65-4 2xPhospho S280 S282	Ablim2	Q8BL65-4	Q8BL65-4 S282
Q8BL65-4 3xPhospho S279 S282 S285	Ablim2	Q8BL65-4	Q8BL65-4 S285
Q8BL65-4 3xPhospho S282 S285 T/S	Ablim2	Q8BL65-4	Q8BL65-4 S285
Q8BL65-4 2xPhospho S289 S290	Ablim2	Q8BL65-4	Q8BL65-4 S289
Q8BL65-4 3xPhospho S289 S292 S294	Ablim2	Q8BL65-4	Q8BL65-4 S289
Q8BL65-4 2xPhospho S289 S292	Ablim2	Q8BL65-4	Q8BL65-4 S289
Q8BL65-4 3xPhospho S289 S294 S296	Ablim2	Q8BL65-4	Q8BL65-4 S289
Q8BL65-4 3xPhospho S282 S289 S290	Ablim2	Q8BL65-4	Q8BL65-4 S289
Q8BL65-4 3xPhospho S290 S292 S294	Ablim2	Q8BL65-4	Q8BL65-4 S290
Q8BL65-4 2xPhospho S290 S292	Ablim2	Q8BL65-4	Q8BL65-4 S290
Q8BL65-4 3xPhospho S282 S289 S290	Ablim2	Q8BL65-4	Q8BL65-4 S290
Q8BL65-4 2xPhospho S289 S290	Ablim2	Q8BL65-4	Q8BL65-4 S290
Q8BL65-4 2xPhospho S292 S/T	Ablim2	Q8BL65-4	Q8BL65-4 S292
Q8BL65-4 3xPhospho S292 S294 S/T/Y	Ablim2	Q8BL65-4	Q8BL65-4 S292
Q8BL65-4 2xPhospho S292 S294	Ablim2	Q8BL65-4	Q8BL65-4 S292
Q8BL65-4 1xPhospho S292	Ablim2	Q8BL65-4	Q8BL65-4 S292
Q8BL65-4 3xPhospho S290 S292 S294	Ablim2	Q8BL65-4	Q8BL65-4 S292
Q8BL65-4 3xPhospho S289 S292 S294	Ablim2	Q8BL65-4	Q8BL65-4 S292
Q8BL65-4 3xPhospho T291 S292 S294	Ablim2	Q8BL65-4	Q8BL65-4 S292
Q8BL65-4 2xPhospho T291 S292	Ablim2	Q8BL65-4	Q8BL65-4 S292
Q8BL65-4 2xPhospho S289 S292	Ablim2	Q8BL65-4	Q8BL65-4 S292
Q8BL65-4 2xPhospho S290 S292	Ablim2	Q8BL65-4	Q8BL65-4 S292
Q8BL65-4 1xPhospho S294	Ablim2	Q8BL65-4	Q8BL65-4 S294
Q8BL65-4 3xPhospho S290 S292 S294	Ablim2	Q8BL65-4	Q8BL65-4 S294
Q8BL65-4 3xPhospho S289 S292 S294	Ablim2	Q8BL65-4	Q8BL65-4 S294
Q8BL65-4 3xPhospho S279 S280 S294	Ablim2	Q8BL65-4	Q8BL65-4 S294
Q8BL65-4 3xPhospho T291 S292 S294	Ablim2	Q8BL65-4	Q8BL65-4 S294
Q8BL65-4 3xPhospho S292 S294 S/T/Y	Ablim2	Q8BL65-4	Q8BL65-4 S294
Q8BL65-4 3xPhospho S289 S294 S296	Ablim2	Q8BL65-4	Q8BL65-4 S294
Q8BL65-4 2xPhospho S292 S294	Ablim2	Q8BL65-4	Q8BL65-4 S294
Q8BL65-4 1xPhospho S296	Ablim2	Q8BL65-4	Q8BL65-4 S296
Q8BL65-4 3xPhospho S289 S294 S296	Ablim2	Q8BL65-4	Q8BL65-4 S296
Q8BL65-4 1xPhospho S334	Ablim2	Q8BL65-4	Q8BL65-4 S334
Q8BL65-4 2xPhospho S351 S/T/Y	Ablim2	Q8BL65-4	Q8BL65-4 S351
Q8BL65-4 2xPhospho S351 S356	Ablim2	Q8BL65-4	Q8BL65-4 S351
Q8BL65-4 1xPhospho S351	Ablim2	Q8BL65-4	Q8BL65-4 S351
Q8BL65-4 2xPhospho S356 S/Y/T	Ablim2	Q8BL65-4	Q8BL65-4 S356
Q8BL65-4 2xPhospho S356 T358	Ablim2	Q8BL65-4	Q8BL65-4 S356
Q8BL65-4 3xPhospho S356 T360 S/Y/T	Ablim2	Q8BL65-4	Q8BL65-4 S356
Q8BL65-4 2xPhospho S356 T360	Ablim2	Q8BL65-4	Q8BL65-4 S356
Q8BL65-4 1xPhospho S356	Ablim2	Q8BL65-4	Q8BL65-4 S356
Q8BL65-4 2xPhospho S351 S356	Ablim2	Q8BL65-4	Q8BL65-4 S356
Q8BL65-4 2xPhospho Y348 S356	Ablim2	Q8BL65-4	Q8BL65-4 S356
Q8BL65-4 1xPhospho S368	Ablim2	Q8BL65-4	Q8BL65-4 S368
Q8BL65-4 1xPhospho S379	Ablim2	Q8BL65-4	Q8BL65-4 S379
Q8BL65-4 1xPhospho S382	Ablim2	Q8BL65-4	Q8BL65-4 S382
Q8BL65-4 2xPhospho S436 S/T/Y	Ablim2	Q8BL65-4	Q8BL65-4 S436
Q8BL65-4 3xPhospho S438 S444 S/T/Y	Ablim2	Q8BL65-4	Q8BL65-4 S438
Q8BL65-4 2xPhospho S438 S444	Ablim2	Q8BL65-4	Q8BL65-4 S438
Q8BL65-4 3xPhospho S438 S449 S451	Ablim2	Q8BL65-4	Q8BL65-4 S438
Q8BL65-4 1xPhospho S441	Ablim2	Q8BL65-4	Q8BL65-4 S441
Q8BL65-4 3xPhospho S438 S444 S/T/Y	Ablim2	Q8BL65-4	Q8BL65-4 S444
Q8BL65-4 2xPhospho S438 S444	Ablim2	Q8BL65-4	Q8BL65-4 S444
Q8BL65-4 1xPhospho S449	Ablim2	Q8BL65-4	Q8BL65-4 S449
Q8BL65-4 3xPhospho S438 S449 S451	Ablim2	Q8BL65-4	Q8BL65-4 S449
Q8BL65-4 3xPhospho S438 S449 S451	Ablim2	Q8BL65-4	Q8BL65-4 S451
Q8BL65-4 1xPhospho S496	Ablim2	Q8BL65-4	Q8BL65-4 S496
Q8BL65-4 1xPhospho S497	Ablim2	Q8BL65-4	Q8BL65-4 S497
Q8BL65-4 2xPhospho S521 S526	Ablim2	Q8BL65-4	Q8BL65-4 S521
Q8BL65-4 2xPhospho S521 T/S	Ablim2	Q8BL65-4	Q8BL65-4 S521
Q8BL65-4 1xPhospho S521	Ablim2	Q8BL65-4	Q8BL65-4 S521
Q8BL65-4 3xPhospho T517 S521 S/T	Ablim2	Q8BL65-4	Q8BL65-4 S521
Q8BL65-4 2xPhospho T517 S521	Ablim2	Q8BL65-4	Q8BL65-4 S521
Q8BL65-4 2xPhospho S521 S526	Ablim2	Q8BL65-4	Q8BL65-4 S526
Q8BL65-4 1xPhospho S528	Ablim2	Q8BL65-4	Q8BL65-4 S528
Q8BL65-4 1xPhospho S584	Ablim2	Q8BL65-4	Q8BL65-4 S584
Q8BL65-4 1xPhospho T276	Ablim2	Q8BL65-4	Q8BL65-4 T276
Q8BL65-4 1xPhospho T278	Ablim2	Q8BL65-4	Q8BL65-4 T278
Q8BL65-4 3xPhospho T291 S292 S294	Ablim2	Q8BL65-4	Q8BL65-4 T291
Q8BL65-4 2xPhospho T291 S292	Ablim2	Q8BL65-4	Q8BL65-4 T291
Q8BL65-4 2xPhospho S356 T358	Ablim2	Q8BL65-4	Q8BL65-4 T358
Q8BL65-4 3xPhospho S356 T360 S/Y/T	Ablim2	Q8BL65-4	Q8BL65-4 T360
Q8BL65-4 2xPhospho S356 T360	Ablim2	Q8BL65-4	Q8BL65-4 T360
Q8BL65-4 1xPhospho T374	Ablim2	Q8BL65-4	Q8BL65-4 T374
Q8BL65-4 1xPhospho T442	Ablim2	Q8BL65-4	Q8BL65-4 T442
Q8BL65-4 3xPhospho T517 S521 S/T	Ablim2	Q8BL65-4	Q8BL65-4 T517
Q8BL65-4 2xPhospho T517 S521	Ablim2	Q8BL65-4	Q8BL65-4 T517
Q8BL65-4 1xPhospho T517	Ablim2	Q8BL65-4	Q8BL65-4 T517
Q8BL65-4 2xPhospho T519 S/T	Ablim2	Q8BL65-4	Q8BL65-4 T519
Q8BL65-4 1xPhospho Y333	Ablim2	Q8BL65-4	Q8BL65-4 Y333
Q8BL65-4 2xPhospho Y348 S356	Ablim2	Q8BL65-4	Q8BL65-4 Y348
Q8BL65-4 1xPhospho [278-297]	Ablim2	Q8BL65-4
Q8BL65-4 1xPhospho [278-302]	Ablim2	Q8BL65-4
Q8BL65-4 1xPhospho [321-345]	Ablim2	Q8BL65-4
Q8BL65-4 1xPhospho [374-393]	Ablim2	Q8BL65-4
Q8BL65-4 1xPhospho [513-542]	Ablim2	Q8BL65-4
Q8BL65-4 1xPhospho [519-542]	Ablim2	Q8BL65-4
Q69ZX8 1xPhospho S163	Ablim3	Q69ZX8	Q69ZX8 S163
Q69ZX8 3xPhospho S277 S282 T/S	Ablim3	Q69ZX8	Q69ZX8 S277
Q69ZX8 2xPhospho S277 S282	Ablim3	Q69ZX8	Q69ZX8 S277
Q69ZX8 2xPhospho S280 S286	Ablim3	Q69ZX8	Q69ZX8 S280
Q69ZX8 1xPhospho S282	Ablim3	Q69ZX8	Q69ZX8 S282
Q69ZX8 3xPhospho S277 S282 T/S	Ablim3	Q69ZX8	Q69ZX8 S282
Q69ZX8 2xPhospho S277 S282	Ablim3	Q69ZX8	Q69ZX8 S282
Q69ZX8 2xPhospho T276 S282	Ablim3	Q69ZX8	Q69ZX8 S282
Q69ZX8 2xPhospho S280 S286	Ablim3	Q69ZX8	Q69ZX8 S286
Q69ZX8 1xPhospho S337	Ablim3	Q69ZX8	Q69ZX8 S337
Q69ZX8 3xPhospho S372 S373 S379	Ablim3	Q69ZX8	Q69ZX8 S372
Q69ZX8 2xPhospho S372 S373	Ablim3	Q69ZX8	Q69ZX8 S372
Q69ZX8 2xPhospho S372 S379	Ablim3	Q69ZX8	Q69ZX8 S372
Q69ZX8 2xPhospho S372 Y376	Ablim3	Q69ZX8	Q69ZX8 S372
Q69ZX8 1xPhospho S372	Ablim3	Q69ZX8	Q69ZX8 S372
Q69ZX8 2xPhospho S373 S379	Ablim3	Q69ZX8	Q69ZX8 S373
Q69ZX8 2xPhospho S373 T381	Ablim3	Q69ZX8	Q69ZX8 S373
Q69ZX8 1xPhospho S373	Ablim3	Q69ZX8	Q69ZX8 S373
Q69ZX8 3xPhospho S372 S373 S379	Ablim3	Q69ZX8	Q69ZX8 S373
Q69ZX8 2xPhospho S372 S373	Ablim3	Q69ZX8	Q69ZX8 S373
Q69ZX8 2xPhospho S379 S/Y/T	Ablim3	Q69ZX8	Q69ZX8 S379
Q69ZX8 1xPhospho S379	Ablim3	Q69ZX8	Q69ZX8 S379
Q69ZX8 3xPhospho S372 S373 S379	Ablim3	Q69ZX8	Q69ZX8 S379
Q69ZX8 2xPhospho S372 S379	Ablim3	Q69ZX8	Q69ZX8 S379
Q69ZX8 2xPhospho S373 S379	Ablim3	Q69ZX8	Q69ZX8 S379
Q69ZX8 2xPhospho S502 S503	Ablim3	Q69ZX8	Q69ZX8 S502
Q69ZX8 1xPhospho S502	Ablim3	Q69ZX8	Q69ZX8 S502
Q69ZX8 2xPhospho S502 S503	Ablim3	Q69ZX8	Q69ZX8 S503
Q69ZX8 1xPhospho S575	Ablim3	Q69ZX8	Q69ZX8 S575
Q69ZX8 1xPhospho S584	Ablim3	Q69ZX8	Q69ZX8 S584
Q69ZX8 2xPhospho T276 S282	Ablim3	Q69ZX8	Q69ZX8 T276
Q69ZX8 2xPhospho S373 T381	Ablim3	Q69ZX8	Q69ZX8 T381
Q69ZX8 1xPhospho T420	Ablim3	Q69ZX8	Q69ZX8 T420
Q69ZX8 2xPhospho S372 Y376	Ablim3	Q69ZX8	Q69ZX8 Y376
Q69ZX8 1xPhospho [315-334]	Ablim3	Q69ZX8
Q69ZX8 1xPhospho [370-384]	Ablim3	Q69ZX8
Q69ZX8 1xPhospho [458-469]	Ablim3	Q69ZX8
Q69ZX8 1xPhospho [500-512]	Ablim3	Q69ZX8
A0A571BG95 1xPhospho S226	Abr	A0A571BG95	A0A571BG95 S226
A0A571BG95 2xPhospho S379 S383	Abr	A0A571BG95	A0A571BG95 S379
A0A571BG95 1xPhospho S379	Abr	A0A571BG95	A0A571BG95 S379
A0A571BG95 2xPhospho S379 S383	Abr	A0A571BG95	A0A571BG95 S383
A0A571BG95 1xPhospho S398	Abr	A0A571BG95	A0A571BG95 S398
A0A571BG95 1xPhospho T381	Abr	A0A571BG95	A0A571BG95 T381
Q5SSL4 2xPhospho S53 S57	Abr	Q5SSL4	Q5SSL4 S53
Q5SSL4 1xPhospho S53	Abr	Q5SSL4	Q5SSL4 S53
Q5SSL4 2xPhospho S53 S57	Abr	Q5SSL4	Q5SSL4 S57
Q5SSL4 1xPhospho S72	Abr	Q5SSL4	Q5SSL4 S72
Q5SSL4 1xPhospho T294	Abr	Q5SSL4	Q5SSL4 T294
Q5SSL4 1xPhospho [289-300]	Abr	Q5SSL4
Q5SSL4 1xPhospho [290-300]	Abr	Q5SSL4
Q5SSL4 1xPhospho [39-63]	Abr	Q5SSL4
Q5SSL4 1xPhospho [635-648]	Abr	Q5SSL4
Q5SSL4 1xPhospho [64-87]	Abr	Q5SSL4
Q3TCJ1 1xPhospho S280	Abraxas2	Q3TCJ1	Q3TCJ1 S280
Q6A0B5 3xPhospho S182 S189 Y191	Abraxas2	Q6A0B5	Q6A0B5 S182
Q6A0B5 3xPhospho S182 S189 Y191	Abraxas2	Q6A0B5	Q6A0B5 S189
Q6A0B5 1xPhospho S94	Abraxas2	Q6A0B5	Q6A0B5 S94
Q6A0B5 1xPhospho Y156	Abraxas2	Q6A0B5	Q6A0B5 Y156
Q6A0B5 3xPhospho S182 S189 Y191	Abraxas2	Q6A0B5	Q6A0B5 Y191
A0A0R4J0A1 1xPhospho T227	Abtb1	A0A0R4J0A1	A0A0R4J0A1 T227
Q7TQI7 1xPhospho T364	Abtb2	Q7TQI7	Q7TQI7 T364
Q7TQI7 1xPhospho [358-368]	Abtb2	Q7TQI7
Q7TQI7 1xPhospho [37-50]	Abtb2	Q7TQI7
Q5SWU9 1xPhospho S2342	Acaca	Q5SWU9	Q5SWU9 S2342
Q5SWU9 3xPhospho S25 S29 S34	Acaca	Q5SWU9	Q5SWU9 S25
Q5SWU9 2xPhospho S29 S	Acaca	Q5SWU9	Q5SWU9 S29
Q5SWU9 1xPhospho S29	Acaca	Q5SWU9	Q5SWU9 S29
Q5SWU9 3xPhospho S25 S29 S34	Acaca	Q5SWU9	Q5SWU9 S29
Q5SWU9 3xPhospho S25 S29 S34	Acaca	Q5SWU9	Q5SWU9 S34
Q5SWU9 1xPhospho S76	Acaca	Q5SWU9	Q5SWU9 S76
Q5SWU9 1xPhospho S77	Acaca	Q5SWU9	Q5SWU9 S77
V9GWS0 3xPhospho S23 S25 S29	Acaca	V9GWS0	V9GWS0 S23
V9GWS0 2xPhospho S25 S29	Acaca	V9GWS0	V9GWS0 S25
V9GWS0 1xPhospho S25	Acaca	V9GWS0	V9GWS0 S25
V9GWS0 3xPhospho S23 S25 S29	Acaca	V9GWS0	V9GWS0 S25
V9GWS0 1xPhospho S29	Acaca	V9GWS0	V9GWS0 S29
V9GWS0 3xPhospho S23 S25 S29	Acaca	V9GWS0	V9GWS0 S29
V9GWS0 2xPhospho S25 S29	Acaca	V9GWS0	V9GWS0 S29
V9GWS0 1xPhospho S77	Acaca	V9GWS0	V9GWS0 S77
V9GWS0 1xPhospho S79	Acaca	V9GWS0	V9GWS0 S79
V9GWS0 1xPhospho [45-75]	Acaca	V9GWS0
Q5SWU9 1xPhospho [45-75]	Acaca	Q5SWU9
Q5SWU9 1xPhospho [76-85]	Acaca	Q5SWU9
V9GWS0 1xPhospho [76-85]	Acaca	V9GWS0
Q9CRH8 4xPhospho S197 T198 S203 S205	Acad10	Q9CRH8	Q9CRH8 S197
Q9CRH8 4xPhospho S197 T198 S203 S205	Acad10	Q9CRH8	Q9CRH8 S203
Q9CRH8 4xPhospho S197 T198 S203 S205	Acad10	Q9CRH8	Q9CRH8 S205
Q9CRH8 4xPhospho S197 T198 S203 S205	Acad10	Q9CRH8	Q9CRH8 T198
Q9CRH8 1xPhospho T355	Acad10	Q9CRH8	Q9CRH8 T355
Q07417 2xPhospho Y123 S/T	Acads	Q07417	Q07417 Y123
A0A338P6P6 1xPhospho S278	Acap2	A0A338P6P6	A0A338P6P6 S278
A0A338P6P6 1xPhospho S378	Acap2	A0A338P6P6	A0A338P6P6 S378
A0A338P6P6 2xPhospho S379 S384	Acap2	A0A338P6P6	A0A338P6P6 S379
A0A338P6P6 1xPhospho S379	Acap2	A0A338P6P6	A0A338P6P6 S379
A0A338P6P6 2xPhospho S381 S384	Acap2	A0A338P6P6	A0A338P6P6 S381
A0A338P6P6 3xPhospho S381 T382 S387	Acap2	A0A338P6P6	A0A338P6P6 S381
A0A338P6P6 2xPhospho S384 S/T	Acap2	A0A338P6P6	A0A338P6P6 S384
A0A338P6P6 1xPhospho S384	Acap2	A0A338P6P6	A0A338P6P6 S384
A0A338P6P6 2xPhospho S381 S384	Acap2	A0A338P6P6	A0A338P6P6 S384
A0A338P6P6 2xPhospho S379 S384	Acap2	A0A338P6P6	A0A338P6P6 S384
A0A338P6P6 2xPhospho S387 S/T	Acap2	A0A338P6P6	A0A338P6P6 S387
A0A338P6P6 3xPhospho S381 T382 S387	Acap2	A0A338P6P6	A0A338P6P6 S387
A0A338P6P6 1xPhospho S521	Acap2	A0A338P6P6	A0A338P6P6 S521
A0A338P6P6 1xPhospho S540	Acap2	A0A338P6P6	A0A338P6P6 S540
A0A338P6P6 1xPhospho S545	Acap2	A0A338P6P6	A0A338P6P6 S545
A0A338P6P6 1xPhospho S562	Acap2	A0A338P6P6	A0A338P6P6 S562
A0A338P6P6 2xPhospho S608 S611	Acap2	A0A338P6P6	A0A338P6P6 S608
A0A338P6P6 2xPhospho S608 S611	Acap2	A0A338P6P6	A0A338P6P6 S611
A0A338P6P6 3xPhospho S381 T382 S387	Acap2	A0A338P6P6	A0A338P6P6 T382
A0A338P6P6 2xPhospho Y613 S/T	Acap2	A0A338P6P6	A0A338P6P6 Y613
A0A338P6P6 1xPhospho [511-528]	Acap2	A0A338P6P6
A0A338P6P6 1xPhospho [516-527]	Acap2	A0A338P6P6
Q4QQN0 2xPhospho S383 S388	Acap3	Q4QQN0	Q4QQN0 S383
Q4QQN0 2xPhospho S383 T386	Acap3	Q4QQN0	Q4QQN0 S383
Q4QQN0 1xPhospho S383	Acap3	Q4QQN0	Q4QQN0 S383
Q4QQN0 2xPhospho S388 S391	Acap3	Q4QQN0	Q4QQN0 S388
Q4QQN0 2xPhospho S383 S388	Acap3	Q4QQN0	Q4QQN0 S388
Q4QQN0 2xPhospho S388 S391	Acap3	Q4QQN0	Q4QQN0 S391
Q4QQN0 2xPhospho T381 S/T	Acap3	Q4QQN0	Q4QQN0 T381
Q4QQN0 2xPhospho S383 T386	Acap3	Q4QQN0	Q4QQN0 T386
Q4QQN0 1xPhospho [538-551]	Acap3	Q4QQN0
Q8BMP6 1xPhospho S126	Acbd3	Q8BMP6	Q8BMP6 S126
Q5CZX6 4xPhospho S191 S192 S194 S198	Acbd5	Q5CZX6	Q5CZX6 S191
Q5CZX6 2xPhospho S191 S192	Acbd5	Q5CZX6	Q5CZX6 S191
Q5CZX6 2xPhospho S191 S198	Acbd5	Q5CZX6	Q5CZX6 S191
Q5CZX6 2xPhospho S192 S198	Acbd5	Q5CZX6	Q5CZX6 S192
Q5CZX6 4xPhospho S191 S192 S194 S198	Acbd5	Q5CZX6	Q5CZX6 S192
Q5CZX6 2xPhospho S191 S192	Acbd5	Q5CZX6	Q5CZX6 S192
Q5CZX6 2xPhospho S194 S198	Acbd5	Q5CZX6	Q5CZX6 S194
Q5CZX6 4xPhospho S191 S192 S194 S198	Acbd5	Q5CZX6	Q5CZX6 S194
Q5CZX6 2xPhospho S198 S	Acbd5	Q5CZX6	Q5CZX6 S198
Q5CZX6 4xPhospho S191 S192 S194 S198	Acbd5	Q5CZX6	Q5CZX6 S198
Q5CZX6 2xPhospho S194 S198	Acbd5	Q5CZX6	Q5CZX6 S198
Q5CZX6 2xPhospho S192 S198	Acbd5	Q5CZX6	Q5CZX6 S198
Q5CZX6 2xPhospho S191 S198	Acbd5	Q5CZX6	Q5CZX6 S198
Q5CZX6 1xPhospho S426	Acbd5	Q5CZX6	Q5CZX6 S426
Q5CZX6 1xPhospho S429	Acbd5	Q5CZX6	Q5CZX6 S429
Q5CZX6 2xPhospho [189-208]	Acbd5	Q5CZX6
Q5CZX6 1xPhospho [425-440]	Acbd5	Q5CZX6
Q14BV7 1xPhospho S105	Acbd6	Q14BV7	Q14BV7 S105
Q7TSV8 1xPhospho S268	Ace	Q7TSV8	Q7TSV8 S268
B9UIT4 1xPhospho S572	Ache	B9UIT4	B9UIT4 S572
B8JJ92 1xPhospho S68	Acin1	B8JJ92	B8JJ92 S68
F6RJ39 1xPhospho S162	Acin1	F6RJ39	F6RJ39 S162
F6RJ39 2xPhospho S335 S337	Acin1	F6RJ39	F6RJ39 S335
F6RJ39 1xPhospho S335	Acin1	F6RJ39	F6RJ39 S335
F6RJ39 2xPhospho S335 S337	Acin1	F6RJ39	F6RJ39 S337
F6RJ39 2xPhospho S359 T363	Acin1	F6RJ39	F6RJ39 S359
F6RJ39 2xPhospho S374 S400	Acin1	F6RJ39	F6RJ39 S374
F6RJ39 2xPhospho S374 S400	Acin1	F6RJ39	F6RJ39 S400
F6RJ39 1xPhospho S423	Acin1	F6RJ39	F6RJ39 S423
F6RJ39 1xPhospho S656	Acin1	F6RJ39	F6RJ39 S656
F6RJ39 1xPhospho S675	Acin1	F6RJ39	F6RJ39 S675
F6RJ39 1xPhospho S809	Acin1	F6RJ39	F6RJ39 S809
F6RJ39 1xPhospho S920	Acin1	F6RJ39	F6RJ39 S920
F6RJ39 1xPhospho T363	Acin1	F6RJ39	F6RJ39 T363
F6RJ39 2xPhospho S359 T363	Acin1	F6RJ39	F6RJ39 T363
F6RJ39 1xPhospho T836	Acin1	F6RJ39	F6RJ39 T836
Q9JIX8 1xPhospho S1003	Acin1	Q9JIX8	Q9JIX8 S1003
Q9JIX8 1xPhospho S1175	Acin1	Q9JIX8	Q9JIX8 S1175
Q9JIX8 2xPhospho S166 S169	Acin1	Q9JIX8	Q9JIX8 S166
Q9JIX8 2xPhospho S166 S169	Acin1	Q9JIX8	Q9JIX8 S169
Q9JIX8 1xPhospho S216	Acin1	Q9JIX8	Q9JIX8 S216
Q9JIX8 2xPhospho S389 S391	Acin1	Q9JIX8	Q9JIX8 S389
Q9JIX8 1xPhospho S389	Acin1	Q9JIX8	Q9JIX8 S389
Q9JIX8 1xPhospho S391	Acin1	Q9JIX8	Q9JIX8 S391
Q9JIX8 2xPhospho S389 S391	Acin1	Q9JIX8	Q9JIX8 S391
Q9JIX8 2xPhospho S413 T417	Acin1	Q9JIX8	Q9JIX8 S413
Q9JIX8 1xPhospho S413	Acin1	Q9JIX8	Q9JIX8 S413
Q9JIX8 1xPhospho S477	Acin1	Q9JIX8	Q9JIX8 S477
Q9JIX8 2xPhospho S479 S491	Acin1	Q9JIX8	Q9JIX8 S479
Q9JIX8 1xPhospho S479	Acin1	Q9JIX8	Q9JIX8 S479
Q9JIX8 2xPhospho S479 S491	Acin1	Q9JIX8	Q9JIX8 S491
Q9JIX8 1xPhospho S561	Acin1	Q9JIX8	Q9JIX8 S561
Q9JIX8 1xPhospho S657	Acin1	Q9JIX8	Q9JIX8 S657
Q9JIX8 1xPhospho S710	Acin1	Q9JIX8	Q9JIX8 S710
Q9JIX8 1xPhospho S729	Acin1	Q9JIX8	Q9JIX8 S729
Q9JIX8 1xPhospho S825	Acin1	Q9JIX8	Q9JIX8 S825
Q9JIX8 1xPhospho S838	Acin1	Q9JIX8	Q9JIX8 S838
Q9JIX8 1xPhospho S863	Acin1	Q9JIX8	Q9JIX8 S863
Q9JIX8 1xPhospho S986	Acin1	Q9JIX8	Q9JIX8 S986
Q9JIX8 1xPhospho S989	Acin1	Q9JIX8	Q9JIX8 S989
Q9JIX8 1xPhospho T417	Acin1	Q9JIX8	Q9JIX8 T417
Q9JIX8 2xPhospho S413 T417	Acin1	Q9JIX8	Q9JIX8 T417
Q9JIX8 1xPhospho T902	Acin1	Q9JIX8	Q9JIX8 T902
Q9JIX8 1xPhospho [387-401]	Acin1	Q9JIX8
Q9JIX8 2xPhospho [387-401]	Acin1	Q9JIX8
F6RJ39 1xPhospho [472-486]	Acin1	F6RJ39
B8JJ92 1xPhospho [65-73]	Acin1	B8JJ92
F6RJ39 1xPhospho [819-847]	Acin1	F6RJ39
Q9JIX8 1xPhospho [832-847]	Acin1	Q9JIX8
Q9JIX8 1xPhospho [861-872]	Acin1	Q9JIX8
Q9JIX8 1xPhospho [873-913]	Acin1	Q9JIX8
Q3TS02 1xPhospho S455	Acly	Q3TS02	Q3TS02 S455
Q3TS02 1xPhospho S457	Acly	Q3TS02	Q3TS02 S457
Q3TS02 1xPhospho S481	Acly	Q3TS02	Q3TS02 S481
Q3UEA1 1xPhospho S455	Acly	Q3UEA1	Q3UEA1 S455
Q3UEA1 1xPhospho S481	Acly	Q3UEA1	Q3UEA1 S481
Q3V117 1xPhospho S455	Acly	Q3V117	Q3V117 S455
Q3V117 1xPhospho S457	Acly	Q3V117	Q3V117 S457
Q3V117 1xPhospho S481	Acly	Q3V117	Q3V117 S481
Q3V117 1xPhospho T453	Acly	Q3V117	Q3V117 T453
Q3V117 1xPhospho [453-468]	Acly	Q3V117
Q99KI0 1xPhospho S559	Aco2	Q99KI0	Q99KI0 S559
Q99KI0 1xPhospho [556-564]	Aco2	Q99KI0
Q99L15 1xPhospho S417	Acot1	Q99L15	Q99L15 S417
Q99L15 1xPhospho [53-65]	Acot1	Q99L15
A2AVR6 1xPhospho S45	Acot11	A2AVR6	A2AVR6 S45
A2AVR6 1xPhospho S47	Acot11	A2AVR6	A2AVR6 S47
Q8VHQ9 1xPhospho S22	Acot11	Q8VHQ9	Q8VHQ9 S22
A2AVR6 1xPhospho [45-83]	Acot11	A2AVR6
Q8BWN8 1xPhospho S56	Acot4	Q8BWN8	Q8BWN8 S56
E9PYH2 1xPhospho Y198	Acot7	E9PYH2	E9PYH2 Y198
E9PYH2 1xPhospho Y369	Acot7	E9PYH2	E9PYH2 Y369
Q9QXD1 1xPhospho Y105	Acox2	Q9QXD1	Q9QXD1 Y105
D3Z2G8 1xPhospho S103	Acsbg1	D3Z2G8	D3Z2G8 S103
D3Z2G8 1xPhospho S75	Acsbg1	D3Z2G8	D3Z2G8 S75
D3Z2G8 1xPhospho S86	Acsbg1	D3Z2G8	D3Z2G8 S86
Q99PU5 1xPhospho S53	Acsbg1	Q99PU5	Q99PU5 S53
D3Z2G8 1xPhospho [73-84]	Acsbg1	D3Z2G8
Q9D2T1 1xPhospho S32	Acsbg3	Q9D2T1	Q9D2T1 S32
Q8VCW8 1xPhospho S597	Acsf2	Q8VCW8	Q8VCW8 S597
Q9QUJ7 1xPhospho S57	Acsl4	Q9QUJ7	Q9QUJ7 S57
Q91WC3-2 1xPhospho S464	Acsl6	Q91WC3-2	Q91WC3-2 S464
A2AQN4 1xPhospho S30	Acss2	A2AQN4	A2AQN4 S30
Q8C141 2xPhospho S263 S267	Acss2	Q8C141	Q8C141 S263
Q8C141 1xPhospho S263	Acss2	Q8C141	Q8C141 S263
Q8C141 2xPhospho S267 S	Acss2	Q8C141	Q8C141 S267
Q8C141 1xPhospho S267	Acss2	Q8C141	Q8C141 S267
Q8C141 2xPhospho S263 S267	Acss2	Q8C141	Q8C141 S267
Q8C141 1xPhospho S30	Acss2	Q8C141	Q8C141 S30
Q8C141 4xPhospho T329 Y333 T339 T340	Acss2	Q8C141	Q8C141 T329
Q8C141 4xPhospho T329 Y333 T339 T340	Acss2	Q8C141	Q8C141 T339
Q8C141 4xPhospho T329 Y333 T339 T340	Acss2	Q8C141	Q8C141 T340
Q8C141 4xPhospho T329 Y333 T339 T340	Acss2	Q8C141	Q8C141 Y333
Q8C141 1xPhospho [256-271]	Acss2	Q8C141
A2AQN4 2xPhospho [256-280]	Acss2	A2AQN4
Q3TIJ9 1xPhospho T229	Actb	Q3TIJ9	Q3TIJ9 T229
Q3UAF6 1xPhospho S233	Actb	Q3UAF6	Q3UAF6 S233
Q3UAF6 1xPhospho S234	Actb	Q3UAF6	Q3UAF6 S234
Q3UAF6 1xPhospho T201	Actb	Q3UAF6	Q3UAF6 T201
Q3UAF6 1xPhospho T203	Actb	Q3UAF6	Q3UAF6 T203
Q3UAF6 1xPhospho Y294	Actb	Q3UAF6	Q3UAF6 Y294
Q3UAF6 1xPhospho [216-238]	Actb	Q3UAF6
Q8BFZ3 1xPhospho S240	Actbl2	Q8BFZ3	Q8BFZ3 S240
Q8BFZ3 1xPhospho [240-255]	Actbl2	Q8BFZ3
Q3TG92 1xPhospho S62	Actc1	Q3TG92	Q3TG92 S62
Q3UIJ3 1xPhospho S241	Actc1	Q3UIJ3	Q3UIJ3 S241
Q3UIJ3 1xPhospho [241-256]	Actc1	Q3UIJ3
Q3UJ36 1xPhospho S240	Actg2	Q3UJ36	Q3UJ36 S240
Q9QZB7 1xPhospho S414	Actr10	Q9QZB7	Q9QZB7 S414
P61161 1xPhospho [201-214]	Actr2	P61161
Q3TGW0 1xPhospho S418	Actr3	Q3TGW0	Q3TGW0 S418
Q9ERF8 1xPhospho S85	Actr3	Q9ERF8	Q9ERF8 S85
Q8R2S9 1xPhospho S132	Actr8	Q8R2S9	Q8R2S9 S132
Q3TZF1 1xPhospho S168	Acvr1b	Q3TZF1	Q3TZF1 S168
Q91YV1 1xPhospho S154	Acvrl1	Q91YV1	Q91YV1 S154
O35598 1xPhospho Y742	Adam10	O35598	O35598 Y742
O35598 1xPhospho [736-748]	Adam10	O35598
B2RRI4 1xPhospho S794	Adam17	B2RRI4	B2RRI4 S794
D6QSS8 2xPhospho S781 S784	Adam22	D6QSS8	D6QSS8 S781
D6QSS8 2xPhospho S781 S784	Adam22	D6QSS8	D6QSS8 S784
D6QSS8 1xPhospho S808	Adam22	D6QSS8	D6QSS8 S808
D6QSS8 1xPhospho S830	Adam22	D6QSS8	D6QSS8 S830
D6QSS8 1xPhospho S853	Adam22	D6QSS8	D6QSS8 S853
D6QSS8 2xPhospho S855 S860	Adam22	D6QSS8	D6QSS8 S855
D6QSS8 1xPhospho S855	Adam22	D6QSS8	D6QSS8 S855
D6QSS8 2xPhospho S855 S860	Adam22	D6QSS8	D6QSS8 S860
D6QSS8 1xPhospho Y783	Adam22	D6QSS8	D6QSS8 Y783
F7DAP1 1xPhospho S129	Adam22	F7DAP1	F7DAP1 S129
F7DAP1 1xPhospho S131	Adam22	F7DAP1	F7DAP1 S131
F7DAP1 1xPhospho S153	Adam22	F7DAP1	F7DAP1 S153
F7DAP1 1xPhospho S174	Adam22	F7DAP1	F7DAP1 S174
F7DAP1 1xPhospho S176	Adam22	F7DAP1	F7DAP1 S176
F7DAP1 5xPhospho S210 S214 S218 T219 S221	Adam22	F7DAP1	F7DAP1 S210
F7DAP1 4xPhospho S214 S216 S217 S221	Adam22	F7DAP1	F7DAP1 S214
F7DAP1 4xPhospho S214 S216 S217 T219	Adam22	F7DAP1	F7DAP1 S214
F7DAP1 4xPhospho S214 S218 T219 S221	Adam22	F7DAP1	F7DAP1 S214
F7DAP1 5xPhospho S210 S214 S218 T219 S221	Adam22	F7DAP1	F7DAP1 S214
F7DAP1 3xPhospho S216 S217 S221	Adam22	F7DAP1	F7DAP1 S216
F7DAP1 4xPhospho S214 S216 S217 S221	Adam22	F7DAP1	F7DAP1 S216
F7DAP1 4xPhospho S214 S216 S217 T219	Adam22	F7DAP1	F7DAP1 S216
F7DAP1 3xPhospho S217 S218 S221	Adam22	F7DAP1	F7DAP1 S217
F7DAP1 4xPhospho S214 S216 S217 S221	Adam22	F7DAP1	F7DAP1 S217
F7DAP1 4xPhospho S214 S216 S217 T219	Adam22	F7DAP1	F7DAP1 S217
F7DAP1 3xPhospho S216 S217 S221	Adam22	F7DAP1	F7DAP1 S217
F7DAP1 3xPhospho S218 T219 S221	Adam22	F7DAP1	F7DAP1 S218
F7DAP1 1xPhospho S218	Adam22	F7DAP1	F7DAP1 S218
F7DAP1 5xPhospho S210 S214 S218 T219 S221	Adam22	F7DAP1	F7DAP1 S218
F7DAP1 3xPhospho S217 S218 S221	Adam22	F7DAP1	F7DAP1 S218
F7DAP1 4xPhospho S214 S218 T219 S221	Adam22	F7DAP1	F7DAP1 S218
F7DAP1 5xPhospho S210 S214 S218 T219 S221	Adam22	F7DAP1	F7DAP1 S221
F7DAP1 4xPhospho S214 S218 T219 S221	Adam22	F7DAP1	F7DAP1 S221
F7DAP1 4xPhospho S214 S216 S217 S221	Adam22	F7DAP1	F7DAP1 S221
F7DAP1 3xPhospho S218 T219 S221	Adam22	F7DAP1	F7DAP1 S221
F7DAP1 3xPhospho S216 S217 S221	Adam22	F7DAP1	F7DAP1 S221
F7DAP1 3xPhospho S217 S218 S221	Adam22	F7DAP1	F7DAP1 S221
F7DAP1 1xPhospho S76	Adam22	F7DAP1	F7DAP1 S76
F7DAP1 1xPhospho T177	Adam22	F7DAP1	F7DAP1 T177
F7DAP1 5xPhospho S210 S214 S218 T219 S221	Adam22	F7DAP1	F7DAP1 T219
F7DAP1 4xPhospho S214 S216 S217 T219	Adam22	F7DAP1	F7DAP1 T219
F7DAP1 4xPhospho S214 S218 T219 S221	Adam22	F7DAP1	F7DAP1 T219
F7DAP1 3xPhospho S218 T219 S221	Adam22	F7DAP1	F7DAP1 T219
F7DAP1 1xPhospho [67-91]	Adam22	F7DAP1
D6QSS8 1xPhospho [775-799]	Adam22	D6QSS8
D6QSS8 1xPhospho [830-841]	Adam22	D6QSS8
D6QSS8 1xPhospho [853-863]	Adam22	D6QSS8
Q9R1V6-14 1xPhospho [882-893]	Adam22	Q9R1V6-14
E9PY16 1xPhospho S204	Adap1	E9PY16	E9PY16 S204
E9PY16 1xPhospho [202-216]	Adap1	E9PY16
Q6P6J0 1xPhospho T9	Adat2	Q6P6J0	Q6P6J0 T9
Q6P6J0 1xPhospho [5-24]	Adat2	Q6P6J0
Q5DTQ1 1xPhospho S77	Adcy1	Q5DTQ1	Q5DTQ1 S77
Q5DTQ1 1xPhospho [74-90]	Adcy1	Q5DTQ1
Q5DTQ1 1xPhospho [76-90]	Adcy1	Q5DTQ1
Q80TL1 1xPhospho S1084	Adcy2	Q80TL1	Q80TL1 S1084
Q80TL1 1xPhospho S471	Adcy2	Q80TL1	Q80TL1 S471
Q80TL1 1xPhospho T481	Adcy2	Q80TL1	Q80TL1 T481
Q80TL1 1xPhospho T538	Adcy2	Q80TL1	Q80TL1 T538
P84309 1xPhospho S1262	Adcy5	P84309	P84309 S1262
P84309 1xPhospho S128	Adcy5	P84309	P84309 S128
P84309 2xPhospho S139 S/T	Adcy5	P84309	P84309 S139
P84309 2xPhospho S139 S140	Adcy5	P84309	P84309 S139
P84309 1xPhospho S140	Adcy5	P84309	P84309 S140
P84309 2xPhospho S139 S140	Adcy5	P84309	P84309 S140
P84309 1xPhospho S156	Adcy5	P84309	P84309 S156
P84309 1xPhospho S19	Adcy5	P84309	P84309 S19
P84309 2xPhospho Y12 S19	Adcy5	P84309	P84309 S19
P84309 2xPhospho S8 S19	Adcy5	P84309	P84309 S19
P84309 2xPhospho S49 T54	Adcy5	P84309	P84309 S49
P84309 1xPhospho S53	Adcy5	P84309	P84309 S53
P84309 1xPhospho S57	Adcy5	P84309	P84309 S57
P84309 1xPhospho S6	Adcy5	P84309	P84309 S6
P84309 1xPhospho S667	Adcy5	P84309	P84309 S667
P84309 2xPhospho S8 S19	Adcy5	P84309	P84309 S8
P84309 1xPhospho S8	Adcy5	P84309	P84309 S8
P84309 1xPhospho S97	Adcy5	P84309	P84309 S97
P84309 1xPhospho T150	Adcy5	P84309	P84309 T150
P84309 2xPhospho S49 T54	Adcy5	P84309	P84309 T54
P84309 1xPhospho T62	Adcy5	P84309	P84309 T62
P84309 2xPhospho Y12 S19	Adcy5	P84309	P84309 Y12
P84309 1xPhospho Y12	Adcy5	P84309	P84309 Y12
P84309 1xPhospho [39-55]	Adcy5	P84309
F8VQ52 1xPhospho S53	Adcy6	F8VQ52	F8VQ52 S53
F8VQ52 1xPhospho S576	Adcy6	F8VQ52	F8VQ52 S576
F8VQ52 1xPhospho [48-61]	Adcy6	F8VQ52
Q3UUN2 1xPhospho S67	Adcy8	Q3UUN2	Q3UUN2 S67
Q3UUN2 1xPhospho [610-633]	Adcy8	Q3UUN2
P51830 1xPhospho S1257	Adcy9	P51830	P51830 S1257
P51830 1xPhospho S1259	Adcy9	P51830	P51830 S1259
P51830 2xPhospho S1269 S/T/Y	Adcy9	P51830	P51830 S1269
P51830 2xPhospho S1269 S1273	Adcy9	P51830	P51830 S1269
P51830 1xPhospho S1269	Adcy9	P51830	P51830 S1269
P51830 1xPhospho S1273	Adcy9	P51830	P51830 S1273
P51830 2xPhospho S1269 S1273	Adcy9	P51830	P51830 S1273
P51830 1xPhospho S1295	Adcy9	P51830	P51830 S1295
P51830 1xPhospho S1332	Adcy9	P51830	P51830 S1332
P51830 1xPhospho S354	Adcy9	P51830	P51830 S354
P51830 1xPhospho S38	Adcy9	P51830	P51830 S38
P51830 3xPhospho S610 S613 S615	Adcy9	P51830	P51830 S610
P51830 2xPhospho S610 S613	Adcy9	P51830	P51830 S610
P51830 1xPhospho S610	Adcy9	P51830	P51830 S610
P51830 1xPhospho S613	Adcy9	P51830	P51830 S613
P51830 3xPhospho S610 S613 S615	Adcy9	P51830	P51830 S613
P51830 2xPhospho S610 S613	Adcy9	P51830	P51830 S613
P51830 3xPhospho S610 S613 S615	Adcy9	P51830	P51830 S615
P51830 1xPhospho S678	Adcy9	P51830	P51830 S678
P51830 2xPhospho S691 T/S	Adcy9	P51830	P51830 S691
P51830 1xPhospho S691	Adcy9	P51830	P51830 S691
P51830 2xPhospho T686 S691	Adcy9	P51830	P51830 S691
P51830 1xPhospho T1275	Adcy9	P51830	P51830 T1275
P51830 2xPhospho T686 S691	Adcy9	P51830	P51830 T686
P51830 1xPhospho [1264-1290]	Adcy9	P51830
P51830 1xPhospho [341-360]	Adcy9	P51830
P51830 1xPhospho [605-622]	Adcy9	P51830
P51830 1xPhospho [685-699]	Adcy9	P51830
E9Q968 2xPhospho S461 S474	Adcyap1r1	E9Q968	E9Q968 S461
E9Q968 2xPhospho S461 T471	Adcyap1r1	E9Q968	E9Q968 S461
E9Q968 1xPhospho S461	Adcyap1r1	E9Q968	E9Q968 S461
E9Q968 1xPhospho S474	Adcyap1r1	E9Q968	E9Q968 S474
E9Q968 2xPhospho S461 S474	Adcyap1r1	E9Q968	E9Q968 S474
E9Q968 1xPhospho S486	Adcyap1r1	E9Q968	E9Q968 S486
E9Q968 1xPhospho S487	Adcyap1r1	E9Q968	E9Q968 S487
E9Q968 1xPhospho T471	Adcyap1r1	E9Q968	E9Q968 T471
E9Q968 2xPhospho S461 T471	Adcyap1r1	E9Q968	E9Q968 T471
E9Q1K3 1xPhospho S12	Add1	E9Q1K3	E9Q1K3 S12
E9Q1K3 2xPhospho S353 S355	Add1	E9Q1K3	E9Q1K3 S353
E9Q1K3 3xPhospho S353 T358 S366	Add1	E9Q1K3	E9Q1K3 S353
E9Q1K3 2xPhospho S353 T358	Add1	E9Q1K3	E9Q1K3 S353
E9Q1K3 3xPhospho S355 T358 S366	Add1	E9Q1K3	E9Q1K3 S355
E9Q1K3 2xPhospho S355 T358	Add1	E9Q1K3	E9Q1K3 S355
E9Q1K3 1xPhospho S355	Add1	E9Q1K3	E9Q1K3 S355
E9Q1K3 2xPhospho S353 S355	Add1	E9Q1K3	E9Q1K3 S355
E9Q1K3 3xPhospho S355 T358 S366	Add1	E9Q1K3	E9Q1K3 S366
E9Q1K3 3xPhospho S353 T358 S366	Add1	E9Q1K3	E9Q1K3 S366
E9Q1K3 2xPhospho T358 S366	Add1	E9Q1K3	E9Q1K3 S366
E9Q1K3 2xPhospho S408 S431	Add1	E9Q1K3	E9Q1K3 S408
E9Q1K3 3xPhospho S420 S423 T429	Add1	E9Q1K3	E9Q1K3 S420
E9Q1K3 2xPhospho S420 S427	Add1	E9Q1K3	E9Q1K3 S420
E9Q1K3 3xPhospho S423 S427 S431	Add1	E9Q1K3	E9Q1K3 S423
E9Q1K3 3xPhospho S423 T429 S431	Add1	E9Q1K3	E9Q1K3 S423
E9Q1K3 3xPhospho S420 S423 T429	Add1	E9Q1K3	E9Q1K3 S423
E9Q1K3 2xPhospho S427 S431	Add1	E9Q1K3	E9Q1K3 S427
E9Q1K3 2xPhospho S427 S436	Add1	E9Q1K3	E9Q1K3 S427
E9Q1K3 2xPhospho S427 T429	Add1	E9Q1K3	E9Q1K3 S427
E9Q1K3 1xPhospho S427	Add1	E9Q1K3	E9Q1K3 S427
E9Q1K3 3xPhospho S423 S427 S431	Add1	E9Q1K3	E9Q1K3 S427
E9Q1K3 2xPhospho S420 S427	Add1	E9Q1K3	E9Q1K3 S427
E9Q1K3 2xPhospho S431 S/T/Y	Add1	E9Q1K3	E9Q1K3 S431
E9Q1K3 1xPhospho S431	Add1	E9Q1K3	E9Q1K3 S431
E9Q1K3 3xPhospho S423 T429 S431	Add1	E9Q1K3	E9Q1K3 S431
E9Q1K3 3xPhospho S423 S427 S431	Add1	E9Q1K3	E9Q1K3 S431
E9Q1K3 3xPhospho T429 S431 S436	Add1	E9Q1K3	E9Q1K3 S431
E9Q1K3 2xPhospho S427 S431	Add1	E9Q1K3	E9Q1K3 S431
E9Q1K3 2xPhospho T429 S431	Add1	E9Q1K3	E9Q1K3 S431
E9Q1K3 2xPhospho S408 S431	Add1	E9Q1K3	E9Q1K3 S431
E9Q1K3 3xPhospho T429 S431 S436	Add1	E9Q1K3	E9Q1K3 S436
E9Q1K3 2xPhospho S427 S436	Add1	E9Q1K3	E9Q1K3 S436
E9Q1K3 1xPhospho S465	Add1	E9Q1K3	E9Q1K3 S465
E9Q1K3 1xPhospho S483	Add1	E9Q1K3	E9Q1K3 S483
E9Q1K3 2xPhospho S540 S555	Add1	E9Q1K3	E9Q1K3 S540
E9Q1K3 1xPhospho S555	Add1	E9Q1K3	E9Q1K3 S555
E9Q1K3 2xPhospho S540 S555	Add1	E9Q1K3	E9Q1K3 S555
E9Q1K3 1xPhospho S561	Add1	E9Q1K3	E9Q1K3 S561
E9Q1K3 2xPhospho S59 S64	Add1	E9Q1K3	E9Q1K3 S59
E9Q1K3 1xPhospho S59	Add1	E9Q1K3	E9Q1K3 S59
E9Q1K3 1xPhospho S615	Add1	E9Q1K3	E9Q1K3 S615
E9Q1K3 1xPhospho S629	Add1	E9Q1K3	E9Q1K3 S629
E9Q1K3 1xPhospho S64	Add1	E9Q1K3	E9Q1K3 S64
E9Q1K3 2xPhospho S59 S64	Add1	E9Q1K3	E9Q1K3 S64
E9Q1K3 2xPhospho T639 S642	Add1	E9Q1K3	E9Q1K3 S642
E9Q1K3 1xPhospho T11	Add1	E9Q1K3	E9Q1K3 T11
E9Q1K3 2xPhospho T358 S	Add1	E9Q1K3	E9Q1K3 T358
E9Q1K3 2xPhospho T358 S366	Add1	E9Q1K3	E9Q1K3 T358
E9Q1K3 1xPhospho T358	Add1	E9Q1K3	E9Q1K3 T358
E9Q1K3 3xPhospho S355 T358 S366	Add1	E9Q1K3	E9Q1K3 T358
E9Q1K3 3xPhospho S353 T358 S366	Add1	E9Q1K3	E9Q1K3 T358
E9Q1K3 2xPhospho S355 T358	Add1	E9Q1K3	E9Q1K3 T358
E9Q1K3 2xPhospho S353 T358	Add1	E9Q1K3	E9Q1K3 T358
E9Q1K3 3xPhospho T429 S431 S436	Add1	E9Q1K3	E9Q1K3 T429
E9Q1K3 2xPhospho T429 S431	Add1	E9Q1K3	E9Q1K3 T429
E9Q1K3 1xPhospho T429	Add1	E9Q1K3	E9Q1K3 T429
E9Q1K3 3xPhospho S420 S423 T429	Add1	E9Q1K3	E9Q1K3 T429
E9Q1K3 3xPhospho S423 T429 S431	Add1	E9Q1K3	E9Q1K3 T429
E9Q1K3 2xPhospho S427 T429	Add1	E9Q1K3	E9Q1K3 T429
E9Q1K3 2xPhospho T639 S/T	Add1	E9Q1K3	E9Q1K3 T639
E9Q1K3 2xPhospho T639 S642	Add1	E9Q1K3	E9Q1K3 T639
E9Q1K3 2xPhospho T639 T643	Add1	E9Q1K3	E9Q1K3 T639
E9Q1K3 1xPhospho T639	Add1	E9Q1K3	E9Q1K3 T639
E9Q1K3 2xPhospho T639 T643	Add1	E9Q1K3	E9Q1K3 T643
F8WGR0 3xPhospho S631 T641 S/T	Add1	F8WGR0	F8WGR0 S631
F8WGR0 1xPhospho S631	Add1	F8WGR0	F8WGR0 S631
F8WGR0 3xPhospho S636 T641 S644	Add1	F8WGR0	F8WGR0 S636
F8WGR0 2xPhospho S644 T645	Add1	F8WGR0	F8WGR0 S644
F8WGR0 3xPhospho S636 T641 S644	Add1	F8WGR0	F8WGR0 S644
F8WGR0 2xPhospho T641 S644	Add1	F8WGR0	F8WGR0 S644
F8WGR0 2xPhospho T641 S/T	Add1	F8WGR0	F8WGR0 T641
F8WGR0 2xPhospho T641 S/T/Y	Add1	F8WGR0	F8WGR0 T641
F8WGR0 2xPhospho T641 S644	Add1	F8WGR0	F8WGR0 T641
F8WGR0 2xPhospho T641 T645	Add1	F8WGR0	F8WGR0 T641
F8WGR0 1xPhospho T641	Add1	F8WGR0	F8WGR0 T641
F8WGR0 3xPhospho S631 T641 S/T	Add1	F8WGR0	F8WGR0 T641
F8WGR0 3xPhospho S636 T641 S644	Add1	F8WGR0	F8WGR0 T641
F8WGR0 2xPhospho S644 T645	Add1	F8WGR0	F8WGR0 T645
F8WGR0 2xPhospho T641 T645	Add1	F8WGR0	F8WGR0 T645
Q8K232 1xPhospho S12	Add1	Q8K232	Q8K232 S12
Q8K232 2xPhospho S355 T358	Add1	Q8K232	Q8K232 S355
Q8K232 2xPhospho T358 S364	Add1	Q8K232	Q8K232 S364
Q8K232 2xPhospho S415 S436	Add1	Q8K232	Q8K232 S415
Q8K232 2xPhospho S427 S431	Add1	Q8K232	Q8K232 S427
Q8K232 2xPhospho S427 T/S/Y	Add1	Q8K232	Q8K232 S427
Q8K232 2xPhospho S431 S436	Add1	Q8K232	Q8K232 S431
Q8K232 1xPhospho S431	Add1	Q8K232	Q8K232 S431
Q8K232 2xPhospho T429 S431	Add1	Q8K232	Q8K232 S431
Q8K232 2xPhospho S427 S431	Add1	Q8K232	Q8K232 S431
Q8K232 2xPhospho S436 T/S/Y	Add1	Q8K232	Q8K232 S436
Q8K232 1xPhospho S436	Add1	Q8K232	Q8K232 S436
Q8K232 2xPhospho S415 S436	Add1	Q8K232	Q8K232 S436
Q8K232 2xPhospho S431 S436	Add1	Q8K232	Q8K232 S436
Q8K232 1xPhospho S465	Add1	Q8K232	Q8K232 S465
Q8K232 1xPhospho S586	Add1	Q8K232	Q8K232 S586
Q8K232 1xPhospho S59	Add1	Q8K232	Q8K232 S59
Q8K232 3xPhospho S600 T610 S613	Add1	Q8K232	Q8K232 S600
Q8K232 2xPhospho S600 T610	Add1	Q8K232	Q8K232 S600
Q8K232 1xPhospho S600	Add1	Q8K232	Q8K232 S600
Q8K232 3xPhospho S600 T610 S613	Add1	Q8K232	Q8K232 S613
Q8K232 1xPhospho S64	Add1	Q8K232	Q8K232 S64
Q8K232 2xPhospho T358 S364	Add1	Q8K232	Q8K232 T358
Q8K232 1xPhospho T358	Add1	Q8K232	Q8K232 T358
Q8K232 2xPhospho S355 T358	Add1	Q8K232	Q8K232 T358
Q8K232 2xPhospho T429 S431	Add1	Q8K232	Q8K232 T429
Q8K232 1xPhospho T482	Add1	Q8K232	Q8K232 T482
Q8K232 2xPhospho T610 S/T	Add1	Q8K232	Q8K232 T610
Q8K232 1xPhospho T610	Add1	Q8K232	Q8K232 T610
Q8K232 3xPhospho S600 T610 S613	Add1	Q8K232	Q8K232 T610
Q8K232 2xPhospho S600 T610	Add1	Q8K232	Q8K232 T610
Q8K232 1xPhospho T614	Add1	Q8K232	Q8K232 T614
Q9QYC0 3xPhospho S600 S605 S613	Add1	Q9QYC0	Q9QYC0 S600
Q9QYC0 3xPhospho S600 T610 T614	Add1	Q9QYC0	Q9QYC0 S600
Q9QYC0 3xPhospho S600 S605 S613	Add1	Q9QYC0	Q9QYC0 S605
Q9QYC0 3xPhospho S600 S605 S613	Add1	Q9QYC0	Q9QYC0 S613
Q9QYC0 2xPhospho S724 S729	Add1	Q9QYC0	Q9QYC0 S724
Q9QYC0 1xPhospho S724	Add1	Q9QYC0	Q9QYC0 S724
Q9QYC0 2xPhospho S724 S729	Add1	Q9QYC0	Q9QYC0 S729
Q9QYC0 2xPhospho T610 S/T	Add1	Q9QYC0	Q9QYC0 T610
Q9QYC0 3xPhospho T610 T614 S/T	Add1	Q9QYC0	Q9QYC0 T610
Q9QYC0 1xPhospho T610	Add1	Q9QYC0	Q9QYC0 T610
Q9QYC0 3xPhospho S600 T610 T614	Add1	Q9QYC0	Q9QYC0 T610
Q9QYC0 3xPhospho S600 T610 T614	Add1	Q9QYC0	Q9QYC0 T614
Q9QYC0 3xPhospho T610 T614 S/T	Add1	Q9QYC0	Q9QYC0 T614
Q9QYC0 1xPhospho T722	Add1	Q9QYC0	Q9QYC0 T722
E9Q1K3 1xPhospho [353-382]	Add1	E9Q1K3
E9Q1K3 1xPhospho [355-369]	Add1	E9Q1K3
E9Q1K3 1xPhospho [406-434]	Add1	E9Q1K3
Q8K232 1xPhospho [406-439]	Add1	Q8K232
E9Q1K3 1xPhospho [407-434]	Add1	E9Q1K3
E9Q1K3 1xPhospho [407-439]	Add1	E9Q1K3
E9Q1K3 1xPhospho [445-467]	Add1	E9Q1K3
E9Q1K3 1xPhospho [447-467]	Add1	E9Q1K3
E9Q1K3 1xPhospho [475-497]	Add1	E9Q1K3
E9Q1K3 1xPhospho [627-646]	Add1	E9Q1K3
F8WGR0 1xPhospho [629-658]	Add1	F8WGR0
Q9QYB8 1xPhospho S344	Add2	Q9QYB8	Q9QYB8 S344
Q9QYB8 1xPhospho S396	Add2	Q9QYB8	Q9QYB8 S396
Q9QYB8 1xPhospho S455	Add2	Q9QYB8	Q9QYB8 S455
Q9QYB8 2xPhospho S528 S530	Add2	Q9QYB8	Q9QYB8 S528
Q9QYB8 3xPhospho S528 S532 S535	Add2	Q9QYB8	Q9QYB8 S528
Q9QYB8 3xPhospho S528 S532 T/S	Add2	Q9QYB8	Q9QYB8 S528
Q9QYB8 3xPhospho S528 S532 T533	Add2	Q9QYB8	Q9QYB8 S528
Q9QYB8 2xPhospho S528 S532	Add2	Q9QYB8	Q9QYB8 S528
Q9QYB8 2xPhospho S528 T533	Add2	Q9QYB8	Q9QYB8 S528
Q9QYB8 3xPhospho S530 S532 T533	Add2	Q9QYB8	Q9QYB8 S530
Q9QYB8 2xPhospho S530 S532	Add2	Q9QYB8	Q9QYB8 S530
Q9QYB8 1xPhospho S530	Add2	Q9QYB8	Q9QYB8 S530
Q9QYB8 2xPhospho S528 S530	Add2	Q9QYB8	Q9QYB8 S530
Q9QYB8 2xPhospho S532 S535	Add2	Q9QYB8	Q9QYB8 S532
Q9QYB8 2xPhospho S532 T533	Add2	Q9QYB8	Q9QYB8 S532
Q9QYB8 1xPhospho S532	Add2	Q9QYB8	Q9QYB8 S532
Q9QYB8 3xPhospho S528 S532 S535	Add2	Q9QYB8	Q9QYB8 S532
Q9QYB8 3xPhospho S528 S532 T/S	Add2	Q9QYB8	Q9QYB8 S532
Q9QYB8 3xPhospho S528 S532 T533	Add2	Q9QYB8	Q9QYB8 S532
Q9QYB8 3xPhospho S530 S532 T533	Add2	Q9QYB8	Q9QYB8 S532
Q9QYB8 2xPhospho S530 S532	Add2	Q9QYB8	Q9QYB8 S532
Q9QYB8 2xPhospho S528 S532	Add2	Q9QYB8	Q9QYB8 S532
Q9QYB8 2xPhospho S535 S/T	Add2	Q9QYB8	Q9QYB8 S535
Q9QYB8 3xPhospho S528 S532 S535	Add2	Q9QYB8	Q9QYB8 S535
Q9QYB8 2xPhospho T533 S535	Add2	Q9QYB8	Q9QYB8 S535
Q9QYB8 2xPhospho S532 S535	Add2	Q9QYB8	Q9QYB8 S535
Q9QYB8 1xPhospho S549	Add2	Q9QYB8	Q9QYB8 S549
Q9QYB8 3xPhospho S594 S598 S/T	Add2	Q9QYB8	Q9QYB8 S594
Q9QYB8 4xPhospho S594 S598 S602 S606	Add2	Q9QYB8	Q9QYB8 S594
Q9QYB8 3xPhospho S594 S598 S602	Add2	Q9QYB8	Q9QYB8 S594
Q9QYB8 4xPhospho S594 S598 T599 S606	Add2	Q9QYB8	Q9QYB8 S594
Q9QYB8 2xPhospho S594 S598	Add2	Q9QYB8	Q9QYB8 S594
Q9QYB8 3xPhospho S594 S602 S/T	Add2	Q9QYB8	Q9QYB8 S594
Q9QYB8 1xPhospho S594	Add2	Q9QYB8	Q9QYB8 S594
Q9QYB8 3xPhospho S598 S602 S606	Add2	Q9QYB8	Q9QYB8 S598
Q9QYB8 4xPhospho S598 T599 S602 S606	Add2	Q9QYB8	Q9QYB8 S598
Q9QYB8 3xPhospho S594 S598 S/T	Add2	Q9QYB8	Q9QYB8 S598
Q9QYB8 4xPhospho S594 S598 S602 S606	Add2	Q9QYB8	Q9QYB8 S598
Q9QYB8 3xPhospho S594 S598 S602	Add2	Q9QYB8	Q9QYB8 S598
Q9QYB8 4xPhospho S594 S598 T599 S606	Add2	Q9QYB8	Q9QYB8 S598
Q9QYB8 2xPhospho S594 S598	Add2	Q9QYB8	Q9QYB8 S598
Q9QYB8 2xPhospho S60 S62	Add2	Q9QYB8	Q9QYB8 S60
Q9QYB8 1xPhospho S60	Add2	Q9QYB8	Q9QYB8 S60
Q9QYB8 2xPhospho S602 S/T	Add2	Q9QYB8	Q9QYB8 S602
Q9QYB8 3xPhospho S602 S606 S/T	Add2	Q9QYB8	Q9QYB8 S602
Q9QYB8 2xPhospho S602 S606	Add2	Q9QYB8	Q9QYB8 S602
Q9QYB8 1xPhospho S602	Add2	Q9QYB8	Q9QYB8 S602
Q9QYB8 4xPhospho S594 S598 S602 S606	Add2	Q9QYB8	Q9QYB8 S602
Q9QYB8 4xPhospho S598 T599 S602 S606	Add2	Q9QYB8	Q9QYB8 S602
Q9QYB8 3xPhospho S594 S598 S602	Add2	Q9QYB8	Q9QYB8 S602
Q9QYB8 3xPhospho S594 S602 S/T	Add2	Q9QYB8	Q9QYB8 S602
Q9QYB8 3xPhospho S598 S602 S606	Add2	Q9QYB8	Q9QYB8 S602
Q9QYB8 3xPhospho S606 S/T	Add2	Q9QYB8	Q9QYB8 S606
Q9QYB8 4xPhospho S594 S598 S602 S606	Add2	Q9QYB8	Q9QYB8 S606
Q9QYB8 4xPhospho S594 S598 T599 S606	Add2	Q9QYB8	Q9QYB8 S606
Q9QYB8 4xPhospho S598 T599 S602 S606	Add2	Q9QYB8	Q9QYB8 S606
Q9QYB8 3xPhospho S598 S602 S606	Add2	Q9QYB8	Q9QYB8 S606
Q9QYB8 3xPhospho S602 S606 S/T	Add2	Q9QYB8	Q9QYB8 S606
Q9QYB8 2xPhospho S602 S606	Add2	Q9QYB8	Q9QYB8 S606
Q9QYB8 2xPhospho S614 S/T	Add2	Q9QYB8	Q9QYB8 S614
Q9QYB8 3xPhospho S614 S618 S623	Add2	Q9QYB8	Q9QYB8 S614
Q9QYB8 2xPhospho S614 S618	Add2	Q9QYB8	Q9QYB8 S614
Q9QYB8 2xPhospho S614 S620	Add2	Q9QYB8	Q9QYB8 S614
Q9QYB8 1xPhospho S614	Add2	Q9QYB8	Q9QYB8 S614
Q9QYB8 2xPhospho S618 T/S	Add2	Q9QYB8	Q9QYB8 S618
Q9QYB8 1xPhospho S618	Add2	Q9QYB8	Q9QYB8 S618
Q9QYB8 3xPhospho S614 S618 S623	Add2	Q9QYB8	Q9QYB8 S618
Q9QYB8 2xPhospho S614 S618	Add2	Q9QYB8	Q9QYB8 S618
Q9QYB8 2xPhospho T612 S618	Add2	Q9QYB8	Q9QYB8 S618
Q9QYB8 1xPhospho S62	Add2	Q9QYB8	Q9QYB8 S62
Q9QYB8 2xPhospho S60 S62	Add2	Q9QYB8	Q9QYB8 S62
Q9QYB8 2xPhospho T55 S62	Add2	Q9QYB8	Q9QYB8 S62
Q9QYB8 1xPhospho S620	Add2	Q9QYB8	Q9QYB8 S620
Q9QYB8 2xPhospho S614 S620	Add2	Q9QYB8	Q9QYB8 S620
Q9QYB8 3xPhospho S614 S618 S623	Add2	Q9QYB8	Q9QYB8 S623
Q9QYB8 1xPhospho S656	Add2	Q9QYB8	Q9QYB8 S656
Q9QYB8 2xPhospho S678 T/Y	Add2	Q9QYB8	Q9QYB8 S678
Q9QYB8 1xPhospho S678	Add2	Q9QYB8	Q9QYB8 S678
Q9QYB8 2xPhospho S692 S/T	Add2	Q9QYB8	Q9QYB8 S692
Q9QYB8 3xPhospho S692 S696 S/T	Add2	Q9QYB8	Q9QYB8 S692
Q9QYB8 3xPhospho S692 S696 S/T/Y	Add2	Q9QYB8	Q9QYB8 S692
Q9QYB8 3xPhospho S692 S696 S698	Add2	Q9QYB8	Q9QYB8 S692
Q9QYB8 3xPhospho S692 S696 S700	Add2	Q9QYB8	Q9QYB8 S692
Q9QYB8 2xPhospho S692 S696	Add2	Q9QYB8	Q9QYB8 S692
Q9QYB8 2xPhospho S692 S698	Add2	Q9QYB8	Q9QYB8 S692
Q9QYB8 2xPhospho S692 S700	Add2	Q9QYB8	Q9QYB8 S692
Q9QYB8 1xPhospho S692	Add2	Q9QYB8	Q9QYB8 S692
Q9QYB8 2xPhospho S696 S/T	Add2	Q9QYB8	Q9QYB8 S696
Q9QYB8 2xPhospho S696 S700	Add2	Q9QYB8	Q9QYB8 S696
Q9QYB8 1xPhospho S696	Add2	Q9QYB8	Q9QYB8 S696
Q9QYB8 3xPhospho S692 S696 S/T	Add2	Q9QYB8	Q9QYB8 S696
Q9QYB8 3xPhospho S692 S696 S/T/Y	Add2	Q9QYB8	Q9QYB8 S696
Q9QYB8 3xPhospho S692 S696 S698	Add2	Q9QYB8	Q9QYB8 S696
Q9QYB8 3xPhospho S692 S696 S700	Add2	Q9QYB8	Q9QYB8 S696
Q9QYB8 2xPhospho S692 S696	Add2	Q9QYB8	Q9QYB8 S696
Q9QYB8 2xPhospho T683 S696	Add2	Q9QYB8	Q9QYB8 S696
Q9QYB8 1xPhospho S698	Add2	Q9QYB8	Q9QYB8 S698
Q9QYB8 3xPhospho S692 S696 S698	Add2	Q9QYB8	Q9QYB8 S698
Q9QYB8 2xPhospho S692 S698	Add2	Q9QYB8	Q9QYB8 S698
Q9QYB8 1xPhospho S700	Add2	Q9QYB8	Q9QYB8 S700
Q9QYB8 3xPhospho S692 S696 S700	Add2	Q9QYB8	Q9QYB8 S700
Q9QYB8 2xPhospho S692 S700	Add2	Q9QYB8	Q9QYB8 S700
Q9QYB8 2xPhospho S696 S700	Add2	Q9QYB8	Q9QYB8 S700
Q9QYB8 1xPhospho S702	Add2	Q9QYB8	Q9QYB8 S702
Q9QYB8 2xPhospho T533 S535	Add2	Q9QYB8	Q9QYB8 T533
Q9QYB8 3xPhospho S528 S532 T533	Add2	Q9QYB8	Q9QYB8 T533
Q9QYB8 3xPhospho S530 S532 T533	Add2	Q9QYB8	Q9QYB8 T533
Q9QYB8 2xPhospho S528 T533	Add2	Q9QYB8	Q9QYB8 T533
Q9QYB8 2xPhospho S532 T533	Add2	Q9QYB8	Q9QYB8 T533
Q9QYB8 2xPhospho T55 S62	Add2	Q9QYB8	Q9QYB8 T55
Q9QYB8 1xPhospho T55	Add2	Q9QYB8	Q9QYB8 T55
Q9QYB8 4xPhospho S594 S598 T599 S606	Add2	Q9QYB8	Q9QYB8 T599
Q9QYB8 4xPhospho S598 T599 S602 S606	Add2	Q9QYB8	Q9QYB8 T599
Q9QYB8 2xPhospho T612 S618	Add2	Q9QYB8	Q9QYB8 T612
Q9QYB8 1xPhospho T626	Add2	Q9QYB8	Q9QYB8 T626
Q9QYB8 1xPhospho T674	Add2	Q9QYB8	Q9QYB8 T674
Q9QYB8 2xPhospho T683 S696	Add2	Q9QYB8	Q9QYB8 T683
Q9QYB8-2 1xPhospho T561	Add2	Q9QYB8-2	Q9QYB8-2 T561
Q9QYB8 1xPhospho [528-540]	Add2	Q9QYB8
Q9QYB8 1xPhospho [53-76]	Add2	Q9QYB8
Q9QYB8 1xPhospho [54-76]	Add2	Q9QYB8
Q9QYB8 1xPhospho [54-77]	Add2	Q9QYB8
Q9QYB8 1xPhospho [598-609]	Add2	Q9QYB8
Q9QYB8 1xPhospho [614-627]	Add2	Q9QYB8
Q9QYB8 1xPhospho [664-699]	Add2	Q9QYB8
Q9QYB8 1xPhospho [681-699]	Add2	Q9QYB8
Q9QYB8 1xPhospho [681-703]	Add2	Q9QYB8
Q9QYB8 1xPhospho [681-704]	Add2	Q9QYB8
Q9QYB8 1xPhospho [683-703]	Add2	Q9QYB8
Q9QYB8 1xPhospho [683-704]	Add2	Q9QYB8
Q9QYB5 1xPhospho S423	Add3	Q9QYB5	Q9QYB5 S423
Q9QYB5 2xPhospho S583 S585	Add3	Q9QYB5	Q9QYB5 S583
Q9QYB5 2xPhospho S583 S585	Add3	Q9QYB5	Q9QYB5 S585
Q9QYB5 1xPhospho S652	Add3	Q9QYB5	Q9QYB5 S652
Q9QYB5 3xPhospho S673 S677 S683	Add3	Q9QYB5	Q9QYB5 S673
Q9QYB5 2xPhospho S673 S677	Add3	Q9QYB5	Q9QYB5 S673
Q9QYB5 1xPhospho S673	Add3	Q9QYB5	Q9QYB5 S673
Q9QYB5 2xPhospho S677 S681	Add3	Q9QYB5	Q9QYB5 S677
Q9QYB5 1xPhospho S677	Add3	Q9QYB5	Q9QYB5 S677
Q9QYB5 3xPhospho S673 S677 S683	Add3	Q9QYB5	Q9QYB5 S677
Q9QYB5 2xPhospho S673 S677	Add3	Q9QYB5	Q9QYB5 S677
Q9QYB5 1xPhospho S681	Add3	Q9QYB5	Q9QYB5 S681
Q9QYB5 2xPhospho S677 S681	Add3	Q9QYB5	Q9QYB5 S681
Q9QYB5 1xPhospho S683	Add3	Q9QYB5	Q9QYB5 S683
Q9QYB5 3xPhospho S673 S677 S683	Add3	Q9QYB5	Q9QYB5 S683
Q9QYB5 1xPhospho T481	Add3	Q9QYB5	Q9QYB5 T481
Q9QYB5-2 1xPhospho S402	Add3	Q9QYB5-2	Q9QYB5-2 S402
Q9QYB5-2 2xPhospho S419 S423	Add3	Q9QYB5-2	Q9QYB5-2 S419
Q9QYB5-2 1xPhospho S42	Add3	Q9QYB5-2	Q9QYB5-2 S42
Q9QYB5-2 2xPhospho S423 S/T	Add3	Q9QYB5-2	Q9QYB5-2 S423
Q9QYB5-2 1xPhospho S423	Add3	Q9QYB5-2	Q9QYB5-2 S423
Q9QYB5-2 2xPhospho S419 S423	Add3	Q9QYB5-2	Q9QYB5-2 S423
Q9QYB5-2 1xPhospho S461	Add3	Q9QYB5-2	Q9QYB5-2 S461
Q9QYB5-2 1xPhospho S589	Add3	Q9QYB5-2	Q9QYB5-2 S589
Q9QYB5-2 3xPhospho S620 T621 T622	Add3	Q9QYB5-2	Q9QYB5-2 S620
Q9QYB5-2 1xPhospho S64	Add3	Q9QYB5-2	Q9QYB5-2 S64
Q9QYB5-2 2xPhospho S641 S/T	Add3	Q9QYB5-2	Q9QYB5-2 S641
Q9QYB5-2 3xPhospho S641 S645 S647	Add3	Q9QYB5-2	Q9QYB5-2 S641
Q9QYB5-2 3xPhospho S641 S645 S649	Add3	Q9QYB5-2	Q9QYB5-2 S641
Q9QYB5-2 2xPhospho S641 S645	Add3	Q9QYB5-2	Q9QYB5-2 S641
Q9QYB5-2 1xPhospho S641	Add3	Q9QYB5-2	Q9QYB5-2 S641
Q9QYB5-2 2xPhospho S645 S647	Add3	Q9QYB5-2	Q9QYB5-2 S645
Q9QYB5-2 2xPhospho S645 S649	Add3	Q9QYB5-2	Q9QYB5-2 S645
Q9QYB5-2 2xPhospho S645 S651	Add3	Q9QYB5-2	Q9QYB5-2 S645
Q9QYB5-2 1xPhospho S645	Add3	Q9QYB5-2	Q9QYB5-2 S645
Q9QYB5-2 3xPhospho S641 S645 S647	Add3	Q9QYB5-2	Q9QYB5-2 S645
Q9QYB5-2 3xPhospho S641 S645 S649	Add3	Q9QYB5-2	Q9QYB5-2 S645
Q9QYB5-2 2xPhospho S641 S645	Add3	Q9QYB5-2	Q9QYB5-2 S645
Q9QYB5-2 1xPhospho S647	Add3	Q9QYB5-2	Q9QYB5-2 S647
Q9QYB5-2 3xPhospho S641 S645 S647	Add3	Q9QYB5-2	Q9QYB5-2 S647
Q9QYB5-2 2xPhospho S645 S647	Add3	Q9QYB5-2	Q9QYB5-2 S647
Q9QYB5-2 2xPhospho S649 S/T	Add3	Q9QYB5-2	Q9QYB5-2 S649
Q9QYB5-2 1xPhospho S649	Add3	Q9QYB5-2	Q9QYB5-2 S649
Q9QYB5-2 3xPhospho S641 S645 S649	Add3	Q9QYB5-2	Q9QYB5-2 S649
Q9QYB5-2 2xPhospho S645 S649	Add3	Q9QYB5-2	Q9QYB5-2 S649
Q9QYB5-2 1xPhospho S651	Add3	Q9QYB5-2	Q9QYB5-2 S651
Q9QYB5-2 2xPhospho S645 S651	Add3	Q9QYB5-2	Q9QYB5-2 S651
Q9QYB5-2 1xPhospho S661	Add3	Q9QYB5-2	Q9QYB5-2 S661
Q9QYB5-2 1xPhospho T618	Add3	Q9QYB5-2	Q9QYB5-2 T618
Q9QYB5-2 2xPhospho T621 T622	Add3	Q9QYB5-2	Q9QYB5-2 T621
Q9QYB5-2 3xPhospho S620 T621 T622	Add3	Q9QYB5-2	Q9QYB5-2 T621
Q9QYB5-2 3xPhospho S620 T621 T622	Add3	Q9QYB5-2	Q9QYB5-2 T622
Q9QYB5-2 2xPhospho T621 T622	Add3	Q9QYB5-2	Q9QYB5-2 T622
Q9QYB5-2 1xPhospho T659	Add3	Q9QYB5-2	Q9QYB5-2 T659
Q9QYB5 1xPhospho [449-463]	Add3	Q9QYB5
Q9QYB5-2 1xPhospho [449-463]	Add3	Q9QYB5-2
Q9QYB5-2 1xPhospho [449-465]	Add3	Q9QYB5-2
Q9QYB5-2 1xPhospho [586-613]	Add3	Q9QYB5-2
Q9QYB5-2 1xPhospho [617-631]	Add3	Q9QYB5-2
Q9QYB5-2 1xPhospho [617-652]	Add3	Q9QYB5-2
Q9QYB5-2 1xPhospho [632-652]	Add3	Q9QYB5-2
Q9QYB5-2 1xPhospho [636-652]	Add3	Q9QYB5-2
Q9QYB5 1xPhospho [668-684]	Add3	Q9QYB5
Q52KJ6 1xPhospho S334	Adgra1	Q52KJ6	Q52KJ6 S334
Q52KJ6 1xPhospho S428	Adgra1	Q52KJ6	Q52KJ6 S428
Q52KJ6 1xPhospho [426-445]	Adgra1	Q52KJ6
Q91ZV8 1xPhospho S1104	Adgra2	Q91ZV8	Q91ZV8 S1104
Q91ZV8 1xPhospho [1095-1115]	Adgra2	Q91ZV8
Q3UHD1 1xPhospho S1257	Adgrb1	Q3UHD1	Q3UHD1 S1257
Q3UHD1 1xPhospho S1276	Adgrb1	Q3UHD1	Q3UHD1 S1276
Q3UHD1 1xPhospho S1289	Adgrb1	Q3UHD1	Q3UHD1 S1289
Q3UHD1 2xPhospho S1304 T1306	Adgrb1	Q3UHD1	Q3UHD1 S1304
Q3UHD1 1xPhospho S1304	Adgrb1	Q3UHD1	Q3UHD1 S1304
Q3UHD1 1xPhospho S1316	Adgrb1	Q3UHD1	Q3UHD1 S1316
Q3UHD1 1xPhospho S1467	Adgrb1	Q3UHD1	Q3UHD1 S1467
Q3UHD1 1xPhospho S1473	Adgrb1	Q3UHD1	Q3UHD1 S1473
Q3UHD1 1xPhospho S1552	Adgrb1	Q3UHD1	Q3UHD1 S1552
Q3UHD1 1xPhospho T1306	Adgrb1	Q3UHD1	Q3UHD1 T1306
Q3UHD1 2xPhospho S1304 T1306	Adgrb1	Q3UHD1	Q3UHD1 T1306
Q3UHD1 1xPhospho Y1292	Adgrb1	Q3UHD1	Q3UHD1 Y1292
Q3UHD1 1xPhospho [1292-1308]	Adgrb1	Q3UHD1
Q3UHD1 1xPhospho [1292-1309]	Adgrb1	Q3UHD1
Q3UHD1 1xPhospho [1338-1358]	Adgrb1	Q3UHD1
Q3UHD1 1xPhospho [1457-1470]	Adgrb1	Q3UHD1
Q3UHD1 1xPhospho [1457-1471]	Adgrb1	Q3UHD1
Q3UHD1 1xPhospho [1473-1482]	Adgrb1	Q3UHD1
H7BX74 1xPhospho S1186	Adgrb2	H7BX74	H7BX74 S1186
H7BX74 1xPhospho S1236	Adgrb2	H7BX74	H7BX74 S1236
H7BX74 1xPhospho S1443	Adgrb2	H7BX74	H7BX74 S1443
H7BX74 1xPhospho Y1312	Adgrb2	H7BX74	H7BX74 Y1312
Q8CGM1 1xPhospho S1269	Adgrb2	Q8CGM1	Q8CGM1 S1269
Q8CGM1 1xPhospho S1354	Adgrb2	Q8CGM1	Q8CGM1 S1354
Q8CGM1 1xPhospho S1476	Adgrb2	Q8CGM1	Q8CGM1 S1476
Q8CGM1 1xPhospho S1503	Adgrb2	Q8CGM1	Q8CGM1 S1503
Q80ZF8 2xPhospho S1217 S1220	Adgrb3	Q80ZF8	Q80ZF8 S1217
Q80ZF8 1xPhospho S1220	Adgrb3	Q80ZF8	Q80ZF8 S1220
Q80ZF8 2xPhospho S1217 S1220	Adgrb3	Q80ZF8	Q80ZF8 S1220
Q80ZF8 4xPhospho S1399 S1401 S1408 S1411	Adgrb3	Q80ZF8	Q80ZF8 S1399
Q80ZF8 4xPhospho S1399 S1405 S1410 S1411	Adgrb3	Q80ZF8	Q80ZF8 S1399
Q80ZF8 4xPhospho S1401 S1408 S1411 S/T	Adgrb3	Q80ZF8	Q80ZF8 S1401
Q80ZF8 4xPhospho S1399 S1401 S1408 S1411	Adgrb3	Q80ZF8	Q80ZF8 S1401
Q80ZF8 4xPhospho S1405 S1408 S1411 S/T	Adgrb3	Q80ZF8	Q80ZF8 S1405
Q80ZF8 3xPhospho S1405 S1408 S1411	Adgrb3	Q80ZF8	Q80ZF8 S1405
Q80ZF8 4xPhospho S1405 T1406 S1410 S1411	Adgrb3	Q80ZF8	Q80ZF8 S1405
Q80ZF8 4xPhospho S1399 S1405 S1410 S1411	Adgrb3	Q80ZF8	Q80ZF8 S1405
Q80ZF8 2xPhospho S1408 S/T	Adgrb3	Q80ZF8	Q80ZF8 S1408
Q80ZF8 2xPhospho S1408 S1411	Adgrb3	Q80ZF8	Q80ZF8 S1408
Q80ZF8 4xPhospho S1399 S1401 S1408 S1411	Adgrb3	Q80ZF8	Q80ZF8 S1408
Q80ZF8 4xPhospho S1405 S1408 S1411 S/T	Adgrb3	Q80ZF8	Q80ZF8 S1408
Q80ZF8 4xPhospho S1401 S1408 S1411 S/T	Adgrb3	Q80ZF8	Q80ZF8 S1408
Q80ZF8 3xPhospho S1405 S1408 S1411	Adgrb3	Q80ZF8	Q80ZF8 S1408
Q80ZF8 4xPhospho S1405 T1406 S1410 S1411	Adgrb3	Q80ZF8	Q80ZF8 S1410
Q80ZF8 4xPhospho S1399 S1405 S1410 S1411	Adgrb3	Q80ZF8	Q80ZF8 S1410
Q80ZF8 1xPhospho S1411	Adgrb3	Q80ZF8	Q80ZF8 S1411
Q80ZF8 4xPhospho S1405 T1406 S1410 S1411	Adgrb3	Q80ZF8	Q80ZF8 S1411
Q80ZF8 4xPhospho S1399 S1405 S1410 S1411	Adgrb3	Q80ZF8	Q80ZF8 S1411
Q80ZF8 4xPhospho S1399 S1401 S1408 S1411	Adgrb3	Q80ZF8	Q80ZF8 S1411
Q80ZF8 4xPhospho S1405 S1408 S1411 S/T	Adgrb3	Q80ZF8	Q80ZF8 S1411
Q80ZF8 4xPhospho S1401 S1408 S1411 S/T	Adgrb3	Q80ZF8	Q80ZF8 S1411
Q80ZF8 3xPhospho S1405 S1408 S1411	Adgrb3	Q80ZF8	Q80ZF8 S1411
Q80ZF8 2xPhospho S1408 S1411	Adgrb3	Q80ZF8	Q80ZF8 S1411
Q80ZF8 1xPhospho S751	Adgrb3	Q80ZF8	Q80ZF8 S751
Q80ZF8 2xPhospho T1211 T1213	Adgrb3	Q80ZF8	Q80ZF8 T1211
Q80ZF8 2xPhospho T1211 T1213	Adgrb3	Q80ZF8	Q80ZF8 T1213
Q80ZF8 1xPhospho T1239	Adgrb3	Q80ZF8	Q80ZF8 T1239
Q80ZF8 4xPhospho S1405 T1406 S1410 S1411	Adgrb3	Q80ZF8	Q80ZF8 T1406
Q80ZF8 1xPhospho Y1308	Adgrb3	Q80ZF8	Q80ZF8 Y1308
Q8BJ13 1xPhospho S328	Adgrb3	Q8BJ13	Q8BJ13 S328
Q8BJ13 1xPhospho S350	Adgrb3	Q8BJ13	Q8BJ13 S350
Q8BJ13 2xPhospho T343 S350	Adgrb3	Q8BJ13	Q8BJ13 S350
Q8BJ13 4xPhospho S529 S538 S540 S541	Adgrb3	Q8BJ13	Q8BJ13 S529
Q8BJ13 4xPhospho S531 S535 S538 S541	Adgrb3	Q8BJ13	Q8BJ13 S531
Q8BJ13 4xPhospho S535 T536 S538 S541	Adgrb3	Q8BJ13	Q8BJ13 S535
Q8BJ13 3xPhospho S535 T536 S541	Adgrb3	Q8BJ13	Q8BJ13 S535
Q8BJ13 4xPhospho S531 S535 S538 S541	Adgrb3	Q8BJ13	Q8BJ13 S535
Q8BJ13 2xPhospho S538 S/T	Adgrb3	Q8BJ13	Q8BJ13 S538
Q8BJ13 2xPhospho S538 S541	Adgrb3	Q8BJ13	Q8BJ13 S538
Q8BJ13 4xPhospho S535 T536 S538 S541	Adgrb3	Q8BJ13	Q8BJ13 S538
Q8BJ13 4xPhospho S531 S535 S538 S541	Adgrb3	Q8BJ13	Q8BJ13 S538
Q8BJ13 4xPhospho S529 S538 S540 S541	Adgrb3	Q8BJ13	Q8BJ13 S538
Q8BJ13 4xPhospho S529 S538 S540 S541	Adgrb3	Q8BJ13	Q8BJ13 S540
Q8BJ13 1xPhospho S541	Adgrb3	Q8BJ13	Q8BJ13 S541
Q8BJ13 4xPhospho S529 S538 S540 S541	Adgrb3	Q8BJ13	Q8BJ13 S541
Q8BJ13 4xPhospho S535 T536 S538 S541	Adgrb3	Q8BJ13	Q8BJ13 S541
Q8BJ13 4xPhospho S531 S535 S538 S541	Adgrb3	Q8BJ13	Q8BJ13 S541
Q8BJ13 3xPhospho S535 T536 S541	Adgrb3	Q8BJ13	Q8BJ13 S541
Q8BJ13 2xPhospho S538 S541	Adgrb3	Q8BJ13	Q8BJ13 S541
Q8BJ13 2xPhospho T343 S350	Adgrb3	Q8BJ13	Q8BJ13 T343
Q8BJ13 1xPhospho T369	Adgrb3	Q8BJ13	Q8BJ13 T369
Q8BJ13 4xPhospho S535 T536 S538 S541	Adgrb3	Q8BJ13	Q8BJ13 T536
Q8BJ13 3xPhospho S535 T536 S541	Adgrb3	Q8BJ13	Q8BJ13 T536
Q8BJ13 1xPhospho Y438	Adgrb3	Q8BJ13	Q8BJ13 Y438
Q80ZF8 1xPhospho [181-195]	Adgrb3	Q80ZF8
Q8BJ13 1xPhospho [531-544]	Adgrb3	Q8BJ13
E9Q3V9 1xPhospho S1157	Adgrl1	E9Q3V9	E9Q3V9 S1157
E9Q3V9 1xPhospho S1216	Adgrl1	E9Q3V9	E9Q3V9 S1216
E9Q3V9 2xPhospho S1258 S1264	Adgrl1	E9Q3V9	E9Q3V9 S1258
E9Q3V9 3xPhospho S1264 S1267 Y1268	Adgrl1	E9Q3V9	E9Q3V9 S1264
E9Q3V9 1xPhospho S1264	Adgrl1	E9Q3V9	E9Q3V9 S1264
E9Q3V9 2xPhospho S1258 S1264	Adgrl1	E9Q3V9	E9Q3V9 S1264
E9Q3V9 2xPhospho S1267 Y1268	Adgrl1	E9Q3V9	E9Q3V9 S1267
E9Q3V9 3xPhospho S1264 S1267 Y1268	Adgrl1	E9Q3V9	E9Q3V9 S1267
E9Q3V9 1xPhospho S1369	Adgrl1	E9Q3V9	E9Q3V9 S1369
E9Q3V9 2xPhospho S1398 S1418	Adgrl1	E9Q3V9	E9Q3V9 S1398
E9Q3V9 2xPhospho S1398 S1418	Adgrl1	E9Q3V9	E9Q3V9 S1418
E9Q3V9 1xPhospho S1419	Adgrl1	E9Q3V9	E9Q3V9 S1419
E9Q3V9 2xPhospho S1489 S1515	Adgrl1	E9Q3V9	E9Q3V9 S1489
E9Q3V9 2xPhospho S1489 T/S/Y	Adgrl1	E9Q3V9	E9Q3V9 S1489
E9Q3V9 2xPhospho S1489 T1514	Adgrl1	E9Q3V9	E9Q3V9 S1489
E9Q3V9 2xPhospho S1489 S1515	Adgrl1	E9Q3V9	E9Q3V9 S1515
E9Q3V9 1xPhospho T1125	Adgrl1	E9Q3V9	E9Q3V9 T1125
E9Q3V9 1xPhospho T1217	Adgrl1	E9Q3V9	E9Q3V9 T1217
E9Q3V9 2xPhospho S1489 T1514	Adgrl1	E9Q3V9	E9Q3V9 T1514
E9Q3V9 1xPhospho Y1268	Adgrl1	E9Q3V9	E9Q3V9 Y1268
E9Q3V9 3xPhospho S1264 S1267 Y1268	Adgrl1	E9Q3V9	E9Q3V9 Y1268
E9Q3V9 2xPhospho S1267 Y1268	Adgrl1	E9Q3V9	E9Q3V9 Y1268
Q80TR1 1xPhospho S1141	Adgrl1	Q80TR1	Q80TR1 S1141
Q80TR1 2xPhospho T1133 S1141	Adgrl1	Q80TR1	Q80TR1 S1141
Q80TR1 1xPhospho S1166	Adgrl1	Q80TR1	Q80TR1 S1166
Q80TR1 3xPhospho S1192 S1214 S1217	Adgrl1	Q80TR1	Q80TR1 S1192
Q80TR1 3xPhospho S1207 S1208 S1214	Adgrl1	Q80TR1	Q80TR1 S1207
Q80TR1 2xPhospho S1208 S1214	Adgrl1	Q80TR1	Q80TR1 S1208
Q80TR1 3xPhospho S1207 S1208 S1214	Adgrl1	Q80TR1	Q80TR1 S1208
Q80TR1 2xPhospho S1214 S/Y/T	Adgrl1	Q80TR1	Q80TR1 S1214
Q80TR1 2xPhospho S1214 Y1218	Adgrl1	Q80TR1	Q80TR1 S1214
Q80TR1 1xPhospho S1214	Adgrl1	Q80TR1	Q80TR1 S1214
Q80TR1 3xPhospho S1207 S1208 S1214	Adgrl1	Q80TR1	Q80TR1 S1214
Q80TR1 3xPhospho S1192 S1214 S1217	Adgrl1	Q80TR1	Q80TR1 S1214
Q80TR1 2xPhospho S1208 S1214	Adgrl1	Q80TR1	Q80TR1 S1214
Q80TR1 3xPhospho S1192 S1214 S1217	Adgrl1	Q80TR1	Q80TR1 S1217
Q80TR1 2xPhospho S1310 S1319	Adgrl1	Q80TR1	Q80TR1 S1310
Q80TR1 1xPhospho S1310	Adgrl1	Q80TR1	Q80TR1 S1310
Q80TR1 2xPhospho S1310 S1319	Adgrl1	Q80TR1	Q80TR1 S1319
Q80TR1 1xPhospho S1379	Adgrl1	Q80TR1	Q80TR1 S1379
Q80TR1 2xPhospho S1439 T/S/Y	Adgrl1	Q80TR1	Q80TR1 S1439
Q80TR1 1xPhospho S1439	Adgrl1	Q80TR1	Q80TR1 S1439
Q80TR1 3xPhospho S1448 S/Y/T	Adgrl1	Q80TR1	Q80TR1 S1448
Q80TR1 1xPhospho S1465	Adgrl1	Q80TR1	Q80TR1 S1465
Q80TR1 2xPhospho T1133 S1141	Adgrl1	Q80TR1	Q80TR1 T1133
Q80TR1 1xPhospho T1167	Adgrl1	Q80TR1	Q80TR1 T1167
Q80TR1 2xPhospho Y1443 T1464	Adgrl1	Q80TR1	Q80TR1 T1464
Q80TR1 2xPhospho S1214 Y1218	Adgrl1	Q80TR1	Q80TR1 Y1218
Q80TR1 2xPhospho Y1443 T/S	Adgrl1	Q80TR1	Q80TR1 Y1443
Q80TR1 2xPhospho Y1443 T1464	Adgrl1	Q80TR1	Q80TR1 Y1443
Q80TR1 1xPhospho [1154-1172]	Adgrl1	Q80TR1
Q80TR1 1xPhospho [1189-1222]	Adgrl1	Q80TR1
Q80TR1 1xPhospho [1189-1228]	Adgrl1	Q80TR1
E9Q3V9 1xPhospho [1203-1222]	Adgrl1	E9Q3V9
E9Q3V9 1xPhospho [1204-1222]	Adgrl1	E9Q3V9
E9Q3V9 1xPhospho [1239-1272]	Adgrl1	E9Q3V9
E9Q3V9 1xPhospho [1279-1299]	Adgrl1	E9Q3V9
Q80TR1 1xPhospho [1341-1373]	Adgrl1	Q80TR1
E9Q3V9 1xPhospho [1391-1423]	Adgrl1	E9Q3V9
Q80TR1 1xPhospho [1437-1466]	Adgrl1	Q80TR1
E9Q3V9 1xPhospho [1487-1516]	Adgrl1	E9Q3V9
A0A0G2JDE3 1xPhospho S1179	Adgrl2	A0A0G2JDE3	A0A0G2JDE3 S1179
A0A0G2JDE3 1xPhospho S1197	Adgrl2	A0A0G2JDE3	A0A0G2JDE3 S1197
A0A0G2JDE3 1xPhospho S1278	Adgrl2	A0A0G2JDE3	A0A0G2JDE3 S1278
A0A0G2JDE3 1xPhospho S1309	Adgrl2	A0A0G2JDE3	A0A0G2JDE3 S1309
A0A0G2JDE3 1xPhospho S1353	Adgrl2	A0A0G2JDE3	A0A0G2JDE3 S1353
A0A0G2JDE3 1xPhospho S1374	Adgrl2	A0A0G2JDE3	A0A0G2JDE3 S1374
A0A0G2JDE3 1xPhospho S1402	Adgrl2	A0A0G2JDE3	A0A0G2JDE3 S1402
A0A0G2JDE3 1xPhospho Y1377	Adgrl2	A0A0G2JDE3	A0A0G2JDE3 Y1377
A0A0G2JDE3 1xPhospho [1229-1263]	Adgrl2	A0A0G2JDE3
A0A0G2JDE3 1xPhospho [1372-1383]	Adgrl2	A0A0G2JDE3
D3Z593 1xPhospho S1149	Adgrl3	D3Z593	D3Z593 S1149
D3Z593 2xPhospho T1159 S1163	Adgrl3	D3Z593	D3Z593 S1163
D3Z593 2xPhospho S1177 S/T	Adgrl3	D3Z593	D3Z593 S1177
D3Z593 2xPhospho S1177 S1180	Adgrl3	D3Z593	D3Z593 S1177
D3Z593 2xPhospho S1177 S1189	Adgrl3	D3Z593	D3Z593 S1177
D3Z593 1xPhospho S1177	Adgrl3	D3Z593	D3Z593 S1177
D3Z593 2xPhospho S1177 S1180	Adgrl3	D3Z593	D3Z593 S1180
D3Z593 2xPhospho S1177 S1189	Adgrl3	D3Z593	D3Z593 S1189
D3Z593 1xPhospho S1191	Adgrl3	D3Z593	D3Z593 S1191
D3Z593 1xPhospho S1415	Adgrl3	D3Z593	D3Z593 S1415
D3Z593 1xPhospho S1451	Adgrl3	D3Z593	D3Z593 S1451
D3Z593 2xPhospho S1475 S1488	Adgrl3	D3Z593	D3Z593 S1475
D3Z593 1xPhospho S1475	Adgrl3	D3Z593	D3Z593 S1475
D3Z593 2xPhospho S1488 S/T	Adgrl3	D3Z593	D3Z593 S1488
D3Z593 1xPhospho S1488	Adgrl3	D3Z593	D3Z593 S1488
D3Z593 2xPhospho S1475 S1488	Adgrl3	D3Z593	D3Z593 S1488
D3Z593 1xPhospho S1502	Adgrl3	D3Z593	D3Z593 S1502
D3Z593 2xPhospho T1159 S1163	Adgrl3	D3Z593	D3Z593 T1159
D3Z593 1xPhospho [1368-1381]	Adgrl3	D3Z593
D3Z593 1xPhospho [1368-1382]	Adgrl3	D3Z593
D3Z593 1xPhospho [1473-1484]	Adgrl3	D3Z593
D3Z593 1xPhospho [1473-1494]	Adgrl3	D3Z593
Q6P5I3 1xPhospho S247	Adh5	Q6P5I3	Q6P5I3 S247
Q8R0N6 1xPhospho S450	Adhfe1	Q8R0N6	Q8R0N6 S450
Q8R0N6 1xPhospho [448-463]	Adhfe1	Q8R0N6
Q9Z103 1xPhospho S904	Adnp	Q9Z103	Q9Z103 S904
Q9DBL0 1xPhospho S267	Adra1b	Q9DBL0	Q9DBL0 S267
Q9DBL0 1xPhospho S404	Adra1b	Q9DBL0	Q9DBL0 S404
Q9DBL0 1xPhospho S465	Adra1b	Q9DBL0	Q9DBL0 S465
Q9DBL0 1xPhospho [272-282]	Adra1b	Q9DBL0
Q01338 3xPhospho S311 S	Adra2a	Q01338	Q01338 S311
Q01338 4xPhospho S311 S312 S313 S314	Adra2a	Q01338	Q01338 S311
Q01338 3xPhospho S311 S312 S313	Adra2a	Q01338	Q01338 S311
Q01338 3xPhospho S311 S313 S314	Adra2a	Q01338	Q01338 S311
Q01338 4xPhospho S311 S312 S313 S314	Adra2a	Q01338	Q01338 S312
Q01338 3xPhospho S311 S312 S313	Adra2a	Q01338	Q01338 S312
Q01338 4xPhospho S311 S312 S313 S314	Adra2a	Q01338	Q01338 S313
Q01338 3xPhospho S311 S312 S313	Adra2a	Q01338	Q01338 S313
Q01338 3xPhospho S311 S313 S314	Adra2a	Q01338	Q01338 S313
Q01338 3xPhospho S314 S	Adra2a	Q01338	Q01338 S314
Q01338 4xPhospho S311 S312 S313 S314	Adra2a	Q01338	Q01338 S314
Q01338 3xPhospho S311 S313 S314	Adra2a	Q01338	Q01338 S314
Q01338 2xPhospho S339 S346	Adra2a	Q01338	Q01338 S339
Q01338 1xPhospho S346	Adra2a	Q01338	Q01338 S346
Q01338 2xPhospho S339 S346	Adra2a	Q01338	Q01338 S346
Q01338 2xPhospho S360 S362	Adra2a	Q01338	Q01338 S360
Q01338 1xPhospho S360	Adra2a	Q01338	Q01338 S360
Q01338 1xPhospho S362	Adra2a	Q01338	Q01338 S362
Q01338 2xPhospho S360 S362	Adra2a	Q01338	Q01338 S362
Q01338 1xPhospho [350-368]	Adra2a	Q01338
Q01337 1xPhospho S257	Adra2c	Q01337	Q01337 S257
Q01337 1xPhospho S314	Adra2c	Q01337	Q01337 S314
P34971 2xPhospho S412 S417	Adrb1	P34971	P34971 S412
P34971 1xPhospho S417	Adrb1	P34971	P34971 S417
P34971 2xPhospho S412 S417	Adrb1	P34971	P34971 S417
Q99P03 1xPhospho S195	Adrb2	Q99P03	Q99P03 S195
Q3UYH7 1xPhospho S487	Adrbk2	Q3UYH7	Q3UYH7 S487
Q3UYH7 2xPhospho S685 S686	Adrbk2	Q3UYH7	Q3UYH7 S685
Q3UYH7 1xPhospho S685	Adrbk2	Q3UYH7	Q3UYH7 S685
Q3UYH7 2xPhospho S685 S686	Adrbk2	Q3UYH7	Q3UYH7 S686
Q3UYH7 1xPhospho [670-688]	Adrbk2	Q3UYH7
Q9JKV1 1xPhospho S405	Adrm1	Q9JKV1	Q9JKV1 S405
Q9JKV1 1xPhospho T217	Adrm1	Q9JKV1	Q9JKV1 T217
A0A1D5RLL0 1xPhospho S110	Afap1	A0A1D5RLL0	A0A1D5RLL0 S110
E9Q8X9 2xPhospho S278 S/T	Afap1	E9Q8X9	E9Q8X9 S278
E9Q8X9 2xPhospho S343 S344	Afap1	E9Q8X9	E9Q8X9 S343
E9Q8X9 2xPhospho S343 S344	Afap1	E9Q8X9	E9Q8X9 S344
E9Q8X9 1xPhospho S549	Afap1	E9Q8X9	E9Q8X9 S549
E9Q8X9 1xPhospho [276-300]	Afap1	E9Q8X9
E9Q8X9 1xPhospho [277-300]	Afap1	E9Q8X9
B2RSM5 1xPhospho S329	Afap1l1	B2RSM5	B2RSM5 S329
B2RSM5 1xPhospho S747	Afap1l1	B2RSM5	B2RSM5 S747
A0A0R4J1L6 1xPhospho S40	Afap1l2	A0A0R4J1L6	A0A0R4J1L6 S40
A0A0R4J1L6 1xPhospho Y357	Afap1l2	A0A0R4J1L6	A0A0R4J1L6 Y357
A0A0R4J1L6 1xPhospho [335-360]	Afap1l2	A0A0R4J1L6
E9Q9C3 1xPhospho S1114	Afdn	E9Q9C3	E9Q9C3 S1114
E9Q9C3 3xPhospho S1179 S1180 S1189	Afdn	E9Q9C3	E9Q9C3 S1179
E9Q9C3 2xPhospho S1179 S1189	Afdn	E9Q9C3	E9Q9C3 S1179
E9Q9C3 2xPhospho S1179 T1200	Afdn	E9Q9C3	E9Q9C3 S1179
E9Q9C3 1xPhospho S1179	Afdn	E9Q9C3	E9Q9C3 S1179
E9Q9C3 2xPhospho S1180 S1189	Afdn	E9Q9C3	E9Q9C3 S1180
E9Q9C3 3xPhospho S1179 S1180 S1189	Afdn	E9Q9C3	E9Q9C3 S1180
E9Q9C3 2xPhospho S1189 S	Afdn	E9Q9C3	E9Q9C3 S1189
E9Q9C3 1xPhospho S1189	Afdn	E9Q9C3	E9Q9C3 S1189
E9Q9C3 3xPhospho S1179 S1180 S1189	Afdn	E9Q9C3	E9Q9C3 S1189
E9Q9C3 2xPhospho S1179 S1189	Afdn	E9Q9C3	E9Q9C3 S1189
E9Q9C3 2xPhospho S1180 S1189	Afdn	E9Q9C3	E9Q9C3 S1189
E9Q9C3 2xPhospho S1218 S/T/Y	Afdn	E9Q9C3	E9Q9C3 S1218
E9Q9C3 1xPhospho S1218	Afdn	E9Q9C3	E9Q9C3 S1218
E9Q9C3 2xPhospho T1209 S1218	Afdn	E9Q9C3	E9Q9C3 S1218
E9Q9C3 1xPhospho S1245	Afdn	E9Q9C3	E9Q9C3 S1245
E9Q9C3 1xPhospho S1282	Afdn	E9Q9C3	E9Q9C3 S1282
E9Q9C3 1xPhospho S1335	Afdn	E9Q9C3	E9Q9C3 S1335
E9Q9C3 1xPhospho S1459	Afdn	E9Q9C3	E9Q9C3 S1459
E9Q9C3 1xPhospho S1506	Afdn	E9Q9C3	E9Q9C3 S1506
E9Q9C3 1xPhospho S1578	Afdn	E9Q9C3	E9Q9C3 S1578
E9Q9C3 1xPhospho S1718	Afdn	E9Q9C3	E9Q9C3 S1718
E9Q9C3 1xPhospho S1726	Afdn	E9Q9C3	E9Q9C3 S1726
E9Q9C3 1xPhospho S1777	Afdn	E9Q9C3	E9Q9C3 S1777
E9Q9C3 1xPhospho S1802	Afdn	E9Q9C3	E9Q9C3 S1802
E9Q9C3 1xPhospho S181	Afdn	E9Q9C3	E9Q9C3 S181
E9Q9C3 1xPhospho S188	Afdn	E9Q9C3	E9Q9C3 S188
E9Q9C3 1xPhospho S216	Afdn	E9Q9C3	E9Q9C3 S216
E9Q9C3 1xPhospho S391	Afdn	E9Q9C3	E9Q9C3 S391
E9Q9C3 1xPhospho S424	Afdn	E9Q9C3	E9Q9C3 S424
E9Q9C3 1xPhospho S512	Afdn	E9Q9C3	E9Q9C3 S512
E9Q9C3 3xPhospho S561 S562 S/T	Afdn	E9Q9C3	E9Q9C3 S561
E9Q9C3 2xPhospho S561 S562	Afdn	E9Q9C3	E9Q9C3 S561
E9Q9C3 1xPhospho S561	Afdn	E9Q9C3	E9Q9C3 S561
E9Q9C3 3xPhospho S561 S562 S/T	Afdn	E9Q9C3	E9Q9C3 S562
E9Q9C3 2xPhospho S561 S562	Afdn	E9Q9C3	E9Q9C3 S562
E9Q9C3 2xPhospho S1179 T1200	Afdn	E9Q9C3	E9Q9C3 T1200
E9Q9C3 2xPhospho T1209 S1218	Afdn	E9Q9C3	E9Q9C3 T1209
E9Q9C3 2xPhospho T1337 S/T	Afdn	E9Q9C3	E9Q9C3 T1337
E9Q9C3 1xPhospho T1775	Afdn	E9Q9C3	E9Q9C3 T1775
E9Q9C3 1xPhospho T214	Afdn	E9Q9C3	E9Q9C3 T214
E9Q9C3 1xPhospho [1088-1098]	Afdn	E9Q9C3
E9Q9C3 1xPhospho [1335-1344]	Afdn	E9Q9C3
E9Q9C3 1xPhospho [1774-1795]	Afdn	E9Q9C3
E9Q9C3 1xPhospho [1777-1795]	Afdn	E9Q9C3
E9Q9C3 1xPhospho [214-223]	Afdn	E9Q9C3
E9Q9C3 1xPhospho [368-395]	Afdn	E9Q9C3
E9Q9C3 1xPhospho [555-569]	Afdn	E9Q9C3
P51827 3xPhospho S810 S817 S820	Aff3	P51827	P51827 S810
P51827 3xPhospho S810 S817 S820	Aff3	P51827	P51827 S817
P51827 3xPhospho S810 S817 S820	Aff3	P51827	P51827 S820
Q9ESC8 1xPhospho S1040	Aff4	Q9ESC8	Q9ESC8 S1040
Q9ESC8 2xPhospho S1052 S1055	Aff4	Q9ESC8	Q9ESC8 S1052
Q9ESC8 2xPhospho S1052 S1055	Aff4	Q9ESC8	Q9ESC8 S1055
Q9ESC8 1xPhospho S544	Aff4	Q9ESC8	Q9ESC8 S544
Q9ESC8 2xPhospho S698 S701	Aff4	Q9ESC8	Q9ESC8 S698
Q9ESC8 1xPhospho S698	Aff4	Q9ESC8	Q9ESC8 S698
Q9ESC8 2xPhospho S698 S701	Aff4	Q9ESC8	Q9ESC8 S701
Q9ESC8 1xPhospho S809	Aff4	Q9ESC8	Q9ESC8 S809
Q9ESC8 1xPhospho S831	Aff4	Q9ESC8	Q9ESC8 S831
H3BJH7 1xPhospho S104	Aftph	H3BJH7	H3BJH7 S104
H3BJH7 1xPhospho S130	Aftph	H3BJH7	H3BJH7 S130
H3BJH7 1xPhospho S151	Aftph	H3BJH7	H3BJH7 S151
H3BJH7 1xPhospho S311	Aftph	H3BJH7	H3BJH7 S311
H3BJH7 1xPhospho S395	Aftph	H3BJH7	H3BJH7 S395
H3BJH7 1xPhospho S680	Aftph	H3BJH7	H3BJH7 S680
H3BJH7 1xPhospho T98	Aftph	H3BJH7	H3BJH7 T98
H3BKM5 1xPhospho S156	Aftph	H3BKM5	H3BKM5 S156
H3BKM5 1xPhospho S524	Aftph	H3BKM5	H3BKM5 S524
H3BKM5 2xPhospho T483 T487	Aftph	H3BKM5	H3BKM5 T483
H3BKM5 2xPhospho T483 T487	Aftph	H3BKM5	H3BKM5 T487
H3BJH7 1xPhospho [102-113]	Aftph	H3BJH7
H3BKM5 1xPhospho [518-528]	Aftph	H3BKM5
H3BJH7 1xPhospho [673-683]	Aftph	H3BJH7
E9Q3K3 2xPhospho S116 S/T	Agap1	E9Q3K3	E9Q3K3 S116
E9Q3K3 3xPhospho S116 S123 S124	Agap1	E9Q3K3	E9Q3K3 S116
E9Q3K3 2xPhospho S116 S123	Agap1	E9Q3K3	E9Q3K3 S116
E9Q3K3 2xPhospho S116 S124	Agap1	E9Q3K3	E9Q3K3 S116
E9Q3K3 2xPhospho S123 S124	Agap1	E9Q3K3	E9Q3K3 S123
E9Q3K3 1xPhospho S123	Agap1	E9Q3K3	E9Q3K3 S123
E9Q3K3 3xPhospho S116 S123 S124	Agap1	E9Q3K3	E9Q3K3 S123
E9Q3K3 2xPhospho S116 S123	Agap1	E9Q3K3	E9Q3K3 S123
E9Q3K3 1xPhospho S124	Agap1	E9Q3K3	E9Q3K3 S124
E9Q3K3 3xPhospho S116 S123 S124	Agap1	E9Q3K3	E9Q3K3 S124
E9Q3K3 2xPhospho T118 S124	Agap1	E9Q3K3	E9Q3K3 S124
E9Q3K3 2xPhospho S116 S124	Agap1	E9Q3K3	E9Q3K3 S124
E9Q3K3 2xPhospho S123 S124	Agap1	E9Q3K3	E9Q3K3 S124
E9Q3K3 2xPhospho S162 S166	Agap1	E9Q3K3	E9Q3K3 S162
E9Q3K3 2xPhospho S162 S166	Agap1	E9Q3K3	E9Q3K3 S166
E9Q3K3 1xPhospho S256	Agap1	E9Q3K3	E9Q3K3 S256
E9Q3K3 1xPhospho S295	Agap1	E9Q3K3	E9Q3K3 S295
E9Q3K3 1xPhospho S299	Agap1	E9Q3K3	E9Q3K3 S299
E9Q3K3 1xPhospho S349	Agap1	E9Q3K3	E9Q3K3 S349
E9Q3K3 1xPhospho S57	Agap1	E9Q3K3	E9Q3K3 S57
E9Q3K3 1xPhospho S591	Agap1	E9Q3K3	E9Q3K3 S591
E9Q3K3 1xPhospho S674	Agap1	E9Q3K3	E9Q3K3 S674
E9Q3K3 1xPhospho S720	Agap1	E9Q3K3	E9Q3K3 S720
E9Q3K3 1xPhospho S92	Agap1	E9Q3K3	E9Q3K3 S92
E9Q3K3 1xPhospho T1035	Agap1	E9Q3K3	E9Q3K3 T1035
E9Q3K3 2xPhospho T118 S124	Agap1	E9Q3K3	E9Q3K3 T118
E9Q3K3 1xPhospho T196	Agap1	E9Q3K3	E9Q3K3 T196
E9Q3K3 1xPhospho T224	Agap1	E9Q3K3	E9Q3K3 T224
E9Q3K3 1xPhospho [107-131]	Agap1	E9Q3K3
E9Q3K3 1xPhospho [222-232]	Agap1	E9Q3K3
E9Q3K3 1xPhospho [665-676]	Agap1	E9Q3K3
Q3UHD9 2xPhospho S113 S128	Agap2	Q3UHD9	Q3UHD9 S113
Q3UHD9 2xPhospho S113 S140	Agap2	Q3UHD9	Q3UHD9 S113
Q3UHD9 1xPhospho S113	Agap2	Q3UHD9	Q3UHD9 S113
Q3UHD9 3xPhospho S1171 S1172 S1175	Agap2	Q3UHD9	Q3UHD9 S1171
Q3UHD9 2xPhospho S1171 S1172	Agap2	Q3UHD9	Q3UHD9 S1171
Q3UHD9 2xPhospho S1171 S1175	Agap2	Q3UHD9	Q3UHD9 S1171
Q3UHD9 1xPhospho S1171	Agap2	Q3UHD9	Q3UHD9 S1171
Q3UHD9 2xPhospho S1172 S1175	Agap2	Q3UHD9	Q3UHD9 S1172
Q3UHD9 1xPhospho S1172	Agap2	Q3UHD9	Q3UHD9 S1172
Q3UHD9 3xPhospho S1171 S1172 S1175	Agap2	Q3UHD9	Q3UHD9 S1172
Q3UHD9 2xPhospho S1171 S1172	Agap2	Q3UHD9	Q3UHD9 S1172
Q3UHD9 2xPhospho S1175 S/T	Agap2	Q3UHD9	Q3UHD9 S1175
Q3UHD9 3xPhospho S1171 S1172 S1175	Agap2	Q3UHD9	Q3UHD9 S1175
Q3UHD9 2xPhospho S1171 S1175	Agap2	Q3UHD9	Q3UHD9 S1175
Q3UHD9 2xPhospho S1172 S1175	Agap2	Q3UHD9	Q3UHD9 S1175
Q3UHD9 1xPhospho S128	Agap2	Q3UHD9	Q3UHD9 S128
Q3UHD9 2xPhospho S113 S128	Agap2	Q3UHD9	Q3UHD9 S128
Q3UHD9 2xPhospho S113 S140	Agap2	Q3UHD9	Q3UHD9 S140
Q3UHD9 1xPhospho S149	Agap2	Q3UHD9	Q3UHD9 S149
Q3UHD9 1xPhospho S167	Agap2	Q3UHD9	Q3UHD9 S167
Q3UHD9 1xPhospho S175	Agap2	Q3UHD9	Q3UHD9 S175
Q3UHD9 2xPhospho T173 S175	Agap2	Q3UHD9	Q3UHD9 S175
Q3UHD9 1xPhospho S211	Agap2	Q3UHD9	Q3UHD9 S211
Q3UHD9 1xPhospho S224	Agap2	Q3UHD9	Q3UHD9 S224
Q3UHD9 1xPhospho S233	Agap2	Q3UHD9	Q3UHD9 S233
Q3UHD9 1xPhospho S33	Agap2	Q3UHD9	Q3UHD9 S33
Q3UHD9 1xPhospho S343	Agap2	Q3UHD9	Q3UHD9 S343
Q3UHD9 2xPhospho S349 S/T	Agap2	Q3UHD9	Q3UHD9 S349
Q3UHD9 2xPhospho S349 S371	Agap2	Q3UHD9	Q3UHD9 S349
Q3UHD9 3xPhospho S349 T350 T/S	Agap2	Q3UHD9	Q3UHD9 S349
Q3UHD9 3xPhospho S349 T381 S382	Agap2	Q3UHD9	Q3UHD9 S349
Q3UHD9 1xPhospho S349	Agap2	Q3UHD9	Q3UHD9 S349
Q3UHD9 1xPhospho S35	Agap2	Q3UHD9	Q3UHD9 S35
Q3UHD9 1xPhospho S366	Agap2	Q3UHD9	Q3UHD9 S366
Q3UHD9 2xPhospho S368 S369	Agap2	Q3UHD9	Q3UHD9 S368
Q3UHD9 2xPhospho S368 S369	Agap2	Q3UHD9	Q3UHD9 S369
Q3UHD9 2xPhospho S371 S/T	Agap2	Q3UHD9	Q3UHD9 S371
Q3UHD9 1xPhospho S371	Agap2	Q3UHD9	Q3UHD9 S371
Q3UHD9 2xPhospho S349 S371	Agap2	Q3UHD9	Q3UHD9 S371
Q3UHD9 1xPhospho S382	Agap2	Q3UHD9	Q3UHD9 S382
Q3UHD9 3xPhospho S349 T381 S382	Agap2	Q3UHD9	Q3UHD9 S382
Q3UHD9 1xPhospho S424	Agap2	Q3UHD9	Q3UHD9 S424
Q3UHD9 1xPhospho S54	Agap2	Q3UHD9	Q3UHD9 S54
Q3UHD9 2xPhospho S632 S/T	Agap2	Q3UHD9	Q3UHD9 S632
Q3UHD9 1xPhospho S632	Agap2	Q3UHD9	Q3UHD9 S632
Q3UHD9 2xPhospho T629 S632	Agap2	Q3UHD9	Q3UHD9 S632
Q3UHD9 1xPhospho S642	Agap2	Q3UHD9	Q3UHD9 S642
Q3UHD9 2xPhospho S656 S659	Agap2	Q3UHD9	Q3UHD9 S656
Q3UHD9 2xPhospho S656 T/S	Agap2	Q3UHD9	Q3UHD9 S656
Q3UHD9 2xPhospho S659 S	Agap2	Q3UHD9	Q3UHD9 S659
Q3UHD9 1xPhospho S659	Agap2	Q3UHD9	Q3UHD9 S659
Q3UHD9 2xPhospho S656 S659	Agap2	Q3UHD9	Q3UHD9 S659
Q3UHD9 3xPhospho S739 S744 S746	Agap2	Q3UHD9	Q3UHD9 S739
Q3UHD9 2xPhospho S739 S746	Agap2	Q3UHD9	Q3UHD9 S739
Q3UHD9 2xPhospho S744 S746	Agap2	Q3UHD9	Q3UHD9 S744
Q3UHD9 3xPhospho S739 S744 S746	Agap2	Q3UHD9	Q3UHD9 S744
Q3UHD9 2xPhospho S746 S	Agap2	Q3UHD9	Q3UHD9 S746
Q3UHD9 1xPhospho S746	Agap2	Q3UHD9	Q3UHD9 S746
Q3UHD9 3xPhospho S739 S744 S746	Agap2	Q3UHD9	Q3UHD9 S746
Q3UHD9 2xPhospho S744 S746	Agap2	Q3UHD9	Q3UHD9 S746
Q3UHD9 2xPhospho S739 S746	Agap2	Q3UHD9	Q3UHD9 S746
Q3UHD9 2xPhospho S802 S821	Agap2	Q3UHD9	Q3UHD9 S802
Q3UHD9 1xPhospho S802	Agap2	Q3UHD9	Q3UHD9 S802
Q3UHD9 1xPhospho S808	Agap2	Q3UHD9	Q3UHD9 S808
Q3UHD9 2xPhospho S815 S821	Agap2	Q3UHD9	Q3UHD9 S815
Q3UHD9 2xPhospho S802 S821	Agap2	Q3UHD9	Q3UHD9 S821
Q3UHD9 2xPhospho S815 S821	Agap2	Q3UHD9	Q3UHD9 S821
Q3UHD9 2xPhospho S836 T838	Agap2	Q3UHD9	Q3UHD9 S836
Q3UHD9 1xPhospho S836	Agap2	Q3UHD9	Q3UHD9 S836
Q3UHD9 2xPhospho T834 S836	Agap2	Q3UHD9	Q3UHD9 S836
Q3UHD9 2xPhospho S856 S859	Agap2	Q3UHD9	Q3UHD9 S856
Q3UHD9 1xPhospho S856	Agap2	Q3UHD9	Q3UHD9 S856
Q3UHD9 1xPhospho S859	Agap2	Q3UHD9	Q3UHD9 S859
Q3UHD9 2xPhospho S856 S859	Agap2	Q3UHD9	Q3UHD9 S859
Q3UHD9 1xPhospho S921	Agap2	Q3UHD9	Q3UHD9 S921
Q3UHD9 2xPhospho T173 S175	Agap2	Q3UHD9	Q3UHD9 T173
Q3UHD9 1xPhospho T227	Agap2	Q3UHD9	Q3UHD9 T227
Q3UHD9 1xPhospho T350	Agap2	Q3UHD9	Q3UHD9 T350
Q3UHD9 3xPhospho S349 T350 T/S	Agap2	Q3UHD9	Q3UHD9 T350
Q3UHD9 3xPhospho S349 T381 S382	Agap2	Q3UHD9	Q3UHD9 T381
Q3UHD9 1xPhospho T422	Agap2	Q3UHD9	Q3UHD9 T422
Q3UHD9 2xPhospho T629 S	Agap2	Q3UHD9	Q3UHD9 T629
Q3UHD9 2xPhospho T629 S632	Agap2	Q3UHD9	Q3UHD9 T629
Q3UHD9 1xPhospho T629	Agap2	Q3UHD9	Q3UHD9 T629
Q3UHD9 1xPhospho T803	Agap2	Q3UHD9	Q3UHD9 T803
Q3UHD9 1xPhospho T806	Agap2	Q3UHD9	Q3UHD9 T806
Q3UHD9 2xPhospho T834 S836	Agap2	Q3UHD9	Q3UHD9 T834
Q3UHD9 1xPhospho T838	Agap2	Q3UHD9	Q3UHD9 T838
Q3UHD9 2xPhospho S836 T838	Agap2	Q3UHD9	Q3UHD9 T838
Q3UHD9 1xPhospho [159-176]	Agap2	Q3UHD9
Q3UHD9 1xPhospho [159-177]	Agap2	Q3UHD9
Q3UHD9 1xPhospho [226-258]	Agap2	Q3UHD9
Q3UHD9 1xPhospho [24-45]	Agap2	Q3UHD9
Q3UHD9 1xPhospho [349-372]	Agap2	Q3UHD9
Q3UHD9 1xPhospho [349-380]	Agap2	Q3UHD9
Q3UHD9 1xPhospho [373-384]	Agap2	Q3UHD9
Q3UHD9 1xPhospho [420-430]	Agap2	Q3UHD9
Q3UHD9 1xPhospho [639-647]	Agap2	Q3UHD9
Q3UHD9 1xPhospho [640-647]	Agap2	Q3UHD9
Q3UHD9 1xPhospho [737-752]	Agap2	Q3UHD9
Q3UHD9 1xPhospho [800-816]	Agap2	Q3UHD9
Q3UHD9 1xPhospho [800-825]	Agap2	Q3UHD9
Q3UHD9 1xPhospho [800-826]	Agap2	Q3UHD9
Q3UHD9 1xPhospho [831-848]	Agap2	Q3UHD9
Q3UHD9 1xPhospho [832-848]	Agap2	Q3UHD9
Q3UHD9 1xPhospho [832-849]	Agap2	Q3UHD9
Q3UHD9 1xPhospho [917-932]	Agap2	Q3UHD9
A0A1D5RMG4 2xPhospho S304 S311	Agap3	A0A1D5RMG4	A0A1D5RMG4 S304
A0A1D5RMG4 2xPhospho S304 S311	Agap3	A0A1D5RMG4	A0A1D5RMG4 S311
A0A1D5RMG4 2xPhospho S358 T361	Agap3	A0A1D5RMG4	A0A1D5RMG4 S358
A0A1D5RMG4 1xPhospho S393	Agap3	A0A1D5RMG4	A0A1D5RMG4 S393
A0A1D5RMG4 1xPhospho T359	Agap3	A0A1D5RMG4	A0A1D5RMG4 T359
A0A1D5RMG4 1xPhospho T361	Agap3	A0A1D5RMG4	A0A1D5RMG4 T361
A0A1D5RMG4 2xPhospho S358 T361	Agap3	A0A1D5RMG4	A0A1D5RMG4 T361
Q8VHH5 2xPhospho S357 T361	Agap3	Q8VHH5	Q8VHH5 S357
Q8VHH5 1xPhospho S395	Agap3	Q8VHH5	Q8VHH5 S395
Q8VHH5 1xPhospho S478	Agap3	Q8VHH5	Q8VHH5 S478
Q8VHH5 1xPhospho T359	Agap3	Q8VHH5	Q8VHH5 T359
Q8VHH5 2xPhospho S357 T361	Agap3	Q8VHH5	Q8VHH5 T361
A0A1D5RMG4 1xPhospho [300-347]	Agap3	A0A1D5RMG4
A0A087WNV1 2xPhospho T177 S179	Agfg1	A0A087WNV1	A0A087WNV1 S179
A0A087WNV1 2xPhospho S181 T/S	Agfg1	A0A087WNV1	A0A087WNV1 S181
A0A087WNV1 1xPhospho S181	Agfg1	A0A087WNV1	A0A087WNV1 S181
A0A087WNV1 2xPhospho T177 S181	Agfg1	A0A087WNV1	A0A087WNV1 S181
A0A087WNV1 1xPhospho S253	Agfg1	A0A087WNV1	A0A087WNV1 S253
A0A087WNV1 1xPhospho S260	Agfg1	A0A087WNV1	A0A087WNV1 S260
A0A087WNV1 1xPhospho S262	Agfg1	A0A087WNV1	A0A087WNV1 S262
A0A087WNV1 2xPhospho T177 S	Agfg1	A0A087WNV1	A0A087WNV1 T177
A0A087WNV1 2xPhospho T177 S179	Agfg1	A0A087WNV1	A0A087WNV1 T177
A0A087WNV1 2xPhospho T177 S181	Agfg1	A0A087WNV1	A0A087WNV1 T177
A0A087WNV1 1xPhospho T177	Agfg1	A0A087WNV1	A0A087WNV1 T177
A0A087WNV1 1xPhospho [315-333]	Agfg1	A0A087WNV1
A0A087WNV1 1xPhospho [67-83]	Agfg1	A0A087WNV1
Q3TBU7 1xPhospho T164	Agfg2	Q3TBU7	Q3TBU7 T164
Q3TBU7 1xPhospho T90	Agfg2	Q3TBU7	Q3TBU7 T90
Q7TN31 1xPhospho [662-674]	Aggf1	Q7TN31
A2AL50 1xPhospho S78	Agps	A2AL50	A2AL50 S78
Q8R3W7 1xPhospho S124	Agr3	Q8R3W7	Q8R3W7 S124
P11859 1xPhospho S49	Agt	P11859	P11859 S49
P11859 1xPhospho T52	Agt	P11859	P11859 T52
Q641K1 1xPhospho S103	Agtpbp1	Q641K1	Q641K1 S103
Q641K1 1xPhospho S1160	Agtpbp1	Q641K1	Q641K1 S1160
Q641K1 1xPhospho S471	Agtpbp1	Q641K1	Q641K1 S471
Q641K1 1xPhospho S516	Agtpbp1	Q641K1	Q641K1 S516
Q641K1 1xPhospho T1162	Agtpbp1	Q641K1	Q641K1 T1162
Q80TL9 1xPhospho [127-141]	Agtpbp1	Q80TL9
Q8CJF7 3xPhospho S1184 T1190 S1191	Ahctf1	Q8CJF7	Q8CJF7 S1184
Q8CJF7 3xPhospho S1184 T1190 S1191	Ahctf1	Q8CJF7	Q8CJF7 S1191
Q8CJF7 1xPhospho S1541	Ahctf1	Q8CJF7	Q8CJF7 S1541
Q8CJF7 2xPhospho S1928 S1930	Ahctf1	Q8CJF7	Q8CJF7 S1928
Q8CJF7 2xPhospho S1928 S1930	Ahctf1	Q8CJF7	Q8CJF7 S1930
Q8CJF7 3xPhospho S1184 T1190 S1191	Ahctf1	Q8CJF7	Q8CJF7 T1190
F7ATQ6 2xPhospho S23 S24	Ahcyl1	F7ATQ6	F7ATQ6 S23
F7ATQ6 2xPhospho S23 S24	Ahcyl1	F7ATQ6	F7ATQ6 S24
F7ATQ6 1xPhospho S42	Ahcyl1	F7ATQ6	F7ATQ6 S42
Q80SW1 1xPhospho S103	Ahcyl1	Q80SW1	Q80SW1 S103
Q80SW1 3xPhospho S74 S84 S85	Ahcyl1	Q80SW1	Q80SW1 S74
Q80SW1 2xPhospho S84 S85	Ahcyl1	Q80SW1	Q80SW1 S84
Q80SW1 2xPhospho S84 Y/T/S	Ahcyl1	Q80SW1	Q80SW1 S84
Q80SW1 3xPhospho S74 S84 S85	Ahcyl1	Q80SW1	Q80SW1 S84
Q80SW1 3xPhospho S74 S84 S85	Ahcyl1	Q80SW1	Q80SW1 S85
Q80SW1 2xPhospho S84 S85	Ahcyl1	Q80SW1	Q80SW1 S85
Q80SW1 1xPhospho [101-108]	Ahcyl1	Q80SW1
A0PJF2 1xPhospho S109	Ahcyl2	A0PJF2	A0PJF2 S109
A0PJF2 3xPhospho S162 S166 S167	Ahcyl2	A0PJF2	A0PJF2 S162
A0PJF2 2xPhospho S166 S167	Ahcyl2	A0PJF2	A0PJF2 S166
A0PJF2 3xPhospho S162 S166 S167	Ahcyl2	A0PJF2	A0PJF2 S166
A0PJF2 3xPhospho S162 S166 S167	Ahcyl2	A0PJF2	A0PJF2 S167
A0PJF2 2xPhospho S166 S167	Ahcyl2	A0PJF2	A0PJF2 S167
A0PJF2 2xPhospho T164 S167	Ahcyl2	A0PJF2	A0PJF2 S167
A0PJF2 2xPhospho T164 S167	Ahcyl2	A0PJF2	A0PJF2 T164
Q68FL4 1xPhospho S109	Ahcyl2	Q68FL4	Q68FL4 S109
Q68FL4 1xPhospho S149	Ahcyl2	Q68FL4	Q68FL4 S149
Q68FL4 3xPhospho S163 S167 S168	Ahcyl2	Q68FL4	Q68FL4 S163
Q68FL4 2xPhospho S167 S168	Ahcyl2	Q68FL4	Q68FL4 S167
Q68FL4 2xPhospho S167 T172	Ahcyl2	Q68FL4	Q68FL4 S167
Q68FL4 3xPhospho S163 S167 S168	Ahcyl2	Q68FL4	Q68FL4 S167
Q68FL4 3xPhospho S163 S167 S168	Ahcyl2	Q68FL4	Q68FL4 S168
Q68FL4 2xPhospho S167 S168	Ahcyl2	Q68FL4	Q68FL4 S168
Q68FL4 1xPhospho S23	Ahcyl2	Q68FL4	Q68FL4 S23
Q68FL4 2xPhospho S167 T172	Ahcyl2	Q68FL4	Q68FL4 T172
Q68FL4 1xPhospho [100-119]	Ahcyl2	Q68FL4
Q68FL4 3xPhospho [149-175]	Ahcyl2	Q68FL4
Q9JJF5 1xPhospho [160-187]	Ahcyl2	Q9JJF5
Q68FL4 1xPhospho [21-81]	Ahcyl2	Q68FL4
Q6PAL7 1xPhospho S1088	Ahdc1	Q6PAL7	Q6PAL7 S1088
Q6PAL7 1xPhospho S1180	Ahdc1	Q6PAL7	Q6PAL7 S1180
Q6PAL7 2xPhospho S1321 S1323	Ahdc1	Q6PAL7	Q6PAL7 S1321
Q6PAL7 2xPhospho S1321 S1323	Ahdc1	Q6PAL7	Q6PAL7 S1323
Q6PAL7 2xPhospho S1392 S1396	Ahdc1	Q6PAL7	Q6PAL7 S1392
Q6PAL7 2xPhospho Y1391 S1392	Ahdc1	Q6PAL7	Q6PAL7 S1392
Q6PAL7 2xPhospho S1396 S/T/Y	Ahdc1	Q6PAL7	Q6PAL7 S1396
Q6PAL7 2xPhospho S1392 S1396	Ahdc1	Q6PAL7	Q6PAL7 S1396
Q6PAL7 1xPhospho S1540	Ahdc1	Q6PAL7	Q6PAL7 S1540
Q6PAL7 1xPhospho S593	Ahdc1	Q6PAL7	Q6PAL7 S593
Q6PAL7 2xPhospho S842 S845	Ahdc1	Q6PAL7	Q6PAL7 S842
Q6PAL7 1xPhospho S842	Ahdc1	Q6PAL7	Q6PAL7 S842
Q6PAL7 2xPhospho S842 S845	Ahdc1	Q6PAL7	Q6PAL7 S845
Q6PAL7 1xPhospho S892	Ahdc1	Q6PAL7	Q6PAL7 S892
Q6PAL7 1xPhospho Y1064	Ahdc1	Q6PAL7	Q6PAL7 Y1064
Q6PAL7 2xPhospho Y1391 S1392	Ahdc1	Q6PAL7	Q6PAL7 Y1391
Q6PAL7 1xPhospho [1056-1068]	Ahdc1	Q6PAL7
Q6PAL7 1xPhospho [1390-1402]	Ahdc1	Q6PAL7
Q6PAL7 2xPhospho [1390-1411]	Ahdc1	Q6PAL7
Q6PAL7 1xPhospho [838-861]	Ahdc1	Q6PAL7
A0A1L1SQE2 1xPhospho S104	Ahi1	A0A1L1SQE2	A0A1L1SQE2 S104
A0A1L1SQE2 1xPhospho S181	Ahi1	A0A1L1SQE2	A0A1L1SQE2 S181
A0A1L1SQE2 2xPhospho T177 S181	Ahi1	A0A1L1SQE2	A0A1L1SQE2 S181
A0A1L1SQE2 2xPhospho S26 S29	Ahi1	A0A1L1SQE2	A0A1L1SQE2 S26
A0A1L1SQE2 1xPhospho S26	Ahi1	A0A1L1SQE2	A0A1L1SQE2 S26
A0A1L1SQE2 2xPhospho T20 S26	Ahi1	A0A1L1SQE2	A0A1L1SQE2 S26
A0A1L1SQE2 2xPhospho S26 S29	Ahi1	A0A1L1SQE2	A0A1L1SQE2 S29
A0A1L1SQE2 1xPhospho S810	Ahi1	A0A1L1SQE2	A0A1L1SQE2 S810
A0A1L1SQE2 1xPhospho S856	Ahi1	A0A1L1SQE2	A0A1L1SQE2 S856
A0A1L1SQE2 2xPhospho S974 T978	Ahi1	A0A1L1SQE2	A0A1L1SQE2 S974
A0A1L1SQE2 1xPhospho S974	Ahi1	A0A1L1SQE2	A0A1L1SQE2 S974
A0A1L1SQE2 1xPhospho T122	Ahi1	A0A1L1SQE2	A0A1L1SQE2 T122
A0A1L1SQE2 2xPhospho T177 S181	Ahi1	A0A1L1SQE2	A0A1L1SQE2 T177
A0A1L1SQE2 2xPhospho T20 S26	Ahi1	A0A1L1SQE2	A0A1L1SQE2 T20
A0A1L1SQE2 1xPhospho T20	Ahi1	A0A1L1SQE2	A0A1L1SQE2 T20
A0A1L1SQE2 1xPhospho T855	Ahi1	A0A1L1SQE2	A0A1L1SQE2 T855
A0A1L1SQE2 1xPhospho T961	Ahi1	A0A1L1SQE2	A0A1L1SQE2 T961
A0A1L1SQE2 2xPhospho S974 T978	Ahi1	A0A1L1SQE2	A0A1L1SQE2 T978
A0A1L1SQE2 1xPhospho [20-32]	Ahi1	A0A1L1SQE2
A0A1L1SQE2 1xPhospho [851-863]	Ahi1	A0A1L1SQE2
A0A1L1SQE2 1xPhospho [94-119]	Ahi1	A0A1L1SQE2
E9Q616 1xPhospho S116	Ahnak	E9Q616	E9Q616 S116
E9Q616 1xPhospho S136	Ahnak	E9Q616	E9Q616 S136
E9Q616 1xPhospho S178	Ahnak	E9Q616	E9Q616 S178
E9Q616 1xPhospho S2000	Ahnak	E9Q616	E9Q616 S2000
E9Q616 2xPhospho S211 S/T	Ahnak	E9Q616	E9Q616 S211
E9Q616 2xPhospho S213 S217	Ahnak	E9Q616	E9Q616 S213
E9Q616 2xPhospho S213 T219	Ahnak	E9Q616	E9Q616 S213
E9Q616 1xPhospho S217	Ahnak	E9Q616	E9Q616 S217
E9Q616 2xPhospho S213 S217	Ahnak	E9Q616	E9Q616 S217
E9Q616 1xPhospho S2566	Ahnak	E9Q616	E9Q616 S2566
E9Q616 1xPhospho S5101	Ahnak	E9Q616	E9Q616 S5101
E9Q616 1xPhospho S517	Ahnak	E9Q616	E9Q616 S517
E9Q616 2xPhospho S5522 S5525	Ahnak	E9Q616	E9Q616 S5522
E9Q616 1xPhospho S5525	Ahnak	E9Q616	E9Q616 S5525
E9Q616 2xPhospho S5522 S5525	Ahnak	E9Q616	E9Q616 S5525
E9Q616 1xPhospho S5553	Ahnak	E9Q616	E9Q616 S5553
E9Q616 1xPhospho S5555	Ahnak	E9Q616	E9Q616 S5555
E9Q616 1xPhospho S5557	Ahnak	E9Q616	E9Q616 S5557
E9Q616 1xPhospho S5563	Ahnak	E9Q616	E9Q616 S5563
E9Q616 1xPhospho S5566	Ahnak	E9Q616	E9Q616 S5566
E9Q616 1xPhospho S5596	Ahnak	E9Q616	E9Q616 S5596
E9Q616 1xPhospho S5607	Ahnak	E9Q616	E9Q616 S5607
E9Q616 1xPhospho S94	Ahnak	E9Q616	E9Q616 S94
E9Q616 2xPhospho S213 T219	Ahnak	E9Q616	E9Q616 T219
E9Q616 1xPhospho [205-227]	Ahnak	E9Q616
E9Q616 1xPhospho [5499-5513]	Ahnak	E9Q616
E9Q616 1xPhospho [5553-5580]	Ahnak	E9Q616
E9Q616 1xPhospho [5600-5624]	Ahnak	E9Q616
A0A7N9VR94 1xPhospho S286	Ahnak2	A0A7N9VR94	A0A7N9VR94 S286
A0A7N9VR94 1xPhospho S2996	Ahnak2	A0A7N9VR94	A0A7N9VR94 S2996
A0A7N9VR94 1xPhospho S3383	Ahnak2	A0A7N9VR94	A0A7N9VR94 S3383
A0A7N9VR94 1xPhospho S503	Ahnak2	A0A7N9VR94	A0A7N9VR94 S503
A0A7N9VR94 1xPhospho S597	Ahnak2	A0A7N9VR94	A0A7N9VR94 S597
A0A7N9VR94 1xPhospho S91	Ahnak2	A0A7N9VR94	A0A7N9VR94 S91
A0A7N9VR94 1xPhospho T3379	Ahnak2	A0A7N9VR94	A0A7N9VR94 T3379
A0A7N9VR94 1xPhospho [2823-2841]	Ahnak2	A0A7N9VR94
A0A7N9VR94 1xPhospho [284-296]	Ahnak2	A0A7N9VR94
A0A7N9VR94 1xPhospho [3378-3392]	Ahnak2	A0A7N9VR94
A0A338P7H5 3xPhospho S261 S268 S270	Ahsg	A0A338P7H5	A0A338P7H5 S261
A0A338P7H5 1xPhospho S261	Ahsg	A0A338P7H5	A0A338P7H5 S261
A0A338P7H5 3xPhospho S265 S268 S270	Ahsg	A0A338P7H5	A0A338P7H5 S265
A0A338P7H5 2xPhospho S265 S268	Ahsg	A0A338P7H5	A0A338P7H5 S265
A0A338P7H5 1xPhospho S265	Ahsg	A0A338P7H5	A0A338P7H5 S265
A0A338P7H5 2xPhospho S268 S/T	Ahsg	A0A338P7H5	A0A338P7H5 S268
A0A338P7H5 2xPhospho S268 S270	Ahsg	A0A338P7H5	A0A338P7H5 S268
A0A338P7H5 1xPhospho S268	Ahsg	A0A338P7H5	A0A338P7H5 S268
A0A338P7H5 3xPhospho S261 S268 S270	Ahsg	A0A338P7H5	A0A338P7H5 S268
A0A338P7H5 3xPhospho S265 S268 S270	Ahsg	A0A338P7H5	A0A338P7H5 S268
A0A338P7H5 2xPhospho S265 S268	Ahsg	A0A338P7H5	A0A338P7H5 S268
A0A338P7H5 3xPhospho S261 S268 S270	Ahsg	A0A338P7H5	A0A338P7H5 S270
A0A338P7H5 3xPhospho S265 S268 S270	Ahsg	A0A338P7H5	A0A338P7H5 S270
A0A338P7H5 2xPhospho S268 S270	Ahsg	A0A338P7H5	A0A338P7H5 S270
A0A338P7H5 1xPhospho S94	Ahsg	A0A338P7H5	A0A338P7H5 S94
Q3TIU3 1xPhospho S138	Ahsg	Q3TIU3	Q3TIU3 S138
Q3TIU3 3xPhospho S309 S312 S314	Ahsg	Q3TIU3	Q3TIU3 S309
Q3TIU3 2xPhospho S309 S312	Ahsg	Q3TIU3	Q3TIU3 S309
Q3TIU3 1xPhospho S312	Ahsg	Q3TIU3	Q3TIU3 S312
Q3TIU3 3xPhospho S309 S312 S314	Ahsg	Q3TIU3	Q3TIU3 S312
Q3TIU3 2xPhospho S309 S312	Ahsg	Q3TIU3	Q3TIU3 S312
Q3TIU3 3xPhospho S309 S312 S314	Ahsg	Q3TIU3	Q3TIU3 S314
Q8C4Q6 1xPhospho S148	Aida	Q8C4Q6	Q8C4Q6 S148
Q8C4Q6 1xPhospho S161	Aida	Q8C4Q6	Q8C4Q6 S161
B1AU25 1xPhospho S125	Aifm1	B1AU25	B1AU25 S125
B1AU25 1xPhospho S263	Aifm1	B1AU25	B1AU25 S263
Q3TY86 1xPhospho S32	Aifm3	Q3TY86	Q3TY86 S32
Q3TY86 1xPhospho S36	Aifm3	Q3TY86	Q3TY86 S36
Q3TY86 1xPhospho S63	Aifm3	Q3TY86	Q3TY86 S63
Q3TY86 1xPhospho [25-38]	Aifm3	Q3TY86
Q3TY86 1xPhospho [55-76]	Aifm3	Q3TY86
A2ALI5 1xPhospho S344	Ajap1	A2ALI5	A2ALI5 S344
A2ALI5 1xPhospho S377	Ajap1	A2ALI5	A2ALI5 S377
A2ALI5 1xPhospho T350	Ajap1	A2ALI5	A2ALI5 T350
A2ALI5 1xPhospho [342-364]	Ajap1	A2ALI5
A2ALI5 1xPhospho [365-382]	Ajap1	A2ALI5
A2AJA9 1xPhospho S109	Ajm1	A2AJA9	A2AJA9 S109
A2AJA9 1xPhospho S129	Ajm1	A2AJA9	A2AJA9 S129
A2AJA9 1xPhospho S135	Ajm1	A2AJA9	A2AJA9 S135
A2AJA9 3xPhospho S236 T238 S242	Ajm1	A2AJA9	A2AJA9 S236
A2AJA9 4xPhospho S236 T238 T240 T247	Ajm1	A2AJA9	A2AJA9 S236
A2AJA9 3xPhospho S236 T238 S242	Ajm1	A2AJA9	A2AJA9 S242
A2AJA9 1xPhospho S325	Ajm1	A2AJA9	A2AJA9 S325
A2AJA9 1xPhospho S468	Ajm1	A2AJA9	A2AJA9 S468
A2AJA9 2xPhospho S483 S484	Ajm1	A2AJA9	A2AJA9 S483
A2AJA9 2xPhospho S483 T/S	Ajm1	A2AJA9	A2AJA9 S483
A2AJA9 1xPhospho S483	Ajm1	A2AJA9	A2AJA9 S483
A2AJA9 2xPhospho S483 S484	Ajm1	A2AJA9	A2AJA9 S484
A2AJA9 1xPhospho S499	Ajm1	A2AJA9	A2AJA9 S499
A2AJA9 3xPhospho S507 S509 T511	Ajm1	A2AJA9	A2AJA9 S507
A2AJA9 2xPhospho S507 S512	Ajm1	A2AJA9	A2AJA9 S507
A2AJA9 3xPhospho S507 T511 S512	Ajm1	A2AJA9	A2AJA9 S507
A2AJA9 2xPhospho S507 T511	Ajm1	A2AJA9	A2AJA9 S507
A2AJA9 2xPhospho S509 S512	Ajm1	A2AJA9	A2AJA9 S509
A2AJA9 2xPhospho S509 T/S/Y	Ajm1	A2AJA9	A2AJA9 S509
A2AJA9 2xPhospho S509 T511	Ajm1	A2AJA9	A2AJA9 S509
A2AJA9 1xPhospho S509	Ajm1	A2AJA9	A2AJA9 S509
A2AJA9 3xPhospho S507 S509 T511	Ajm1	A2AJA9	A2AJA9 S509
A2AJA9 2xPhospho S512 S/T/Y	Ajm1	A2AJA9	A2AJA9 S512
A2AJA9 1xPhospho S512	Ajm1	A2AJA9	A2AJA9 S512
A2AJA9 3xPhospho S507 T511 S512	Ajm1	A2AJA9	A2AJA9 S512
A2AJA9 2xPhospho T511 S512	Ajm1	A2AJA9	A2AJA9 S512
[truncated: 54,517 more rows]

## Sheet: b PSDpho1-Normalized
Sequence	Modifications in Master Proteins	Abundances (Normalized): 126, PS-1	Abundances (Normalized): 127N, PD-1	Abundances (Normalized): 128C, PS-2	Abundances (Normalized): 129N, PD-2	Abundances (Normalized): 130C, AD-1	Abundances (Normalized): 131, AD-2
SHLVNEVPVLASPDLLSEVSEMK	S4R2R5 1xPhospho S1413(100)	2176.8	1316.5	2645.2	1557.7	2698.7	2992.7
GGGGNSSSSGSGSGSGSGSPSTGSSGSSSSPGAR	Q8BQK0 1xPhospho S/T	226.5	223.4	143.1	237.6	219.2	174
DAEAGGSQSQTPGSTASSEPVSPVQEK	Q811P8 1xPhospho S856(100)	626.5	614.7	612.9	563.7	681.1	654.5
TEATQGLDYVPSAGTISPTSSLEEDK	A2ARP8 1xPhospho S1133(99.8)	1257.4	1048.3	1853.3	927	1629.3	2062.1
EEHGAQAGPASAPAPGSAPTQGSPFR	Q8BW86 1xPhospho S148(99.2)	1299.4	1230.9	950.1	1266	1112	917.3
GPRPGSLDYSSGEGLGLTFGGPSPGPVK	Q4ACU6 1xPhospho S995(77.4)	1620.2	1786.3	1311.5	2006.1	1250.6	1075.3
RLSLESEGANEGATAAPELSALEEAFR	Q7TQD2 1xPhospho S31(88.1)	2859.1	2380	2109.4	2927.1	2952.1	2386.4
QVQEAIAGISSAAQATSPTDEAK	E0CXB9 1xPhospho S/T	1874.9	1770.1	2272	1729.1	2203.1	2084.7
AVQLMQQMANSNGSILPSALSASK	Q8BKX1-2 1xPhospho S262(92)	769.5	1016.5	697.8	933.8	766.2	506.3
STGQLNVNPGTPGSGGGGGGSGNTTTAER	E9Q8I9 1xPhospho S/T	317.7	403.3	213.6	378.7	255.4	202.9
LSSNCSGVEGDVTDEDEGAEMSQR	Q8K394 1xPhospho T585(100)	533.6	553.6	507.9	566.1	633.8	557.2
HGSGADSDYENTQSGDPLLGLEGK	Q68FF6 1xPhospho S601(100)	1174.3	1650.8	1689.5	1233	1251.6	1509.5
LTVEEATASVSEGGGLQGISMKDSDEEDEEDD	J3QJW3 1xPhospho S1348(100)	1011.1	1070	1366.9	925.9	1177.3	1254.7
LSSNCSGVEGDVTDEDEGAEMSQR	Q8K394 1xPhospho T585(100)	388.3	347.3	294.9	370.4	367.3	299.9
RAHTPTPGIYMGRPTHSGGGGGGGGGGGGGGGGGGR	E9QP00 1xPhospho T200(95.9)	504.2	422.7	313.6	538.9	410.2	366.5
RASVCAEAYNPDEEEDDAESR	P31324 1xPhospho S112(100)	3798.1	3914	2540.7	4087	3568.1	2984.7
AEAESGLGSPTSTPVAPEALSSEMSELGAR	Q80VC9 1xPhospho S586(88.5)	257.6	209.4	214.2	257.6	242.4	212.8
STGALYAPDVCGASGPGYGISQSSR	F7DCH5 1xPhospho S563(92)	549.9	454.8	325	453.1	441.7	454.9
SSSISGEICGSQQAGGGAGTTTAKK	Q14BY7 1xPhospho S22(81.3)	975.5	1099	1152.9	922.5	1161.2	1349.7
SSSISGEICGSQQAGGGAGTTTAK	Q14BY7 1xPhospho S21(82.2)	712.4	681.5	729.1	703.4	743	833.8
GHPSAGAEEEGGSDGSAAEAEPR	Q8JZQ9 2xPhospho S120(100); S123(100)	3610.5	3785.5	1451.8	4216.1	3039.5	1680.9
GHAPSTAAPAPSPAPMSSSVQSDEER	Q8C996 1xPhospho S45(99.9)	315.2	269.8	103.3	351.9	271.4	152.7
HLSNVSSTGSIDMVDSPQLATLADEVSASLAK	A0A0A0MQC7 1xPhospho S705(75.6)	2901.3	2906.6	1874.5	2957.9	3627.8	2183.6
AETEEAEEPEEDGEDNASGSASK	P14873 1xPhospho S960(99.9)	2593.1	2785.3	2644.1	2423.7	2699.5	2516.1
ETAAAHQASSSPPIDAATAEPYGFR	P14873 1xPhospho S1815(87.2)	2127.1	2161.5	1902.9	2216.6	2155.2	1980.7
LDDGHLNNSLGSPVQADVYFPR	Q8VED9 1xPhospho S25(100)	1245.3	1020.7	776.6	1092.5	1216.8	993.4
ALLTPQDEECADGDTEVDVIAEQLK	Q8BPN8 1xPhospho T2017(100)	1391.3	1556.7	1368.5	1818.9	1282.6	1202.8
AGLEDSEEDVEEAEVEAEDKDH	A2AQ07 1xPhospho S435(100)	1153.7	823.5	937.8	642.3	792.8	816.4
ITEIVNQLNALSSLDEDQDDCIK	Q69ZW3 1xPhospho S222(100)	819	751.9	1248.4	657	1065	1151.1
SLGSLSQGSANATVLDVAQTGGHK	Q6NXI4 1xPhospho S945(100)	1860.1	1717.9	1382.1	1696.1	1906.8	1545
INHTVILDDPFDDPPDLLIPDRSPEPTK	Q9D3J1 1xPhospho S178(88.5)	874.3	879.8	1006.8	966.1	984.3	959.8
RHSDVALPHTEAAAAVSAETTAGK	F6Y0S3 1xPhospho S413(100)	1414.3	1298.2	1241	1505.2	1251.6	1110.2
GIEFPMADLDALSPIHTPQR	Q5SRX1-2 1xPhospho S160(100)	2064.6	1837.5	1348.2	2506.2	1921.6	1335.5
RITTIQGPEPGALQEYEQVLVSTR	G5E8J2 1xPhospho T1712(91.9)	116.5	170.7	105.2	374.5	129.1	188.6
AAASVVSGPPVASDCASPGDSAR	B7ZNJ3 1xPhospho S1292(100)	1964.6	1800.1	1399.5	1965.5	1736	1298.9
SEPSSPDHGSSAIEQDLAALDAEMTQK	Q9Z1B3 1xPhospho S982(92)	1625.3	1526.8	870.7	1685	1583.8	975.7
LTVEEATASVSEGGGLQGITMKDSDEEEEG	E9Q5C0 1xPhospho S1269(100)	414.4	429.9	591.3	408.6	526.1	529.4
SHLVNEVPVLASPDLLSEVSEMK	S4R2R5 1xPhospho S1413(100)	2152.7	1374.8	2683.2	1625.8	3095	3472.4
AQPAPPELNSESEDYSPSSSETVR	Q9JLM8 1xPhospho S742(99.2)	1130.7	1106.9	1126.4	1135.5	1083.3	1015.5
RVESISAQLEEASSTGGFLYAQNNTK	Q3YAA8 2xPhospho S17(100); S18(98.4)	1095.2	1186.3	934.7	1177.6	1104	891.8
DSLGDFIEHYAQLGPSSPEQLAAGAEEGGGPR	O35295 1xPhospho S113(100)	1500.2	1310	1043	1272.2	1539.1	1227.6
STAGTGASAAAAGGGGSAAVTTSGGVGAGAGTR	Q3UHD9 1xPhospho S/T	104.5	131.6	98.6	122.2	102.2	100.1
YAASDSEPERDELLVPAAAGPYATVQR	B7ZNJ3 2xPhospho S820(100); S822(100)	1322.9	1050.7	1002.1	1036.1	1252.7	1122.9
EHANIDAQSGSQAPNPSTTISPGK	Q8VDQ8 1xPhospho S368(99.9)	737.2	774.8	566.4	820.5	536.8	467.9
RSSDPALTGLSTSVSDNNFSSEEPSR	E0CZE2 1xPhospho S/T	843.7	791.1	686.4	811.2	855.8	721
GALGSPVAAAGAAMQETFGCVVANR	Q9JKS5 1xPhospho S7(100)	968.1	877.5	673.7	1047.9	906.6	721.3
STLINSLFLTDLYSPEYPGPSHR	E9Q1G8 1xPhospho S77(99.3)	1789.1	1388.6	1342.7	1573.6	1853.4	1663.4
SLGSLSQGSANATVLDVAQTGGHKK	Q6NXI4 1xPhospho S/T	893.2	1020.1	844.2	965.3	979.7	870.5
ASTAAPVASPAAPSPGSSGGGGFFSSLSNAVK	O88935 1xPhospho S67(100)	6065.7	5697.3	5294.6	6404.2	5839.1	4349
GDMSDEDDENEFFDAPEIITMPENLGHK	Q3B7Z2 1xPhospho S349(100)	916.2	1110.6	704.1	1078.9	1018	879.7
YAALSVDGEDEDEGDDCTE	Q8BGD9 1xPhospho S597(100)	1633.6	1437.6	1466.9	1447	1689.5	1545.6
RDSDMASHIQQPGGHGNPGPAPSPSPGPGPGPGASER	E9Q248 1xPhospho S5(100)	476.4	417.1	249.1	465.2	483.8	373
RSNSVTAGVQADLELEGLAGLATVATEDK	B1AS06 1xPhospho S674(98.6)	690.9	726.5	906.8	678.9	891.5	871.9
ESSDSTNTTIEDEDAK	Q5SVJ0 1xPhospho T401(95.4)	9556.5	9432.1	13662.9	8186.6	11383.8	12233.6
GVVTNGLDVSPAEEK	A0A0R4J036 1xPhospho S769(100)	7481.7	7618.8	6834.1	7653.9	7058.3	6052.4
EHYSDSEEEEEEGEEDGDVAPAR	E9QP59 1xPhospho S258(93)	164.9	161.5	71.3	210.5	121.4	62.8
ELGHCGGEAHGPGPSSPAASSSSPYLGR	Q3TYD6 1xPhospho S1358(87)	562.1	387.2	233	462	539.6	407.3
AEHICTYSLSPSELPVASVEK	Q9ES97 1xPhospho S217(98.6)	1054.4	912.9	726.8	1064.6	930.2	724.1
EIHDVAGDGDSLGSPGPTR	B9EIX2 1xPhospho S1306(100)	1226.6	1079.3	765.2	1126.2	1118.9	936.4
RSSLSGLADGVEDLLDISSVDR	A0A1D5RLV3 1xPhospho S	347	263.8	277.8	299.9	398.6	318.1
RVSVCAETFNPDEEEEDNDPR	A0A0A6YX73 1xPhospho S97(100)	1350.4	1323.6	956.9	1371.9	1274.9	1029
LVLPMDDSEPALNSLDDTRHSPA	Q80U52 1xPhospho S698(100)	1234.2	1108.2	745.8	1358.4	1224.8	879.5
GASSPDMEPSYGGGLFDMVK	Q80TZ3 1xPhospho S/Y	4998	5179.2	3404.1	5199.2	4345.8	4002.3
FRGAASSTDSLDTLSNGPEGCVVAAVAAR	P19246 1xPhospho S/T	587.3	515	514.4	524.8	622.7	521.7
IEDSQPHIPLIDDTDLEEDAALK	Q3UHH0 1xPhospho T1139(100)	3055.3	2438.8	4409.4	2673.5	4573.3	5393.8
LCDFGVSGQLIDSMANSFVGTR	P31938 1xPhospho S222(100)	904.1	1199.3	626	1494.4	713.4	524.4
SPQPPVEEEDEHFDDTVVCLDTYNCDLHFK	Q8C290 1xPhospho S247(100)	1184.4	1161.6	1086.8	1207.2	1245.9	1079.3
SRSQTPLSTAAVSSQDTASHGAPLDR	F6Y0S3 1xPhospho S/T	1446	1429.3	841.1	1627.3	1254.2	908.1
RLFSIPEVAEEDAELGQPLLR	A0A571BDA2 1xPhospho S815(100)	287.5	242.6	270.4	319.7	213.1	192
VIHDNFGIVEGLMTTVHAITATQK	A0A0A0MQF6 1xPhospho T208(100)	1966	1503.2	2134.2	2388.5	1991.1	2162.8
ERLGGSVLEQIPFLQNCEDEDSDEDDELDSVQHK	P58404 1xPhospho S276(100)	325.1	320	204.7	320.2	378.9	295.1
GSLPPAALESSDSTNTTIEDEDAK	Q5SVI1 1xPhospho S/T	7162	7226.3	7301.4	7345.6	7009.4	6939.6
RSRSAPDGGDEETQEQLQDQIAESGSIEEEEK	A0A1D5RLV7 1xPhospho S/T	548.5	527.4	682.3	473.6	614	628.9
DLTGGDLTSPDASASSCGR	H3BL28 1xPhospho T371(90.6)	3075.8	2652.3	2527.1	2612.2	3102	2573.8
SEPSSPDHGSSAIEQDLAALDAEMTQK	Q9Z1B3 1xPhospho S982(85.1)	1954.8	1806.4	1072.9	2044.5	1742.9	1024.2
VQEAQDSDSDTEGGATGGEAEMDFLR	Q8VDQ8 1xPhospho S/T	525.3	569.3	411.8	535.1	470.7	404.1
TFSHSDGEDEDVDVDVPGPAPR	O88502 1xPhospho S18(99.4)	576.4	538.7	544.8	552.2	627.5	566.6
EIDVLEFGESAPAASK	Q6ZQE7 1xPhospho S75(100)	4862.5	5278.9	7369.9	4652.2	5391.5	5894.8
ATSNVFAMFDQSQIQEFK	Q9CQ19 1xPhospho T/S	4295.8	6598.8	3320.4	5728.6	3589.6	3191.7
SKTDLLNPEEAEDQLADIASVGSPFAR	Q3UHN4 3xPhospho S431(87.1); S450(100); S453(100)	374.4	322	471.3	273.8	448.4	444.9
FGIHVYQFPECDSDEDEDFK	Q9Z2Q6 1xPhospho S225(100)	2745.4	2829.6	3935.6	2291	3125.5	4218.5
EHYSDSEEEEEEGEEDGDVAPAR	E9QP59 2xPhospho S258(92.8); S260(100)	448.6	372.5	258.7	443.7	424.5	306.5
LTVEEATASVSEGGGLQGITMKDSDEEEEG	E9Q5C0 1xPhospho S1269(100)	945.1	1082.9	1281.9	964.1	1050.7	1179.3
SLEPCDNTPIIDNITPVVDGISAEK	Q3TY51 1xPhospho T403(100)	1467.1	1174.6	1187.4	1398.3	1349.8	1229.2
SQNNFVAILDLPEGEHQYK	Q542K0 1xPhospho S108(100)	692	609.7	491	549.6	552	564.9
AGEASAESTGAADGAAPEEGEAK	Q91XV3 1xPhospho S/T	3304	3392.7	3980.9	3335.9	3669.7	3680.7
DGGGENTDEAQPQPQSQSPSSNK	Q91V89 1xPhospho S44(91.4)	691	649.7	574.6	625.2	708.4	582.7
RGSFPLAASGPAQAAPAPPPEDAR	Q9D4F2 1xPhospho S67(100)	690.1	608.7	750.5	617.1	738.4	698.5
SQRISDSDISDYEVDDGIGVVPPVGYR	F6Y0S3 3xPhospho S918(100); S920(100); S923(100)	773.2	789.6	777.1	777.4	899.8	812.6
LQSTEFSPSGSEAGSPGLQNGEGQR	Q9WV69 1xPhospho S/T	568.8	579.1	877.7	568.2	693.9	834.6
YTVPLPSPVQDSENLSGESGSFYEGTDDK	P20357 1xPhospho S897(91.1)	2578	2055.2	3109.8	1849.4	2857.3	2893.8
SLPSLEDIDPDVLDSMHSLGCFR	Q69Z98 1xPhospho S295(100)	1543.3	1101.3	858.7	1493.9	1896.2	1279.1
GTQLPTVSPSPPVMIPTVPHTEYIEGSP	Q7TSJ2 1xPhospho S905(100)	5264.9	5286.5	2913.5	5687.7	4753	3618.8
GAEDAPDADTAIINAEGSQVNAEEKK	G3UZM4 1xPhospho T415(100)	793.3	1115.1	887.8	1068	748.9	986.6
QPSLDVDVGDPNPDVVSFR	Q01065 1xPhospho S465(100)	2771.2	3046.8	2901.6	2945.4	3008.5	2706.2
KLSSNCSGVEGDVTDEDEGAEMSQR	Q8K394 1xPhospho T585(100)	4133.7	3867.3	3009.4	3701.4	3694.4	2940.4
EFGEDLVEQNSSYVQDSPSK	D3YYS7 1xPhospho S64(99.4)	1431.9	1502.9	1503.3	1278.4	1352.6	1434.5
RSSGTAPAPASPSPPEPGPGGEAESVR	A0A3B2WC92 2xPhospho S99(100); S101(100)	1306	785.3	743	848.9	990.9	855.9
KLGGLLPAGGENGPEATDVSDEDEAAEMEDEAVR	Q05DG3 1xPhospho S460(100)	467.8	415.3	344.8	436.2	404.6	301.8
STPHLDGAGGGAAGEDGDLGLGSAR	Q2WF71 1xPhospho S/T	169.2	153.2	122.2	137.7	156.7	134.2
AKPAAQSEEETATSPAASPTPQSAER	Q8JZQ9 2xPhospho S75(99.9); S79(99.9)	2886.9	3372.5	1883	3169	2774.4	2255.1
KYSDVEVPASVTGHSFASDGDSGTCSPLR	Q8K232 1xPhospho S431(87.8)	4341.2	3843.4	1690.3	4375.2	3368.1	1962.6
RASYDSVEDSSESENSPVAR	Q9QYX7 1xPhospho Y1445(92.2)	580.9	573.5	434.1	621.6	564.4	495.8
RPSPDDDLTDEDNDDMQLQAQR	A0A571BEP7 1xPhospho T287(100)	268.5	252.2	258.3	263.8	389.5	313.1
DTQDIVHDLESPGIDPSIIK	B1ARU4 1xPhospho S5987(100)	1746	1591.1	1567.3	1584.9	1799.2	1661.8
AAAASAAEAGIATPGTEDSDDALLK	O35226 1xPhospho T250(100)	576.3	519	576.5	579.2	610.3	519.7
KLSSNCSGVEGDVTDEDEGAEMSQR	Q8K394 1xPhospho T585(100)	2798.2	2656	2253.5	2784	2862.6	2368.7
SSLFPFEDAFLDDSHGDQALSSGLSSPTR	A0A0R4J102 1xPhospho S/T	2395.1	1683	1679.1	1890.1	3090.1	2368
SHNASIIDMGEESENQLSK	J3QJW3 1xPhospho S	360.5	309.6	305.9	354.6	261.3	358.4
EGINPGYDDYADSDEDQHDAYLER	Q08943 1xPhospho S444(100)	2152.5	1853.1	1348.8	1796.8	1983.9	1778.7
ILSDREEEEEEEEEAEEALEAAEQR	Q8K2J0 1xPhospho S492(100)	289.7	260.5	281.9	251.7	311.5	283.2
RAHTPTPGIYMGRPTHSGGGGGGGGGGGGGGGGGGR	E9QP00 1xPhospho T200(95)	368.8	308.1	165.5	432.7	286.6	230.9
AASPVRGAQLAEDVGTPTGGGEER	Q8K4K6 1xPhospho S30(100)	484.7	472.2	379.6	528.7	454.1	389.7
LSYASAESLETMSEAELPLGFSR	B1AQX6 1xPhospho Y/S/T	956.6	985.6	889.3	1136	1057.6	873.4
LEASYSDSPPGEEDLLVHVAEGSK	Q68FE2 1xPhospho Y/S	1544.9	1369.8	1184.1	1344.9	1522.6	1308.5
SPPVAMETASTGMAAVPDALDHSPSSTLK	Q8K0T0 1xPhospho S/T	1003.9	995.9	678.1	1171.3	1059.6	805.7
QVSVTNDGSQLGALVPSECGDLSDPALK	E9PUA3 1xPhospho T185(89.5)	879.5	1024.8	1241.6	1003.8	1049.1	1060.5
NAISLPQLNQATYDSLVMGK	Q91W92 1xPhospho S121(100)	1321.8	821.1	1250	809	1690.8	1893.9
LYSSMSDTNLAEAGLNYHAQR	O88737 1xPhospho T1992(98.6)	886.3	878.5	614.6	849.3	754.9	589.6
IARLSSGEGPVLANVSELELPADPK	F6TK14 2xPhospho S439(100); S440(100)	1000	1272.4	1050.7	1165.1	948.2	883.5
SLPLGVEELGQLPLAEGPCGRPLRK	P97492 1xPhospho S218(100)	1381.7	1579.7	1570.6	1542.3	1419.1	1359
LTVEEATASVSEGGGLQGISMKDSDEEDEEDD	J3QJW3 1xPhospho S1348(100)	1277.5	1460.8	1922.8	1187.5	1475.8	1708.4
GQEDSLASAVDATTGQEACDSD	Q8R344 1xPhospho S165(100)	1152.4	1134.4	788	1177.4	1149.9	856.9
GVNFAEEPMRSDSENGEEEEAAEAGAFNAPVINR	P31324 2xPhospho S83(100); S85(100)	826.9	829.1	542.1	830.6	774	547.1
NFSVGRQSSAPASPAASAAGLAGQAAK	A0A286YCB8 2xPhospho S121(98.4); S127(88.6)	986.2	780.8	1265.8	817.4	1061.2	1278.8
ETCSPVSEGEEFSSPATNTCGAK	Q8BXR1 2xPhospho S465(99.3); S468(99.3)	1994	2028.4	1843.5	1802.6	2112.1	1905.8
YVEDTDGSSPEDLMAVLTGAEEK	Q9ES97 1xPhospho S/T/Y	1129.6	942	1218	886.5	1299.5	1141.1
RLSTSSLSSTGSSSLLEDSEDDLLSDSESR	Q8R071 1xPhospho S135(100)	5634.1	5013.9	3868.6	5462.7	5309.4	3700.8
GSPGSIQGTPCPGTQLGPQPAASPSQLPADQSPHTLRK	Q5SSM3 1xPhospho S636(82.9)	359.4	345.5	156.4	391.5	252.7	165.7
RMSDAQVQTDPVSIGPVGK	Q80YN3 1xPhospho S615(100)	846.5	805.1	760.2	793	938.2	837.3
SHLVNEVPVLASPDLLSEVSEMK	S4R2R5 2xPhospho S1413(100); S1418(99)	957.6	830.1	1127	873.2	1000.9	1147
ANSVTMDGQGLQITPVPGTHPLLVFVNPK	Q6NS52 1xPhospho S418(89.2)	1470.6	1757.8	1668.9	1840.3	1864.5	1671.7
ITQHFSTEEFEDEYVTDYTR	Q9QYX7 1xPhospho S2072(99.6)	368.4	369.4	290	390.6	278.3	264.6
LGSTAPQVLNTSSPAQQAENEAK	Q3KQQ1 1xPhospho S271(99.8)	125.3	107.7	129.2	117.9	152.6	138.1
AQPGSPQALGGPHGPATAK	B7ZNJ3 1xPhospho S720(100)	2274.3	2232.4	1658.8	2559	2077.3	1591.9
GSVAAGLASAGGGGSGAGVGAYGGAAGAAGGGGAGSERDR	Q8VHW2 1xPhospho S351(99.9)	52.4	59.5	37.4	63.1	35.9	37.8
LPSPTAAPQQSASQATPVTQGQGR	O88935 1xPhospho S/T	1183.4	1169.4	823.6	1180.3	984.6	754.1
ALELASLGCSSDSYANIHSPISPFGK	B2RS27 1xPhospho S765(98.4)	1460.2	1726	755.9	1868.7	888.5	650.8
GAEDAPDADTAIINAEGSQVNAEEK	G3UZM4 1xPhospho S423(100)	1107.2	1341.5	871.4	1358.4	945.3	865.8
EHSNEHVTESVADLLALEEPVDYK	A0A0R4J087 1xPhospho S13(91)	1043.1	825.1	729.3	950.8	1002.9	1182.6
FTGYQTIQQQSSSETEGEGGNTADASSEEEGDRVEDGK	Q9JMG7 1xPhospho S121(86.1)	362.9	220.9	402.1	188.2	532.7	585.6
RSSSAMASANLADEPAPDVEAEDGR	B7ZNJ3 1xPhospho S	1293.7	1328.4	1004.1	1415.3	1142.8	939.9
SFDSLTGCGDIIADPEEEAGPSCDK	Q8CCJ4 1xPhospho S375(89.2)	708.8	715.5	723	682.7	700.1	718.1
QVDTEEAGMVTAATASNVKASPK	Q99JF8 1xPhospho S176(100)	3203.1	3491.7	4853.4	3045.4	3363.8	4140.1
SLNPALDGLTCGLTSHDK	Q8CGF6 1xPhospho S312(100)	1812.8	2128	1446.9	1884.9	1492.1	1364.1
SAPPAGDEPLAETESESEAELAGFSPVVDVK	Q6NS82 2xPhospho T274(100); S276(98.7)	580.3	528	592.9	438.8	654.6	649.7
SMSAPSDLEMIGNEDLEFTR	E9Q2E4 1xPhospho S1530(92)	402.1	402	343.3	414.4	454.7	379.1
ASPVPEDHAEAAGAEQGGESTEGNAKPK	Q8VE52 1xPhospho S65(100)	216.4	263.9	216.9	218	187.9	189.9
SVDSAFPFGLQGNTEYLTEFSR	B2RY19 1xPhospho S/T/Y	97.6	104.6	70.6	98.8	119.1	92.8
GVNFAEEPMRSDSENGEEEEAAEAGAFNAPVINR	P31324 2xPhospho S83(100); S85(100)	877.7	912.9	565	1009	872.6	640.8
LPSVSDENENQLAGDGPAGLTTSEGAMGR	Q8CBC4 1xPhospho S/T	237.3	225	181.1	247.2	229.9	186.6
DFTSEQIDEILQNHTEIVFAR	A0A0G2JGX4 1xPhospho T689(100)	905.5	866.3	769.2	906.2	921.9	811.6
ESNSNQCVYAAHNSVVIDECK	P43006-2 1xPhospho S539(100)	1140.7	1133.5	961	1108.4	1304.9	1306
SLPEHFQAEPYGLEDDTRSLAADDEGGPDLEPDYSTATR	P98203 1xPhospho T267(85.4)	241.6	201.7	147.8	247	207.3	160.9
AAQQAASSSGQGQQAQTPTGK	Q3U772 1xPhospho T321(99.9)	345.7	287.4	257	359	310.4	257.3
EGGGDSSASSPTEEEQEQGEMSACSDEGTAQEGK	P28667 1xPhospho S135(99.8)	528	558.6	312.5	604.1	578.3	385.6
DTVDSAGTSPTAVLAAGEDAGAGRPGAGTPLR	Q9DBS2 1xPhospho T34(100)	3083.9	2663.7	2596.1	2831.6	3132.7	2822.7
GPSEAPQEAEAEEGATSDGEK	A0A668KLV9 1xPhospho S504(99.5)	2587.5	2831.7	2602.5	2469	2399.6	2296.8
YELHAATDTTPSVVVHVCESDQENEEEEEEMER	Q9JHG6-2 1xPhospho S163(100)	616.9	602.1	415.3	618.1	581	468.9
GGNVFEALIQDDSEEEEEEEENR	Q6P542 1xPhospho S138(100)	598	513.1	381.7	582.4	596	412.3
QADVPAAVTDAAATTPAAEDAATK	P06837 1xPhospho T172(99.9)	4441.5	3475.2	4909	3939.3	5094.4	4922.3
SSSSVQLMESSESTNTTIEDEDTK	F8WIS9 1xPhospho S341(99.3)	922.4	929.7	1195.9	870.3	1104.8	1249.7
VQEAQDSDSDTEGGATGGEAEMDFLR	Q8VDQ8 2xPhospho S23(100); S25(99)	1531.8	1441.1	1250.5	1472.7	1554.3	1344.8
GRIPIVAQNSEEESPLSPVGQPMGMAR	Q9QYX7 3xPhospho S4286(100); S4290(100); S4293(100)	4142.7	4136	3015.2	4326.1	4383.2	3251.1
GGGGYGGSGDGYNGFGNDGGYGGGSPGYSGGSR	Q5EBP8 1xPhospho S257(93)	324.9	249	129.2	261	249.3	220.7
AVQHLQTISNLSENQASEEEDELGELR	Q60829 1xPhospho S97(100)	2592.7	2136.1	1785.9	2434.6	2564.7	1720.2
DTSSNDINGGVEPTPSTVSTPSPSADLLGLR	P17426 1xPhospho S655(90)	767.7	722	622.6	752.1	726.2	668.8
VASVEEGDETLDSPGSQSR	H3BIW6 1xPhospho S575(100)	1969.9	1976.6	1893.9	1904.8	1895.7	1672.5
SESLQQNLLHGYAFSQDENGIVSQSEVIR	A1L332 1xPhospho S1123(88.9)	1469.2	1242.2	943.3	1374.4	1492.6	1364
ALGVGGAGCGVQGLASLAR	Q3UGY7 1xPhospho S760(100)	138.7	130.3	112.7	158.9	147.8	86.1
SQAIVNQNSETELMLEGDDDAVSLLQEK	Q9EPN1 1xPhospho S2128(100)	1035	889.8	1166.5	900.6	1285.7	1303.3
GTQLPTVSPSPPVMIPTVPHTEYIEGSP	Q7TSJ2 1xPhospho S905(100)	6085.9	5995.3	3401.1	6106.2	5026.7	3831.3
SLSSPTVTLSAPLEGAK	A0A494B9F0 1xPhospho S383(98.5)	5010.2	5081	4933.5	4835.9	5276.5	4206.7
AEEAGIGDTPNQEDQAAGHVTQAR	P10637-5 1xPhospho T42(100)	833.7	511.4	277.7	765.2	729.4	343.6
AGPLGGSSYEEEEEEEGGGGGER	Q9JKF6 2xPhospho S433(96); S/Y	167.3	147.2	125	149.2	136.2	156.5
RSSAIGIENIQEVQEK	A2ALS7 1xPhospho S	5356.8	4945.6	4468.4	4672.1	4581.7	3622
ILRGPGDVVSIEILPGAAATPSGDDAQAPR	A2AB60 1xPhospho T509(99.2)	612.7	551.5	575.4	733.4	616.7	527.7
ENVSLLAEDLEESLTSSVGGR	Q8CDZ5 1xPhospho S492(92.8)	142.6	119.3	108.8	121.9	115.2	84.1
VSEHSSPEEEASPHQR	Q60829 1xPhospho S46(100)	6286.1	4529.2	2560.9	5560	5739.1	3307.2
DSDQVAQSDGEESPAAEEQLLGER	Q3UPL0 1xPhospho S526(100)	1418.7	1304.3	1345.8	1267.8	1633	1414.7
DSQDTSAEQSDHDDEVASLASASGGFGSK	A0A0R4J1Q0 1xPhospho S868(99.9)	1017.2	862.7	650.7	871.6	1106.2	883.6
TGNAYLTAELSTPDGSVADGEILDNK	Q3URK9 2xPhospho T397(98.7); S401(100)	902.1	927.7	1254	778	1222.8	1430.9
SAPDGGDEETQEQLQDQIAESGSIEEEEK	A0A1D5RLV7 1xPhospho S2478(100)	261	265.6	389.5	244.3	325.7	309.7
SYAEIEQTITLDHSEGFSVLPDELCAAK	S4R2R5 1xPhospho S3570(100)	1046.6	980.2	699.4	1103.5	983.3	837.8
SKTDLLNPEEAEDQLADIASVGSPFAR	Q3UHN4 2xPhospho S450(100); S453(100)	1664.5	1846.3	1741.2	1608.3	1677.4	1721.2
IAAATEAAAQENASEYLAITSESK	P97952 1xPhospho S207(99.2)	429.9	503.1	737.7	517.4	612.5	644.1
SATPATDGSATPATDGSVTPATDGSITPATDGSVTPATDR	A0A0A6YW88 1xPhospho T402(88.1)	787.1	803.6	614.6	910.2	671.9	704.3
QSNASSDVEVEEK	Q99JF8 1xPhospho S106(99.8)	6961.8	6315	8467.1	5568.3	8201.9	8085.9
ALYLEPSDGVSPTQETGEAQSQDDER	Q6ZPE2 1xPhospho S706(91)	633	532.4	344.9	578.5	503.4	416.4
RLSLESEGANEGATAAPELSALEEAFR	Q7TQD2 2xPhospho S31(100); S34(100)	1726.1	2000.3	1026.5	1994.7	1476.9	1173
ESSESTNTTIEDEDTK	P11798 1xPhospho S333(94.5)	16126.8	16427.9	24129	15322.5	18688.1	20920.1
QELSTSYQELSEELEQVVENSEQADERDK	Q9D771 1xPhospho S/Y/T	241.3	186.8	236.1	188.7	307.9	275.1
FGNVDADSPVEETIQDHSALK	Q8BPN8 1xPhospho S1288(100)	3674.4	3069.5	3823.2	3425.6	4003.1	3963.3
AVEAEEELTVAYGYDHSPPGK	Q8VHL1 1xPhospho S340(100)	2512.9	2717.6	1903.1	2579.6	2101.3	2020.4
AETSESSGSAPAVPEASASPK	Q9Z2D6 1xPhospho S80(100)	3365.5	3891.5	5056.4	3434.5	3327.3	4022.9
DSTAPQRVPVASPSAHNISSSSGAPDR	E9PYX3 1xPhospho S514(98.4)	1093.6	1180.4	455.4	1332.5	999	548.7
ATSNVFAMFDQSQIQEFK	Q9CQ19 1xPhospho T/S	3295.2	4419.2	2605.3	3975	2460.1	2003.7
GGTSPYNTLIAESVGFNPSSPPVFNSPGSYREPK	Q80TR1 2xPhospho S1208(88.1); S1214(97.9)	190.2	167.1	179	181.5	198.2	205.5
STQLLQAAAAEASLNK	Q3UHJ0 1xPhospho S/T	5739.7	6970.2	4450.1	6022.9	4228.4	4022.1
DVMSDETNNEETESPSQEFVNITK	P14873 1xPhospho S1151(99.2)	5098.2	4681.1	4389.3	4455	5260.6	4762.7
KAEGATLSNATGAVESTSQAGDR	Q543Y7 1xPhospho S336(86.7)	2371.8	2279.8	1495.8	2175	2190.4	1501
AAPALTPPDRLVLASIDQADFQGFTYVNPDFVHPDAR	P63318 1xPhospho T655(100)	790.9	629.8	634.8	851.4	710.4	603.8
GISLSHQNLAAQAAATTEK	F7B0R9 1xPhospho S/T	2500.8	2698.9	1721.2	2794.1	1778.8	1254.2
ELNFVTDSVDQELPSSPK	Q0VEJ0 1xPhospho S83(100)	1455.6	1711.2	2310.7	1477.4	1541.3	1837.1
RNSPAFLSTDLGDEDVGLGPPAPR	Q80Z38 2xPhospho S724(100); S729(89.9)	677.6	500.2	216.6	553.3	516.3	207.9
ALYLEPSDGVSPTQETGEAQSQDDERSALDVASEQR	Q6ZPE2 1xPhospho T708(88.7)	271.4	229.9	182.5	267.7	221.4	179.1
NLSEGNNANYTEYVATR	Q3UTQ8 1xPhospho Y171(99.1)	686.1	794.6	570	825	601.2	558.6
EFQTCDQVTLNTSQSESSDLAGR	A2RSJ4 1xPhospho S754(99.9)	102	115.6	89.4	125.6	109.1	90.6
GPAPGPPPAGSALGGAPPVPSRPGASPDPFGPPPQVPSRPNR	P39053-3 1xPhospho S817(96.8)	712.9	621.7	320.8	823.3	455	275
ASGDGESLDEDSEFTLASDFEIGHFFR	Q8C1W9 1xPhospho S304(100)	767.6	677.2	564.1	744.7	734.4	589.9
SLSQSFENLLDEPAYGLIQK	Q9CXF4 1xPhospho S/Y	1216	856	971.3	800.9	1462.6	1159.4
DEFLPALSLQSGALGGSSESLK	S4R2R5 1xPhospho S2105(91.5)	541.9	530.1	525.4	478.7	523.6	487.4
AQVHLDQVITSPFNTAFPLDYMK	S4R2R5 1xPhospho S2076(99.4)	858.8	717.7	566.5	914.7	788.6	521.9
LCYVALDFEQEMATAASSSSLEK	Q3UAF6 1xPhospho S234(85.6)	2000.2	1606.2	1852.2	1620.5	2211	1836.6
RAPPGPLPPAASPGPPAASPPAAPSSPR	C9K0Z8 3xPhospho S743(100); S750(100); S756(87.7)	1492.7	1263.1	1113.3	1292.6	1363	1215.4
KEGDGSATTDAAPATSPKAEEPSK	P06837 1xPhospho T/S	8468.5	10477.6	17702.7	7928.1	9523.7	14394.5
ANSVQAARPAPAPVPSPAPPQPVQPGPPGGSR	P47708 1xPhospho S271(100)	1314.9	1677.5	1630.5	1596.3	1496	1558.6
RPAASSAAAASAAASSPAGGGGEAQELLEHCGVCR	Q62318 1xPhospho S51(86.2)	1254.1	1097.3	1309.1	1224	1224.2	1140.9
TVSETPAVPPVSEDEDDDDDATPPPVIAPRPEHTK	G5E884 1xPhospho S174(100)	3362	3036.9	3439.3	3078.6	3799.2	3537.4
ALSHAELFGDESEEEDSSLGAGAPR	Q7TT28 2xPhospho S505(100); S514(100)	245	274.9	241	253.1	276.5	231.1
LLPSSGPCVAEVSTAEEPSPPSTPTR	Q5SSH7 1xPhospho S1515(96.7)	310.2	310.4	272.2	326.5	316.2	250.3
SHNDFVAILDLPEGEHQYK	Q6PAM0 1xPhospho S107(100)	1222.6	1177.1	992.4	1201.1	999	1064.4
GSDDAPDADTAIINAEGGQSGGDDKK	Q99N28 1xPhospho T376(100)	2006.6	2670.4	2937	2495.9	2150.2	3028.7
SNSAPLIHGLSDSSPVFQAEAPSAR	Q9DB52 1xPhospho S34(98.3)	340.1	294.8	241.9	333.7	368.5	291.9
EGDGSATTDAAPATSPK	P06837 1xPhospho S96(92.9)	6374.8	7279.9	10366.3	6075.6	7204.9	9206.4
SSAAAAAAAAAEGALLPQTPPSPR	Q9ERD6 2xPhospho T333(100); S336(100)	263.9	235.9	250.9	242.3	293.2	278.8
MNVPETMNEVLDMSDDEGEDAITGDTDK	G5E8K5-3 1xPhospho S830(100)	822.1	822	943.5	728.4	999	1083.7
ILLENLGEASSQPSPTQYAQEAAR	Q8BX70-2 1xPhospho S1891(99.8)	247.6	205.7	187.6	225.6	221.2	185.2
TSLPQHVMEPPVGAAAAGTSGSSLDSFSK	A0A0N4SVB5 1xPhospho S/T	842.4	800.8	665.5	784.1	798.3	723
GADDAADADTAIINAEGGQNNSEEK	Q8R5M8 1xPhospho T436(100)	797	1039.5	904.6	1133.5	899.4	1036
SDVEIPATVTAFSFEDDSAPLSPLK	Q9QYB5-2 1xPhospho S423(100)	2212.6	1938.7	3294.5	1971.1	2769.7	2918.5
AALANEDCPHIDQALTPDEGLPFTR	Q3TR92 1xPhospho T421(100)	1345.3	990.8	909.6	1372.2	1087.2	895.7
VIHDNFGIVEGLMTTVHAITATQK	A0A0A0MQF6 1xPhospho T208(100)	2050.2	1685.1	2054.3	2255.8	1885.2	2052.1
HLSNVSSTGSIDMVDSPQLATLADEVSASLAK	A0A0A0MQC7 1xPhospho S705(73.8)	3932	4542.8	3169.6	4241	4660.8	2880.6
KEGDGSATTDAAPATSPK	P06837 1xPhospho S/T	7182.7	8506.8	12023.9	7100.1	7929.6	10214.5
GLQDHSASVDLDSSTSSTLSNTSK	Q60949 1xPhospho S/T	940.8	983.6	740.9	1092.9	892.5	706.5
MGSDGESDQASGTSSDEVQSPTGVCLR	Q8K0D0 1xPhospho S122(88.6)	252.7	231.7	254.5	239.8	299.4	285.6
SLDSDESEDEDDDYQQK	Q3UHX2 1xPhospho S63(100)	773	760.3	654.7	671.1	879	852.6
LQSDSSSSTQVFESVDEVEQTEAEGR	Q8BPQ7 1xPhospho S678(100)	861.2	805.8	533.3	892.7	781.1	570.5
ITNHEDGSPVNEPNETTPLTEPEK	O35136 1xPhospho S786(100)	723.5	706.9	715.9	705.3	896.7	842.7
TPSPPEEPSPLPSPTASPNHTLAPASPAPVRPR	A0A668KM31 2xPhospho S272(97.9); S276(85.4)	979.7	907.6	902.7	896.4	1127.6	1021
SLPSLEDIDPDVLDSMHSLGCFR	Q69Z98 1xPhospho S295(100)	2441.2	1837.7	1390.5	2156.3	2644.5	1828.5
EAENTANQAGNESPVQELR	Q6NVE8 1xPhospho S50(100)	1901.1	1519.9	1399.7	1431.5	2113.3	1564.1
AELAPETTETPVETPETVQATDLSLNPEEGSK	E9PUL5 2xPhospho T74(99.6); T78(84.9)	1601.8	1516.7	1494.6	1414.3	1734.5	1605.1
KDSEEEVSLLGNQDIEEGNSR	P15920 1xPhospho S695(100)	407.2	438.2	569.2	335.1	470.8	642.5
ASPAPTPTPAGAASPLAAVAAPATDAPQAK	A0A0A6YY91 1xPhospho S932(99.7)	2972.4	2676.7	2745.7	2987	3219.5	2571.9
ETEALLQSIGISPEPPLVPTPMSPSSK	O88485 1xPhospho S80(98.2)	1106.7	941.7	1090.8	906.5	1106.8	1035.7
SLSVPTDSGVTSVDYDEEQK	B1AXH1 1xPhospho S499(91.4)	544	541.7	539.6	512.2	584.3	621.3
ASVASDPESPPGGNEPAAASGQR	D3YYS7 1xPhospho S15(100)	3211.3	2911.3	2122.1	3152.4	3060.8	2171.8
RNSPAFLSTDLGDEDVGLGPPAPR	Q80Z38 1xPhospho S724(100)	1256.6	1035.1	981.9	1219.3	1249.1	1061.3
ETQTPLATHQSEEDEEDEEMVEPK	Q3TYJ3 1xPhospho S151(99.9)	3290.9	3111.5	3405.7	2974.6	3415.1	3218
GASSPDMEPSYGGGLFDMVK	Q80TZ3 1xPhospho S36(93)	1859.3	2152.6	1259.8	2156	1752.3	1649.9
SKTDLLNPEEAEDQLADIASVGSPFAR	Q3UHN4 1xPhospho S450(100)	1921.8	1940.7	2136.8	1891.5	2108.6	1895.2
LGGDVSPTQIDVSQFGSFKEDTK	P14873 1xPhospho S/T	4284	4944.8	5396	4512.9	4647.7	5016.3
SRSPGTPAGEGSGSPPK	Q8K232 1xPhospho T358(100)	11046.9	10118.4	10914.4	10378.6	11653.6	11611
IGIVGGCQEYTGAPYFAGISALK	J3QPU6 1xPhospho Y65(89.8)	973.3	942.7	849.4	842	981.5	844.5
LVLPMDDSEPALNSLDDTRHSPA	Q80U52 1xPhospho S698(100)	1795.8	1473.1	1157	1700.4	1596.9	1208.5
ATLEQPETDEVEQVSESNSIEELER	O54988-2 1xPhospho S647(99.9)	973.4	909.9	816.9	1031.3	1083.9	818.6
STAGSPPAAAGSGTGPAGSCAPAAGAGR	Q8K3I9 1xPhospho S26(96.3)	286.7	209.3	200.5	236.7	321.7	235.5
LNVPETMTEVLDVSDEEGDDTVTGDGGEYLRPEDLK	S4R2R5 1xPhospho S792(100)	1590.9	1535.1	1521.1	1543.9	1659.9	1617.9
SNSQCDSHDEEISPTPPNPVVK	D3YTM5 1xPhospho S71(91.9)	1672.9	1519.8	1444.6	1427.9	1913.7	1682.8
TCDSPQNPVDFISGPVPDSPFPR	P52479 1xPhospho S208(99.9)	654.4	644.6	671.9	598.2	830.4	758.5
LNCSLLSSESTFMPVASGLSPVSPTVELR	Q8C1I9 2xPhospho S294(99.9); S297(99)	282.1	287.2	211.8	285.2	265.3	218.1
LVLASIDQADFQGFTYVNPDFVHPDAR	P63318 1xPhospho T674(99.9)	257.8	467.8	276.5	676.2	289.1	538
KASVIMVDELLSAYPHQLSFSEAGLR	Q99PD7 1xPhospho S307(100)	698.9	793.3	425.2	806.3	698.2	568.6
LAEPVASSQVLIVAAAAPTSPDHSPA	E9PW07 2xPhospho S703(100); T/S	916.1	763.6	624.4	768.1	818.7	639.6
ATEEEDSDEDAVLAPSGVTGAGTGDEGDGQAPGST	Q9CT10 1xPhospho S463(96.8)	845.7	911.9	580.9	899.4	793.3	658.5
QSQIQVFEDGADTTSPETPDSSASK	E9Q3M3 1xPhospho S88(99.9)	1335.9	1270.3	1357	1243.6	1513.9	1407.1
RSYSSPDITQALQEEEK	A2AI52 1xPhospho S691(95.7)	737.4	687.6	803.6	636.4	800.3	788.2
ETQTPLATHQSEEDEEDEEMVEPK	Q3TYJ3 1xPhospho S151(99.9)	2949	2872	2952.1	2795.4	3240.8	3014.2
EAEAQAAMEANSEGSLTRPK	P63040 1xPhospho S93(99.5)	2364.3	2934.4	1873.3	2840.4	1610.7	1637.9
YVEDTDGSSPEDLMAVLTGAEEK	Q9ES97 1xPhospho S597(90.4)	1724.7	1577.7	1890.3	1482.8	1988.9	1889.5
SPVLRADSVPNLEPSEESLVTK	Q7TQ95 1xPhospho S411(100)	911.7	764.6	981.3	854.1	962.7	907.2
TGASQGRDSDSDDGEFEIQAEDDAR	Q8CD14 2xPhospho S38(100); S40(100)	297.3	293.1	270.9	282.9	340.2	357.4
RLTEAPSCSVSISHVGPIADSSPAASSSK	Q80TL4 1xPhospho S348(87.7)	2993.3	2779.2	1696.3	3392.1	2554.7	1619.8
SSSAPNVHINTIEPVNIDDLIR	P28028 1xPhospho S348(77.6)	571.8	518.7	380.2	529.7	596.3	475.3
SMDSSDLSDGAVTLQEYLELKK	Q68FF6 1xPhospho S419(100)	1484.8	1786.5	1582	1563.3	1517.9	1660.2
SLLDSDDSSDLLDFALSASRPESR	Q6PAL7 2xPhospho S842(100); S845(90.2)	758.8	630.8	405.5	615.2	415.4	467.1
RSDSPEIPFQAATGSSDGLDSSSSGNSFVGLR	P70399 1xPhospho S1459(98.3)	814.7	775.8	614.5	854.1	800	644.6
TGNAYLTAELSTPDGSVADGEILDNK	Q3URK9 1xPhospho T397(99.8)	957	861.2	1241.2	792	1106.5	1186.4
EGSLGDELLPLGYAEPEPQEGASAGAPSPTLELASR	A0A0R4J2B2 1xPhospho S/T/Y	1476.8	1336.8	1132.5	1397.1	1450.9	1203.5
LPTAVSLYSPTDEQSVMQK	Q9QYX7 1xPhospho S1829(99.4)	2049.4	1936.9	1592.7	2157.8	1989.6	1567.5
NHPGSDTSPEAEASSGGGGVALKK	Q9QXW9 1xPhospho S/T	2910.8	2677.3	2888.7	2709.6	3360.7	3034.8
AGSPGSEVVTLQQFLEESNK	Q5SNZ0 1xPhospho S1680(92.5)	686.7	819	951.9	677.2	873	990.3
KTSLVIVESTDDQSQVFER	S4R2R5 1xPhospho S3727(99.3)	3062.8	2825.1	2646.1	2738.5	3174.4	2813.5
KTSFDQDSDVDIFPSDFTSEPPALPR	Q64511 1xPhospho S1568(99.7)	2059.5	2003.3	1922.4	1859.8	2382.2	2027.1
SLVQDAPLSDCTETIEGLAEQTFSPAK	E9Q1K3 1xPhospho S555(100)	1379.5	1334.6	1857.9	1349.3	1586.4	1692.7
KAGPLGGSSYEEEEEEEGGGGGER	Q9JKF6 2xPhospho S433(92.4); S434(92.4)	2565.2	2834.4	2158.9	2340	2359.6	2534.6
TNSPDLDSQSLSLSSGTDQEPLQR	Q8BL65-4 1xPhospho S521(88.1)	484.1	424.7	438.5	427.8	510.5	482
FSIGSDEDDSPGLPVK	Q68EG4 1xPhospho S170(100)	4144.4	3776.6	4103.2	3410.3	4499.5	4199.2
LQPFHSTELEDDAIYSVHVPAGLYR	Q68FF6 1xPhospho S/T/Y	1168.7	1097.3	239.8	1502.9	739.9	273.4
LTAAGVGPVQGEVLSPASDK	E9PV14 1xPhospho S713(100)	2115.1	2071.2	2032	2015.7	1750	1550.8
DCSQEYTDSTGIDLHGFLINTLK	Q9DCB4 1xPhospho S137(98.7)	450	460.5	468.3	389.8	503.9	566.3
GGGSGGGDESEGEEVDED	O35295 1xPhospho S316(100)	1083.5	1060	716.6	1149.1	1002.5	789.7
KAGSDGDIMDSSTETPPISIK	S0DHL8 1xPhospho S1208(100)	1854.2	2117.1	2094.7	1811.5	1919.4	2099.4
ARSLEGAFLEQPEFPQQPHR	A0A571BDA2 1xPhospho S792(100)	350.5	326.3	283.6	380.8	276.1	235.8
GAAGGALPTSPSPALGAK	Q8K394 1xPhospho S16(99.5)	4133.7	5365	2543.4	5903.8	2568.8	1906.6
LSPSRTSEGSAGSAGMGGSGAGAGVGAGGGGGSGASSGGGAGGLQPSSR	J3QJW3 1xPhospho S/T	281	307.1	276.6	316.2	231.9	185
SEVIAVEESGPVYDSEDELEESR	E9Q3M9 1xPhospho S75(99.5)	850.8	662.2	637.4	656.5	872.3	772.4
ATSRPGCSVDLGGFAGLFDLK	Q64737 1xPhospho S467(100)	1272.9	1195.9	1207.1	1333.3	1126.6	1034.4
LTESMTNVLEGDSMDQDVESPVAIHQPK	P48542 1xPhospho S25(100)	375.1	399.5	330.9	436.2	411.8	369.6
EFGISPSDIPFSQGGGSRPDLSPSYDYDDFSPSITR	P28740-1 1xPhospho S545(99.9)	512.4	457.2	329	547	442.8	350.2
SQSELDDQHDYDSVASDEDTDQEPLPSAGATR	Q68FF6 1xPhospho S397(95.6)	479	407.4	305.9	399.9	484.9	389.9
SSGSPYGGGYGSGGGSGGYGSR	Q3UZG3 1xPhospho S/Y	3042.8	2194.7	1890.8	2095.5	2811	2888.8
AQEETPQQPEAAAAVTTPVTPAGHSHPETNSNEK	E9PV14 2xPhospho T30(98.2); T33(99.7)	460.4	394	276.2	384.9	460	312.3
RSEGHEQTPAAHAQGTGPEGGK	Q7TSJ2 1xPhospho S386(100)	1174.6	1114.1	972	1043.4	1078.8	984.5
SRPCSLPVSELETVIASACGDAETPR	Q8K4P8 1xPhospho S533(88.7)	359.1	211.3	320.3	276.5	456.9	328.8
AGEASAESTGAADGAAPEEGEAK	Q91XV3 2xPhospho S/T	2535.3	2553.7	2783.5	2125.3	2919.2	2781.6
EREDESEDESDILEESPCGR	Q91V36 1xPhospho S20(100)	1052.7	945	931.1	896.7	1112.6	1005.6
IEDSEPHIPLIDDTDAEDDAPTK	A0A1W2P772 2xPhospho S252(100); T262(100)	693.1	570.6	871.9	538.4	980.7	1058.8
RSYSSSSGSLMPSLENLDLSQVAAISNDLK	P08551 1xPhospho S58(85.5)	1330.4	1568.2	1090.7	1544.6	1215.2	1149.7
DKTESVTSGPLSPEGSPSK	Q9QYB8 1xPhospho S696(99.6)	657	715.4	994.4	612.4	809.1	970.2
SASSDTSEELNSQDSPK	Q3TG37 1xPhospho S285(92.2)	3759.3	3970.2	4309.3	3441.5	4561.2	4477
SQSVDITAPGFNPLGGAGK	Q4KMM3 1xPhospho S/T	5807.6	6607.6	6095.4	6247.1	6342.8	5896.8
DSSTSPGDYVLSVSENSR	Q91VM1 1xPhospho S41(84.4)	1787.2	1769.4	1664	1621.6	1749.8	1711.4
APVSVACGGESPLDGICLSEADK	Q6Y685 1xPhospho S560(89.8)	614	688.1	635.1	700.2	611.7	574.9
QLSPESLGTLQFGELSLGKEEK	A2ARP8 1xPhospho S1443(90.9)	1558.5	1434.4	1827.9	1404.2	1774.4	1728.3
VLSSTSEEDEPGVVK	A0A1L1SSS4 1xPhospho S173(90.9)	868.7	953.6	1261.4	857	851.6	949.6
VREDDEDSDDDGSDEEIDESLAAQFLNSGNVR	A0A087WNZ7 2xPhospho S1317(100); S1322(100)	168.6	167.7	157.1	176.8	218.9	161.8
SLNDLDQANEEQETEFLK	D3YXK0 1xPhospho S376(100)	361	402.7	396.8	408.6	421.8	424.2
NHPGSDTSPEAEASSGGGGVALK	Q9QXW9 1xPhospho T/S	490.5	459.6	429.8	481.9	543.7	451.4
DGTGLGLGGGSPGASTPVLLPR	F8WHJ1 1xPhospho S834(100)	738.7	483.8	751.1	503.9	960.8	1049.9
VLSSTINNQVAEADEAAEEETPDSPGVEK	S4R248 1xPhospho S537(89.9)	407.4	394	406.5	367	457.5	433.3
ESAEFSVLEYSEMGSSFNGSPK	Q99P72 1xPhospho S291(100)	414.4	371.6	481.6	360.5	488.7	537.1
VGSVLDSRVSVDSNLFVYSK	Q8BPN8 3xPhospho S1138(100); S1141(100); S1144(100)	849.2	1072.9	967.8	935.5	1015.3	1118.2
SEQPEEVLSSEEETAGVEHVR	Q3UU93 1xPhospho S423(99.9)	1355.2	1133.9	1151.7	1247.4	1335.7	1179.5
KVSVSESNVLLDEEVLTDPK	Q04690 1xPhospho S2599(100)	1745.8	1860.2	2142.3	1635.9	1772.7	1841
GGTSPYNTLIAESVGFNPSSPPVFNSPGSYREPK	Q80TR1 1xPhospho S1214(97.2)	300	272.9	241.3	297	267	268
LGGLLPAGGENGPEATDVSDEDEAAEMEDEAVR	Q05DG3 1xPhospho S460(100)	578.8	543.4	427.8	620.4	554.8	425.3
MASPPPSGPPSAAHTPFHQSPVEEK	A2ARP8 1xPhospho S1229(100)	2188.8	2052.8	869.2	2487.3	2002.7	978.9
SLPVALESDEETGDELK	Q9ET77 1xPhospho S706(100)	1776.6	1794.8	2525.9	1675.4	1982	2208.2
LDDGHLNNSLGSPVQADVYFPR	Q8VED9 2xPhospho S22(100); S25(100)	480.1	412.7	395.8	396.3	455	384.6
LCDFGVSGQLIDSMANSFVGTR	P31938 1xPhospho S222(100)	1149.7	1382.4	880.3	1610.3	935.1	715.9
EEEEGAAATSPPAEEAASPEK	P19246 2xPhospho S500(99.9); S508(100)	948.7	931.8	1184	760.5	1012.8	1141.9
VPTEEEDGSSLEADMECPNQRPTESSDVDK	Q61699 1xPhospho T503(87.6)	86.5	101.1	115.1	96.5	151	147.2
KTEDSASEVTVEDSGESLEDLMAR	Q8VE47 1xPhospho S392(100)	327	290.1	338.7	278.5	442.9	397.7
SVSPGVTQAVVEEHCASPEEK	P14873 1xPhospho S1307(100)	5451.6	5332	5961.3	5074.5	5854.1	6161.1
DKPMYDEIFYTLSPVDGK	Q9QXY6 1xPhospho S456(100)	1952.4	1936.5	2230	1628	2153.3	2562.8
GASSPDMEPSYGGGLFDMVK	Q80TZ3 1xPhospho S/Y	2704.2	2540.8	1814	2452.6	2088	1900.6
TPGDFNYAYQKPENAAGSPDEEDYDYESQEK	P14873 1xPhospho S1877(100)	2217.9	2181.6	2155.8	1814.8	2238.4	2311.1
DTSSNDINGGVEPTPSTVSTPSPSADLLGLR	P17426 3xPhospho S652(98.6); T653(99.8); S655(89)	713.6	654.6	665.2	652.9	792	686.1
RGGGSGGGDESEGEEVDED	O35295 1xPhospho S316(100)	6281.6	5698.5	5666.1	5527.9	6968.2	6031.2
EAGALDSLPGIPLATSSEDLEK	Q3V002 1xPhospho S118(91.6)	955.2	946.1	1127.8	960.5	1110.9	1134.8
NAISLPQLNQATYDSLVMGK	Q91W92 1xPhospho S121(100)	845.3	520.4	726.1	551.1	1196.6	1354.8
AEDGAAPSPSSETPK	P26645 1xPhospho T143(100)	15264.7	15697.6	19671.3	15827.8	16060.3	16638
AAGGSAPAAESCPSAPAGASTPTGVDDLSK	E0CX32 1xPhospho T24(86.7)	357.3	297.4	354.2	317.2	380.3	348.1
ENIPTPALESTESSNTTIEDEDVK	F6RWZ9 1xPhospho S/T	1170	1034	1379.2	1062.4	1208.7	1197
GRIPIVAQNSEEESPLSPVGQPMGMAR	Q9QYX7 3xPhospho S4286(100); S4290(100); S4293(100)	2221.7	2019.1	1496.5	2048.2	2050.4	1491
EQASHLGGAVFSGAGNIAAATGLVK	Q91ZZ3 1xPhospho S63(100)	518.9	540.9	423	509	486.5	451.4
TAKDSDDDDDVTVTVDRDR	Q5D0A4 1xPhospho S13(100)	7105.5	7215.8	11091.2	5950	8291.8	10279.6
TQDGVALEIQPLNSQEGLDSEDK	H2BL43 1xPhospho S329(99.9)	360.4	318	555.2	289.3	539.6	622.5
KGGEFDEFVNDDTDDDLPVSK	Q62018 1xPhospho T925(100)	1256.1	1198.7	1317.3	1005.7	1320.8	1149.8
EIEVDSSPSVLEILDTAGTEQFASMR	Q8BU31 1xPhospho S/T	716.4	691.2	621.8	712.5	687.7	612.9
SLDSDESEDEDDDYQQK	Q3UHX2 2xPhospho S60(100); S63(100)	1287.8	1271.7	1700.6	1016.8	1436.3	1429.8
GAASGPSAAEEAGSEEAGPAGEPR	C9K0Z8 1xPhospho S119(87.4)	2470.9	2336.3	1648.1	2416.9	2269.9	1797
VVQEYIDAFSDYANFK	Q3TRY9 1xPhospho Y20(100)	1692.1	1796.8	1237	1609.6	1125.8	1305.9
NCPSPMQTGAATDDSK	Q9CXQ0 1xPhospho S38(100)	1683	1479.3	2034.6	1243.4	2121.6	2711.4
GDVTAEEAAGASPAK	P28667 1xPhospho S22(100)	8355.7	8360.6	8410.2	8577.9	9410.4	7987.9
GGTSPYNTLIAESVGFNPSSPPVFNSPGSYREPK	Q80TR1 3xPhospho S1192(75.5); S1214(99.9); S1217(86.9)	241.3	334.9	120.3	299	162.3	108.8
RQILEMSAEEDNLEEDDTAVSGR	O88737 1xPhospho S865(100)	1607.6	1435.4	1277.6	1452.5	1669.1	1371.4
TPLNLEDLDMFSSVDCSGEK	V9GXD9 1xPhospho S615(100)	443.5	560.6	628.5	548.5	451.6	554.2
SRTLSQSSESGTLPSGPPGHTMEVSC	Q9QYG0 1xPhospho T348(97.6)	1394.2	1294.2	739.2	1422.5	1350.6	1222.4
SLSSGFSPEEAQQQDEEFEK	P58871 2xPhospho S980(99.6); S	425.4	448.6	462.6	418.4	450	418.9
SSCSEYSPSPSLDSEAETLDGGPTR	O88737 1xPhospho S1139(87.8)	1245.4	991.5	955.5	1110.9	1209	1068.7
KASRYSIPDLAVDVEQVIGLEK	Q6NXI4 1xPhospho S/Y	1215.9	1283.9	1122.2	1336.8	956.9	938.3
GSNPFEDEDDEELATPEAEEEK	Q6PGF7 1xPhospho T313(100)	626.3	638	669.6	632.2	615.6	590.8
VQVDGSIGRSPTDEIANLVPSVQYSDK	P51830 2xPhospho S1269(98.6); S/T/Y	1446.6	1576.1	1163.9	1445.1	1345.9	1170
LSSFATSVAEDQSVASLTAPQTEETGK	A2ARP8 1xPhospho S/T	1022.8	1033.8	1148.5	1045.9	974.1	930.6
IEDSEPHIPLIDDTDAEDDAPTK	A0A1W2P772 1xPhospho T262(100)	2135.1	1934	2246.4	2056.5	2526.4	2404
SPPVAMETASTGMAAVPDALDHSPSSTLK	Q8K0T0 1xPhospho S92(97.7)	4397.4	4001.2	2953.9	4489.2	4129.7	3241
ITGDLDAGAQEEEPVYIEMVGDVFR	Q6PFX7 1xPhospho Y212(100)	170.5	170.7	148.8	173.8	159	138.5
ARTSSFAEPGGGGGGGGGGPGGSASGPGGTGGGK	Q2NL51 1xPhospho T/S	252	275.1	197.7	323.8	210.6	180.2
AVPVSPSAVEEDEDEDGHTVVATAR	B9EHJ3 1xPhospho S1536(91.2)	840.5	749	624.2	888.1	773.4	637.4
ADLPVITIDPASPQSPESVDLVNEELK	Q80X31 3xPhospho S727(100); S730(100); S733(100)	1111.2	1282.6	1210.2	1091.2	1131.1	1273
RGTGGVDTAAVGGVFDVSNADR	Q04447 1xPhospho T322(100)	213	213	233.9	219.4	205.9	249.8
VASEEEEVPLVVYLK	Q8CC35-2 1xPhospho S19(100)	5790.5	6164.8	6587.7	5518.1	5611	6017.4
AIDIYEQVGTSAMDSPLLK	Q9CXX1 1xPhospho S195(100)	483.8	497	426.7	597	485.2	443.6
KGSLSIEDTFESISELGPLELMGR	Q920N7 1xPhospho S97(89.4)	1855.9	1575.1	2682.4	1450.2	2280.5	2568.2
GPSPLVTMTPAVPAVTPVDEESSDGEPDQEAVQR	Q6P4S6 2xPhospho S591(100); S592(100)	1028.6	1023.7	692.7	1099.3	1038	765.2
QLSPESLGTLQFGELSLGK	A2ARP8 1xPhospho S1443(99.2)	3815.4	3704.2	3443.1	3615.7	4148.5	3468.1
VAFTPEDGSAAQGLSVSVSNSFLNR	Q3UHC1 1xPhospho S668(90.9)	387.7	444.6	199.1	438.9	269.7	189
VLQSPVSSEDHAILQAVLTGDLMK	D3Z519 1xPhospho S755(91)	559.8	556.9	358.2	658.7	586.2	374.8
SEEETSPLVTHQNPAGPVAIAPELESK	Q9ESU8 1xPhospho S507(98.4)	753	669.2	742	728.2	890.7	898.8
EAAKSDPSIVLLLQCDIQK	B2L107 1xPhospho S177(99.6)	873.2	876.7	1070.1	884.3	929.6	1047.8
TQPTDEEMLFIYSHFK	P31786 1xPhospho Y29(99.8)	99.1	96.6	147.4	103.9	163.1	203.3
EGLDISHLQGQEELLSSQEK	E9QM38 1xPhospho S934(92.9)	399.5	509.7	398.8	496.4	352.9	381.7
GPGLGSTQGQTIALPAQGLIEFR	P42669 1xPhospho S181(89)	924.7	1243	780	1267	832	713.7
EGTQQASEGYFSQSQEEEFAQSEEPCAK	A0A0R4J1E3 1xPhospho S613(98.5)	1078.9	1028.5	899.9	992.4	1130.2	925
SEQSSMSIEFGQESPEHSLAMDFSR	P14873 1xPhospho S1649(100)	1145.7	990.9	840.9	1080.4	1311.6	1109.6
IGSTTNPFLDIPHDPNAAVYK	E9PUC5 1xPhospho S98(90)	1364.6	1416.9	2733.1	1301.2	1234.2	1861.6
AAGPGNLVLPGSLTASLECVK	Q8CCJ4 2xPhospho S223(99.9); S227(99.3)	1911.8	2132.4	1675.4	1984.6	2087	1782.9
GSVSEDELIAAIK	Q8K0T0 1xPhospho S352(100)	7650.1	7745	5889.5	7576.7	7027.7	5328.3
DLEEVTMQLQDTPEK	Q80T41 1xPhospho T818(100)	3363.3	3725.4	4245.6	3487.9	3654.8	4116.2
ARPEAPRHSPEDPVLPPPPQTLPLDVSPGLPESGTR	Q3TBW1 1xPhospho S292(100)	957.1	678.8	777.7	1060.4	1070	847.2
QNSEALIANDELDCSPE	Q8BXR1 1xPhospho S769(100)	3119.4	2713.8	2554.1	2751.6	3402.5	2801.9
SLSTSGESLYHVLGLDK	A2AUE1 1xPhospho S10(94.1)	47481.2	49176.2	26660.7	49220.3	42891.5	29762.6
AHNLQDGQLSDTGDLGEDIASN	Q3UHE7 1xPhospho S1616(99.9)	1280.6	1100.8	835.1	1105.8	1260.7	932.7
YTFDFSEEEDDDAAAADDSNDLEELK	Q64511 2xPhospho S1363(97.2); S1376(100)	388.8	428.7	339.3	347.5	349.6	344
LSQTASEDSDVFGEADAIQNNGTSAEDTAVTDSK	P04370 1xPhospho S/T	287.3	308	292.6	298.7	300.8	289.1
SAVHYDEDSGSEEETLQYFSAVDPNYR	Q80XK6 2xPhospho S1015(99.9); S1017(99.7)	558.4	573.8	359.4	565.9	600.7	417.1
ARPSQLPEQSSSAQQNGSVSDISPVQAAK	P28740-1 1xPhospho S112(99.8)	958.2	851.4	628.4	937.1	953.1	696.5
VYCVEGTPINFSTATSLSDLTIESPPNELATGDGVR	B2RUG9 1xPhospho T1669(97.6)	172.9	194.7	204	188.2	212.8	209.8
TSSESIVSVPASSTSGSPSR	Q8BL65-4 1xPhospho S294(90.5)	2509.6	2358.6	2313.1	2284.8	2842.1	2648
GISQSEPDLSCMTANMDK	A0A087WS83 1xPhospho S/T	1785.1	1786.1	1488	1887.6	1880.7	1570.8
LLRDPDGSAEDDSLEQTSLMESSGK	S4R2R5 1xPhospho S2416(100)	2092.6	2150	2056.3	2334.6	2179.1	1895
QLHIEGASLELSDDDTESK	Q80T68 1xPhospho S1809(100)	1312.2	1384.7	1219.5	1359.9	1368.3	1240.9
DLGHPVEEEDESGDQEDDDDEIDDGDKDQDI	Q9Z1Z0 1xPhospho S940(100)	1182	1285.9	1766.8	1013.6	1441.8	1573.7
TLSNAEDYLDDEDSD	Q62422 1xPhospho S214(100)	2026.9	1698.6	1607.7	1625.8	2108.6	1787.2
TRSPDVISSASTALSQDIPEIASEALSR	A0A0R4J1Q0 1xPhospho S733(89.1)	701.7	609.2	649.9	635.4	754.6	710.1
YVEDTDGSSPEDLMAVLTGAEEK	Q9ES97 2xPhospho S596(99.9); S597(99.9)	1626.3	1580.4	1643.2	1383.1	1637.7	1582.8
KDSEGYSESPDLEFEYADTDK	Q3UGC1 1xPhospho S59(100)	1114.7	1293.4	1758.8	955	1173.9	1896.5
GPGDVVSIEILPGAAATPSGDDAQAPR	A2AB60 1xPhospho T509(98.8)	211.9	189.3	193.1	238.4	211.8	189.9
NSPAFLSTDLGDEDVGLGPPAPR	Q80Z38 1xPhospho S/T	456.4	418	507.2	468.1	625.8	748.1
FRGAASSTDSLDTLSNGPEGCVVAAVAAR	P19246 2xPhospho S71(50.4); S74(98.5)	820.2	619.5	856.4	611.9	997.9	808
SPPVAMETASTGMAAVPDALDHSPSSTLK	Q8K0T0 1xPhospho T96(78.3)	2579.5	2292.2	1761.5	2614.1	2431.6	1888.7
DMPHPLAGSSSEEAVGGDSTPSPDLLMAR	Q8CE50 2xPhospho S40(100); S/T	625.8	563.6	396.2	648.4	667.6	423.9
REDLLDLAESPNASDTECGDEIPLK	Q5U4C7 2xPhospho S104(100); S108(99.2)	839.2	679.3	740.3	586.3	903.6	687.9
SELQAYIEQCQDSPTSGK	A0A140LHY3 1xPhospho S84(100)	480.9	434.9	513.3	407.8	559.8	542
HISSSQELLGDGPPGPGSPMSR	B7ZNJ3 1xPhospho S639(82.7)	541.8	578.1	399.2	631.9	563.7	452.7
SQSLTNAFSFSESSFFR	Q64332 1xPhospho T548(90.2)	13938.9	12402.2	11435.7	13492.2	13792.3	11453.8
MNVPETMNEVLDMSDDEGEDAITGDTDK	G5E8K5-3 1xPhospho S830(100)	2357.6	2378	2797.3	2151.2	2848.3	3122.8
ACEAQQSGVGFCNLSSPR	B2RQX9 1xPhospho S78(99.2)	1033.2	633.7	587.1	665.1	1001.5	705.6
EPTPSIASDISLPIATQELR	Q3TZZ7 2xPhospho S682(91.3); S685(100)	1138.2	1036.5	797.6	1054.7	1037.7	861
GILAADESVGSMAK	P05063 1xPhospho S39(100)	4102.1	5042	3542.3	4890.9	3898.6	3680.8
AEGAGTEEEGTPK	Q91XV3 1xPhospho T36(100)	5025.2	5504.9	7316.6	5338.3	5603	6170.5
NFSLLSFGEEAEEEEEEVNR	Q3TKY6 1xPhospho S206(100)	158.9	124.9	196.2	150.7	226.9	266
ELDSAQFQEGLEMEGQSH	Q8CBX0 1xPhospho S788(100)	464.9	506.2	340.7	520.4	400	366.5
SPPLLGSESPYEDFLSADSK	P14873 1xPhospho S1403(99.9)	485	411.8	428.2	444.7	475.7	407.3
AQPAPKPEPSFSEYASVQVQR	P97797-2 1xPhospho S503(92.3)	1425.5	2215.1	1019.3	2128	812.6	768.8
AVGSMPTAGSAGSVPENLNLFPEPGSK	Q7TN29 1xPhospho S239(100)	1801.7	1967.2	1408.4	2164.5	1682	1404.5
SSISHSVLSEMQMIEQETPLSAK	Q99K28 1xPhospho S313(91.2)	543.5	567.3	487.7	567.9	579.1	523.1
QFDSPMPSPFHGGSFTLPLDTMK	P20357 1xPhospho S313(91.4)	3671.2	3279.5	1628.6	4117.8	3202	899.7
TFCGTPDYIAPEIIAYQPYGK	P68404 1xPhospho T500(99.6)	4495.4	7058.3	3441.9	7790.6	4141	7969.4
QGFPDRESPVSDLTSTGLYQDK	P14873 1xPhospho S1438(100)	2378.2	1837.3	2255	1866.7	2619.3	2426.7
RFSVTAEGGLSLEQVTDAR	E9Q559 1xPhospho S17(90.3)	187.3	165.2	170.1	196	161.4	153
ELALSSPEDLTQDFEELK	A2ARP8 1xPhospho S/T	815.4	906.5	865.2	919.5	857.5	761.3
KQEADELSGDASVEDDSFVK	B9EI57 1xPhospho S97(100)	1093.8	1165.8	1225.8	1018.8	1113.7	1154.4
SHNASIIDMGEESENQLSK	J3QJW3 1xPhospho S375(100)	525.6	444.2	478.9	502.6	398	593.7
HLSNVSSTGSIDMVDSPQLATLADEVSASLAK	A0A0A0MQC7 2xPhospho S701(99.4); T/S	977.1	930.1	559.9	905.7	1292.8	784.6
RADLNQGIGEPQSPSRR	Q9D8Y0 1xPhospho S74(99.5)	3555.2	2874.4	2521.9	3087.7	3607.5	2814
LVREDENDASDDEDDDEK	P58501 1xPhospho S264(100)	583.8	500.4	556.3	442.8	549	523.8
IHLPLNYPPGSPDLGR	F7BJK1 1xPhospho S801(100)	9863.5	8441.9	7163.2	9211.3	9639.9	7856.1
GPGQVSTAASALSLDLQEVEPLGLPQASPSR	A0A0R4J1Q0 1xPhospho S727(88.3)	448.6	468.6	267.8	544.2	385.9	264.2
SQSELDDQHDYDSVASDEDTDQEPLPSAGATR	Q68FF6 2xPhospho S394(100); S397(99.9)	1499.4	1412.8	1056.2	1357.4	1665.2	1328.8
GGQDDDDAETGLTEGEGEGEEEKEPENLGK	P46097 1xPhospho T128(99.7)	1722.3	1689	2247.1	1496.5	1857.2	2121
GTVAVGDSEEDGEDVFEVER	Q3TYA6 1xPhospho S51(99.9)	691.8	630.6	455.1	671.6	618.1	466.2
RQSESIAAPPVASEDMDK	Q8BPN8 1xPhospho S	958.4	1139.4	1326	1208.4	1522	1648.9
LQTHDESSLPLPQPSPFMPR	F6Y0S3 1xPhospho S894(100)	623.3	583.4	359.6	782.9	573.5	392.3
ISDSDISDYEVDDGIGVVPPVGYR	F6Y0S3 1xPhospho S/Y	771.3	739.3	569.4	729.9	625	645.7
HMLGEDDYTRPPEPVYSTVNK	Q91XM9 1xPhospho T350(95.2)	397.6	473.8	472.8	382.2	429.5	505.1
SASSSEELINTLNFLDEAQK	Q69ZW3 1xPhospho S/T	505.8	457	592.4	428.8	619.2	587.3
KGAEEEEEEEDDDSEEEIK	Q9WV69-2 1xPhospho S226(100)	2626.1	2647.5	3283.4	1986.7	2508.3	4013.8
VQEAQDSDSDTEGGATGGEAEMDFLR	Q8VDQ8 2xPhospho S/T	692.5	623	498.4	586.6	780.8	691
VYQTSPTDEDEEDDESSAAALFTSELLR	B2RXX2 1xPhospho T/S/Y	318.5	302.5	261.1	301.7	306.8	273.3
LEREDSSEEEEEEIDDEEIER	C0HKD8 2xPhospho S132(100); S133(100)	768.4	786.1	588.6	716.9	809.7	644.5
SHSSPSLNPDASPVTAK	E9PUC5 2xPhospho S342(100); S348(99.5)	11030.8	10360.9	8250.4	9842.3	11097.7	8806.3
MSYPETVDEILDVSEDEGDELVGSK	E9QNT8 1xPhospho S813(100)	362.1	233	260.6	277.1	504.4	281.6
GPGQVSTAASALSLDLQEVEPLGLPQASPSR	A0A0R4J1Q0 2xPhospho S712(100); S727(97.8)	272.6	349.8	190	347.2	217.3	193.4
TVNTVESLAPGGADAPGPAEHK	Q8R554 1xPhospho T829(98)	177.1	233.7	216.7	315.4	204.3	327.4
KQTPPASPSPQPIEDRPPSSPIYEDAAPFK	Q60598 1xPhospho S/Y/T	1672.3	1583.1	1635.7	1657.8	1655.7	1881.1
AAVLSDSEDDAGNASAK	A0A1D5RLV0 2xPhospho S343(100); S345(100)	2783.5	3069.4	2432.6	2683.6	2927.9	2682.7
ASTAAPVASPAAPSPGSSGGGGFFSSLSNAVK	O88935 2xPhospho S62(99.6); S70(95.3)	2684.2	1861.6	2091.5	1893.8	2862.1	1931.1
TPGPPSSQGSPVDTQPAAQK	F7BQW7 1xPhospho S1099(100)	2235.8	1690.6	2682.7	1570.7	2950.3	2618.5
RLSNGSIDSTDDTSQIVELQELLEK	Q8BSS9 1xPhospho S263(86.9)	333.4	329.7	369.6	338.6	335.1	313.7
TIGGGDDSFNTFFSETGAGK	P68369 1xPhospho S48(100)	750.8	755.6	615.1	665.6	632.5	572.3
VESTSVGSISPGGAK	Q9WV92 1xPhospho S804(100)	8902.6	9175.2	8197.3	8659.9	7569.7	7037.3
TLSPSEEAQGLLGLPSMAAEVEAPR	B2RTL2 1xPhospho S786(91.2)	371.7	328.6	296.5	320.1	401.7	301.3
SSSSVHLMEPQTTVVHNATDGIK	A0A286YCB8 1xPhospho S161(95.9)	1653.7	1600.4	876.4	1558.8	1552.9	1024
RNVPQEESLEDSDVDADFK	Q543M7 2xPhospho S56(100); S60(100)	336.2	277.4	559.1	202.7	512.4	619
SSCSEYSPSIESDPEGFEISPEK	Q9QYX7 2xPhospho S1800(100); S1808(100)	950.4	975	1120.7	833.1	1083.5	1179.1
SLSTYSAAALQSDLEDSLYK	B1AQX6 1xPhospho S/T/Y	1023.6	1278.4	819.9	1154.3	864.9	877.9
TGESARSEDDAASGEHDIQIEGVR	Q8BFT9 2xPhospho S31(100); S/T	893.7	740.4	847.4	700.1	1046.3	1012.2
SGSIVELLAGGGSSCSPVLSR	G3X9H5 2xPhospho S399(99.7); S412(100)	1490.6	1375.6	1427.4	1334.2	1576.1	1513.8
FIDKDQQPSGSEGEDDDAEAALK	Q99J36 2xPhospho S86(100); S88(100)	1513.9	1424.9	1959.2	1001.3	1751.2	1717.9
TEATQGLDYVPSAGTISPTSSLEEDK	A2ARP8 3xPhospho S1133(99); S1136(99); S1137(99)	725.9	696.5	1336.9	617.9	1025.3	1355.5
LLKPGEEPSEYTDEEDTK	Q80UU9 1xPhospho T205(99.2)	1818.7	1987.2	2552.5	1819.6	1853.7	2187.5
ALEAPPEEDDDVSANEELAER	Q64707 1xPhospho S50(100)	430.7	469.8	283.1	483.2	365.1	282.3
KPSPTPGSLPGEGTLQSLTCLIGEK	A0A0R4J1L0 1xPhospho S102(98.9)	436.9	605.7	365.3	534.4	395.9	371.7
NLAKPGVTSTSDSEDEDDQEGEK	Q99JF8 2xPhospho S272(99.9); S274(100)	4919.4	4413.8	7503.5	3226.1	6148.6	8162.7
AHHPLSGSPEENSSTATMAYMMATPAR	Q811P8 1xPhospho S/T/Y	239.4	184.1	130	243.8	216.8	161.7
EGSSEKDEGEQEEEEGETEAEGEGEEAEAKEEK	A0A0R4J036 2xPhospho S551(85.4); T565(100)	651.9	879.8	2884	475.8	1011.1	2401.8
SSTPSPERQVASIPVLSGGTK	Q8BX70-2 2xPhospho S841(99.9); S/T	761.2	768.5	841.2	668.9	848.4	842.4
DLSFCQAELEADLEK	D3Z5J3 1xPhospho S569(100)	2648.7	3435.3	3600	2672	2283.5	2459.1
GRSSESSCGLDGDYEDAELNPR	Q6PAJ1 1xPhospho S236(88.8)	425.3	402.5	250.5	461.2	314.5	262
EHQFDSKNEDLAELLNGMDEELDSPEELGTK	W6PPR4 1xPhospho S1113(100)	346.6	417	444.7	367.2	377.6	441.4
RQESGSSLEPPSGLALEDGAHVLR	A0A1W2P8E9 1xPhospho S76(86.5)	862.7	806.8	688.2	894.2	865.7	730.5
KTSLDVSNSVEPGFLAPGAR	Q8CH77 1xPhospho T/S	1104.8	1156.4	1048.9	1130.9	1122.5	1067.4
ENNVSQPASSSSSSSSSNNGSSSPTK	K4DI62 1xPhospho S/T	334.2	337.2	343	297.2	374.9	312.2
VAILTDDEEEQK	D3Z183 1xPhospho T11(100)	1494.4	1520	1979.9	1278.1	1534.9	1681.3
RPSPDDDLTDEDNDDMQLQAQR	A0A571BEP7 1xPhospho T287(100)	929.8	870.3	720.9	825	1193.5	808.1
DKPMYDEIFYTLSPVDGK	Q9QXY6 1xPhospho S456(99.5)	3598.5	3455.9	4042.8	2797.9	3471.6	4139.6
RASEISIASQVSGMAESYTASSIAQIAAK	Q6ZPQ6-2 1xPhospho S820(100)	581.7	585.2	507.7	661.9	510.2	488.1
QKSEEPSVSLPFLQTALLR	Q6A065 1xPhospho S443(98.4)	1307.4	1207.5	1513.6	1134.6	1479.6	1426.5
AALPAGEGGSPEGAK	A0A668KM31 1xPhospho S634(100)	7255.4	8114.2	7742.5	7361.1	7199.3	6643.9
ITGDLDAGAQEEEPVYIEMVGDVFR	Q6PFX7 1xPhospho Y212(100)	99.2	100.8	74.4	86.2	102.8	85.3
DQQNLPYGVTPASPSGHSQGR	E9PYX3 1xPhospho S562(99.9)	779.1	638.6	276.3	695.4	668.1	409.2
SMSAPSDLEMIGNEDLEFTR	E9Q2E4 1xPhospho S1530(83.3)	571.8	549.2	512.4	568.2	647.3	560.4
GAGTSLDYSLVDPEDPCILDISR	A2APT9 1xPhospho Y98(88.8)	165.1	152.8	118.5	182.5	156.2	134.8
RFSFCFSPEPEAEAQAAAGPGPCER	Q64337 1xPhospho S24(100)	755.6	598.4	521.3	752.1	602.3	466.6
IADSSVQTDDEEGEGR	O88737 1xPhospho T2595(100)	4346.8	4412.3	3834.9	4171.3	4545.5	3879.3
QMNLGFGDESPEPEAR	F8VQ11 1xPhospho S309(100)	652.2	641.3	468.2	717.8	664.5	483.9
RADNCSPVAEEETTGSAESVLPK	B9EJ77 1xPhospho S267(100)	625	626	589.4	594.2	638	610.7
LTYSQETCENLQEMLGELFTPVETPEAPNR	D3Z079 1xPhospho T1004(97)	284.9	250.9	233.6	285.7	288.5	260.7
LPVHVYEVDEEADKDEDAASLGSQK	A0A5F8MPL9 2xPhospho S178(100); S181(100)	568.9	855.6	1360.2	657	614.2	990.2
YGPSSVEDTTGSGAADAKDDDDIDLFGSDDEEESEEAKK	A0A087WS46 1xPhospho S65(100)	437.7	507	1480	299.9	587.9	1256.6
RGISALLLNQGNGDK	Q6ZPY3 1xPhospho S424(100)	2907.6	3064.1	3130.7	3298.3	3289.1	2923.4
GSGAGEDEAGGPEGDPEEEEDSQAETK	Q6Y685 1xPhospho S45(100)	320.6	407.4	200.4	360.5	311	236.4
SQGPRDTDDDEEEPDPYGFIVQTAEIAEIAR	B9EIX2 1xPhospho T1254(96.9)	455.6	352	396.1	390.3	548.4	527.1
SLPSNGELDPDVLESMASLGCFR	D3Z5P0 1xPhospho S236(90.6)	302.7	229.3	282.8	236.9	306.3	251.3
DLDLEPLSDLEEGLEESR	Q3UZ11 1xPhospho S222(100)	341	289.4	242.5	258.1	299.4	269.2
ATGPAPGPSVDRETVAAPGR	Q7TSJ2 1xPhospho S86(100)	2678.5	3124.3	1854.9	3334	1974.8	1197.7
LIRDFQEYVEPGEDFPASPQRR	Q3TWG5 1xPhospho S207(100)	2316.7	1937.9	1480	2271.1	2001.8	1622.8
TIVAAGSVEEAVILPFR	Q80Z38 1xPhospho S1005(100)	2227.2	2299.8	2469	2367.6	2149.4	1889.7
RRGSGSVDETLFALPAASEPVIPSSAEK	Q99P72 1xPhospho S165(89.9)	4214.6	4119.2	3765	4223.2	4431.6	4052.4
KDSCNAEREFLQGATITEASAGNDDIFGLSTDSLSR	A0A1W2P7K6 1xPhospho S111(99.4)	267.4	236.2	385.3	241.3	314.6	353.2
AQSAACMEISLPVTTEETR	Q5DQR4 1xPhospho S792(100)	1370.6	1660.7	1128	1586.7	1269.1	1105.5
APAPAAPAAAEPQAEAPAAAASSEQSVAVKE	Q91XV3 1xPhospho S217(89.4)	1651.5	1603.6	1382	1807.1	1688.4	1410.3
DSVSAAEVGTGQYATTK	Q9WV92 1xPhospho S/T/Y	5862.9	6531.3	4023.6	5939.5	3988.4	4072.9
ERHNSVECLDGLDDISTK	Q8VHS3 1xPhospho S78(100)	918.6	815.1	839.4	806	925.5	804.8
AASFDVCESVDEAGGSGPAGLR	Q8BV20 1xPhospho S344(100)	293.4	332.7	242.9	350.9	298.3	253.3
KLSQPAEEDLVVGLQGLDLNPETR	Q3UG37 1xPhospho S59(100)	300.9	238.3	318.5	227.6	366.5	374
RFSMEGISNILQSGIR	Q8K0X8 1xPhospho S316(100)	804.8	714.7	623.5	808.2	887.8	709.2
GIHNFRASGDYDNDCTNPITPLCTQPDQVIK	Q8BH57 1xPhospho S335(87.7)	681.6	636	535.5	713.7	739.1	575.2
LAVEALSSLDGDLSGR	Q04447 1xPhospho S170(100)	2360.6	2248.7	1809.4	2474.5	2365.9	1745.2
EGSSEKDEGEQEEEEGETEAEGEGEEAEAKEEK	A0A0R4J036 1xPhospho T565(100)	1624.3	2417.5	5677.7	1533.3	2391.5	5465.9
AGEEDEGEVDSDSDPETSAK	E9Q411 2xPhospho S472(100); S474(100)	818.6	925.8	1061.1	657.6	900.9	981.9
GLEFPMTDLDMLSPIHTPQR	Q3UDC3 1xPhospho S160(100)	585.1	479.6	410.3	718.9	600.3	425.7
VVSSTSEEEEAFTEK	E9Q0A7 1xPhospho S197(100)	9068.3	9350.2	10225.8	9339.6	9736.6	9028.1
RASAGPVPGAVVIAEGLHPSLPSPTGNSTPLGTSK	Q8BHL3 1xPhospho S673(100)	249.8	276.7	111.7	323.6	224.1	104.6
TVFAGAVPVLPASPPPK	Q60902 1xPhospho S229(100)	2853.3	3017.9	3741.1	3153.5	3424	3227.9
HSTLLSVPDSTLASMFSPSSPR	Q50H33 1xPhospho S78(90.6)	412.2	474.1	299.5	465.4	397	351.1
RQSSVTSQSQDVASLSSPSR	S4R1C4 2xPhospho S1116(98.6); S1117(89.2)	2834.3	2822.2	1936.6	2850.1	2643.4	1951.6
TQDQQEYYVTTPGAEVEDPQK	S4R2R5 1xPhospho T3659(99.9)	1586.3	1076.4	1857.3	1111.6	1874.1	2086.5
RSSQPSPTTVPASDSPPAK	A2AJI0 1xPhospho S/T	2703.7	2454	2478.1	2314.1	2961.3	2499.3
LSTSSLSSTGSSSLLEDSEDDLLSDSESR	Q8R071 2xPhospho S135(99.9); S141(85.2)	320.4	328.7	151.7	298.9	287.2	140.4
APVVLQPEQIVSEEETPPPLLTK	F6RJ39 1xPhospho T363(100)	1396.4	1506.3	1131.3	1692.1	1299.4	1018.6
AREADDESLDEQASASK	Q9JM96 1xPhospho S64(100)	4061	4340.5	2795.6	4160.7	3012.4	2560.6
LLPSSGPCVAEVSTAEEPSPPSTPTRRPPFTR	Q5SSH7 2xPhospho S1518(81.5); T1519(89.4)	381.5	362.1	297.4	378.3	352.2	333.6
SRSCDDLLNDDCDSFPDPK	A0A0S3CWK3 1xPhospho S540(100)	1001.7	930.1	1125.9	893.4	1093.2	1067.7
RSSSAMASANLADEPAPDVEAEDGR	B7ZNJ3 1xPhospho S	503.3	528.3	419.3	583.7	483.5	409.9
IDEPNTPYHNMIGDDEDAYSDSEGNEVMTPDILAK	Q9DCL8 1xPhospho S88(95.2)	377.6	334.4	323.2	337.4	421.6	419.4
GPGAASALDDSRRDTSSNDINGGVEPTPSTVSTPSPSADLLGLR	P17426 1xPhospho T635(63.5)	666.9	752.3	500.1	895.7	591	491.8
GPHAKVSPVNDVDVGVYQLMQSEQLLSR	Q8R1T1 1xPhospho S232(99.9)	1860.1	1719.6	1436.5	1974.6	1545.1	1441.7
FNGSTEALDKLDADAVSPTVSQLSAVFEK	Q6R891 1xPhospho S/T	1339.7	1096.8	1873.6	1020.8	1627.3	1820.8
EHANIDAQSGSQAPNPSTTISPGKSPPPAK	Q8VDQ8 1xPhospho S372(100)	2914	3123.5	2098.3	3235.2	2149.8	1972.6
AGGGGGAGGPGPAAPSSPSSAR	E9Q6Y8 1xPhospho S48(91.4)	1099.5	1075.7	739.2	1161.4	911.7	692.6
GDADTRTNSPDLDSQSLSLSSGTDQEPLQR	Q8BL65-4 1xPhospho T/S	886.5	781.9	2604.9	781.7	779.5	1229
GALGSPVAAAGAAMQETFGCVVANR	Q9JKS5 1xPhospho S7(100)	462.3	449.6	401.9	538.3	462.5	395
TAFDEAIAELDTLSEESYK	P63101 1xPhospho S207(100)	2290.4	2200.9	3283.3	2000	2656.1	3056.9
NLIDSMDQEAFHGFSFVNPK	Q3UNG2 1xPhospho S662(100)	2766.2	2623.2	3116.8	2931.6	3275.6	4269.3
ENPVLDIVSNPEQSAVEQGDSNSSFNEHLK	P70399 2xPhospho S	744.4	809.2	421.2	721.1	457.8	404.1
RHSDVSLANAELEDSR	A0A2I3BRM1 1xPhospho S137(100)	1232.3	1023.1	711.9	1178.6	1007.3	747.4
LKSLNDLDQANEEQETEFLK	D3YXK0 1xPhospho S376(100)	415.7	421	461.7	409.6	419.3	460.5
GATPAEDDEDKDIDLFGSDEEEEDKEAAR	Q91VK2 1xPhospho S157(100)	655.7	708.4	1369.5	581.7	759.3	929.7
LIASVADDEAAVPNNK	A0A6I8MX27 1xPhospho S11(100)	1290	1389.1	1107	1368.7	1273.7	1049.4
SPSEARQDVDLCLVSSCEFK	P14873 1xPhospho S2068(99)	1066	890.3	856.4	896.7	1207.1	1089.7
ETDVAEDDVDSVEEMEVK	H7BWY8 1xPhospho S143(100)	1349	1342.7	1715.8	1133.3	1383.4	1558.7
KLGGDVSPTQIDVSQFGSFK	P14873 1xPhospho S1497(99.5)	2905.1	1894.4	1299	1870.9	1760.2	1907.8
AAETVPDLPSPPTEAPAPASNTSTR	Q5SRX1-2 1xPhospho S459(89.2)	4179	3827.1	3281.2	4519.7	3998.4	3200.4
AAPPPPPPPPPLESSPR	A2AN08-5 1xPhospho S	483.1	461.3	373.5	546.9	443.6	387.9
RQSAGDLLPSAGPSAPLPAAEQGPGGTTAR	A0A494BA22 1xPhospho S207(100)	417	360.5	329	416.9	428.7	331.8
AAGPETVPGEMGTGSSGSGTVLQFFTR	E9PW07 1xPhospho S282(96.5)	840	854	517.8	926	754.6	554.3
DTDAYSDLSDGEK	E9Q8P8 1xPhospho S145(100)	3032.6	2735.8	3628.9	2273.6	3376	3814.9
STSVSGEIYTLEHNDGSQSDTAVGTVGAGGK	F6Y0S3 1xPhospho S/T/Y	757.7	767.7	488.3	888.1	724	624.9
ESVSLAGTPSDETLATDPLGLAK	C7G3P1 1xPhospho S/T	897.7	474.5	1006.4	561.2	1008.9	811.8
AEALSSLHGDDQDSEDEVLTVPEVK	Q8C6V9 1xPhospho S656(100)	1638.1	1628.8	731.2	1852.7	1614.3	894.3
SRSPGTPAGEGSGSPPK	Q8K232 2xPhospho S355(99.3); T358(100)	12984.4	12864.1	13985.9	10421.2	14522.9	14440.1
QLSLEGAGLAMEEFK	V9GXD9 1xPhospho S743(100)	876.4	759	1250.6	805.6	1070.8	1093.2
LLHEDLDESDDDVDEK	Q6A074 1xPhospho S716(100)	3277.6	3754.2	4180.9	3129.1	3445.5	3543
SLDGEVGTGQYATTK	D0VYV6 1xPhospho S451(100)	9445.6	8811.8	6121.9	7702.9	6970.5	6425.7
VDNARVSPEVGSADVASIAQK	Q6PGL7 1xPhospho S747(100)	984.8	877.2	863.4	977	908	916.7
KYSSCSTIFLDDSTVSQPNLR	E9Q226 1xPhospho S52(79.7)	1066.3	1315.6	1021.6	1365.1	1265.4	1240.8
GAASSTDSLDTLSNGPEGCVVAAVAAR	P19246 1xPhospho S/T	307.2	350.6	210.7	334.4	306.5	213.7
EQTGQMADHLEGLSSDDEETSTDITNFNLEK	P58501 2xPhospho S559(99); S560(99)	236.4	221.2	207.1	231.2	261.2	215.5
AASPPASASDLIEQQQK	Q3UGC1 1xPhospho S335(99.3)	2926.2	3201.4	2361.9	3167.7	2886.1	2320
RASDLAGSVDTGSAGSVK	B7ZNJ3 1xPhospho S918(100)	4370.3	4471.7	3100.7	4877.1	3701	2720.3
EFGGVGAPPSPGVAR	F7BQW7 1xPhospho S1162(100)	2536.1	2587.5	1658	3110.8	2011.3	1311.2
RSTAGSPPAAAGSGTGPAGSCAPAAGAGR	Q8K3I9 1xPhospho S/T	345.2	312.7	314.9	324.3	390.1	318.9
TASEPPLAPPVSEEEDEEEEEEEDDNEPPPVIAPRPEHTK	B1GX81 1xPhospho S207(100)	343.3	359.6	401.1	347.7	420.1	423
SLEAEALAEDIEK	E9QN14 1xPhospho S930(100)	1058.1	916.5	1872	824	1125.5	1460.2
SLSSGFSPEEAQQQDEEFEK	P58871 1xPhospho S976(83.5)	556.9	559.6	522.1	538.9	505.1	464.3
VSDVTSSGVQSFDEEEGDANN	E9Q8P8 1xPhospho S350(100)	1436.9	1415	1189.5	1381	1445.6	1192.4
TDSERTDTAADGETSATESDQEEDAEIK	Q9WV92 2xPhospho S543(97.7); T545(97.7)	2992.5	2787.6	4247.8	2233.1	3836.2	4389.1
TTLYFDEEPELEMESLTDSPEDR	Q9QYX7 1xPhospho S1642(99.9)	607	500.7	484.3	548.5	652.1	580.7
GIEFPMADLDALSPIHTPQR	Q5SRX1-2 2xPhospho S160(100); T164(100)	2203.8	2650.8	1554.1	2651.1	1889.3	1691.1
LIGTAVPQRTSPTGPK	Q6PER3 1xPhospho T/S	4294.5	4212.5	4369	4305	4364.9	3812.9
SVTSNQSDGTQESCESPDVLDR	Q9QYF9 1xPhospho S361(99.8)	754.2	573.9	620.8	650.7	766.3	707.8
SVVNSPHHSTQSDTCPLAQEEILEINR	Q3TR92 3xPhospho S372(100); T377(89.8); S379(97.4)	1669.7	1104.3	795	1035.1	1738.9	784.6
TGIPRAPSSDEECFFDLLSK	F6SX81 1xPhospho S314(92.7)	1516.6	1397.3	1918.6	1305.2	1837.7	2096.3
NHRESNSNQCVYAAHNSVVIDECK	P43006-2 1xPhospho Y534(85.8)	1559.3	1566	572.5	1925	799.9	502
VDNSSLTGESEPQTRSPDFTNENPLETR	Q8VDN2 1xPhospho S228(88.2)	3021.1	2546.1	2470.3	2830.9	3150.3	2599.4
AKPAAQSEEETATSPAASPTPQSAER	Q8JZQ9 1xPhospho S75(99.8)	1299.6	1214.2	880.3	1248.5	1310	966
TGSPLTVATGNDQAATEAK	Q8VD37 1xPhospho S265(92.1)	1204.8	1363.4	2111.8	1163.9	1468.7	1923.2
RSHNASIIDMGEESENQLSK	J3QJW3 1xPhospho S375(99.9)	1330.4	1630.2	1709.3	1693.1	1252.5	1444.3
SIEVENDFLPVEK	Q8R550-2 1xPhospho S230(100)	2530.6	2625.9	2497.6	2384.6	2240.9	2204.5
SEAAAPHAAGGGLSSDEEEGTSSQAEAAR	Q7TSZ1 2xPhospho S875(100); S876(100)	1002.8	852.4	662.2	846.9	969.7	749.4
RILSDVTHSAVFGVPASK	Q3UHJ0 1xPhospho S/T	2648.7	2917.1	1336.7	3342.3	1690.5	1169.4
TPTEEGTPTSEQNPFLFQEGK	S4R2R5 1xPhospho T2991(93.4)	446	534.4	625.2	580.9	565	670.7
KLSGDQITLPTTVDYSSVPK	A0A2I3BPQ0 1xPhospho S36(100)	1308.6	1576.1	1238.1	1348.8	1292.5	1597.5
KLPSESDLLEGEVTDEDEEAEMSR	Q3USB7 1xPhospho T557(100)	3030.7	2843	2329.7	2965.1	2600.2	2275.3
NRLTVEEATASVSEGGGLQGISMKDSDEEDEEDD	J3QJW3 1xPhospho S1348(96.2)	547	511.5	1021.2	424.6	864.4	1198.2
ATDSHSDSEEELAAFCPQLDDSTVAR	Q9CQV4 2xPhospho S258(90.5); S260(90.5)	851.5	822.2	602.8	830.2	889.5	684.6
CGSGPVHISGQHLVAVEEDAESEDEDEEDVK	Q61937 1xPhospho S125(100)	1713.2	1690.8	1583.9	1819.6	1687.5	1304
VTLQDYHLPDSDEDEETAIQR	Q4KL52 1xPhospho S280(100)	1311.3	1083.7	1090.4	1068.1	1273.2	1073
DLNSSIDLQSFMAR	A0A2R8VHH2 1xPhospho S765(100)	2870.2	3326.7	2364.5	3136.4	2053.5	1660.1
FLESAAADVSDEDEDEDTDGR	F8WH41 1xPhospho S92(100)	1311.9	1136.1	1242.5	1102.6	1557.3	1484.3
GASPVPESSLTADLLSVDAFAAPSPASTASPAK	Q61548 1xPhospho S/T	522	411.8	496.4	460.8	611.2	453.4
ANSFVGTAQYVSPELLTEK	Q8K3L3 1xPhospho S217(94.9)	1598.3	1873.8	1820.9	1701.7	1821.3	2078.9
LGGDVSPTQIDVSQFGSFK	P14873 1xPhospho S/T	4022.5	3787.5	3769.6	3959.7	4154.9	3438.3
GRSPQPPAEEDEDDFDDTLVAIDTYNCDLHFK	Q8VDM6 1xPhospho S195(100)	573.3	546.9	391.4	609	539.8	458.7
LYSLDSNLDDVDSLTDEEIMSK	A0A140LJ89 1xPhospho S/Y/T	207.4	236.7	450.6	233.5	216.7	336
RGTSASSATVMTPSTSDHHLDAAVSR	Q9ESJ4 1xPhospho S122(98.3)	684.8	580.2	250.7	717.8	608.9	367
HQSEQGNQGQESDSEAEGEDK	Q3UYK7 1xPhospho S272(100)	652.2	708.7	528.1	617.2	726.7	503.7
SQSLTNAFSFSESSFFR	Q64332 2xPhospho S552(100); S/T	8238.7	9081.9	6924.1	8326.3	6947.6	5891.3
GSAEGTSDLEQEGLGEIEPTEIR	A6H619 1xPhospho S919(91.5)	141.6	137.8	129.3	184.2	146.8	125.8
SYSPSMLDYDTENLNSEEIYSSLR	E9QKH0 1xPhospho S1160(95.1)	319	297.4	218.9	339.8	315.7	250.4
YFAESDEEEDVDFAMFN	Q64511 1xPhospho S1600(100)	834.2	725.4	733.8	735.3	883.7	730.7
LIAASSRPNQAGSEGQLVLSSSQSEESDLGEEGK	Q8K3H0 2xPhospho S691(100); S694(100)	374	380.5	417	346.7	429.2	414.6
MDSYEQEEDIDQIVAEVK	B2RUJ5 1xPhospho S/Y	768.5	727.3	943.8	659	991.5	1186.6
ESSRSSQEIETSSCLESLSSK	Q8C0T5 1xPhospho S/T	576.6	553.9	656	536.1	576.6	584.8
KLESPPPSTNPFLEDETTPEMEELALEK	Q3UDN2 1xPhospho T391(97.7)	731.6	769	714.4	805.8	697.1	690.9
KYEAQPLDLDACSQDEGAVISK	Q6Y685 1xPhospho S480(100)	1078.1	1081.7	890.5	1000.4	881.3	883.9
QKEDVEGVGTSDGEGAAGLSSDPK	Q99JP4 1xPhospho S42(98.6)	566.9	506.5	698.6	528.7	688.6	709.6
DDKDEEDDGTGSPHLNNR	J3QNU6 1xPhospho S413(100)	470.3	554.2	785.4	426.6	562.2	813.4
GRIPIVAQNSEEESPLSPVGQPMGMAR	Q9QYX7 3xPhospho S4286(100); S4290(100); S4293(100)	1442.8	1401.6	975.9	1539.9	1567.3	1129.2
QGSPTQSPPADTSFGSR	F6Y0S3 1xPhospho T1175(81.7)	3317.2	2909.8	3322.7	3036.2	3755.1	3748.7
AAGPGNLVLPGSLTASLECVK	Q8CCJ4 1xPhospho S227(99.9)	1041.2	916.5	972.2	1020.3	1136	853.3
ETDVAEDDVDSVEEMEVK	H7BWY8 1xPhospho S143(100)	802.7	750.9	875.1	755.5	877.7	852.7
VYKLPTAVSLYSPTDEQSVMQK	Q9QYX7 1xPhospho S1829(99.9)	1448.2	1113.5	1169.8	1191.9	1217.3	1088.1
QLSLEGAGLAMEEFK	V9GXD9 1xPhospho S743(100)	3510.9	2952.4	4790.6	3146.8	4368.9	4393.7
KSEPSSPDHGSSAIEQDLAALDAEMTQK	Q9Z1B3 1xPhospho S981(99.8)	2430.8	2553.6	1238.4	2740.4	2197.6	1321.4
SRSDIDVNAAAGAK	F7DCH5 1xPhospho S376(93.9)	9685.5	10201.4	8118.3	9621.6	8949.6	7939.9
GHYEFPVVDDLSSGDTK	D3YTS3 1xPhospho S/Y/T	877.1	981.3	794.5	991.4	852.5	865.6
AGSEECVFYTDEVASPLAPDLAK	Q6P9S0 1xPhospho S575(92.6)	421.3	442.9	602	359.3	482.9	647.1
IQAAASPPANATAASDTNAGDR	E9QAQ5 1xPhospho S402(98.4)	1336.7	1243.4	834.4	1361.3	1229.5	927
RRLSDSNFMANLPNGYMTDLQRPQPPPPPPSAASPGATPGSATASAER	O88935 1xPhospho S9(77)	169.9	150.9	121.7	178	140.2	120.3
LNSSSVSNLAAVGDLLHSSQASLTAALGLRPAPAGR	A0A2R8VHH2 2xPhospho S873(99.1); S876(99.5)	782.4	727.4	438.9	821.1	701	464
ETTGGAPTMSPDLEQEQLTIR	Q9ES97 1xPhospho S673(99.9)	800.2	604.7	629.5	697.2	839	672.4
GSSQPNLSTSYSEQEYGK	Q8CHU3-2 1xPhospho S/T/Y	2396.9	2301.8	1500.1	2148.2	1945.8	1888.6
KVSDVTSSGVQSFDEEEGDANN	E9Q8P8 1xPhospho S350(100)	1490.9	1373.1	1187.3	1320.9	1466.1	1266.3
KYDLESASAILPSSALEDPELGSLGK	Q3UM85 1xPhospho S82(98.8)	1210.1	1486.6	1210.9	1451.5	1127.8	1447.3
SASQDCIETTPGAQEGKK	A0A0U1RPM0 1xPhospho S469(99.9)	1997.7	2261	2512.9	1874.6	2601.3	2761.4
ASDSGPSSSSSSSSSPPR	Q9QXS6 1xPhospho S344(92.9)	3829.9	3732.6	2374.3	3921	3763.4	2810.7
SLDIGNADSLLFTLDEHR	J3QNP0 1xPhospho S1327(100)	255.7	254.3	204.4	257.4	273.9	215.5
RASSCSLAVISPFLVEK	Q547H1 1xPhospho S	357.8	314.7	295.4	333.9	387.6	314.4
SAEDLDLLNASFQDESK	F7BQW7 1xPhospho S845(100)	1412.9	1495.3	1986.6	1474.6	1318.2	1476.9
ATGGLCLLGAYADSDDDESDVSEK	Q9CSQ9 1xPhospho S132(100)	353.7	381.2	324.6	310.3	346.6	353.9
LLEHAEPAPVQPQPSSPQTVLPVK	A0A0G2JG76 1xPhospho S/T	614	528.1	545.7	594.3	641.6	473.8
KAEAAAAPAVAPGPAQPGHVSPTPATTSPGEK	O08919 2xPhospho S263(94.8); T/S	730.2	823.5	858.1	716.7	828.4	743.8
FPDRLADDEGDSDSESVGQSR	Q9Z277 2xPhospho S1464(100); S1468(92)	995.5	913.9	839	879.4	961.6	827
KLAAGAESPQPASGNSPSEDDR	P16054 1xPhospho S337(91.6)	1908.8	1837.7	1101.7	1830.7	1668.2	1250.7
GATPAEDDEDKDIDLFGSDEEEEDK	Q91VK2 1xPhospho S157(100)	2369.4	3118	5799.5	2459.9	2716.1	4350.6
SSPATTVTSPNSTPAK	Q61548 1xPhospho T312(92.5)	5341.9	4715.3	5561.9	4686.5	6494.4	5777.5
SDSPEIPFQAATGSSDGLDSSSSGNSFVGLR	P70399 1xPhospho S/T	376.4	347.6	356.2	316.9	430.9	372.2
SMDSSDLSDGAVTLQEYLELK	Q68FF6 1xPhospho S/T/Y	428.9	431	433.3	373.6	395.3	437.5
SLSESYELSSDLQDK	E9PUA3 1xPhospho S90(100)	4956.6	5784	5663.4	4865.5	5628.2	6061.7
ESSESTNTTIEDEDTK	P11798 2xPhospho T336(100); T337(100)	15271.6	17134.4	22260.8	13882.8	18075.6	20675.2
MADSFFGADAILESPDDFSQHDQDKSPLSDSGFETR	W6PPR4 2xPhospho S2116(66.8); S/T	384	456.3	240.3	427.5	386.5	293.7
GGNTPPALGDLFAGGFPVLRPAGQR	P0C7L0 1xPhospho T106(100)	967.2	962.6	597.2	1225.4	657.8	522.1
IALNLEGCALSPTSQEPR	Q80UU6 1xPhospho S403(100)	625.7	530.3	552.4	647.5	693	537.9
AAQSSVTASPQTEEFFDLIASSQSR	F6SX81 2xPhospho S367(91.7); S/T	486.3	371.5	355.5	367.7	530.2	402.3
EAAEAEPAEPSSPAAEAEGASASSTSSPK	P26645 3xPhospho S113(87.5); S122(97.7); T126(75.6)	445.2	435.9	395.2	434.9	414.6	364.5
SLGEEPVGGLGSLLDPAK	Q4ACU6 1xPhospho S1510(100)	1729.8	2390.5	1955.9	2032.2	1054.6	1081.7
QSSVTSQSQDVASLSSPSR	S4R1C4 1xPhospho S1130(99.6)	3105	2665.9	2389.8	2612.7	3191.5	2508.2
LGGSAESLIPGFQPTQGDAFTTPSFSAGTAEK	A0A571BEI2 1xPhospho S79(99.5)	3878.5	4204.9	3873.4	4071	3772	3299.2
GSLPPAALEPQTTVIHNPVDGIK	Q5SVJ0 1xPhospho T382(99.1)	3161.4	5352.5	3893.4	7154.3	3286	3917
GFPELALGTQDAGSEGAADDVAPSSPNPALEAPTQER	H3BIW6 1xPhospho S947(97.5)	192.9	163.8	119.1	215.5	165.3	118.6
GCDSPDPDTSYVLTPHTEEK	Q60929-3 1xPhospho S98(99.9)	1204.2	1110.2	877.3	1060	1238.3	1143.3
LPTAVSLYSPTDEQSVMQK	Q9QYX7 1xPhospho S1829(99.2)	2194.2	2005.5	1791.2	2133.9	1896.6	1609
DYNASASTISPPSSMEEDK	P14873 1xPhospho S1204(100)	2444.2	2411.5	2772.6	2148.7	2900.2	3133.3
QLQSEQPQTAAARS	Q8BVE3 1xPhospho S483(100)	449.1	377.1	329.1	399.7	486.7	350.5
SQEDEEEISTSPGVSEFVSDAFDTCSLNQEDLRK	Q9D5V6 2xPhospho S283(99.7); S298(98)	496.4	434.9	509.5	350.5	626.9	586.1
SESLIDASEDSQLEAAIR	Q6P5G6 1xPhospho S256(99.4)	1110.2	896.5	996.1	880.7	1213	1140.4
FVESPRIPESELGSPTLTSAQK	A0A140LJD2 1xPhospho T107(79.6)	1134.7	974.2	1177.9	1047.8	1294	1178.7
ASLSTDICSGLASDGGGAR	E9QM73 1xPhospho S/T	812.2	826.1	435.2	967.1	591.9	364.7
SAPDGGDEETQEQLQDQIAESGSIEEEEKTDNATLLR	A0A1D5RLV7 1xPhospho S2478(100)	305.1	306.6	383.5	315.7	343.9	328.7
LASPSGSTSSGLEVVAPEVTSAPVSGPGILDDSATICR	Q62318 2xPhospho S601(85.2); T/S	594.8	581.9	435	522.4	615.9	431.5
RIERQESSEQETPTRGELVK	E9PX29 1xPhospho S2302(85.9)	793.5	831.7	622.6	781.6	664.5	579.6
LPAYLATSPIPTEDQFFK	Q3UWC4 1xPhospho S106(99.9)	672.5	582.4	642.3	626.2	753.8	604
ECVGSPDPDLEPGEAN	A2AEW9 1xPhospho S781(100)	761.4	845.8	569.2	735.4	748	565.9
TTLYFDEEPELEMESLTDSPEDR	Q9QYX7 2xPhospho S1638(99.4); S1642(100)	382.9	350.3	328.8	367.9	478.4	429.4
GIFYQIDSGSDLTTDLIVQR	Q922E4 1xPhospho T360(92.3)	421.4	375.4	264	464.7	388.3	259.3
DTVDSAGTSPTAVLAAGEDAGAGRPGAGTPLR	Q9DBS2 2xPhospho S10(86.1); S14(75.3)	2971.9	2970.4	2292.8	2663.8	2410.3	2006.4
GVTASSSSPASAPK	A0A0A6YY91 1xPhospho S861(99.5)	8513.7	9119.5	6749.6	9575.3	7486.3	5699
RANSVQAARPAPAPVPSPAPPQPVQPGPPGGSR	P47708 1xPhospho S271(100)	2059	2104.4	1665.2	2553.3	2208.1	1878.5
TPEELDDSDFETEDFDVR	Q6NV50 1xPhospho S641(100)	2128.2	2004.4	1885.9	1911.7	2310.3	1892.1
VQEAQDSDSDTEGGATGGEAEMDFLR	Q8VDQ8 1xPhospho S23(92.1)	246.9	254.8	239	255.8	270.9	238.7
ADSVAGAIQSDPAEGSQESHGR	Q3UU93 1xPhospho S339(99.1)	1471.2	1248.5	855	1376.1	1383.5	1047
GIPLPTGDTSPEPELLPGDPLPPPK	Q544H0 1xPhospho T/S	2121.8	2419.7	1748.8	2781.3	2075.3	1662.1
SHLSESCSIESDIYAEIPDETLR	K7QD41 1xPhospho S396(89.9)	533.3	483.1	212.7	576.3	394.4	199
GDMISQSGLSNSTESLDSMK	Q9D415 1xPhospho S/T	271	307.8	250.4	262.7	259	239.3
TSEFPTPLFSGPLEPVACGSVISEGSPLTEQEESSPSHDR	A0A0R4J124 1xPhospho S/T	188.1	156.8	163.4	195.8	251.8	219
GIAPASPMLGNAGNPNK	A0A1Y7VNZ6 1xPhospho S469(100)	1522.4	1747.3	1037.5	1971.9	1206.5	942.7
ALDISLSSEEEEEGDEEEAVAETK	Q9DBE9 2xPhospho S335(98.2); S336(98.2)	486.6	550.7	437.9	501.7	525.2	464.4
GTLDEEDEEADSDTDDIDHR	Q4VAB2 1xPhospho S338(100)	552	520.8	337.2	527.8	500.3	383.9
ALNSALAEEITLHYAR	Q9JIG4 1xPhospho S545(100)	1476.2	1461.2	913.3	1632	1223.4	994.7
AALGLQDSDDEDAAVDIDEQIESMFNSK	Q569Z5 1xPhospho S804(100)	1201.8	1296.3	1018.9	1221.5	1256.3	1043
RGVSGDREENSFSLNSSISSAR	B2KGT5 1xPhospho S199(98.7)	2675.8	2609.2	1886.5	2722.9	1968.7	1684
ENYEDQEPLVGHESPITLAAR	P58871 1xPhospho S602(99.8)	187.8	176.7	145	194	188.6	142.1
GEIEFEVVYVAPEVDSDDENVEYEDESGHR	Q8BH60 1xPhospho S377(100)	814.1	697.6	335.7	792.5	754.6	534.4
NRDVEMGNSVIEENEMK	P56564 1xPhospho S512(100)	447	548.4	641	525.5	658.5	1104.9
IQQQAGTVPHSQEEDSQEEEEDVSSR	Q99LG1 1xPhospho S114(100)	1421.4	1230.8	1101.3	1184.8	1656.9	1211.7
AVSEVSINRSLDSLDPAGLLTSPK	Q9D415 2xPhospho S421(100); S425(100)	1361.8	1454.1	1316.2	1391.2	1083	976.1
RFSLNLGGIADAPK	Q9QYX7 1xPhospho S844(100)	3298.9	2698.5	4130.5	3256.9	3014	2979.2
KQSGAAPFGAMPVPDQPPSASEK	B7ZNF6 1xPhospho S7(100)	457.5	470.3	478.4	446.8	468.6	428.5
ALGLEESPEEEGK	A2ARP8 1xPhospho S1844(100)	7742.3	7650.4	8893.2	6838.8	7793.9	7074.3
GVNFAEEPMRSDSENGEEEEAAEAGAFNAPVINR	P31324 1xPhospho S85(85.4)	264.2	280.2	175.9	320.2	279.4	207.8
SGSIVELLAGGGSSCSPVLSR	G3X9H5 1xPhospho S399(92.5)	581.7	490.1	636.5	518.4	769.8	729.9
AQNSTDSAAEEEEEAEAAAFPEAYRR	F8WIG2 2xPhospho S281(87.6); S284(98.1)	1375.5	1262.4	1013.3	1232	1417.5	1073
GIEFPMADLDALSPIHTPQR	Q5SRX1-2 2xPhospho S160(100); T164(100)	2363	2683	1313.9	2459.4	1694.5	1223.8
MLPHAPGVQMQAIPEDAIPEESGDEDEEDPDKR	Q58E49 1xPhospho S393(100)	475.1	561.6	660.7	443	674.4	698.9
VITPPTSIGLGVAAIPVTHSLSLSR	Q3V0G7 1xPhospho S/T	564	601.2	382.1	636.9	473.2	311.6
RHSTEGEEGDVSDVGSR	Q3UGY7 1xPhospho S476(99.4)	3986.1	3513.7	1620.4	4140.7	3380.9	2095.7
AGEQQLSEPEDMEMEAGDTDDPPR	Q6A4J8 1xPhospho S19(100)	169.4	157.1	149.8	163.8	175.5	161.6
NPPPQDYESDDESYEVLDLTEYAR	Q9DB70 1xPhospho Y/S/T	323.5	239.5	245.3	257.9	312	282.5
RSSEVEIFVDCECGK	Q8CGV2 1xPhospho S	731.3	700.5	640.8	700.2	743.1	565.8
GILAADESTGSIAK	A6ZI44 1xPhospho S90(93.5)	9152.7	10135.9	7836.2	9950.4	8473.4	7151
RAPPGPLPPAASPGPPAASPPAAPSSPR	C9K0Z8 1xPhospho S	1093.3	1033.1	967	1107.7	1116.4	1035.8
LILTDNGSAPTFCSDDEDVAPLSAK	Q8CGI1 1xPhospho S293(100)	737.2	729.4	572.1	757.3	754	572
IVDSGVQTDDEETADR	Q9QYX7 1xPhospho T3376(100)	2604.6	2426	1859.4	2425.9	2708.3	2152
LASPSGSTSSGLEVVAPEVTSAPVSGPGILDDSATICR	Q62318 1xPhospho T599(72.3)	178.2	172.1	145.1	182.3	183.3	156.9
DSFVSSSLPTFFYIPHQEALK	D3Z3A8 1xPhospho S/T/Y	786.6	730.3	685.8	736.4	737.4	811.4
QLHIEGASLELSDDDTESK	Q80T68 2xPhospho S1809(100); S1813(100)	1895.5	1907.6	2600.5	1662.1	2344.3	2360.6
IYIDSPTNTSISAASFSSLVSPQGGDGSR	Q9JJY3 2xPhospho S173(65); T175(65)	373.6	360.1	273.9	354.9	359.3	296.1
GIPRAPSSDEECFFDLLSK	A2AIV3 2xPhospho S53(100); S54(100)	1260.3	1458.8	1032.8	1393.4	1036	856.9
LTRSPFEIISPPASPPEMTGQR	A2ARP8 3xPhospho S2000(98.8); S2006(100); S2010(100)	1765	1654.8	1206.5	1628.5	1826.1	1292.8
RASGSGVSDYDYLDLDK	Q8C7M3 1xPhospho S53(99.5)	2855.4	2372.6	2309.1	1996.5	2799.9	2441
YTFDFSEEEDDDAAAADDSNDLEELK	Q64511 1xPhospho S1363(99.9)	613.7	563.6	760.3	557.6	770.3	703
VVDYSQFQESDDADEDYGR	Q80XU3 1xPhospho S19(100)	1276.3	1075.6	768.1	1054	1118.4	919.6
ANSVTMDGQGLQITPVPGTHPLLVFVNPK	Q6NS52 1xPhospho T420(88.6)	2134.5	2445.6	2239.8	2399.1	2354.8	2193.2
VADGQISTEVSEAPVASDKPK	Q6PCX2 1xPhospho S14(92.6)	3926.3	4431.1	4358	4191.2	3468.3	3715.4
GRSGSIVELLAGGGSSCSPVLSR	G3X9H5 2xPhospho S397(90.2); S412(98.8)	547	573.8	367.9	585.4	521	390.5
QIIEMSADEDASGSEDEEFIR	Q9QYX7 2xPhospho S1505(100); S1507(100)	537.3	531.1	420	559.7	575	491.8
AAAELLQSQGSQAGGSQTLK	Q9R1T4 1xPhospho T418(99.9)	925.6	1139.5	788.3	1236.8	703.4	682.5
MSYPETVDEILDVSEDEGDELVGSK	E9QNT8 1xPhospho S813(100)	897.8	577.1	683.1	647.7	1108.4	712.5
VASSVEQLNIIEDEVSQPLAAPPSK	Q6ZPQ6-2 1xPhospho S397(91.7)	1254.4	850.9	1346.6	891.2	1642.8	1253.2
LCDFGISGQLVDSIAK	P47809 1xPhospho S255(100)	2071.8	2214	2628.1	2234.1	2193.1	2430.4
QAQSSTEIPLQAESGQGTEEEAAK	A0A668KLV9 1xPhospho S155(88.1)	493.7	349.3	551.1	354.4	613.4	539.2
LTNALVGMSPSSSLSALSSR	Q6TA13 1xPhospho S411(100)	1851.3	2017.3	1530.3	2372.3	1732.3	1366.2
EGDGSATTDAAPATSPKAEEPSK	P06837 1xPhospho T95(91)	6989.8	7769.7	11998.2	6607.8	7597.6	10608
NKLEGAGSATIAEVEMPFYEDK	P20357 1xPhospho T552(100)	1599.7	2341.1	3563.7	2341.2	2014.2	4469
GRASMADGDLEPEEGSK	Q6PCN3 1xPhospho S815(100)	1005.5	1231.8	850.5	1172.3	971.6	861.4
SASAISSDSISTSADNFSPDLR	Q9Z2D1 1xPhospho S58(100)	516.5	462.3	415.1	500.4	526.8	470.4
EGTQASEGYFSQSQEEEFAQSEEPCAK	Q9QXS6 1xPhospho S658(98.5)	1998	2028.6	1505.7	2005.4	1866.3	1793.9
GISLSHQNLAQAAATTEK	E9Q3M9 1xPhospho S/T	3490	3587.8	2125.4	3793.5	2657	1802.1
EIHDVAGDGDSLGSPGPTRSPSLGNVPNTPASTISAR	B9EIX2 1xPhospho T/S	656	605.4	433.6	693	660.9	530.8
VYSLPDGTFSSEEDEEDEEEEEEEEEEEET	O70194 2xPhospho S528(96.8); S529(99.4)	1139.5	1106.2	896.4	1015.3	1220.1	1069.8
VQSGMGLILQGYESGSEEEGEIHEK	Q61136 2xPhospho S143(99.6); S145(97.6)	2079.2	2295.6	2055.9	2131	2392.5	2403.4
RLAALALASSENSSTPEECEEVNEK	A2APD7 1xPhospho S/T	398.1	423.4	381.5	406.3	455.9	364
TEGDSPAAALSPQMHQEPVQQDFSGK	S4R2R5 1xPhospho S3633(85.5)	1588.4	1288.4	1978.3	1362.1	1815.3	1887.6
KVEEEQEADEEDVSEEEAEDR	Q8VBT0 1xPhospho S245(100)	792.4	693.4	714.9	643.3	864.1	619.4
KESGEGAEAEGATAEGAK	P26645 1xPhospho S171(100)	457.1	427.7	785.5	327.5	519.2	739.4
SHGPLLPTIEDSSEEEELREEEELLK	Q9QYX7 2xPhospho S1708(100); S1709(100)	3021	3062	4070.3	2823.7	3931.2	4524.8
AQSLPLPSLAGPDASVGKK	Q3UGY4 1xPhospho S2300(100)	1211.4	1277	1067.2	1225	1164.3	1069.8
TDTAADGETSATESDQEEDAEIK	Q9WV92 2xPhospho S543(98.3); S547(100)	1444.1	1434.4	1663.3	1277.6	1547.7	1698.3
SLDGAPIGVVDQSPPGEGSVPGPGVISYTTIQDGRRDSK	O70318 1xPhospho S580(81.2)	390.4	402.3	527.5	426.1	462.1	567.9
RMSDAQVQTDPVSIGPVGK	Q80YN3 1xPhospho S615(100)	669	700.9	587.3	688.6	805	626.9
HVPSPLNLEEVQK	Q8VD37 1xPhospho S371(100)	1585.2	2261.7	2502.4	2099.9	1691.2	2156.2
QPSQPTTSQSLGQLQAHAASAPGSNPR	A0A2C9F2C1 1xPhospho T170(77.1)	966.7	914.8	576.8	1047.1	888.4	655.6
FGGSAHNITQGIILQDSNMMSLK	P60853 1xPhospho S209(85.4)	162.1	156.2	151.1	152.5	173.6	143.9
STSVSGEIYTLEHNDGSQSDTAVGTVGAGGK	F6Y0S3 2xPhospho S1337(69.6); T/S/Y	640.2	656	522.8	618.6	732.8	675.5
HVPSPLNLEEVQKK	Q8VD37 1xPhospho S371(100)	1863.1	2696.3	3366.9	2349.1	2064.5	2830.6
EAQGQEGEEAEEGEEKEEEEGAAATSPPAEEAASPEK	P19246 1xPhospho S500(99.4)	1374.9	1455.1	2439.4	1115.6	1605.2	1975.1
SAKDSDDEEEVVHVDRDHFMDEFFEQVEEIR	P61264 1xPhospho S14(99.3)	3153.9	3020.3	4643.6	3001.7	3592.9	4399.5
EVAEVSPLSAANMSIAVK	Q3UHN4 1xPhospho S752(99.4)	1220.3	1188.7	1181	1404.2	1345.4	1026.3
VELPLEDQVGDLEALSEK	A0A668KLV9 1xPhospho S291(100)	597.9	574.2	986	516.7	773.4	861.3
SEQPEEVLSSEEETAGVEHVR	Q3UU93 2xPhospho S422(100); S423(100)	427.3	325.6	343.6	328	480.1	424.5
YFDSFGDLSSASAIMGNAK	A8DUK7 1xPhospho S53(100)	1970.3	1343.7	1564	1692.9	2781.8	1418.6
EGDTEEEAGPQAAEPSTPSGPESGPTPASAEQNE	P28667 1xPhospho T183(84.9)	682.7	556.7	650.7	542.3	866.6	712.4
TPEELEDDSDFEQEDYDVR	E0CXB9 1xPhospho S653(100)	915.7	891.1	751.5	855.8	892.6	835.2
YHHVDSEDEEEVSEDGCLEIR	B1AST8 1xPhospho Y760(91)	182.2	141.9	147	174.8	227.5	171.8
SATPPPAEPASLPQEPPK	Q3U541 1xPhospho S225(94.4)	3849.7	3720.7	4662.3	3726.5	4311.4	4591.7
VDLAGSPEQEASGLPDPQQQCPPGAS	F6SX81 1xPhospho S477(100)	230.9	208.4	219.6	205.2	265.9	244.7
SIVEGIIEEEEEDEEGSESVNK	Q8BVQ5 1xPhospho S249(100)	1165.2	1376.1	1301.7	1204.3	1155.2	1140.8
ARSPQELDQGTGAALCFFNPLFPGDLGPTK	A0A2C9F2A2 1xPhospho S/T	827.4	916.5	557.2	1001	581.8	423.6
RAPAAQPPAAAAPSAVGSPAAAPR	D3Z5B1 1xPhospho S	825.1	788.3	538.1	814.4	759.3	681.4
ATSPLIEETPIGSIK	S4R2R5 1xPhospho T/S	6193.7	6630.2	5123.9	6916.9	5071.7	3949
EVDQDDEENSEEDEMDSGTMVR	Q9JI11 1xPhospho S320(100)	693	709.4	452.4	683.7	727.2	532.5
RTEGYAAFQEDSSGDEAESPSK	Q62172 2xPhospho S92(100); S93(100)	2732.8	2781	2479.4	2322.5	2698.9	2725.6
DSFSQESSPSSPSDLAK	Q9QYX7 1xPhospho S	4532.5	4282.6	4068.2	3820.6	4333.5	4376.5
DQCCSGKGDMSDEDDENEFFDAPEIITMPENLGHK	Q3B7Z2 1xPhospho S349(100)	931.6	1018.2	1266.3	793.9	1120.8	1249.3
TALPTSGSSTGELELLAGEVPAR	Q80VP1 1xPhospho S418(85.7)	1323.1	1129.9	1535.2	1208.7	1619.5	1581.1
LHSSNPNLCADIEFQTPPSHLTDPLESSTDYTK	Q5DTM2 1xPhospho S/T/Y	506	481.2	299.3	529.4	393.7	306.4
GYSYFTGSSPPLSPSTPSESPTFSPGK	O88737 3xPhospho S1482(90.7); S1486(100); T1489(90.6)	2461.9	2335.8	1970.1	2385.1	2400.9	1956.5
NLLEDDSDEEEDFFLR	Q8BSN6 1xPhospho S30(100)	2152.8	1420.8	1788	1389.9	2653.3	2431.7
GGLEGQSSISMTDPQFLK	A0A0G2JDT9 1xPhospho S/T	2562.8	3169.2	2018.6	3345.5	2192.6	1746.1
DFINDDDDEEEGEEDEGSDSGDSEDDVGHKK	Q62383 3xPhospho S73(100); S75(100); S78(100)	1465.2	1662.4	2129.8	1266	1637.3	1810.2
SLTLAAPGEVRGPEGEQQDAGEFQEAEGGGGCCSSER	Q61923 1xPhospho S6(85.4)	118.7	116.3	81.8	114.8	101.4	93.2
AEPEKSEGAAEEQPEPAPAPEQEAAAPGPAAGGEAPK	Q91XV3 1xPhospho S92(100)	553.6	650.3	720.1	643.3	587.6	675.8
TTLYFDEEPELEMESLTDSPEDR	Q9QYX7 1xPhospho S1642(100)	743.9	688.9	626.2	662.4	728.6	769.5
RQSESIAAPPVASEDMDK	Q8BPN8 1xPhospho S2394(91.3)	2036.8	2163.2	2759.7	2211	2725.7	2864.2
GIEFPMADLDALSPIHTPQR	Q5SRX1-2 1xPhospho S160(100)	2339.8	1939	1573	2489.8	1995	1425.3
SLSPAATVTAELHYEQGSPR	Q80X80 1xPhospho S396(91.7)	2461.1	2090.2	1678.3	2273.5	2495.6	2070.5
SDVETATDSDTESR	Q8BJ42 1xPhospho S745(99.5)	2507	2102.7	2464.3	2149.2	3237.1	3096.8
VLSPLRSPPLLGSESPYEDFLSADSK	P14873 2xPhospho S1395(100); S1403(88.4)	937.6	911.7	960.2	759.3	1109.6	1274.1
AVSMHEVNMEMAENDPVSK	Q27PY9 1xPhospho S389(100)	1445	1717.3	1208.2	1905.3	1452.9	1300.1
GMYDGPVFDLTTTPK	Q62188 1xPhospho T509(95.3)	2224	2774.7	2451.1	3139.4	2024.7	2204.4
DLFELDSSEGEDSTDFFER	J3QK52 2xPhospho S676(100); S677(100)	537.3	472.2	476.1	453.2	567.5	493
YVSSDGTEKEEVTMQGMPQEPVNIEDGDNYSK	S4R2R5 1xPhospho S/T/Y	572.9	559.8	685.1	454.6	562.3	672
QICLVMLETLSQSPQGR	P60335 1xPhospho S173(100)	1007.3	775.2	695.7	1034.5	1133.6	730.9
GDMSDEDDENEFFDAPEIITMPENLGHK	Q3B7Z2 1xPhospho S349(100)	1696.3	1866.4	1225.1	1698	1690.9	1391
AAQPPTETAESSQAEEEK	P06837 1xPhospho S193(100)	1690.7	1868.8	1817.7	1674.4	1683.4	1608.2
SSTEARPGTSTAGTPDGPEAPPGPDASPDASFGK	O35954 1xPhospho S300(99.9)	87.4	80.7	97.8	91.3	97.6	99.3
SYSRFEEEDDDDDFPAPADGYYR	Q9JIS5 1xPhospho Y/S	484.9	654.3	353.1	633.2	366.2	457.7
HGVFLVRDSSTSPGDYVLSVSENSR	Q91VM1 1xPhospho S/T/Y	349.2	483.8	425.5	448.2	454.7	499.1
KGSLDSDNDDSDCPYSEK	A7E1Z5 2xPhospho S1017(100); S1020(100)	1350.4	1469.3	2462.8	1053.8	1432.4	1921.7
YFDSFGDLSSASAIMGNAK	A8DUK7 1xPhospho S53(100)	2908.4	1913.3	2313.2	2758.4	4882.7	2226.2
KAASTDLGAGEAVVGK	B9EHE8 1xPhospho S973(99.4)	2082	2496.8	2350.3	2117.6	2056.3	2275
TLSVAAAFNEDEDSEPEEMPPEAK	F8WI88 1xPhospho S130(100)	596.9	562.6	676.4	480.2	681.1	703.9
DQPPEADGQELPLEASDPESRSPLSGR	Q8C078 1xPhospho S91(89)	1360.2	1424.2	798.6	1372.7	1121.9	757.8
DVATSPISPTENNTTPPDALTR	G5E884 2xPhospho S219(90.1); S222(98.7)	1704.7	1670	1378.7	1566	1703.3	1403.9
ELALSSPEDLTQDFEELKR	A2ARP8 1xPhospho S765(99.1)	1770.6	1880.4	1464.4	1921.1	1632.8	1393
LAAGAESPQPASGNSPSEDDRSK	P16054 1xPhospho S329(100)	1367.7	1345.9	1442.5	1383.8	1401.4	1411.4
AETVSPGEVDAMTLGK	Q3UNH4 1xPhospho S495(100)	2962.9	2918.3	2539.4	3002	2797.9	2270.7
APSSDEECFFDLLSK	F6SX81 1xPhospho S315(92.9)	5496.3	5980.4	4196	5569.5	4929.4	3994.5
EAELSHPSSDSEENEAR	Q5F4T0 1xPhospho S1609(98.7)	599.8	511.5	258.7	532.9	511.1	250.9
KNTTKPETIPDMEDSPPVSDSEEQQESVR	Q8C9B9 2xPhospho S802(100); S806(97.1)	468.6	546.2	501.5	483.9	580.2	553.5
GGSPLTTTQGGSPTK	B7ZNF6 1xPhospho S263(99.5)	8608.5	8618	7330.5	8570.6	8890.7	7197.2
ARDSPEAGAGLGNGDMGPEGDLGATGGCDGELGSPLRR	Q6P1I6 2xPhospho S188(100); S218(100)	200.1	213.6	131.4	216.4	211.2	161.1
VVDYSQFQESDDADEDYGRDSGPPAK	Q80XU3 1xPhospho S19(99.8)	4323.3	3750.3	3133.9	3601.2	4013	3463.3
IDEPNTPYHNMIGDDEDAYSDSEGNEVMTPDILAK	Q9DCL8 1xPhospho S88(97.8)	635.1	561.8	527	622.3	565	567.9
LQAALDNEAGGRPAMEPGNGSLDLGGDAAGR	Q8C290 1xPhospho S58(100)	1292.9	1048.4	1064.7	1224.5	1227.3	1131.2
LQDSSDPDTGSEEEVSSRLSPPHSPR	H3BJU7 1xPhospho S930(88.8)	137	142	84.5	215.5	123.8	120.4
LEGAGSATIAEVEMPFYEDK	P20357 1xPhospho T552(99.5)	241	500.2	483.2	654.3	242.9	433.8
RTEARSSDEENGPPSSPDLDR	Q9D1F4 2xPhospho S203(89.9); S/T	2519.8	1884	1202.8	2194.5	2024.7	1352.6
SSSSSSSGVGSPAVTPTEK	E9QN14 1xPhospho S/T	1743.7	1830.9	2156.3	1617.2	2048.5	2436.9
GTGDCSDEEVDGKADGADAK	Q8VDD5 1xPhospho S1943(100)	5858.1	6941.9	7662.6	5363.9	6176.8	6871.4
SASSGAEGDVSSEREP	Q9DD18 1xPhospho S194(90.2)	5605.3	5789.2	4325.7	5512.2	5188.1	4502.7
QTLINIPALNDSDSEVEDISEIESNR	A0A3B2WBH9 2xPhospho S378(100); S380(100)	937.8	702.5	825.3	689.3	1260	982.6
KMSLQEPSQGGPASSSNSLDMNGR	Q8C078 1xPhospho S99(100)	1637.9	1583	1322.7	1601.4	1903.5	1418.6
NLHQSGFSLSGAQIDDNIPR	O08553 1xPhospho S537(99.7)	8822.5	11712.3	6603.8	12249.3	7730.7	5597.4
IADSSVQTDDEEGEGR	O88737 2xPhospho S2592(99.7); T2595(100)	2732.6	3160.7	2610.5	2927.6	2368.7	2174.7
SRTLSQSSESGTLPSGPPGHTMEVSC	Q9QYG0 1xPhospho S/T	3336.7	2982.3	1702.4	3002.5	2834.7	2536.4
LHQVYFDAPSCVK	Q62277 1xPhospho Y81(100)	2867.4	2516.7	2392.6	2750	2741.8	2558
NLASPEGTLATLGLK	Q8BPN8 1xPhospho S1856(100)	5662.2	4854.6	6234.1	4777.3	6798.2	7432.9
NFATGVPAVSMDELAAFADSYGQR	B5TVM2 1xPhospho S440(100)	437.9	292.5	306.2	268.2	359.1	322.8
DMSPTSTDTEVHR	A0A7N9VR94 1xPhospho S286(100)	1481.3	888.5	722.5	857	1422.1	1001.1
NENVATLSVSSLER	Q3UHD1 1xPhospho S1467(99.7)	1180.9	821	1160.2	875.3	1464.7	1708.6
SQIEESLGFCSAVSTPEVER	P59808 2xPhospho S115(100); T116(100)	157.9	110	119.4	104.1	140.7	144.4
EEQAASPVAEDVGDVGVSSDDEK	Q3UWC4 2xPhospho S186(100); S187(100)	324.4	350.5	432.7	276.6	318.5	356.8
SRSDIDVNAAASAK	E9QNY9 1xPhospho S600(99.8)	3790.8	3895.2	3075.2	3635.9	3463	3068.6
SQAIVNQNSETELMLEGDDDAVSLLQEK	Q9EPN1 1xPhospho S2128(100)	380.8	354.5	438.4	347.5	401.9	442.2
ALLDVLQRPLSPGNSESLTATANYSK	F6QYT9 1xPhospho S465(100)	675.2	704.4	474.3	835.8	510.8	468.1
TLSVAAAFNEDEDSEPEEMPPEAK	F8WI88 1xPhospho S130(100)	722.8	688.6	830.7	655.3	888.4	869.2
AGSATVLSGSIAGLEGGSQLALR	B2RRE2 1xPhospho S995(91.5)	366.5	432.7	370.4	531.7	455.3	456.5
MIEEDTEEEEDK	Q8R1B5 1xPhospho T113(100)	1173	1089.5	1740.3	1053.8	1513.9	1719.7
QENGAVVPLQAGDGEEGPAPQPHSPPSTK	E9PUL5 1xPhospho S208(99.6)	1954.8	1761.4	1730.8	1844.3	2065.4	1829.4
RSTQGVTLTDLQEAEK	A6H644 1xPhospho T645(88.3)	1819.5	3002.7	2218.9	2976.6	1789.5	2384.5
ARASLSDLSSLEEVEGMSVR	Q99KR6 1xPhospho S258(99.9)	866.8	820.1	641.1	1072	931.8	684.3
IAAPELQKGDSDSEEDEPAKK	Q05CA9 2xPhospho S157(100); S159(100)	620.1	876.9	1773.2	599.1	803.6	1353.3
SKDEEADSDNYEVLFNLEELK	Q8BKS6 1xPhospho Y77(92)	717.9	939.8	1216.5	720.6	880.9	1489.2
QPGMGPGSPVSDVDQEEPR	A0A0R3P9D0 1xPhospho S641(100)	385	318.6	312.7	380.3	419.4	366.7
SSGTASSVAFTPLQGLEIVNPQAAEK	Q8CCF0 2xPhospho T455(100); S/T	243.6	386.4	359.3	363.5	331.5	659.4
EPSGQPEDSPEAETSTLDVFTEK	A0A1Y7VLZ7 1xPhospho S391(98.2)	350.3	357.8	310.2	375	357.1	328.4
RRSFSAVAVVSSCENPEETVLSPQDECK	Q9Z307 1xPhospho S/T	826.4	743.7	693.7	772.1	626.7	637.1
SMDSSDLSDGAVTLQEYLELK	Q68FF6 1xPhospho S/T/Y	408.6	431.4	415.4	383	431.3	431.9
SPGTPAGEGSGSPPK	Q8K232 1xPhospho T358(99.9)	2200.8	2226.1	2020.9	2254.5	2274.7	2058.7
MLAESDDSGDEESVSQTDKTELQSTLR	Q3B7Z2 2xPhospho S188(100); S191(100)	4038.6	3711.8	3530.5	3306.6	4652.9	3987.1
DRSSSAPNVHINTIEPVNIDDLIR	P28028 1xPhospho S348(96.6)	601.7	603.5	459	629.9	673.4	527.1
NRLTVEEATASVSEGGGLQGISMKDSDEEDEEDD	J3QJW3 1xPhospho S1348(100)	411.8	367.6	678.9	371.3	566.7	789.3
GPHAKVSPVNDVDVGVYQLMQSEQLLSR	Q8R1T1 1xPhospho S232(100)	1851.8	1880.8	1402.2	2147.4	1711.4	1567.4
GFGFGQGAGALVHSE	Q4FJX4 1xPhospho S192(100)	1893.8	1982.4	1257.1	2038.1	1624.3	1175
GHPSAGAEEEGGSDGSAAEAEPR	Q8JZQ9 1xPhospho S120(99.8)	682.6	721.5	354	851.9	590.7	382.4
DELHIVEAEAMNYEGSPIK	Q61937 1xPhospho S70(100)	373	368.8	393.3	316.9	436.4	442.6
HTPNTSDNEGSDTEVCGSNSPSK	B9EJ80 2xPhospho S968(88.4); S973(100)	328.4	344.7	397	340.8	507.2	517.6
DSDQVAQSDGEESPAAEEQLLGER	Q3UPL0 2xPhospho S526(100); S531(100)	476.6	417.4	405.3	380.8	561.9	433.5
LSYASAESLETMSEAELPLGFSR	B1AQX6 1xPhospho S178(99)	569.7	578.9	544.2	618.6	567.7	478.2
GIAPASPMLGNAGNPNK	A0A1Y7VNZ6 1xPhospho S469(100)	2490.1	2641.1	1466.8	2787.3	1859.7	1451.1
DLEEVTMQLQDTPEK	Q80T41 1xPhospho T818(100)	6059.3	6397	7568.2	5710	6197.1	6626
DMPHPLAGSSSEEAVGGDSTPSPDLLMAR	Q8CE50 1xPhospho S/T	238.6	243.2	160.2	227.8	266.8	202.8
LVSQDNFGFDLPAVEAATK	Q62261 1xPhospho S446(100)	400	632.3	466.8	463.9	391.1	274
STLFLSTDAGDEDGGDSGLGPGAPPGPR	D3YZU4 1xPhospho S/T	428.8	382.1	436.7	418.9	448.3	439.1
KGSMISVMSSEGNIDSPVSR	Q04690 1xPhospho S878(100)	492.9	422.1	683.1	458.6	568.1	642.3
ATLSDSEIETNSATSAIFGK	A0A0R4J1F4 1xPhospho S/T	2535.8	2753.1	2093.2	2966	2488.9	2007
AEGAGTEEEGTPKESEPQAAADATEVK	Q91XV3 1xPhospho T36(99.6)	3963.1	4356.6	7680.1	4433.5	4620.9	6676
DEGEQEEEEGETEAEGEGEEAEAKEEK	A0A0R4J036 1xPhospho T565(100)	544.2	542	825.1	472.4	698.2	907.4
LASVSADAEVAR	P20357 1xPhospho S823(100)	3630.8	3265.2	2759.6	3380.8	4162.9	2352.7
SPAEPEAVNEIQQNELK	B2RQ14 1xPhospho S1103(100)	294.1	295.5	205.8	273.1	250.2	207.6
IADPEHDHTGFLTEYVATR	Q63844 1xPhospho T203(91.4)	711.5	464.3	669.3	544.8	1099.1	695.5
KLPSESDLLEGEVTDEDEEAEMSR	Q3USB7 1xPhospho T557(100)	1446	1708.4	1116.6	1916.2	1292.9	1395.2
NRSDIAAAQQSGMSLSNSK	B1AQZ0 1xPhospho S446(100)	1393.9	1365.5	2143.7	1150.1	1575.8	2138
RSSLIETGQGAEGGFSLR	Q9DC04 1xPhospho S686(91.7)	1414.5	1293.7	999.4	1383.7	1314.1	1129
EVHDELEDLPSPPPPLSPPPTTSPHK	Q8BUV3 2xPhospho S188(100); S194(99)	3448	3387.3	1791.4	3407.1	3360.9	2211.4
GDMISQSGLSNSTESLDSMK	Q9D415 2xPhospho S608(100); S/T	601.9	742.4	684.6	721.8	811.8	721.5
GGLEGQSSISMTDPQFLK	A0A0G2JDT9 1xPhospho S1162(99.4)	1595.9	1830.5	1310.6	1889.6	1328.4	1055.5
EPAAPASPAPSPVPSPTPAQPQK	A2AJI0 3xPhospho S544(100); S548(100); S552(99)	1295	1313.2	1024.4	1322.4	1324.6	1089.9
AHSLGTLDPAFTSTEDLNCK	G3X9J0 1xPhospho S394(84.7)	519.9	499.2	340.4	525.3	392.5	305.3
NPETPTELQFIEADLR	A0A1L1STC6 1xPhospho T2258(95.1)	960.8	762.6	852.2	871	1129.1	1000.7
CSSPVDMDHSNAEGGQSPGPEK	Q6A018 1xPhospho S	597.9	539.6	469.4	534.4	675.9	776.7
TLSQSSESGTLPSGPPGHTMEVSC	Q9QYG0 1xPhospho S352(85)	1995.6	2015.7	1696.6	1990.6	1965	1902.8
QSSAPASPAASAAGLAGQAAK	A0A286YCB8 1xPhospho S	1709.7	1343.4	2033.1	1481.5	2021.2	2018.9
VRHFSQSEDTGNEVFGALHEEQPLPR	A0A1W2P832 1xPhospho S819(98.5)	662.6	604.5	402.7	733.2	598.5	404.3
RTEARSSDEENGPPSSPDLDR	Q9D1F4 3xPhospho S203(100); S204(100); S212(89.7)	1109.7	841.7	674.9	788.5	891.8	706.9
RILSDVTHSAVFGVPASKSTQLLQAAAAEASLNK	Q3UHJ0 2xPhospho S648(83.6); S/T	1474.1	2025.6	819.6	1781.5	961.9	833.3
VVNGPASPSESTSEEPGSQPEHSPSR	Q0KK55 1xPhospho S967(88.2)	417.8	375.4	213.7	397.5	370.2	244.9
RLSNGSIDSTDDTSQIVELQELLEK	Q8BSS9 2xPhospho S263(98.7); T264(99.7)	706.7	675.5	695.5	571.8	881.5	745.8
AQNSTDSAAEEEEEAEAAAFPEAYRR	F8WIG2 3xPhospho S281(100); T282(100); S284(100)	1189.7	1225.6	1016.2	1159.6	1043.2	870.3
EQGSSGLGSGSSGGGGSSSGLGSGYIGR	Q3UHJ0 1xPhospho S21(77.5)	83.7	74.2	53.1	73.1	74.7	67.8
AVDSSSEEIEVEVPVVDRR	Q5XG69 2xPhospho S630(99.5); S	1391	1380.9	998.8	1284.8	1456.7	1132.9
ALESPERPFLAILGGAK	P09411 1xPhospho S203(100)	5242.8	5374.3	4470.8	6131.6	5164.7	3972.3
AKSPQPPVEEEDEHFDDTVVCLDTYNCDLHFK	Q8C290 1xPhospho S247(100)	3893.1	3960.5	3470.8	3806	3635.2	3630.5
ETPAASEAPSSAAK	Q91XV3 1xPhospho S192(94.2)	5521.9	5694.6	5651.7	5553.1	5898.5	5606.8
LYSSMSDTNLAEAGLNYHAQR	O88737 1xPhospho S1990(91.4)	380.7	357.8	259	425.1	371.3	287.4
YTDQSGEEEEDYESEEQLQHR	F6SFF5 1xPhospho Y77(90.2)	646.4	493.2	391	498.2	565	511.1
EELASDLEEMATSSAK	A2APD7 1xPhospho S229(100)	1593.8	1663.4	1666	1479.1	1746.2	1753.7
AAEEARGSETLGGGGGGAAGTR	P31650 1xPhospho S21(98.1)	2364.3	2261.9	1207.7	2464.1	1494.8	1012.8
NHPGSDTSPEAEASSGGGGVALK	Q9QXW9 2xPhospho S18(99.4); T/S	175.8	160.9	179.2	169.2	203.7	223.7
LVAEQVMGDEFDLDSDDELQIDER	Q80TJ7-2 1xPhospho S514(100)	337.7	348	287.5	371.8	352.9	294
AEYVFIVDSDGEDEATCR	A2RRY2 1xPhospho S85(100)	1744.7	1580	1138.3	1591.1	1592.2	1234.4
RGSPGGVEMNVELPQQEGDDDDDEDEEAAAGR	Q9D6W8 1xPhospho S130(100)	378.1	352	334.3	318.6	368.2	377.1
ELGYPQEDDEEDEDEEEDEEEDSQAEVLK	Q60829 1xPhospho S130(100)	487.6	488.8	435.1	453.4	437	418.6
IGELEVGQMENISPGQIIDEPIRPVNIPR	Q99104 1xPhospho S1450(100)	925.8	776.5	779.9	908.5	881.5	804.1
SNSFSDEREFSAPSTPTGTLEFAGGDAK	E9Q616 1xPhospho S5555(87.4)	889.4	875.9	997.6	777.9	1014.8	1030.3
RPGTLSPQPLLTPQDPAALSFR	A0A0R4IZX8 1xPhospho S71(99.6)	1138.2	1089.9	688.3	1263.4	958.3	800.6
TALPTSGSSTGELELLAGEVPAR	Q80VP1 2xPhospho S418(84); S/T	895.6	845.8	993.6	847.7	1038.5	1018.1
ATLEQPETDEVEQVSESNSIEELER	O54988-2 2xPhospho S643(99.2); S647(99.9)	1593.8	1456.8	894.4	1485.2	1543.6	1227.2
APPASKASPAPTPTPAGAASPLAAVAAPATDAPQAK	A0A0A6YY91 2xPhospho S920(84.3); S932(96.1)	420.6	456.9	353.7	423.3	431.8	369.2
TYSGPICLQDPLDK	B7ZMT2 1xPhospho S397(94.8)	186	184.4	242.5	182.5	215.9	236.1
GVNFAEEPMRSDSENGEEEEAAEAGAFNAPVINR	P31324 1xPhospho S83(99.1)	568.6	567.8	366.3	645	520.2	393.3
RVVLGDSVDGGGADQLGGVAEVR	P49070 1xPhospho S88(100)	325.2	349.2	381.8	474.1	399.4	406.1
GNSGLGFSIAGGTDNPHIGDDPSIFITK	Q62108 1xPhospho S73(100)	1383.2	1333.1	807.7	1562.3	1221	882.3
IQNTGDYYDLYGGEK	P35235-1 1xPhospho Y63(95.1)	1105.7	1006.5	932.3	833.1	1060.1	1043.2
KTTLYFDEEPELEMESLTDSPEDR	Q9QYX7 1xPhospho S1642(100)	1368.6	1392.4	974.7	1302.5	1202.7	1102.6
KKSPNELVDDLFK	Q3KQQ1 1xPhospho S113(100)	2530.3	3399.4	4523.5	2491.3	2926.7	3896.9
RISDSEVSDYDCEDGVGVVSDYR	A0A2I3BRM1 3xPhospho S658(100); S660(100); S663(99.8)	705.9	434.9	473.8	753.4	684.5	505.1
RNVTASDEEEGAGLFDSAGK	A0A2R8VHF1 1xPhospho S900(90.7)	1421.4	1617.2	1462.9	1546.6	1551.3	1531.2
SEQSSMSIEFGQESPEHSLAMDFSR	P14873 1xPhospho S1649(97.8)	2755.3	2145.2	1936.4	2342.7	2688.1	2201.8
DQTGALGPAPGASILSSSPPPPSTLYR	A0A0R4J0T9 1xPhospho S442(99.5)	431.2	367.6	310.9	425.3	416.6	387.8
FIAFSGEGQSLR	Q8C2D2 1xPhospho S299(100)	779.4	692.2	669.7	629.7	744.7	591.3
QILEMSAEEDNLEEDDTAVSGR	O88737 1xPhospho S865(100)	568.9	461	460.4	473.3	622	501.6
RRPVSVSPSSSQEISENQYAVICSEK	D3Z079 2xPhospho S867(90.7); S871(91.4)	1971.8	1719.6	2029.1	1582.8	2093.4	1954.7
TDTAADGETSATESDQEEDAEIK	Q9WV92 1xPhospho S547(99.8)	385.9	321.7	292.9	354.6	373.7	317.5
SQEDEEEISTSPGVSEFVSDAFDTCSLNQEDLRK	Q9D5V6 1xPhospho S283(99.6)	479.4	488.8	463.6	475	547.3	568.2
RSNSVDTGPSSSLSTPTEPLSPTSSLGEERN	Q9Z1E4 1xPhospho S711(95.2)	781.3	948	621.4	891.3	824.6	641
AVASSPAANNSEVK	Q80VC9 1xPhospho S555(99.7)	1278.8	1272.8	1142.5	1279.3	1208.5	1006.2
ETSPETSLIQDEVALK	P20357 1xPhospho S1161(99.6)	6328	5973.4	6031.3	6034.2	6398.3	5820.4
GLYDGPVCEVSVTPK	O08553 1xPhospho T509(100)	11257.4	11766.8	13185.1	12381.6	10762.7	11190.7
ANSAEGGNGLEEDVSAEETSFSDQPVFFR	A0A1Y7VNP1 1xPhospho S621(100)	332.4	249.2	114.3	256.4	284.2	131.6
LPMGSQCSVDLESASGEK	Q80YX1 1xPhospho S72(99.9)	169.4	212.6	215.1	201.7	209.6	224.2
DGELPVEDDIDLSDVELDDLEKDEL	Q3TML0 1xPhospho S433(100)	240.7	284.7	403.2	337.4	302.4	424.8
KDSVPQVLLPEEEK	A2AFJ8 1xPhospho S391(100)	1229	1306.6	2370	1089.7	1649.7	2427.8
EHFCDYTEDELNEILNGMDEVLDSPEDLEK	S4R2R5 1xPhospho S1043(100)	1003.1	828.5	859.5	978.9	890.4	832.5
AGSISTLDSLDFAR	E9QM90 1xPhospho S180(99.5)	1924	2302.1	2124.2	2394.5	2207.7	1928.2
TYETPPPSPGLDPTFSNQPVPPDAVR	Q9WV34 2xPhospho T114(85.9); Y115(85.9)	2710.6	2625.2	2560.4	2587.1	2930.3	2647
ARSMDSSDLSDGAVTLQEYLELK	Q68FF6 1xPhospho S419(99.9)	1508.6	1648.6	1310.7	1620.5	1397.3	1344.1
SLDSDLSDGPVTVQEFMEVK	E9PVA6 1xPhospho S415(99.5)	438.2	450.6	517.6	391	521.6	452
FTGYQTIQQQSSSETEGEGGNTADASSEEEGDRVEDGK	Q9JMG7 2xPhospho S121(100); S122(100)	1062.3	901.8	1043.7	820.3	1137.7	1155.9
ALVADEPEDLDTEDEGLISFEEER	A2AJ26 2xPhospho T2410(100); S2417(100)	236.7	224	168.2	228	240.8	196.8
QSPDEFCHSDFEDASQGSDTR	Q5DTY9 1xPhospho S137(100)	717.9	605.4	494.5	649.1	727.5	574.9
RSTLFLSTDAGDEDGGDSGLGPGAPPGPR	D3YZU4 1xPhospho S1255(98.2)	1087.2	1067.4	1032.2	1081.8	1058.6	963.7
GVGIISEGNETVEDIAAR	A0A0G2JGX4 1xPhospho T643(100)	2354.1	2267	1704.4	2824.5	2427.6	1752.9
RPDPDSDEDEDYERER	Q8JZX4 1xPhospho S155(100)	3398.3	3129.5	2012.9	3166.5	2977.4	2253.8
QQRVSLPTANPDVSSGITQIK	Q8C419 1xPhospho S/T	893.5	651.3	1058.9	782.9	1286.2	1052.9
GPPEGSETMPYIDESPTMSPQLSAR	Q5SSL4 2xPhospho S53(100); S57(100)	2032.3	2119.3	1405	2161	1869.1	1546.2
MESPIPILPLPTPDAETEK	Q9Z2Q6 1xPhospho S327(100)	2822.8	2921.8	3045.9	2960.8	2975.1	3108.4
SGSPGTPAYPLSDLLFQSYQER	Q9DBT3 1xPhospho S/T/Y	139.4	122.9	96.2	133.9	113.6	133.1
VDNSSLTGESEPQTRSPDCTHDNPLETR	A0A0G2JGX4 1xPhospho T/S	1516.8	1286.2	1058.1	1477.6	1482.7	1298.5
RHRSTPHLDGAGGGAAGEDGDLGLGSAR	Q2WF71 1xPhospho S726(96.8)	496.2	336.6	328.8	470.4	553.7	408
RKISSESFSSLSSDYLETSPEEEGECPLSR	Q3UH83 2xPhospho S8(50.4); S10(48.4)	547.2	430.7	559.7	430	699	569.6
SSPPPLSGASEVDAGELGSER	A6X919 1xPhospho S	748.7	639.7	675	634.6	939.8	822.4
SAEALGPGALVSPR	F8VQ11 1xPhospho S155(100)	933.3	752.6	984.2	728.2	1100.1	1038.7
VGAHGSEEGAVFK	Q8BMK4 1xPhospho S367(100)	2380.9	2364.9	2569.5	2377.7	2577.3	2399
AKPSPEHAPTISAPDASGPQK	Q8VCI5 1xPhospho S35(100)	1687.8	1797.7	1606.5	1997.9	1607.6	1763.8
EAAEAEPAEPSSPAAEAEGASASSTSSPK	P26645 1xPhospho S/T	6919.6	6976.1	6855.2	6971.3	7174.2	6571.3
GEGLYADPYGLLHEGR	B1AQX6 1xPhospho Y431(100)	509.6	437.9	246.7	434.9	460.6	264.2
ASTFCGTPDYIAPEILQGLK	Q3UNG2 1xPhospho S504(93.3)	371.6	904.9	671.6	1173	522.9	1051.6
GLYDGPVCEVSVTPKTVTPASSAK	O08553 4xPhospho T509(99.9); T512(100); T514(99.8); S/Y	893.4	1074.2	1954.4	928.9	969.2	1366.1
QTSQQPAGPPAQQRPPPQGGPPQPGPGPQR	O88935 1xPhospho T/S	2305.9	2440.3	2038.7	2527.9	2005.4	1660.2
GPGDTSNFDDYEEEEIRVSINEK	P05132 1xPhospho S339(100)	2732.2	2644.8	2378.2	2818	2516.5	2322.7
RGSNVSLTLDMSSLGSVEPFVAVSTPR	Q5U1U5 2xPhospho S217(100); S220(99.8)	107.9	97.7	112.2	95.6	132.7	126
HVPASAVVSSAMNSAPVLGTSPSSPTFTFALSR	F8VQ11 2xPhospho S373(85.6); S375(85.5)	226.8	314	242.2	282.5	291.9	314.9
RQSSPSCVPVAETSSSIGNGDGISK	E9PX30 1xPhospho S/T	508.7	445.2	501.8	448	596.6	636.2
ELTGSNLLLQSPGVLTAAR	P20934 1xPhospho T208(100)	806.7	742.6	597.4	876	763	651.1
ESVSLAGTPSDETLATDPLGLAK	C7G3P1 2xPhospho T843(90); S845(98.8)	832.6	668.5	815.4	650.7	920.8	868.2
QRSSEYSDDFDSDEIVSLGEFSDTSTDESLVR	Q3TRR0 1xPhospho Y44(74.5)	119.9	101.3	104.4	114.3	101.5	76.3
LPVKPVIGGSSSEDDAIVADASSLMHGDNPGLEFR	A0A0G2JDE3 1xPhospho S	362.8	319	188.8	416.7	328.4	218
GGGSAAAAAAAAASGGGVSPDNSIEHSDYR	Q4FJL3 1xPhospho S151(100)	293.4	305.8	238.1	274.3	254	232.9
EHGYLGNLSAVASTEGTIEETLNEASR	Q99P72 1xPhospho S244(89.7)	401.3	356.9	300.5	394.8	338.7	283.8
DVAGDASESALLK	A0A0G2JGX4 1xPhospho S455(93.1)	1644.3	1614.7	1186	1318.2	1444.9	1568.7
RLSTSSLSSTGSSSLLEDSEDDLLSDSESR	Q8R071 2xPhospho S130(87.1); S135(100)	5159.4	5207.8	3284.7	5132.5	3939.5	2781.2
RHSFMSTEPLSAEASLSSDSQR	O08576 1xPhospho S366(100)	654.9	604.8	460.3	730.7	649.8	505.8
LAEPVASSQVLIVAAAAPTSPDHSPA	E9PW07 1xPhospho S699(98.7)	407	380.2	277.5	443.5	354.3	273.9
RHSFMSTEPLSAEASLSSDSQR	O08576 1xPhospho S/T	1363.8	1215.5	759	1222.9	1262.1	1082.4
LNSGSLSEDLGSAGGSGDIILEK	A2CG76 1xPhospho S289(94.6)	158.5	126	154.8	141.8	154.3	154.9
QQLSDSVSDTVALSAAVPREPSGQPEDSPEAETSTLDVFTEK	A0A1Y7VLZ7 1xPhospho S391(82.8)	362.5	327.7	349.6	343.6	456.6	402.3
SGSGLQEPMMPFGASAFK	Q8C015 1xPhospho S290(95.1)	479.8	517.3	417.8	522.4	574.1	469.9
GPPEGSETMPYIDESPTMSPQLSAR	Q5SSL4 1xPhospho S53(89.5)	2553	2576.3	1949.5	2729.6	2527.9	2116.9
YQDEVFGGFVTEPQEESEEEVEEPEER	Q571F9 1xPhospho S189(100)	293.4	283.5	250.6	271.6	337.2	300.8
VCSSMDENDGPGEGDELGR	Q9JLM8 1xPhospho S	1308.2	1199.6	1121	1147.8	1504.9	1174.2
LPAGSSELALSSPPPVK	D3Z0G6 1xPhospho S585(100)	1827.1	1989.7	1696.3	2197.2	1816.9	1368.7
SYNNPPCEENLFSDYISEVER	G3X9V4 1xPhospho S/Y	285.9	259.6	179	256.9	226.7	214.4
MLPHAPGVQMQAIPEDAVHEDSGDEDGEDPDKR	A0A0R4J008 1xPhospho S394(100)	968.1	965.3	1131.7	924	1106.7	1221.8
SMTAELEELVDK	Q80Z38-2 1xPhospho S/T	3159.4	3589	3632	3057.9	3211.7	2841.3
GAESAESADAAIMNNDPNFTETIDESK	E9QNF7 2xPhospho S1304(100); S1307(100)	295.8	352.5	308.6	349.5	352.1	320.7
YAPTTTPSPEDGFEVQPLHPDK	E9Q517 2xPhospho T486(91.4); S488(99.9)	1843.4	1662.2	1577.3	1486	1892.1	1630.2
MESPIPILPLPTPDAETEK	Q9Z2Q6 1xPhospho T336(100)	5398	4304.3	6299.2	4545.6	6031.7	6237.1
YAALSVDGEDEDEGDDCTE	Q8BGD9 2xPhospho S597(100); T610(100)	403.2	410.1	303.3	425.8	386.4	292.9
ILYLEDLDLSSSESGTTVCSPEDPALR	Q14CH0 1xPhospho S752(100)	486.8	408.1	388.1	464	515.2	437.9
APGSPVSSLSADQASSSTLLPLNSGEFSR	Q8VBT9 1xPhospho S193(99)	425.9	418.4	496.6	440.8	420.1	443.2
TVSVEGDAPGSDLSTAVDSPGSQPPYR	A4GZ26 1xPhospho S262(97.4)	486.5	452.9	436.6	490.1	478.8	464.1
AADLEDTTEEETAK	A0A0R4J124 2xPhospho T332(100); T333(100)	1232.3	1174.1	1534.4	913.9	1457.2	1521.1
TSLPQHVMEPPVGAAAAGTSGSSLDSFSK	A0A0N4SVB5 1xPhospho S/T	612.4	593.5	529.1	595.4	644.4	632.6
NVTASDEEEGAGLFDSAGK	A0A2R8VHF1 1xPhospho S900(99.8)	1067.2	864.2	903.2	782.4	1093.5	1328.2
AVSMHEVNMEMAENDPVSK	Q27PY9 1xPhospho S389(100)	2993.5	3605	2498.9	3749.4	2806.5	2549.1
ALELEPLELEGSLAGSPPGLAPPPPPHR	B2RSG4 1xPhospho S64(100)	611.8	494.8	434.8	654.1	569.1	432.2
SFPSRSPSQGDEDSALILTQDNLK	Q9Z2C9 1xPhospho S595(87.4)	584.4	543.9	596.6	557.1	599.6	595.1
KGDVEGSQSQDEGEGSGESER	Q6PIE1 1xPhospho S681(100)	766.3	626.6	631.9	554.1	752.2	545.8
VEEEDTGDPFGFDSDDESLPVSSK	Q65Z40 1xPhospho S77(98.5)	820.5	863.7	966.1	799.2	921.3	894
AAAELLQSQGSQAGGSQTLKR	Q9R1T4 1xPhospho T418(91.4)	2883.8	4069.3	2587.1	4912.5	2358.2	3081.3
DPGEPAVLEGPTLPCCYGRGEEESEEDSYDPR	O88737 1xPhospho S3301(98.2)	210.5	190.8	151.4	202.7	199.5	182.7
SNGPTPELLASSPPDNKSPDEATAADQESEDDLSASR	F8VPU2 1xPhospho S875(96.5)	105.8	72.1	129.8	67.2	146.8	164.1
EAGIVHSDAEKEQEEEEQK	Q3TUQ5 1xPhospho S347(100)	210.5	219.9	425.2	167.2	257.6	352.8
AQSLPLPSLAGPDASVGK	Q3UGY4 1xPhospho S2300(100)	416.2	451.9	386.7	472.6	451.7	385.2
VLLLEANRHSPGPER	Q9Z0H8 1xPhospho S924(100)	1219.2	1048.5	652	1377.9	881.3	686.4
SDSRSESPEPGYVVTSSGLLLPVLLPR	Q920R0 1xPhospho S/Y/T	789.3	565.2	664.4	573.8	857.4	770.4
ETSINGLLEDFDNISVTR	Q8C015 1xPhospho S93(99.9)	1139.9	1243.2	827.5	1284.3	869.4	812.9
DKPVYDELFYTLSPINGK	Q1MWP8 1xPhospho S459(100)	837.7	751.7	737.6	680.2	749.3	823.4
TEATQGLDYVPSAGTISPTSSLEEDK	A2ARP8 2xPhospho S1133(99.6); S/T/Y	1227.4	1225.5	1940.5	1072.7	1633.4	2154.3
AAKESEEEEEEEETEEK	A0A286YDA2 1xPhospho S561(100)	1413.4	1956.8	2757.4	1515	1512.6	2320
LKEDSEAESTESVPLVCK	Q8C419 1xPhospho S/T	2569.2	2366.2	3835.5	2091.6	2952.2	3795.4
ESLAQGPDAATADELSSLGSDSEANGFAER	Q5SPX8 2xPhospho S74(99.6); S79(87.4)	233.5	229	210.6	260.6	280.6	231.1
HPLLSPGGPQSPLRGSTGSLK	Q80VC9 1xPhospho S373(91.1)	301.2	432.4	344	412.2	340.3	335.9
QFDSPMPSPFHGGSFTLPLDTMK	P20357 2xPhospho S309(100); S313(100)	3830.1	2878.3	1667.2	2946.4	6877.6	1018.6
RLSDSNFMANLPNGYMTDLQRPQPPPPPPSAASPGATPGSATASAER	O88935 1xPhospho S9(92.1)	167.3	136.2	103.6	182.3	144.8	116.8
RASVSTNQDTDENDQELGMK	P58871 1xPhospho S887(88.1)	609.5	553.3	782.3	577.2	853.5	768.6
HSSIFDQLDVVSYEEVVR	P70290 1xPhospho S/Y	448.3	693.4	731.2	635.8	569.4	777.8
LTESMTNVLEGDSMDQDVESPVAIHQPK	P48542 1xPhospho S25(100)	423.5	436.9	390.3	455.4	458.1	367.1
GPSSQEDESGGLEDSPDR	E9PV14 1xPhospho S1354(100)	1869.7	1814.1	1120.6	1891.5	1585	1125.3
VPSAPGQESPVPDTK	A2ARP8 1xPhospho S2027(100)	5381.1	5861.9	4784.3	5732.6	5079	4321.4
AQLLHALSLDEGGPEPSLSDSSSGGSFGR	Q8C7U1 1xPhospho S172(100)	293.1	236.7	170.5	343.1	217.5	167.1
QSAGPNSPTGGGGGGGSGGTR	B7ZWK9 1xPhospho S53(98.9)	888.4	845.7	640.2	854.6	856.3	723.3
IEDVGSDEEDDSGK	P11499 1xPhospho S255(100)	7039.9	7459	7854.9	6094.8	8046.9	9748.2
HTVIAAQSLEALSGLQK	B1AQX6 1xPhospho S98(100)	1122.5	1430.1	2236.7	1363.6	1331.6	1616.4
LRYDSYSSYCNAVAEAEIEAEEGGVEMR	Q80UP8 2xPhospho S433(48.3); Y/S	189.4	208.4	136.6	210.3	178.8	175
RPSVTQGTGLSTQPECGPK	Q69ZF3 1xPhospho S893(99.8)	305.2	345.5	244.2	305.1	286.6	295.8
EVEDKESEGEEEDEDEDLSK	E9PUD0 1xPhospho S116(100)	1417.2	1857.5	3490.7	1270.5	1590.2	2835.2
QLSVPASDEEDEVPAPIPR	Q6P542 1xPhospho S107(99.8)	2636.6	2244.2	2015.4	2376.5	3116.1	2199.4
QAGVAAAASLVSVDGEVEAGGEGGTR	A2AHG0 1xPhospho S584(100)	91.6	101.3	94.5	109.6	86.6	86.2
IELPNSTSTEVEMTPSSEASEPVQNGNLSHNIEAADAPK	Q14BI1 1xPhospho S/T	242.1	252.5	205	252.7	206.4	203.4
AVSEEGNDSAGGAALK	E9PVU7 1xPhospho S14(89.2)	1756.5	1685.4	1477.3	1772.8	1654.4	1303
NCPSPMQTGAATDDSK	Q9CXQ0 1xPhospho S38(100)	997.9	904.2	1247.7	863.1	1431.6	1987.7
LKPFFEGMSQSSSQTEIGSLNSK	Q3TAB8 1xPhospho S408(90.4)	2945.4	3051.7	2266.2	2717.5	2605.6	2018.4
VVSSTSEEEEAFTEK	E9Q0A7 2xPhospho S194(93.2); T/S	7720.3	6925.1	8048.2	5986.3	8288.4	6940.2
SVSTPSEAGSQDSGDGAVGSR	A2BFF8 1xPhospho S95(73.8)	508.8	419.4	406.2	490.6	502.8	456.4
SETLVNAQQTPLGTPK	Q6ZQE7 2xPhospho T108(100); T112(100)	4433.9	4206.4	6290.2	3451.2	5243.6	6121.7
DVTNLTVGGFTPMSPR	O55201 1xPhospho S664(100)	576.1	530.7	422.3	543.3	538.5	424.2
AFTFDDEDDELSQLK	Q3UM95 1xPhospho T21(100)	866.8	1327.8	1765.4	1145.6	904.5	1230.7
QTTAPATMSTAASGTTMGLVEQAK	Q5SVJ0 1xPhospho S331(88.5)	1578	1416.9	1201.3	1444.4	1265.5	1276.6
SPERTEEVLSPDGSPSKSPSK	Q9QYB5-2 1xPhospho S651(98.9)	3578.1	3965.6	5192.8	3323.1	3818.1	4702.3
DKTESVTSGPLSPEGSPSKSPSK	Q9QYB8 1xPhospho S/T	4154	5074.7	6578.5	3991.3	4233.6	5644.6
FDSNVSGQSSFGTSPAADNIEK	A0A0J9YUB6 1xPhospho S93(99.7)	133.3	121.4	165.5	125.9	178.6	201.3
NLGSINTELQDVQR	Q3UZ06 1xPhospho S137(100)	646.3	383.5	664.3	426.1	957	904
LLPEGEETVESDDDKDER	Q9CWU4 1xPhospho S156(100)	1080.7	918.2	1712.9	776.3	1354.2	1441.5
RGSMFYDEDGDLAHEFYEETIVTK	Q9WVF8 1xPhospho S50(99.9)	1313.2	1695.1	1534.6	1777.1	1427.4	2213.4
SMSAPSDLEMIGNEDLEFTR	E9Q2E4 1xPhospho S1533(87.8)	378.6	330	343.3	361.8	393.6	332.2
AAGGAASPGPGGGAR	Q8R554 1xPhospho S749(100)	2226.4	2034.7	1659.3	2386.1	1981.9	1609.4
SNSQENVEASHPSQDGK	B2RUJ5 1xPhospho S573(99.5)	2601.1	2591	2039.6	2534.4	2924.5	2092
RTGSNISGASSDVSLDEQYK	Q3B7Z2 1xPhospho T375(90.2)	1065.3	1146.3	888.3	1051	893.7	954.5
LISESSPMNEFETLTAK	Q3UHE7 1xPhospho S255(83.4)	3035	2536.3	3033	2583.8	3779.2	2964.2
EVDGLLTSDPMGSPVSSK	Q7TQH0 1xPhospho S597(100)	1044.9	1027.4	1050.5	1118.3	1295.5	1143.5
AQNSTDSAAEEEEEAEAAAFPEAYRR	F8WIG2 1xPhospho S284(97.7)	816.5	728.3	459.5	794.5	844.8	748.4
YVSSDGTEKEEVTMQGMPQEPVNIEDGDNYSK	S4R2R5 1xPhospho T3795(84.3)	558.7	663.9	791.6	531.5	658.7	838.2
VTNDSSSSSSSSSSDSDSDGEEHDSDRAPR	Q3U422 2xPhospho S163(98.1); S172(88.3)	251.4	218.9	113.4	236.9	197.3	83.2
QPGMGPGSPVSDVDQEEPR	A0A0R3P9D0 1xPhospho S641(100)	129	92.1	99	100.9	119.4	90.6
SRTGSESSQTGASATSGR	Q8BGD9 1xPhospho S422(82.1)	1180.7	1020.1	979.6	977	1356.7	1169.3
SHGAEGGGGSPEK	Q76LS9 1xPhospho S382(100)	3170.1	2812.6	5085.5	2610.9	4352.2	5201.2
EIEDLSQSQSPESETDYPVSTDTR	Q9EPN1 1xPhospho S1001(99.9)	875.9	804.8	708.5	797.4	867.9	760.2
AEAAAAPAVAPGPAQPGHVSPTPATTSPGEK	O08919 2xPhospho S263(99.6); S270(86.4)	875.9	943.1	824.9	874.8	883.1	819.9
GLEFPMTDLDMLSPIHTPQR	Q3UDC3 1xPhospho S160(100)	1161.5	990.2	901.9	1275.9	1088	853.9
VQGEAVSNIQENTQTPTVQEESEEEEVDETGVEVK	P70670 1xPhospho S2138(99.9)	920.5	951.7	821.5	930.7	1096.8	877
QFDSPMPSPFHGGSFTLPLDTMK	P20357 2xPhospho S309(100); S313(100)	8529.7	6273.3	3791.7	5895.1	13764.1	2186.5
GPPPGSPEPPILLAAPPVASACLGGR	Q3UHU5 1xPhospho S255(100)	315.3	318.7	223.7	406.3	300.2	217.1
LADVSAPSGGPPPPHSPYSGPPSR	B1AQX6 1xPhospho S527(89.3)	602.5	514.7	301.6	639.6	497.9	294.3
QFSTSSIDLTPLDIDTLPTR	Q61625 1xPhospho S896(76.8)	698.1	531	637.1	643.3	787.3	643.7
LAAGAESPQPASGNSPSEDDR	P16054 1xPhospho S329(100)	1027.1	915.8	748	1019.5	990.2	826.6
AVGSMPTAGSAGSVPENLNLFPEPGSK	Q7TN29 1xPhospho S239(100)	1766.7	1902.7	1346.5	1874.1	1533.8	1220
HSAILASPNPDEK	Q5D0A4 1xPhospho S63(100)	1787.7	2739.1	3861.3	2175.2	2338.3	3246.1
VASPSQGQVGSSSPK	Q68FH0 1xPhospho S336(99.6)	2787	2969.4	4018.4	2694.9	3267.9	3425.8
RLSVEESGLGLHLGPGR	Q8BLS7 1xPhospho S258(100)	347.4	299.7	213.2	438.1	273.1	199.2
LSAITMALQYGSESEEDAALAAAR	Q8BSQ9 2xPhospho S353(100); S355(100)	359.6	337.5	236.3	322.3	364.8	266.7
KPGNNEGSGAPSPLSK	Q61548 1xPhospho S300(93.1)	7079.3	7770.6	6535.9	6940.3	7173.1	6511.5
SSPKEEVASEPEEAASPTTPK	A2APD7 2xPhospho S245(98.9); S252(100)	2185.1	2596.3	3746.3	1984.4	2851.9	3752.3
ELPSPSHSEDSFGLGAAPLGSEPPLSQLVSDSDSELDSTER	Q5DTT2 2xPhospho S501(95.1); S503(80.1)	252.5	197.3	181.4	205.9	275.6	197
NLSQIENVHGYVLQSHISPLK	Q91XM9 1xPhospho S65(99.9)	1940.6	1574	1828.9	1653	2113.8	2442.5
ISESGQFSDGLEDR	Q8C996 1xPhospho S56(98.7)	5003.3	4774.3	4065.2	4681.1	4650	3942.3
ARSPQELDQGTGAALCFFNPLFPGDLGPTKR	A0A2C9F2A2 1xPhospho S209(100)	259.9	263.8	134.8	272.3	160.6	138.1
IRAEEEDLAAVPFLASDNEEEEDDK	C6EQH2 1xPhospho S2839(100)	336.9	396.7	515.1	343.6	377.8	434.6
LGGAPTGQGVSPSPSAILER	B1AQX6 1xPhospho S397(100)	2269.7	1771.9	1672.6	1980.3	1965.6	1409.3
GHYEVTGSDDEAGK	E9Q616 1xPhospho S5607(100)	4405.7	4006.8	3815.5	3435.1	3531.5	3525.2
QNSATESAESIEIYIPEAQTR	Q9D415 1xPhospho S973(89.9)	393.9	324.4	330.2	339.9	394.5	406.7
VTGSPAEEDEEETK	E9Q284 1xPhospho S174(100)	1567.8	1605.3	2126.9	1441.4	1673.7	1984.5
ETTGGAPTMSPDLEQEQLTIR	Q9ES97 1xPhospho S673(99.9)	668.5	513.5	551.4	548.5	695.8	537.2
SASTESGFHNHTDTAEGDVLAAAR	B2RUJ5 1xPhospho S/T	1330.1	1206	666.1	1362.4	1185.5	748.5
GPPEGSETMPYIDESPTMSPQLSAR	Q5SSL4 1xPhospho S53(88.6)	991.5	1045.1	699	1154.5	1086.9	803.4
NDSDLFGLGLEEMGPKESSDEDRDSK	Q5U3K5 2xPhospho S637(100); S638(100)	274.6	266.6	981.1	166.7	460.5	889.8
SPATPQAKPDGAAGMAAEEEEDEYSGGLC	Q9CWZ7 1xPhospho T287(90.2)	1193.6	1183.6	972.8	1136.5	1165.9	1202.6
STGGPPGPGPLPGPQGLSSSSGSRELLGAELR	Q3UHD9 2xPhospho S349(96.5); S371(81.4)	453.9	473.6	337	454.8	293.3	268.1
NVNQLSPDGPLPQLPLPYINSSATR	A0A286YCX6 1xPhospho S657(100)	233	182.5	202.5	192.1	263.2	270.5
RISSSSAQPCVEEASAPQDSLAQGK	Q6DFV5 1xPhospho S1786(77.2)	712.9	730.3	524.2	807.7	748.3	569.7
SPQAQDTLGSLAGGQTGCTIQLLPEQDK	A2ARP8 1xPhospho S1300(99.9)	964.6	1076.6	934.9	921.3	1067	942.4
DSASPGAASGLDPLDSAR	C9K0Z8 1xPhospho S842(100)	1248.8	1092.3	1035.2	1032.6	1209.9	1044.4
GTGDCSDEEVDGK	Q8VDD5 1xPhospho S1943(100)	4112.3	4119.7	3904.5	3683.1	4451.5	3721.6
SISQEDVELPSASFGGLQALNPNR	Q8BUM6 1xPhospho S128(87.4)	494.8	423	356.8	454.8	519.1	346.5
NFATGVPAVSMDELAAFADSYGQR	B5TVM2 1xPhospho S440(100)	569.1	463	405.4	461.5	517.1	519.7
AASPVEELLTMEDEGNSDMLVVTTK	Q3UKC1 1xPhospho S124(100)	790	730.3	586.1	784.6	799.7	663.9
AGPLGGSSYEEEEEEEGGGGGERK	Q9JKF6 1xPhospho S/Y	1214.3	1261.4	1118.3	1176.2	1158	1108.3
TVTAMDVVYALK	B2RTM0 1xPhospho Y89(100)	1413.9	1549.8	1842	1269.8	1669.3	1861.3
RISPADTPVSESSSPLK	Q64336 1xPhospho S640(100)	478.3	560.9	296.9	693	297.1	220.7
RSSAGSLESNVEGSIISSPHMR	E9PUA3 1xPhospho S923(87.9)	426.5	385.9	341.6	425.1	493.6	416.8
SHGPLLPTIEDSSEEEELREEEELLK	Q9QYX7 1xPhospho S/T	1535.2	1089.6	1653.1	1221.2	1766.9	1999
YGGITSFENTAIEVDREIAEEEEESMM	Q6PGE7 1xPhospho Y/T/S	498	482.1	676.3	475.1	534.6	595.4
VENMSSNQDGNDSDEFM	Q78PG9 1xPhospho S204(100)	673.8	598.2	437.7	519.8	613.6	451.7
SVKEDTLSTGAEENAVCESPVETVR	Q80YN3 1xPhospho S425(99.8)	603	755.3	937.7	668.4	715.9	860.3
YLGQGLQYGSFTDLR	O88737 1xPhospho S2046(96.1)	325.7	283.2	198.5	289.6	264.3	224.3
GGSLGCQTETDPDTQSPPYMGATSPPKDK	Q9QYX7 1xPhospho T3513(81.5)	540.5	590.1	683.6	547	591.2	652.8
VNGDDHHEEDMDMSD	B7ZNC5 1xPhospho S375(100)	2448.2	2591.5	2212.4	2118.7	2569.9	2080.8
SSSDALSASFNGDVLGNR	Q811P8 1xPhospho S	1362.6	1325.8	1224	1345.8	1573.3	1324.2
LGSLTPEIVSTPSSPEEEDK	Q0KL01 2xPhospho S234(99.4); S235(99.4)	1217.1	1472	1656.3	1147.3	1261.3	1424.2
KSLDSDESEDEDDDYQQK	Q3UHX2 2xPhospho S60(100); S63(100)	1506.1	1962.8	2258.9	1399.1	1533.8	2276.3
SHSVPRSPSQGSYSR	Q7TQG1 1xPhospho S459(99.9)	94.1	68.9	56.2	84.7	106.5	81.9
ADLNQGIGEPQSPSRR	Q9D8Y0 1xPhospho S	3531.7	3196	2333.8	3481	3310.9	2395.4
GAASGPSAAEEAGSEEAGPAGEPR	C9K0Z8 2xPhospho S119(100); S	105.3	112.2	62.1	120	89	67.5
VQHDLSSGVFNNQENAIIQEIVK	C9K0Z8 1xPhospho S	220.9	250.5	152	264.2	174.7	163.4
DVGHLEEGASGGLLSPSTPHSR	P58871 1xPhospho S1024(81.3)	583.3	534.6	245.7	608.5	549.5	349.1
SSSVGSSSSYPISSAGPR	Q9QXS1-3 1xPhospho S4245(90.3)	5636.5	4650.5	3739.3	4566.8	5516.7	4969.2
SNSDITISDIDTEDVLDQHAVNPNTGAALHR	Q80TE4 1xPhospho S161(86.8)	220.9	194.7	123.9	208.6	191	183.6
LSELDDRADALQAGASQFETSAAK	B0QZN5 1xPhospho S75(81)	2121.7	2405.1	2211	2494.9	2140.6	2185.7
EQSPLLHLDLFNFACPEAEGSR	Q3UHB8 1xPhospho S66(100)	651.2	714.7	535.8	678.9	596.2	578
HLSNVSSTGSIDMVDSPQLATLADEVSASLAK	A0A0A0MQC7 4xPhospho S701(100); S708(99.1); S/T	368.7	785.2	509.8	539.5	473.3	595.7
AYSGSDLPSGTGSGGGGADGAR	Q71FD5 1xPhospho S20(98)	857.1	937.7	573.4	898.4	795.3	598
ESITSAVVSLPGSPAPSPR	Q9JL04 2xPhospho S373(100); S377(100)	1203.9	1152.8	862.4	1080.6	1115.6	858
ASSCESIPEEDSEAR	E9PUC4 1xPhospho S1067(99.3)	2661.7	3216.7	1921.1	2905.2	2568.3	1885.6
STSPAPADVAPAQEDLR	Q571F9 1xPhospho S/T	4096.7	3448.8	3193.6	3417.5	4271.2	3640.7
SRTLSQSSESGTLPSGPPGHTMEVSC	Q9QYG0 2xPhospho S350(88.2); S353(86.9)	5189.1	4673.1	3219.4	5010.6	6094.3	4287.6
STETSDFENIESPLNER	A0A1L1SV73 1xPhospho S911(100)	678.9	523.7	561.6	561.2	771	704.6
ARSMDSSDLSDGAVTLQEYLELKK	Q68FF6 2xPhospho S419(100); S422(90)	909.3	1089	1243	978.6	1020.8	1099.6
DVMSDETNNEETESPSQEFVNITK	P14873 2xPhospho S1151(100); S1153(100)	1689.1	1715.9	1586.3	1591.9	1618.7	1472.3
TVTPASSAKTSPAK	O08553 2xPhospho S518(99.3); T/S	7477.2	8806.1	14061.3	6345.6	9052	11937.6
TRPGAVSPLNSPLSTTFPSPFGK	Q0KL02-3 2xPhospho S2458(100); S2462(100)	1059.7	996.3	990.4	885.3	1024.6	777.2
TISEDSIEVLSTCPSEALIPDDFK	Q3UMB5 1xPhospho T510(98.7)	660.7	934.4	1043.5	905	637.1	866.4
RNVPQEESLEDSDVDADFK	Q543M7 1xPhospho S60(100)	1504	1403.7	1834.7	1221.5	1750.9	2213.2
QEPLGSDSEGVNCLAYDEAIMAQQDR	Q7TQI3 1xPhospho S18(89.4)	658.4	541.3	581.8	555.8	712	617.2
EREREDESEDESDILEESPCGR	Q91V36 1xPhospho S20(100)	1172.2	958.4	893.8	949.1	1199.4	949
FFHHAEEEEEEEDESPPER	Q6ZQB6 1xPhospho S44(100)	435.3	432.7	416.3	418.2	453.3	391.5
SSSSVHLMEPQTTVVHNATDGIK	A0A286YCB8 1xPhospho S163(70.6)	1221.1	1349	871.1	1388.5	1274.6	1037.2
ENVIPLLVTSNSDQFLTTPDGDEK	Q4VBD2 1xPhospho S520(99.9)	1810.4	1888.2	2278.7	1709.6	2014.6	2129.3
EISDDEAEEEK	P11499 1xPhospho S226(100)	3721.1	3864	5140.6	3087.2	4502.1	5109.7
VSRLTTSTTIENIEITIK	Q9QYB5-2 3xPhospho S620(78.9); T621(99.1); T622(100)	156.9	139.6	159.8	126.9	174.1	151.2
LNVPETMTEVLDVSDEEGDDTVTGDGGEYLRPEDLK	S4R2R5 1xPhospho S792(99.6)	1132.3	1101	1019.4	1013.6	1002.9	962.5
KLGGLLPAGGENGPEATDVSDEDEAAEMEDEAVR	Q05DG3 2xPhospho T457(100); S460(100)	226.5	216.9	194.1	209.5	289.6	188.1
QIIEMSADEDASGSEDEEFIR	Q9QYX7 2xPhospho S1505(100); S1507(100)	675.7	586.1	532.5	603.9	654.9	577.4
ITVNGDSSAETEELANEI	A0A0A6YW80 1xPhospho S/T	342.2	288	276.1	289.9	342.4	273.2
ARHDSLDGDILGNFVSSK	Q3UQI9 1xPhospho S143(100)	530.6	534.7	407	593.2	469.9	362.8
AELAPETTETPVETPETVQATDLSLNPEEGSK	E9PUL5 1xPhospho T74(72.2)	699.7	577.1	804.3	675.3	855.5	840.3
FGIHVYQFPECDSDEDEDFKQQDR	Q9Z2Q6 1xPhospho S225(100)	8278.2	7988.1	10370.3	6618.1	9457.9	11266
FSSPPPLAIGTSSPSR	B2RS27 1xPhospho S737(94.9)	1295	1200.9	1276.6	1232.6	1189.5	1223.9
GISQTNLITTVTPEK	Q9WV92 1xPhospho T488(95.2)	16562.9	18016.4	12946.4	19904.7	13526.4	11288.2
GRSLNIADQEGTLLGK	Q8CH09 1xPhospho S206(100)	1143.6	930	913.9	1046.4	934.1	792.3
DLDLLASVPSPSSVSR	Q7TN29 1xPhospho S219(99.2)	3538.9	2790.9	2417.6	2794.6	3112.8	2480.3
ELALSSPEDLTQDFEELK	A2ARP8 3xPhospho S764(100); S765(100); T770(100)	503.9	717.2	525	563.9	440	532.7
TESVTSGPLSPEGSPSKSPSK	Q9QYB8 1xPhospho S/T	2225.6	2340.4	4068.5	1944.3	2646.2	3923.3
SGHLGSGEGGNGGLPFAACSPPSPSALIQELEER	A2AHG0 1xPhospho S343(99.2)	442.5	427.1	285.4	468.1	417.9	309.6
DHEEVLEIPDRDSEEELENIIGQIAYR	Q3TNL6 1xPhospho S18(100)	1423.5	733.3	845.8	972	1762.2	922.1
SNEQNQEEDAQSDVTEGHDEEDEIYEGEYQGIPHPDDVK	Q8BG39 2xPhospho S33(100); T36(100)	1781.9	1787.5	2082.4	1494.8	2095	2385.3
AIGGIILTASHNPGGPNGDFGIK	A2CEK3 1xPhospho S135(100)	3654.8	4253.1	3212.2	4728.8	3484.8	3068
GDGGSTPTPGDSLQNPDTASEALSEPESQRR	Q8BK03 1xPhospho S224(95.4)	708	601.8	393.7	720.8	604.5	443.8
RPPGDVLETFNFLENADDSDEEENDMIEGIPEGK	Q9ERG2 1xPhospho S257(100)	933.6	933	784.8	874.3	983.8	765.9
TTQSLQDFPVADSEEEAEEEFQK	Q9ERA6 1xPhospho S211(100)	729.7	674.8	850.1	615.6	902.3	889.2
SEVIAVEESGPVYDSEDELEESRGTMGSR	E9Q3M9 1xPhospho S75(97.1)	1477.6	1131.9	1176.9	1215.5	1634	1418.2
AQALRGPETSSLDLVDIQTQLEK	D3YYH0 1xPhospho T/S	361	349.9	301.7	393.1	314	259.3
GPLFLCEDSELESPLSELSK	Q6P4T1 1xPhospho S379(100)	579.3	535.4	484.7	585.6	520.5	405.6
AELAPETTETPVETPETVQATDLSLNPEEGSKASPSPSPSEAR	E9PUL5 1xPhospho S95(65.4)	580.6	543.9	619.8	621.4	597.4	555
QQESDDSLVDYGEGGEGQFNEDGSFIGQYTVKK	A0A087WPX3 3xPhospho S1294(99.4); S1297(100); S1314(100)	826.7	776.9	903.2	730.4	947.8	855.6
GSGTESAPSDTDASLEVER	Q80VP0 1xPhospho S418(100)	1397.6	1417.5	915.8	1582.2	1244.8	998
GSSQLDVNEEVEALIVK	E9Q1I5 1xPhospho S	1388.1	1481.1	1064.3	1541.2	1491.5	1035
GFNGCDSPEPDGEDSLEQSPLLEDK	Q63943 1xPhospho S98(100)	261.3	314.9	369.3	288.8	441.7	329.1
QASEDSNDLTPTLPETPVPLPR	H3BJY2 1xPhospho S1056(86.3)	585.1	590.8	490	598	678.3	569
KIGELEVGQMENISPGQIIDEPIRPVNIPR	Q99104 1xPhospho S1450(100)	1789.3	1660.9	1219	1872.1	1384.3	1122.3
SEMCENSEQPQAQPETPTQK	Q9ES97 1xPhospho T524(92.9)	167.6	107.3	205.9	96	242.7	208.3
AAQSSVTASPQTEEFFDLIASSQSR	F6SX81 1xPhospho S367(84.7)	669.3	522.8	522.9	591.3	720.3	577.1
RRGSGSVDETLFALPAASEPVIPSSAEK	Q99P72 2xPhospho S167(85.3); T171(99.9)	955.7	906.9	1020.2	889.2	1108.7	990.2
RDVAGDASESALLK	A0A0G2JGX4 1xPhospho S455(100)	1816.1	1761.1	1897.3	1638.4	1961.7	2062.2
VASLQEELQDITPEEEIAYK	Q3UUF8 1xPhospho S260(100)	517.3	504.4	491.6	445	482.4	525
TSSFAEPGGGGGGGGGGPGGSASGPGGTGGGK	Q2NL51 2xPhospho S21(81.2); S41(99.1)	512.8	592.7	508.9	513.7	567	610.2
ESNQPPEDSSPPASSESSSTR	Q4JG03 1xPhospho S/T	1060	933.8	808.6	1016.4	1071.6	816.5
DCNLVYLIPHAVGSSEDLK	A0A1Y7VK92 1xPhospho S390(92)	687.2	580.9	708.3	523.1	911.4	859.1
SFSMQDLTLIRDEDALPLQGPDGR	Q3TYE9 1xPhospho S13(87)	1712.4	1646.5	1205.2	1766.5	1582	1157.8
QEPLGSDSEGVNCLAYDEAIMAQQDR	Q7TQI3 1xPhospho S18(90.1)	187.9	152.3	204.2	157.9	212.3	210.4
SPATPQAKPDGAAGMAAEEEEDEYSGGLC	Q9CWZ7 1xPhospho T287(90)	1246.2	1172.4	1093.5	1109.7	1167.3	1249.4
GSTESCNTTTEDEDLK	A0A286YCB8 1xPhospho S/T	6679.9	7723.1	9524.1	7276.5	6616.1	7414.5
DASPGRGSHSQSSSPGALTLGR	O88935 1xPhospho S427(98.9)	15331.9	15470.7	7635.4	16141.5	11389.3	7696
GVGVPSSPVRAPPDSPTTPVRSLCYR	Q6PCN3 4xPhospho S441(100); T443(89.9); S448(98.8); S/T/Y	479.1	599.2	271.3	572.5	309.4	214.2
GFSFVASSLVQEPSQQDVPK	Q9WUT3 1xPhospho S377(97.1)	891.4	983.5	829	998.8	760.2	670.5
EQESSGEEDNDLSPEER	Q9DCL8 2xPhospho S122(100); S123(100)	1448.2	1343.8	1132.8	1236.7	1367.4	1114
THSDASDDEAFTTSK	E9PYT0 2xPhospho S1174(99.5); S1177(100)	1285.2	1122.4	1670.5	1084.1	1628.4	1912.7
DSGSSSVFAESPGGK	B1AQX6 1xPhospho S556(100)	5806.7	5216.8	6806.1	4554.2	6276.4	6794.5
AELEEMEEVHPSDEEEEETKAESFYQK	A2ARP8 1xPhospho S905(100)	1066	1132.7	1118	975	940.7	1156.7
IYHLPDAESDEDEDFK	P42208 1xPhospho S218(100)	3135.5	3352.2	4504.3	2905.7	3336.6	4265
RGSNVSLTLDMCTPGCNEEGFGYLVSPR	P54830 2xPhospho S221(99.3); T226(84)	336.7	290	144.4	335.9	251.5	144.7
RVSAILPGAPDNELPSNEVFQEPEEKK	Q3UW53 1xPhospho S601(100)	265	288.5	313.9	263.2	284.8	287.6
LSHSDTFIPLLTEEK	Q7TSH7 1xPhospho S470(96.2)	723.3	653.3	766.4	665.1	725	731.8
GHSLAGEEFMGLGLGNLVSGGVDK	A2A5R2 1xPhospho S1036(100)	106.3	119.7	116.2	159.1	130	109.8
VVSHDDSLSPSSSTLSTLELDAAEK	A3KMF2 1xPhospho S536(84.6)	389.3	347.8	305.3	361.3	359.3	293.7
TRTDSYSAGQSVEILDGVELGEPAHKK	Q9JLN9 1xPhospho S2448(96)	322.5	313.1	310.7	272.8	292.7	328.2
GEATAERPGEAAVASSPSK	P26645 1xPhospho S27(99.8)	6939.1	7547	6711.4	7897.7	6759.5	6549.8
RNLLEDDSDEEEDFFLR	Q8BSN6 1xPhospho S30(100)	1700.1	1349.5	1177.7	1334	1693.9	1459
SISQSSTDSYSSAASYTDSSDDETSPR	Q68FL4 2xPhospho S167(99.6); S168(99.6)	266.6	233.7	192.9	214.8	359.7	242.9
SSVPSGGSLFGDDEDDDLFSSAK	Q6PGL7 1xPhospho S	189.1	225.7	291.9	236.1	263.4	326
GSQTIDESLSELAEQMTIEESSSK	Q8K0D0 1xPhospho T17(90.9)	367.3	653.7	415	656.6	400.6	504.1
MGQAGSTISNSHAQPFDFPDDSQNAK	A0A654ICD2 1xPhospho S328(75.2)	2268.2	2234.3	1144.9	2503	1992.7	1333.6
GSKSTAGTGASAAAAGGGGSAAVTTSGGVGAGAGTR	Q3UHD9 1xPhospho S224(41.1)	111.5	144.3	69	147	65.2	66.9
EVDQDDEENSEEDEMDSGTMVR	Q9JI11 1xPhospho S320(100)	411.4	342.6	298.4	356.1	480.2	334.3
SLDRLDSVDMLLPSK	B1AZP2-2 1xPhospho S415(100)	1739.1	1586.4	1748.6	1593.6	2158.2	2101.3
TGVIQTSTEQSFSK	P20357 1xPhospho S/T	6580.2	5524.1	8733.9	5307	6889.5	7833.1
TEAVSPTVSQLSAVFENSEPPGALTSGK	H3BL28 1xPhospho T201(71.6)	500.7	475.9	476.7	512.3	592.3	469.3
STSVSGEIYTLEHNDGSQSDTAVGTVGAGGKK	F6Y0S3 2xPhospho S1321(67.6); S1337(97.3)	1444.7	1787.5	1713.5	1554	1976.2	1912.8
AEKTSPTPSVFVELGEEELEAVTARPEAVER	P59017 1xPhospho S343(81.1)	626	666.8	616.5	755.8	560	570.1
NGSLDSPGKQDAEDEEDEEDEK	O35685 1xPhospho S139(100)	1108.3	971.7	3025.4	784.4	1614.9	3271.8
ATENDIYNFFSPLNPMR	P70333 1xPhospho S310(100)	93.2	94.4	72.5	130.5	110	75.1
RRSSEVEIFVDCECGK	Q8CGV2 1xPhospho S101(99.3)	528	511.4	507.7	486.6	572.8	536.8
SRLSAIEIDIPVVSHST	Q9ET43 1xPhospho S231(99.3)	889.7	775.3	728.2	907.5	1258.8	1113.8
TLSNAEDYLDDEDSD	Q62422 2xPhospho S203(100); S214(100)	440	377.9	407.7	396	402.8	396.8
DLSLQEISAEDMAFR	Q5EBJ4 1xPhospho S98(100)	312.1	209.3	322.4	248	398.9	417.8
SLGSGESESESRPGK	P97492 1xPhospho S289(100)	5160.1	4999.7	5184.2	4487.9	5273.5	4580
NVTASDEEEGAGLFDSAGK	A0A2R8VHF1 2xPhospho S911(100); T/S	119.7	115	128.8	103.9	129	162.7
KVSLLQIAENPELQLQPEGFR	A2APT9 1xPhospho S361(100)	889.2	744.6	709	771.6	762.1	670
GSAESPDEGITTTEGEGECEQTPEELEPVEK	P14873 1xPhospho T905(100)	1464.5	1477.4	1229.5	1494.3	1478	1165.3
SDTLQISDLLVSESREEFVETCPGELK	P20357 1xPhospho T1260(98.3)	2404.4	2307.8	4014.3	2359	2791.6	3355.5
DRLPSIVVEPTEGEVESGELR	Q9CX60 1xPhospho S63(100)	370	355	348.2	415.7	341.1	329.2
LCDFGVSGQLIDSMANSFVGTR	P31938 2xPhospho S218(100); S222(100)	237.8	142.8	340.8	218.7	480.1	526.8
RDTDSDTQDANDSSCK	B1AZP2-2 1xPhospho S713(100)	872.4	1026.1	958.4	890.2	1184.5	1225.3
IPSPIGFPSGPQQLLGDPFQGMR	A8Y5K6 1xPhospho S411(100)	199.1	201	159.2	182	194.6	143.4
QTTAPATMSTAASGTTMGLVEQAK	Q5SVJ0 1xPhospho T328(77.6)	1683.5	1404.2	1120.1	1563.8	1317.1	1225.8
SDTLQISDLLVSESR	P20357 1xPhospho S/T	1805.1	1989.2	2506.7	1980	2321.4	2475.9
DDSHSAEDSEDEKDDHK	Q80XU3 1xPhospho S79(99)	1159.1	1309	2677.9	1013.7	1680.3	2626.6
GQGTLQHSPVGPAGPASIER	F6ZKC7 1xPhospho S145(100)	1546.7	1389	848.9	1752	1457.3	968.5
ALDPAPLAQPTPLGSVQTSPELEHR	Q8BZB3 1xPhospho T/S	749	663.5	494.1	872.8	696.9	551.4
VTSSVPLPSGGTSSPSR	Q8BVL3 1xPhospho S336(97.6)	1180.4	1021.7	1170.7	1259.9	1266.2	1034.1
AGIPQHHPPMAQNLQYPDDSDDEK	Q9JKF6 1xPhospho S421(100)	1156.3	1439.1	1457.6	1276.9	1236.2	1250.6
LSSPAAFLPACSSPSR	Q7TPS5 1xPhospho S260(89.5)	2190.4	2005	1781.5	2148.4	2167.6	1757.7
DVMSDETNNEETESPSQEFVNITK	P14873 1xPhospho S1151(98.7)	1983	1993.1	1698.2	1883.7	2213.9	1886.6
SLDIAEAHPQFSK	G3FEZ6 1xPhospho S417(100)	5819	5734.7	4845.6	5483.9	5153.1	4167.2
VYKLPTAVSLYSPTDEQSVMQK	Q9QYX7 1xPhospho S1829(84.6)	306.2	242.3	230.4	267.5	293	262.9
IPVPSSPVPIATIDLVQQQTEDVMPR	D3Z183 1xPhospho S647(87.8)	1048.2	947	736.6	1125.2	1001	698.7
LIAASSRPNQAGSEGQLVLSSSQSEESDLGEEGK	Q8K3H0 1xPhospho S691(99.8)	639.9	691.6	694.4	742.5	650.7	614.2
TPTPLMANDSTETSEAGEEEEDHEGDSENK	Q80TB8 2xPhospho S394(86.3); S/T	773.5	951	712.2	808	711.2	693.9
TQSESETQESLTPSEVTKPFPPSDASVK	S4R2R5 1xPhospho T2274(96.7)	1821.7	1758.1	2057.1	1909.1	1994.1	2066.6
NLHQSGFSLSGAQIDDNIPR	O08553 2xPhospho S537(100); S540(99.8)	2598.2	3613.6	2474.5	3583.6	2506	2562.8
SSGATPVSGPPPPSASSTPAGQPTAVSR	B1AQX6 1xPhospho S655(87.8)	499.3	409.8	411.6	446.2	482.7	455.9
AQTLPTSVVTITSESSPGKR	Q62261 1xPhospho S2340(99.2)	4626.4	4633.1	4348.9	5021.8	4562	4037.3
SLEETLHNVDLSSDDELPRDEEALEDSAEEK	Q63918 2xPhospho S203(100); S204(100)	394.4	508	416.3	416.9	333.7	307.9
LPKSPPYTAFLGNLPYDVTEDSIK	Q8BGD9 1xPhospho S93(96.3)	508	561.2	550.2	527.8	543.7	580
RSHNASIIDMGEESENQLSK	J3QJW3 1xPhospho S375(100)	1859.6	2153	2235.2	2224.5	1579.1	1814.4
ESESDQEPEEEIGMTSEK	S4R2R5 1xPhospho S/T	4269.4	4391.5	4700.4	3630.4	4901.2	4715.6
HSASDPGPAPVVNSSSRSSSPAK	Q8BI84 2xPhospho S1765(81.5); S1770(92.9)	534.9	655	649.6	560.7	638.6	670.5
SSSCGDAELLGQATLPVGSPSRPMSR	Q80X80 2xPhospho T369(98.6); S	708.3	661.6	572.7	635.8	840.9	712.1
LVSFHDDSDEDLLHI	Q8C6V9 2xPhospho S726(100); S731(100)	2152.8	1811.3	2067.3	1652.5	2547.4	2178
SRTLSQSSESGTLPSGPPGHTMEVSC	Q9QYG0 2xPhospho T348(86.7); S350(85.1)	4630	4258.3	3180.6	4366.3	5087.7	3859.4
EGSSEKDEGEQEEEEGETEAEGEGEEAEAK	A0A0R4J036 1xPhospho S551(86.2)	942.6	897.9	1544.9	727.2	1107.3	1367.5
ESSPFINSTDTEK	A0A076FR46 1xPhospho S49(99.5)	7172.7	7867.3	7371.5	6871.3	7048.2	6656.1
GLGESDALDSEPAVSPLLPRK	P00520-4 1xPhospho S588(100)	598.2	634.1	334.9	804.5	379.6	262.2
SNSDITISELDVDSFDECISPTYK	Q8C0T5 1xPhospho S176(88.3)	706.7	722	365.4	701.8	523	469.3
YYGGGGGGGAAGGGSPGDK	F8WIG2 1xPhospho S482(100)	765	660.9	784.8	572.3	762.4	901
EVAEVSPLSAANMSIAVK	Q3UHN4 2xPhospho S752(100); S755(100)	1454.9	1755.4	1186.2	1600.7	1397.6	1169.9
ELGAMAFSTTAINFSTVNSSAAFR	Q5SNZ0 1xPhospho S/T	92.1	101	76.8	96.3	89.8	72.5
EYVSNDATQSDDEEK	Q6NVE8 1xPhospho S405(100)	658.6	652.2	808.5	537.9	632.2	741.2
SADTPSAPSPPPTPAPVPVPLPPSVPAPVSVPK	Q3U2Z5 1xPhospho S650(82.7)	317.4	273.7	306.6	303.2	414.7	337
SLAFPDLSEGSSTEDLFQSVKPR	Q6PGL7 2xPhospho S1172(93.6); S/T	358.8	375.5	352	291.3	383.4	424.7
RTDSTHSSNESEYTFSSEFAETEDIAPR	Q99104 2xPhospho T1116(94.3); S1122(69.8)	1930.1	1966.6	609	2108.3	1468	715.9
TSVPESIASAGTGSPSK	A0A571BG24 1xPhospho S977(99.3)	735.6	709.5	883.2	620.6	798.5	932
RSEDSDEDEPCAISGK	E9QKB1 1xPhospho S89(92.6)	297.3	298.4	297.3	285	304.9	329.8
GPSPLVTMTPAVPAVTPVDEESSDGEPDQEAVQR	Q6P4S6 1xPhospho S592(73.4)	507.6	601.7	405.4	658.3	588.5	442.6
LRTDSQSEAVAIQAIR	Q3UHD9 1xPhospho S921(100)	2709	2406.1	2249.2	2715.4	2605	2086.7
SQSSDTEQPSPTSGGGK	Q8BGD9 2xPhospho S497(84.7); T506(91)	5332.5	5629.1	6200.8	4528.6	7466.4	7395.2
SASSSEELINTLNFLDEAQK	Q69ZW3 3xPhospho S245(97.7); S/T	127.5	146.3	168.3	118.9	145.6	156.9
NRPGYVSEEEEDDEDYEMAVK	Q9ERU9 1xPhospho S2505(98.9)	689.1	584.1	731.4	495.7	784.5	929.9
EAAGGNDSSGATSPINPAVALE	P11627 2xPhospho S1246(100); S1247(100)	1140.6	1111.1	999.1	1122.8	1204.9	1047.9
VTPVEGSEIGSETLSVSSSRDSTLR	Q7TME0 1xPhospho S729(88.1)	2305.3	2552.8	1830.9	2791.5	2158.3	1558.3
AHGAFYQDGSLDEYYGR	B5TVM2 1xPhospho S487(100)	755.1	552.3	459.5	626.2	646.5	501.4
SRTHDGLAEVLVLEGSK	Q8CCJ4 1xPhospho T100(93.9)	1446.2	1314.2	1088.8	1410.1	1300.8	1005.5
IFNTVPDVPLTNAQLHLSR	Q8BIY6 1xPhospho S262(100)	628.7	729.8	677.4	756.8	527.1	525.9
QNSDPTSENPPLPTR	B2RXX2 1xPhospho S611(99.9)	920.2	781	810.8	777.5	1052.4	896.8
SYSSSSGSLMPSLENLDLSQVAAISNDLK	P08551 1xPhospho S56(73.9)	1770.1	1836.9	1593	1621.6	1750	1696.2
APTAALSPEPQDSK	D3YXK2 1xPhospho S366(100)	5369.4	5211	4638.5	5555.5	5334.9	4522.6
SLSESELIGELSADFDR	Q8CE04 1xPhospho S	746.3	669.6	463.9	673.3	640.7	486.9
ATVPAAAEGEGSPPAAAAVAAPPAAAAAEVGGGARPASSPR	E9Q804 1xPhospho S/T	47.5	49.4	29	61.1	41.8	36.1
GAASSTDSLDTLSNGPEGCVVAAVAAR	P19246 2xPhospho S70(49.4); S71(49.4)	251.9	291.8	190.9	295.1	252.7	193.4
ANSLDGFAQNCPQDSVNVQPVSR	E9PUC4 1xPhospho S1244(100)	440	444.6	416.6	441.1	469.6	419
GGDPGDEMGVLEVESPVSPDDSLPEK	E0CX53 2xPhospho S258(100); S261(100)	411.7	385.8	320.4	352.6	369.8	319.2
KPAGISNCLPSSFLPPPESFDAVTDSGIEEVDSR	Q80Z38 1xPhospho S1107(99.8)	853.4	1220.1	773.9	1534.3	640.4	633.1
ENVFPGSTTRTFCGTPDYIAPEIIAYQPYGK	P63318 1xPhospho S510(74.3)	933.6	1551.7	1080.4	2176.7	1027.2	2028.5
LGAGALNPGSYASLEDTSDK	F7DCH5 1xPhospho S413(100)	379.6	450.3	428.4	469.2	345.3	391.3
AAFDDAIAELDTLSEESYK	Q3V453 1xPhospho S46(99.9)	1557.2	1733.9	1550.3	1673.2	1464.8	1502
ASFETLPNISDLCLK	Q9CWE0 1xPhospho S/T	2266.2	2683	1885.5	2452.1	1882.4	1514.8
GAEEEEEEEDDDSEEEIK	Q9WV69-2 1xPhospho S226(100)	2931.1	3259.4	3155.2	2890	3061.7	2970.7
QHSYDTFVDLQK	G3X9V4 1xPhospho S1303(96.2)	2962.3	2759.4	3368.3	2850.3	3283.6	3494.4
APESDTGDEDQDQER	E9PV14 1xPhospho S1255(100)	887.6	938.3	534.9	912.6	823.2	597
GPSSQEDESGGLEDSPDRGACSTPEMPQFESVK	E9PV14 1xPhospho T1362(99.7)	1086.1	1066.7	946.7	1208.2	953.4	888.6
FGESEEVEMEVESDEEDQEK	Q3TVM1 1xPhospho S329(100)	784.4	833.3	1266.2	725.8	1010.4	1289.3
CNTGSEGPEAQTPGK	O35954 1xPhospho T270(100)	220.4	159.5	321.5	171.9	346.3	391.4
LRSFSMQDLTLIRDEDALPLQGPDGR	Q3TYE9 1xPhospho S13(87.7)	1329.8	1240.7	873.3	1581.3	1151.6	789.3
VASVSLEGLNLAR	Q8BSS9 1xPhospho S689(100)	1192.5	1072	1033.7	1215.3	1104.9	828.4
LIQHAQIPPEDSEIITNMAHLGVPIVTDSTLR	O08599 1xPhospho T/S	1299.9	1133.2	1034.9	1567	1128.1	1066.8
SGTSTPTTPGSTAITPGTPPSYSSR	B2KGT5 1xPhospho T248(97)	614.2	451.9	1007.8	467.7	1557.1	1309.3
QLQYCASVDSPYSK	B7ZNF6 1xPhospho S507(100)	2155.1	2306.8	1896.8	2277.5	1996.5	2145.4
HIKEEPLSEEEPCTSTAVPSPEK	Q6DFW4 1xPhospho S509(100)	1190.6	1729.5	2478.8	1275.2	1646.4	2242.6
LCDFGSASHVADNDITPYLVSR	Q61136 1xPhospho Y849(99.9)	672.7	521.7	271.4	657.6	622	303.4
SAEDLTDGSYDDILNAEQLK	D3Z5T2 1xPhospho S43(99.8)	621	616.3	609.4	579.7	631.3	641.9
TPQSLEMMAIESPPPSEPAAAECQSPK	B7ZNJ3 1xPhospho S579(100)	503.6	477.6	839.5	481.4	687.5	713.2
QMNMSPPPGNAGPVIMSLEEK	G3UWS5 1xPhospho S22(100)	449.4	455.3	443.6	497.4	539.6	474.3
AIQAGCSQDDDCLPLLAAPASVSGRPGSSFNFR	B1AS06 1xPhospho S510(100)	55.8	52.2	50.6	56.7	50.8	49.7
RSAGSSSPEAGEDSDHEDGNYCPPVK	Q9CT10 3xPhospho S31(85.8); S33(87.7); S40(100)	569.6	618.4	640.7	515.2	647.3	692.2
RRPVSVSPSSSQEISENQYAVICSEK	D3Z079 1xPhospho S/Y	1242.5	1153	811.5	1081.3	1172.1	1050.5
YVEDTDGSSPEDLMAVLTGAEEK	Q9ES97 3xPhospho T593(99.9); S596(100); S597(100)	1114.7	1126.4	1416.2	955.8	1462.5	1438.4
VGLVEDSPSTAGDGDDSPVVSLTVPSTSPPSSSGLSR	Q3TAB8 1xPhospho T778(74)	433.9	430	384.5	474.1	467.5	399.1
HEDGTQSDSEDPLAK	B9EIX2 1xPhospho S360(100)	362.9	497.4	731.9	389.3	465.7	644.3
LGPPSSPSAADKEENPAVLAESCFR	A0A1D5RLL3 1xPhospho S249(77.2)	1360.3	1391.7	1571.9	1464.1	1393.5	1479.2
SMEVLSVTDGGSPVPAR	Q69Z98 1xPhospho S394(100)	1981.2	1921	1520.2	1955.6	1847.9	1583.3
LLDPEDVDVSSPDEK	Q91ZU6 1xPhospho S237(99.6)	2077.1	2146.2	2508.8	1911.1	2205.2	2166.4
APVVLQPEQIVSEEETPPPLLTK	F6RJ39 2xPhospho S359(100); T363(100)	768.2	819.7	563.7	838.6	754.7	598.8
DENERASLSPMDEPVPDSESPVEK	P14873 2xPhospho S1373(99.1); S1384(99.1)	521.6	505	623.3	398.2	573.8	608
TLETPAAQMEGFLNR	Q62261 1xPhospho T2194(94.8)	713.4	599.4	737.3	648.4	875.9	720.5
EVDGLLTSDPMGSPVSSKTESILDK	Q7TQH0 1xPhospho S597(99.9)	626.1	611	866.5	686.9	759.9	781.9
QYTSPEEIDAQLQAEK	Q3UHX2 1xPhospho Y/T/S	878.2	770.7	1443	847.1	963.8	1372.5
EISDDEAEEEKGEK	P11499 1xPhospho S226(100)	2131.4	2202.1	4067.2	1596.3	2660.8	3605.6
SVNVSLTQEELDSGLDELSVR	A2API8 1xPhospho T529(86.6)	87.1	77.7	71.2	85.7	110.9	88.9
SEVQAIIESTPELDMDK	B8X349 1xPhospho T334(99.9)	323	280.8	401.5	304.2	361.6	386.5
LASGDGDEEQDEETEDEETEDHLGK	Q8CFS2 1xPhospho T587(100)	631.9	457.9	494	493.7	615.1	475.8
AIDIYEQVGTSAMDSPLLK	Q9CXX1 1xPhospho S195(99.9)	610.2	628	543.3	662.4	624.2	503.6
QLNLSNPDFNIQQLQR	Q9R0N9 1xPhospho S177(100)	1230.6	1052.7	955.8	1130.9	1222.8	888.8
KAEGAGTEEEGTPK	Q91XV3 1xPhospho T36(100)	4475.6	4741.2	7913.2	4428.3	5318.8	6987.6
RRSLPAGDALYLSFNPPQPSR	H3BJU7 1xPhospho S856(100)	2080.6	1776.7	1583.3	1903.4	2138.4	1835.5
DIIRQPSEEEIIK	Q62048 1xPhospho S116(100)	26688.8	25198.6	26210.6	23425.9	27752.2	25866.9
LFIGGLSFETTEESLR	O88569 1xPhospho S29(100)	162.5	159.2	82	152.9	125.3	70.9
KAEAAAAPAVAPGPAQPGHVSPTPATTSPGEK	O08919 1xPhospho S270(92.6)	401.3	328.4	400	329.3	468.3	323.9
GDADTRTNSPDLDSQSLSLSSGTDQEPLQR	Q8BL65-4 2xPhospho S521(92.5); T/S	1137.4	1762.8	775.9	2133.1	1053.5	1202.4
SFSLPADPILQAAK	Q9CW07 1xPhospho S	4692.9	4607.7	4096.4	4413.3	4121.4	3216.6
TASPVIALQNGLSEDEALQR	A0A087WPF5 1xPhospho S181(90.7)	126.4	116.9	119.6	138.9	141.8	141.5
ELSGESDELGISQDEQLSK	Q8R550-2 1xPhospho S	417.9	387.7	427	396	459.2	467.3
NVGEEEDEERGSAEDAQEDAEK	Q80U30 1xPhospho S406(100)	579	573.3	761.5	539.5	652.1	869
RVTNDARENEMDENLEQVSGIIGNLR	P60879 1xPhospho T138(99.9)	1135.5	1106.6	1016.1	1488.9	1531.4	1290.9
KAEGAGTEEEGTPKESEPQAAADATEVK	Q91XV3 2xPhospho T36(99.7); S40(100)	1659	2514.7	4049.4	1829.2	1626.8	3047.5
SHSQDIPVIPNLFPEK	Q5U4D8 1xPhospho S585(99.5)	137	144.6	141.7	145.5	166.9	183.6
ESLPTFLEGGPSSPSATGLPLR	B1AZF3 1xPhospho S1273(90.6)	563.2	459.3	456.2	508.5	582.9	413.7
SYLGPGSTSPLDNSNNPNGR	A0A0R4J087 1xPhospho S698(99.1)	1364.5	1203.5	1140.5	1252.7	1233.1	1132.7
VLSPLRSPPLLGSESPYEDFLSADSK	P14873 1xPhospho S1391(100)	1753.6	1818.9	1683.5	2021.6	1581.6	1515
ESPGGCTSPGSQEK	Q3TRR0 1xPhospho T256(93)	2206.4	2325.1	2300.8	2106	2398.2	2282.2
DSLPSLDLASATSGDK	Q6NVE8 1xPhospho T312(92.6)	137.1	141.3	179.2	134.2	134.4	174.9
AKSELVLAPAPAPAATHSPLHR	Q9JIA7 2xPhospho S364(100); T/S	1087.1	1273.9	940.8	1159.9	1185	1067.9
LPSIVVEPTEAGAVESGELR	G3UW55 1xPhospho S40(99.1)	1064.8	1317.6	780.8	1445.9	1123.6	1119.7
SILPSNLLTVCQEGTLK	A0A1S6GWJ7 1xPhospho T253(100)	654	1002.2	1204.8	1087.2	667.5	1047.3
AVAGVMITASHNR	Q8CAA7 1xPhospho S175(100)	3060.1	2978.6	1806.8	2928.3	2660.6	2066.7
LTRESGTDFPIPAVPPGTDPETEK	A0A5F8MP96 1xPhospho S925(82.3)	4331.7	4986.7	4541	5426.5	3914.7	4502.7
ALDIDSDEEPEAK	D3YYY8 1xPhospho S390(100)	2583.1	2587.3	2545.4	2353.1	2817.6	2546.8
VCSSMDENDGPGEEESEEGFQIPATITER	A0A0G2JGQ6 1xPhospho S364(98.4)	646.1	581.9	586.4	623.6	666.1	569
AEEDEILNRSPR	Q3TXE5 1xPhospho S582(100)	3617.9	3450.6	2547.1	3524.6	3396.4	2866
IGSLDNITHVPGGGNK	A0A0A0MQC7 1xPhospho S648(100)	3055.3	4209.6	5862.1	3919.6	3005.2	4011.6
KVASVEEGDETLDSPGSQSR	H3BIW6 1xPhospho S575(100)	1279.9	1247.1	1357	1170.5	1251.6	1088.8
KVTNIVSFDDDEEEQGTGDTLK	Q9D3S3 1xPhospho S268(100)	1726.8	1891.2	1696.4	1714.3	1799.2	1630.6
AELEEMEEVHPSDEEEEETK	A2ARP8 1xPhospho S905(100)	2809.7	3139.4	3532.5	2926.6	2950.5	3353.9
SLSTYSAAALQSDLEDSLYK	B1AQX6 2xPhospho S471(83.4); S474(93.4)	206.2	246.5	162.9	246.5	199.9	198.1
TPTPLMANDSTETSEAGEEEEDHEGDSENK	Q80TB8 2xPhospho T391(77.5); S394(86.2)	497.7	549.3	489.2	480.7	512	482.9
EMLASDDEEESSPKIEK	A0A0G2JDZ8 1xPhospho S16(100)	748.7	919.9	1090.7	783.9	901.2	1039.2
LPATSAESESAVISDGEH	Q3UJQ2 1xPhospho S101(100)	2516.6	2436.8	1667	2475.9	2955.7	2258
EPTKPLESPTSPVSNETTSSFK	A0A668KLV9 2xPhospho S190(98.6); S193(89.2)	2687.3	3054.5	2597.1	2404.1	2573.7	2468.9
ILEGDNGLDSDMEEEADDGCK	Q8VDY9 1xPhospho S183(100)	171.6	205.6	220.3	162.6	207.1	206.5
AQPSQAAEEPAEK	A0A1B0GS70 1xPhospho S222(100)	1401.9	1228.4	1846.2	1424.2	1565.1	1444.2
DHFPIEEAEEEDTSSQEESISPTPR	B9EJ77 2xPhospho S1455(99.8); S1456(100)	200.2	184.2	176.1	214.2	198.5	191.3
SLAASGAQQPDSPGGPQPPGQK	Q9JKS5 1xPhospho S108(100)	448.9	402	296	402.1	468.8	364.6
RVSTDLPEGQDVYTAACNSVIHR	E9PZP8 1xPhospho S/T/Y	648.2	521	313.9	660.8	595.6	414.3
TEGDSPAAALSPQMHQEPVQQDFSGK	S4R2R5 1xPhospho S3627(98.3)	1995	1540.9	2073.2	1675.3	2412.9	2320.9
SPSPPPDGSPAATPEIR	Q6P1B9 1xPhospho S273(100)	9572.2	8629.6	7133.2	8864.9	9710.9	7970.3
ITEIVNQLNALSSLDEDQDDCIK	Q69ZW3 2xPhospho S221(100); S222(100)	73.2	38.8	79.6	40.4	82.1	79.6
DMPGGFLFDGLSDDEDDFHPSTR	Q52L66 1xPhospho S230(100)	1451.9	1436.4	921.4	1617.2	1437.6	990.1
SRSLSSIVGLSGVSLR	E9QKI2 1xPhospho S732(98.9)	1531.7	1306	1055	1392.9	1195.6	1041.7
AFYGSEEDEAKGPGSEEAATAALPAR	A0A571BEW4 1xPhospho S240(87.6)	2577.2	2660.9	2887.1	2573.3	2537.2	2747.7
AIEQSIEQEEGLNR	P61264 1xPhospho S98(100)	313.6	372.6	285.9	438.6	408.2	344.3
RQLSFSEDSDLSSDDILER	Q8CJ19 1xPhospho S1783(99.9)	311.2	316.3	233.9	332.4	291.4	249.9
GDQVSQNGLPAEQGSPR	Q62261 1xPhospho S2137(100)	4932.6	4781.3	2875.6	5043.3	4519.5	3126.1
SDAEEDGVTGSQDEEDSKPK	Q3TXE5 1xPhospho S563(99.3)	2796.4	3215.9	4871.9	2686.5	3493.2	4675.1
SASTESGFHNHTDTAEGDVLAAAR	B2RUJ5 2xPhospho S84(91.2); S87(99.1)	1029.2	1147.8	836.1	1034.3	1105.2	967.4
GSHSQSSSPGALTLGR	O88935 1xPhospho S438(91.7)	3242.9	2253.9	1615.5	2798.1	3620.8	2058.5
SEQSSMSIEFGQESPEHSLAMDFSR	P14873 1xPhospho S1649(100)	3585.6	3088	2778.7	3355.8	3867.9	3336.2
GDAAGDKLELSEDSPNSEQELDK	A2AQ25 1xPhospho S1035(99.1)	3016.8	3072.7	3539.2	2671	3568.5	3657.4
KQSESSFITGDINSSASLNR	D3Z593 1xPhospho S1177(88.6)	611	569	667.2	525.6	888.4	824.7
LPLPDDHDLSDRELDLEDSTALSDLR	A0A1L1STC6 1xPhospho S8204(100)	555.2	471.1	438.5	637.4	517.4	423.3
MTEEEVEMLVAGHEDSNGCINYEELVR	A0A1W2P6G5 1xPhospho S123(99.5)	681.8	588.2	473.3	682.1	622.2	547.2
SRSLSESYELSSDLQDK	E9PUA3 1xPhospho S88(92.9)	544.2	454	457.4	420.1	521.8	622.7
GPPEGSETMPYIDESPTMSPQLSAR	Q5SSL4 2xPhospho S53(100); S57(98.7)	1051.6	1184.6	661.4	1285.5	970.7	738.2
DLLGAISGIASPYTASTPNINSVR	A0A5F8MPL9 1xPhospho S1249(88.7)	147.8	162.1	98.6	195.5	94.2	107.4
GSSGLNLGNFFASR	E9Q704 1xPhospho S818(93.2)	741.1	1209.2	659	1189.7	607	839
RRASDLAGSVDTGSAGSVK	B7ZNJ3 1xPhospho S918(100)	2935.9	2984.6	2148.3	3386.6	2435.5	2050.4
IYQFPDCDSDEDEDFK	A0A5F8MP96 1xPhospho S818(100)	2265.5	2421.5	2727.6	1966.7	2324.9	2932
RQTETSLEAVLLETHPCSK	Q9JK23 1xPhospho T55(99.9)	189.7	195.7	154.5	270.2	163.1	153.5
EAGHGPGKDEMTDEELAEGEEEIDHAER	Q0VF55 1xPhospho T1079(100)	178.7	183.5	200.3	171.1	165.8	198.3
AHSLLFENSDSFSEDTGTLGR	Q501J7 1xPhospho S436(100)	229.3	183.4	178.1	190.3	236.1	212.4
SAAAPSASSTPTAIASPK	P26049 1xPhospho S433(100)	344.2	367.2	492.6	360.8	366.8	424.5
KIGELEVGQMENISPGQIIDEPIRPVNIPRK	Q99104 1xPhospho S1450(100)	588.9	626.1	503.2	755.1	508.3	469
SPYFSASSAFSPTILSSDK	Q3UHE7 1xPhospho S524(99.9)	465.7	395.5	468.2	434.1	505.9	496.4
LGGLLPAGGENGPEATDVSDEDEAAEMEDEAVR	Q05DG3 2xPhospho T457(100); S460(100)	263.5	225.9	225.7	217.5	325.6	260
DENERASLSPMDEPVPDSESPVEK	P14873 1xPhospho S1373(98.9)	791.4	747.1	860.2	727.5	831.4	899.9
QNSATESAESIEIYIPEAQTRL	Q9D415 1xPhospho S973(89.8)	166.2	134	159.5	124.4	179.2	154.2
VGSLAGSSVFLPVSVSR	A0A286YDL2 1xPhospho S729(93.8)	423	443.2	305.9	407.6	392.3	242.1
VFDDDSDDIEEEEEADEK	Q8BGC0 1xPhospho S645(100)	228.4	219.9	304.9	188.1	265.7	287.2
FIIGSVSEDNSEDEISNLVK	Q5SWU9 1xPhospho S29(99.7)	1283.1	1162.4	1311.4	1108.2	1555.9	1367.7
EAEASAPVVQEESSINR	Q80TL4 1xPhospho S73(99.4)	3098	3376.1	2008.6	3300	2251.8	1786.8
NRSDIAAAQQSGMSLSNSK	B1AQZ0 1xPhospho S446(99.9)	1323.6	1223.2	1856.5	1122	1654.4	2176.4
VEGSTGANCQEESEESGEESPAK	Q8BLH7 2xPhospho S231(100); S234(100)	290.2	309	335.9	258.8	278.7	376.1
GESGVPEEDTGLYPSSPR	A6H624 1xPhospho S193(98.9)	1609.5	1440.9	833.3	1655.4	1103.4	799.5
ESQSVLIADGDGSEVSDEEEASFPSEERKPGAGEDTPR	Q99KY4 2xPhospho S824(99.9); S827(80.7)	920.5	949.1	957.5	831.9	1041.2	913.4
YFQISQDEDGSESED	Q0VBA4 1xPhospho S118(100)	2133.5	1809	1623.3	1691.9	2276.8	1932
NSRPSSPVNTPSSQPPAAK	J3QNM3 1xPhospho S/T	389.1	249.6	415.4	261.3	531.2	624.4
EVENEQTPVSEPEEEK	O70318 1xPhospho S38(100)	1681.4	1563	2140.6	1385.8	1884	1864.7
KGSSDELQAEPEPSR	D3Z3B8 1xPhospho S	3721.9	3799.1	5299.4	3035.7	4284.2	4993.7
NIDQSEFEGFSFVNSEFLKPEVK	P68404-2 1xPhospho S660(100)	3219.4	3340.8	5086.5	3246.1	4373.3	6618.4
GTGPGGQLQDLDCSSSDDEGATQNTKPSATK	Q9DBG7 3xPhospho S295(100); S296(100); S297(100)	595	676.3	519.9	614.4	661	517
APSPTTAAGEESCK	Q69ZW6 1xPhospho S/T	564.9	577.9	535.4	602.4	684.5	587.6
TSSFAEPGGGGGGGGGGPGGSASGPGGTGGGK	Q2NL51 1xPhospho T/S	599.9	684.8	715.4	660	616.1	713.6
GTFASLSELHCDK	Q54AH9 1xPhospho S87(100)	2551.7	1603.9	1290.7	2483.1	3164.7	1164.4
KAEGAGTEEEGTPKESEPQAAADATEVK	Q91XV3 1xPhospho T36(99.4)	3243.6	3589.2	5536.1	3082.2	3578.6	5046.3
GTSASSATVMTPSTSDHHLDAAVSR	Q9ESJ4 1xPhospho S122(84.9)	437.4	453	190.1	580.9	360.4	220.7
RQILEMSAEEDNLEEDDTAVSGR	O88737 1xPhospho S865(100)	774.3	693.6	610.3	703.1	891.1	707.1
QQFHSKPADSDSDDDPLEAFMAEVEDQAAR	Q810A7 2xPhospho S109(99.7); S111(99.7)	358.1	339.5	358	286.2	421.8	386.8
YGDTGYHDDDEEEDEAEDEEEEDGKDSDAESSDLFNNLNLGR	Q922H9 1xPhospho S287(86.7)	251.4	229	357.9	197.2	346.9	450.6
GSVGPAPSLSELDLRPPSPINLSR	A0A0N4SVB5 1xPhospho S800(98.9)	1432.9	896.9	834.1	1052	1134.9	685.8
SATPATDGRATPATEESTVPATQSSALPAAK	A0A0A6YW88 1xPhospho T421(82.4)	1081	854.6	1014.3	1043.2	1103.8	992.1
EAAGGNDSSGATSPINPAVALE	P11627 3xPhospho S1246(99.9); S1247(100); T/S	1301.7	1295	1024.4	1246.1	1308.9	1150.6
RASGSAGAAASPSAAAAGER	P83093 1xPhospho S28(99.8)	718	759.2	551.1	813.1	652.4	468.3
STHSSTELLASMGSVDETK	A0A1D5RL96 1xPhospho S732(100)	927.9	1018.2	638.8	961.7	931.8	585.7
DVATSPISPTENNTTPPDALTR	G5E884 1xPhospho T229(98.5)	2251.1	2187.8	1934.6	2210.2	2401.8	2066
APPAGGSGSSAAAAAAAGGTEVRPRSVELGLEER	P84309 1xPhospho S156(96.1)	99.6	98.4	124.2	109.9	124.6	128.4
SCSHYEPPTFFLQEPEDEDFEGVR	Q8BUM6 1xPhospho S/Y/T	619.3	701.7	437.3	602.3	550.1	444.3
KGSSSSVCSVASSSDISLASTK	Q69ZR2 1xPhospho S/T	338.2	263.9	392.6	247.8	423.5	478.5
NLSPPSVSSQMITK	Q8BFU3 1xPhospho S48(100)	479.9	440.4	485	431.4	541.2	647.2
YGPSSVEDTTGSGAADAKDDDDIDLFGSDDEEESEEAK	A0A087WS46 1xPhospho S65(100)	542.4	564.9	910.4	518.7	605.6	919.6
KEEQAASPVAEDVGDVGVSSDDEK	Q3UWC4 2xPhospho S186(100); S187(100)	693.1	754.4	870.1	562.9	930.4	1078.2
LISDFEDTDGEGGAYTDNELEEPAEEPLVSSITR	A0A3B2WBH9 1xPhospho T907(92.3)	155.2	114.3	97.5	144.3	132.9	116.8
YELHAATDTTPSVVVHVCESDQENEEEEEEMER	Q9JHG6-2 1xPhospho S163(100)	253.8	227.4	158.4	227.6	228.9	212.6
NEGSESAPEGQAQQR	A2BGG7 1xPhospho S60(100)	688.3	543.7	522	586.1	968.1	906.8
GISQSEPDLSCMTANMDK	A0A087WS83 1xPhospho S1051(90.4)	1325.5	1329.5	1136.9	1386.3	1411.7	1213.3
AQTQPDDQAIQAGSTQGLQEGVLVR	H3BIV5 1xPhospho S/T	534.6	470.2	440.8	502.7	595.7	433.9
DGAHSGDPNSATEEDEPPTPK	Q5SVR0 1xPhospho S1090(83.3)	941.5	1083.5	760.8	920	855.2	754
FEDEGAGFEESSETGDYEEK	P14873 1xPhospho S934(99.9)	654.6	613.5	773.9	506.5	760.5	869.7
MQSIARDSDEGSEEEFFDAHENLYCTEEK	Q6ZPQ6-2 2xPhospho S334(99.9); S338(100)	1121.4	957.9	976.9	865.8	1333.1	1168.2
AQNPAYFEGKPASLDEGAMAGAR	A4GZ26 1xPhospho S412(100)	2620.8	2755.4	2872.7	2606	2096.4	2376.5
LRLEASTSDPLPAGGGSVLPGSR	Q5DTT2-3 1xPhospho T/S	277	275.7	206.9	266.5	286.3	232.9
RCKSDELQQQQGEEDGAGMEDAACLLPGADLR	Q80W04 1xPhospho S6(100)	456.1	467.5	522.8	413.8	528.2	587
SIITSATPLISSPLK	W6PPR4 1xPhospho S1672(100)	1393.9	1415.8	1505.9	1357.2	1145.7	1290.6
EHLGPGSSQEMER	Q03517 1xPhospho S	2465.9	1709.6	1457.9	2724.4	2877.5	2107.2
YSDVEVPASVTGHSFASDGDSGTCSPLR	Q8K232 2xPhospho S427(97.7); S431(97.7)	498.5	369.9	165.5	435.4	400.6	216.4
NPYLLSEEEDGDGDASIENSDAEAPK	Q8CCP0 1xPhospho S417(99.9)	199	146.3	276.8	145	288.5	354.8
YASNICFTALGTEFGQK	E9QNY8 1xPhospho T2518(100)	676.2	795.2	818.3	749.1	750	850.2
ETSPETSLIQDEVALK	P20357 2xPhospho S1161(92.2); S1165(99.9)	2352.5	3824.7	1607.1	3103.9	1769.6	1411.7
SAECLHMTSELQPSLDR	F6Y0S3 1xPhospho S1044(100)	265.6	271.9	96.8	290.4	215.9	119.2
SMDELNHDFQALALEGR	Q3U4T5 1xPhospho S30(100)	131.7	171.8	113.5	161.8	128.5	123.5
VENGSLCDQEIDSICSIER	A0A024QYR9 1xPhospho S463(100)	183.9	178.5	228.9	202.5	265.1	234.5
TQSAPNFTDMQANCVDISKK	Q5DTM2 1xPhospho T/S	600.7	736.3	728.4	596	634.6	760
RTLPSPPPEEAHLPLAGQVPSQLYAASLLQR	O88737 1xPhospho S2908(99.5)	1151.6	841.7	766.4	1195.9	1213.2	919.5
GHDLSPLASDILTNTSGSMDEGDDYLPPTTPAVEK	P20357 1xPhospho S739(65.8)	2390.6	2443.1	1320.5	2722	2462.3	2007.4
EVSADVSEEENFLTDFK	B9EKR1 1xPhospho S/T	3725.4	3559.9	3555.9	3358.9	3948.9	3193.8
LLGLRGESPELDLSYSHSDLGK	P20917 1xPhospho S591(100)	527.9	426	283.2	575.3	381.8	329.7
GSPSLGASPHHSSTGEEK	Q3UM85 1xPhospho S359(93.2)	2834	2983.7	522.8	4226	1457.5	485.1
YFAESDEEEDVDFAMFN	Q64511 1xPhospho S1600(93.9)	747.8	723.1	668	751.3	928.2	775.4
APDRTPPSEEDSAEAER	Q8BJU0 1xPhospho T82(100)	4316.4	3889.9	2550.6	4845.8	3635.4	2796
HGLSSVDSLPLDELPSTVQLLPPPTPVPAPAR	A0A0N4SVB5 1xPhospho S917(83.1)	483.4	590.1	539.2	615.2	587.4	681.9
TGSESSQTGASATSGR	Q8BGD9 1xPhospho S422(99.7)	914	894.5	961.5	825.3	1057.9	1189.7
ELESSEEGGSAEER	J3KMQ6 1xPhospho S18(99.5)	1771.2	1672.4	1221.5	1677.1	1591.4	1234.9
RQSSGSTTNVASTPSDSR	E9QNY9 1xPhospho S646(89.7)	3373.2	2626.8	2097.6	2746.6	3492.6	2417.5
SQSSDTEQPSPTSGGGK	Q8BGD9 1xPhospho S504(90.5)	2011.9	1793	1999.2	1676.1	2423.1	2463.8
GGPGPGMMCGAVSDLLSDTEEDDKC	A0A087WS83 1xPhospho T2267(90.1)	359.7	415.8	409.3	374.3	358.3	349.9
LSSFSFLPQSSLSSEK	Q543D4 1xPhospho S	1093.4	1224.1	1385	1202.2	1175	1069.6
KLPSESDLLEGEVTDEDEEAEMSRR	Q3USB7 1xPhospho T557(100)	3445.6	3237.5	2389.5	3702.1	2924.5	2585.5
TVLESGGETGDGDNDTTK	Q3TI79 1xPhospho T477(98.9)	858.5	988.6	1253.8	853.1	1102.6	1189.2
LVDVICEKMSESLDTADPAVTGAK	P63011 1xPhospho S188(97.8)	1729	1628.8	2411	1976.5	1874.7	1820.2
ASSFADMMGILK	Q9CWE0 1xPhospho S235(99.8)	4895.6	6133.5	4303.3	6222.9	4902.1	4511.5
ARSSFDSSTAENHSLSGSLTGSLTGSTLSSASPR	Q8BRK8 1xPhospho S/T	665	649.9	285.2	732.1	597.4	301
ALVADEPEDLDTEDEGLISFEEER	A2AJ26 1xPhospho T2410(100)	550.7	495.5	371.5	572.3	485.7	320.3
VMHTQCHSTPDSAEDVRK	A0A338P7H5 1xPhospho S94(99.9)	1930.9	1556.5	776.2	1565.5	1429.6	506.2
AGTLSITEFADMLSGNAGGFRSR	Q9QXS1-3 1xPhospho S4241(100)	1550.5	1669	999.8	1772.9	1511.1	1034.5
ELSEESEDEELQLEEFPMLK	E9Q9H3 1xPhospho S63(90.7)	350.8	342.2	328	361.3	375.1	344.8
GFGSLPCILNACSGDIK	Q8K1S6 1xPhospho S374(100)	998.8	1147	767.3	1137.8	802.7	760.1
APKPEPVPEPKEPSPEK	E9PUK6 1xPhospho S260(100)	2539	3392.8	5670.9	2708.9	2649.7	4514.7
GSGSVDETLFALPAASEPVIPSSAEK	Q99P72 1xPhospho T171(99.8)	1425.2	1481.4	1039.1	1494.6	1370.5	1067.9
APTVSISCLELSENLEK	Q3UM63 1xPhospho S463(100)	1398.7	2397.6	1204.9	2721.8	1099.6	1118.4
DKPTYDEIFYTLSPVNGK	Q3TIT3 1xPhospho S456(100)	1989.8	1963.5	1867	1564.3	2060.9	2095.2
RDSLDLASDFLPPIK	A0A5F8MQ17 1xPhospho S313(100)	2705.3	2318.7	2538.9	2357.2	2874.7	2749.8
IADFGLSNMMSDGEFLRTSCGSPNYAAPEVISGR	Q8BRK8 1xPhospho T172(77.1)	71.3	88.5	69.2	123.9	97	131.2
ARSSYGAPPSAPPPPPPPPPQGGSQR	B2RQD1 1xPhospho S534(99.8)	268.8	435.4	559.4	364	291.6	320.8
SPEPEATLTFPFLDK	A0A571BG24 1xPhospho S1173(100)	1413.4	1648.9	1214.1	1475.2	1340.6	1129
LELVESLDSDEVDLK	Q8CH77 1xPhospho S380(100)	1201.3	1161.4	1783.9	1136	1511.2	1522.5
ARSMDSSDLSDGAVTLQEYLELKK	Q68FF6 1xPhospho S419(85.6)	1763.5	2070.2	1766.7	1875	1551.5	1598.4
SFEERVETTVASLK	B2RUC1 1xPhospho S154(100)	1586	1470.3	1854.4	1328.6	1757.5	1614
DLATDLSLIEVK	P20357 1xPhospho S915(100)	3617.1	3445	4791	3442.5	2112.7	2533.1
DVEFEVVGDSPEK	Q9Z1F9 1xPhospho S548(100)	527.7	555.3	785.3	493.8	544.5	666.7
EVCVSGGDHTQLTDLSPEEK	A0A668KLV9 1xPhospho S387(100)	2216.8	2095.7	1624	2117.2	2109.1	1714.4
RTSSIADEGTYTLDSILR	Q99104 1xPhospho S1650(99.3)	2554.1	2112.5	2135.4	2593	2214.1	1815.7
DTAATFQSVDGSPQAEQSPLESTSK	H3BKM2 1xPhospho S62(99.5)	242.1	229.2	212.3	227.6	270.6	216.6
QGTLEQLQFIPGHHLPQHLR	Q8C3Q5 1xPhospho T532(100)	306	363.1	433.8	402.1	286.1	338.5
EPTPSIASDISLPIATQELR	Q3TZZ7 3xPhospho S679(89.6); S682(99.8); S685(100)	670.1	686.8	482.4	665.2	628.9	540
EFGEDLVEQNSSYVQDSPSKK	D3YYS7 1xPhospho S64(98.7)	669.6	661.7	1004.8	592.7	680.5	827.7
VADPDHDHTGFLTEYVATR	Q3UF82 1xPhospho T183(99.3)	1789.9	1136.8	1771.3	1376.6	3197.3	1969.8
SEQPLSQVLPSLSPEHK	Q8BTI8 1xPhospho S1216(99.5)	2044.3	1780.8	2430	1905.3	2414.8	2699.3
AGPLGGSSYEEEEEEEGGGGGER	Q9JKF6 1xPhospho S/Y	179.2	170.2	117.8	163.7	158.1	126.6
TVSVEGDAPGSDLSTAVDSPGSQPPYR	A4GZ26 2xPhospho S246(86.7); S262(86.9)	423	418.3	412.8	381.9	420.2	444.9
LPSQGNELPNPSVVLSTNSPAALK	D3YYY8 1xPhospho S221(86.1)	422.4	424.1	349.5	410.3	467.9	373.3
LFTPLNVDAIEESPSK	Q8K3F6 1xPhospho S457(100)	399.1	381.8	585.8	349.5	495.7	518.7
TVSDLALQNAFGER	Q80Y24 1xPhospho T752(95)	777.7	680.9	748	758.2	721.7	566.4
AALLAQYADVTDEEDEADKK	Q9CR29 1xPhospho T137(100)	585.1	651.6	946.5	674.1	651	797.8
RKRSSSEDDDLDVESDFDDASINSYSVSDGSTSR	Q6PDQ2 4xPhospho S301(100); S302(100); S303(100); S312(100)	714	668.8	1001.4	585.2	1037.1	1009.2
SNTPMGDKDDDDDDDADEK	A2AN08-5 1xPhospho T2749(100)	436.1	540	1409.1	365.4	609.7	1256.8
TDLLNPEEAEDQLADIASVGSPFAR	Q3UHN4 1xPhospho S453(100)	388.8	337.2	461.3	362	556.1	502.3
RNLETLPSFSSDEEDSVAK	E9PYL2 2xPhospho S1372(99.2); S1378(99.3)	583	572.8	655	501.4	672.6	620.3
ETCSPVSEGEEFSSPATNTCGAK	Q8BXR1 1xPhospho S465(89.7)	896.1	819.8	802.5	807.8	993.2	822.2
RSSAGSLESNVEGSIISSPHMR	E9PUA3 1xPhospho S	767.9	757.7	1199.2	691.2	994.3	1071.8
LHGGFDSDCSEDGEALNGEPELDLTSK	O08582 2xPhospho S44(100); S47(100)	1331.4	1273.6	1399.2	1297.3	1497.1	1451.1
ACTLELGPHQSPALPKSPPGSK	F8VPU2 2xPhospho S427(100); S433(98.4)	1784.6	2339.7	2401.6	1816.2	1946.9	2170.7
GLEEEEEEEEEPSEGVDEERPEAGGK	Q99MR1 1xPhospho S343(100)	885.5	911.4	915.5	878.5	803.8	791.8
TGMYVATLAGSQSPKPLMVHMR	Q6PGE7 1xPhospho S600(99.9)	308.9	310.8	390.8	309.1	359.7	481
AEHICTYSLSPSELPVASVEKDSPESPFEVIIDK	Q9ES97 3xPhospho S217(96.2); S225(99.9); S233(99.9)	443.5	356.2	609.9	319.2	500.8	517.9
DSASPGAASGLDPLDSAR	C9K0Z8 2xPhospho S842(100); S847(100)	1489.8	1346.2	1262.5	1268.3	1388.2	1336.9
GHDLSPLASDILTNTSGSMDEGDDYLPPTTPAVEK	P20357 2xPhospho T736(51.9); S739(80.8)	2500.3	2418.2	1443.2	2503.6	2568.3	1605.6
QSGLGSQCTGLFSTTVLGGSSSAPNLQDYAR	A2ARP1 1xPhospho S/T/Y	175.6	151.9	178.2	165.3	178.3	184.6
GDSETDLEALFNAVMNPK	G3UYV4 1xPhospho S46(94)	443.5	435.3	309	376.8	436	370.2
LNVPETMTEVLDVSDEEGDDTVTGDGGEYLRPEDLK	S4R2R5 2xPhospho T786(86); S792(100)	543.2	679.2	593.1	685.6	659.2	733.4
EIHDVAGDGDSLGSPGPTRSPSLGNVPNTPASTISAR	B9EIX2 2xPhospho S1306(82.3); T1310(82.9)	401.9	376.2	258.2	378.7	382.5	311.6
VPSPVSSEDDLQEEEQLEQAIK	Q03517 1xPhospho S	714.5	694.4	639.2	803.8	866.3	700.7
ASTPKEQDLEGATVVGVPGEEQK	A0A0A0MQC7 1xPhospho S/T	1248.9	1124.7	2223.1	1005	1316.1	1832.3
TPSPPEEPSPLPSPTASPNHTLAPASPAPVRPR	A0A668KM31 4xPhospho S262(93.8); T274(60.5); S276(80.2); T280(99)	275.7	266.9	236.7	280.2	290.6	242.1
VPHLEEVMSPVTTPTDEDVGHR	Q80TI0-4 3xPhospho T728(100); T729(100); T731(100)	268.3	263.4	234.5	267.2	305.2	264
SPDLGEYDPLTQADSDESEDDLVLNLQQK	B2RPZ7 2xPhospho S30(100); S33(100)	507.6	474.6	463.7	433.7	596.8	505.4
ENIPTPALEPQTTVIHNPDGNK	E9Q1W0 1xPhospho T	1050.6	1598.9	1529.7	1890.9	1060.9	1431.4
SKEPSSPGTDDVFTPGSSDSPSSQR	Q80X31 2xPhospho S790(96.2); S/T	1805.4	1887.4	1388.2	1604.6	1628.9	1439.8
SSSCGDAELLGQATLPVGSPSRPMSR	Q80X80 1xPhospho S374(99.8)	1798.4	1514	1568.3	1695.6	2121.8	1882.7
AEEEECENDGVGGSLLCSYGTPPDSPGNLLSFPR	Q3UJ95 1xPhospho T322(96.3)	97.6	95.4	71.7	110.6	67.1	65.2
FDIYDPFHPTDEAYSPPPAPEQK	Q5U4C3 1xPhospho S240(90.9)	829.6	583.6	422.2	689.1	872.7	801
KVEEEQEADEEDVSEEEAEDREGASK	Q8VBT0 1xPhospho S245(100)	2454.3	2378.9	2788.2	2053.3	2588.6	2393.1
TTRTPEEGGYSYEISEK	P14873 1xPhospho T1945(99)	3507.6	2225	3618.3	2549.3	3836.1	4147.4
LISDFEDTDGEGGAYTDNELEEPAEEPLVSSITR	A0A3B2WBH9 2xPhospho T907(97.4); T915(86.1)	192.3	151.1	163	144.1	248	183.8
MGSDGESDQASGTSSDEVQSPTGVCLR	Q8K0D0 1xPhospho S122(99.6)	311.8	374.2	659.3	283	347.5	530.1
RPAAAAAAGSASPR	Q91XU0 1xPhospho S153(100)	2695.3	1954	1138.8	2278.4	2341.6	1288.2
TVEGAGNIAAATGFVK	O55042 1xPhospho T81(100)	659.7	723	789.4	810	472.7	564.3
VRPYIAEGESDTDSDLCTPCGPPPR	B7ZBV9 3xPhospho S837(100); T839(100); S841(100)	908.9	1063.4	857.7	976.4	987.3	918.4
LPQQGSFQIDEFVNTENSSSR	A0A1L1SQE2 1xPhospho S810(100)	220.1	213.4	196.7	229	236.1	184.1
HSLDSDEEDDDEEGSSK	A0A0U1RNN2 1xPhospho S46(91.1)	443.8	443.9	203.7	473.5	365.7	239.7
QTSKGEDVGYVASEITMSDEER	P59808 1xPhospho T162(89.1)	234.4	196.7	241.5	197.5	270.7	315.3
AEGEREGEGGAGAPDSSSFSSK	A2ARP8 1xPhospho S	452.6	536.3	388.7	499.5	426	391.6
LYKSEPELTTVAEVDESNGEEK	E9Q6H8 1xPhospho S975(98.9)	433.1	397.7	752.5	381.2	590.7	686.2
AAGALGSASSGSMPNLAAR	Q3TB04 1xPhospho S489(78)	966.1	1032.5	699	1118.3	920	729
EQLMNSSLGSGTASLRSNPK	Q62108 1xPhospho S425(100)	874.2	853.3	837.3	870.1	890.9	761.5
GPPEGSETMPYIDESPTMSPQLSAR	Q5SSL4 2xPhospho S53(100); S57(100)	1998.9	2043.9	1421.5	1986.9	1682.8	1450.3
KASVIMVDELLSAYPHQLSFSEAGLR	Q99PD7 1xPhospho S307(100)	2596.6	2584.2	1704.8	2670.3	2469.2	1974.1
VCVGSPPGPGLGSSPPGAEGAPSLR	Q3UIJ5 2xPhospho S772(100); S781(84.9)	396.8	345.2	269.2	443	349.7	309.6
SGDNSSSSLGDVVTGTR	Q8R3Z5 1xPhospho S186(100)	1189.8	984.2	1186	932.3	1351.7	1324.4
DTTDELSVVEAKEPF	A0A654ICL5 1xPhospho S250(100)	1632	1778	2271.2	1893.5	2008.8	2530.3
FEVAQELTLSSEAPQEADSFMGVESGHIK	P20357 1xPhospho S1087(78.2)	1096	773.9	558.1	959.7	956.1	699.4
IVNDDQSFYADIYMEDGLIK	O08553 1xPhospho Y32(92.3)	144.3	152.8	130.8	130.7	151.2	145.7
DPGLSQSHNDLVFLQQPEGR	E9Q3C1 1xPhospho S649(99.3)	273.6	236.7	147.7	263.3	240.7	172.6
SQALSPEASVDEGGVFESLK	D3Z7E1 1xPhospho S39(100)	152.1	179.5	223.4	192.4	189.7	264
SPSYGVPSAPPTLEGSAEEPFPGGGEGPRPGPSSEQLNR	A0A3Q4L2U5 1xPhospho S/Y/T	756.1	707.8	505.1	676	622.2	478.4
SRTASLTSAASIDGSR	Q9QYG0 2xPhospho T330(91); S332(99.9)	15079.8	14186.7	12636.1	12466.8	13443.7	13179.7
SQMEFSISSLSIQEPSAATVTSDAR	Q8C3W1 1xPhospho S130(99.7)	214	178.8	137.8	205.1	187.9	205.5
EVVEEEENGAEEEEEETAEDGEDDDEGDEEDEEEEEEDEGPVRK	Q9D0J8 1xPhospho T52(100)	331.6	335.2	278.4	323.3	353.8	261.7
RAASLNYLNQPNAAPLQVSR	Q9DBS5 1xPhospho S590(98.7)	400.7	399.7	304.7	442.8	386.9	323.6
EHQFDSKNEDLAELLNGMDEELDSPEELGTK	W6PPR4 1xPhospho S1113(99.9)	465.5	419.4	570.8	403.4	513.8	515.4
RAQSTDSLGTSSSLQSK	O35551 1xPhospho S407(99.6)	461.2	464.9	554.1	436.2	600.3	599.5
KEQAGQMPETAAGEPTPEPPRTSSPTSLPPLAR	Z4YKC4 1xPhospho S/T	856.9	824.2	770.8	907.5	967.2	893.1
SASSPKPDTKVPQATAEAK	Q9JKC6 1xPhospho S10(92.2)	4677.6	5375.2	8215.3	4188.7	4282.1	6422.8
RSSMSLYTAASVIDTASK	Q80U35 1xPhospho S/Y/T	348.2	343.5	272.6	342.3	341.4	284.6
RTDSTHSSNESEYTFSSEFAETEDIAPRTEEPIEK	Q99104 3xPhospho T1116(87.1); S1118(97.1); S1119(86.6)	597.9	622.8	541	606.8	611.8	540.1
SPAEAKSPAAVK	P19246 1xPhospho S733(100)	3118.6	3645.2	3499.6	3267	3136.5	3854
AYSFCGTVEYMAPEVVNR	Q505N6 1xPhospho Y220(90.4)	391.2	396.1	331.8	440.3	356.9	337.4
HLSNVSSTGSIDMVDSPQLATLADEVSASLAK	A0A0A0MQC7 2xPhospho S705(81.6); T706(95.6)	822.4	870.5	423.9	756	757.4	481.7
EEGTGESAGGSPAR	Q80U23-2 1xPhospho S237(100)	2100.3	2110.7	1788.3	2007	2141.2	1742.3
SAKDSDDEEEVVHVDRDHFMDEFFEQVEEIR	P61264 1xPhospho S14(99.1)	5744.5	5535.7	8266.9	5386.4	6224.2	7387.4
SKTDLLNPEEAEDQLADIASVGSPFARASIK	Q3UHN4 3xPhospho S450(100); S453(100); S459(100)	623.6	887	914.2	731.9	631.4	774.6
IPESELGSPTLTSAQK	A0A140LJD2 1xPhospho S/T	1871.7	1772.8	1674.4	1773.4	1872.5	1585.3
RGSSAAAPPSSPPPGR	Q8QZV4 2xPhospho S18(91.3); S	2659.9	2619.8	2797	2356.3	2651.7	2634.7
GSLPPAALESSDSTNTTIEDEDAK	Q5SVI1 2xPhospho S355(99.6); S356(97.6)	3870.8	3573.8	4064	3695.9	4114.3	4005.5
AQSAACMEISLPVTTEETR	Q5DQR4 1xPhospho S792(100)	1159.3	1387.3	938.7	1527.6	1236.2	1059
TSSIADEGTYTLDSILR	Q99104 1xPhospho S1650(83.9)	1361.1	1327.4	1029.8	1121.8	1222.6	1250.5
SRSAPAQGGSAPAPPPPPTHTVQHEGFLLR	E9PX29 1xPhospho S2397(97.1)	116.3	99.6	83.4	129.1	91.2	80.1
LQTHDESSLPLPQPSPFMPR	F6Y0S3 1xPhospho S894(100)	990	838.3	545.9	1058.7	867.6	606.3
LLQTCFSSPTDDSMDR	Q99P31 1xPhospho S348(91.9)	1239.8	1192.9	858.1	1276.1	1304.2	1007.2
AQVHLDQVITSPFNTAFPLDYMK	S4R2R5 1xPhospho S2076(98.7)	410.1	310	256.2	324.3	307.6	207.9
QMHVSSVDYGNELPPAAAEQPTSIGR	Q9R0N8-2 1xPhospho S102(84.7)	295.2	245.8	192.1	257.3	280.1	224.1
GLPYGGSCGGGIDGGGSSVTTSGEFSNDITELEDSFSK	A4GZ26 1xPhospho Y432(96.9)	255.2	296.5	271.2	315.5	244.6	242.3
NGILAIEGTGSDVDDDMSGDEK	Q4FE56 1xPhospho S1600(100)	229.8	233.5	364.3	198.5	312.4	409.1
SVIEPLPVTPTRDVATSPISPTENNTTPPDALTR	G5E884 2xPhospho S219(99.8); S222(88.8)	780.4	683.3	654.9	661.7	787.5	713.1
QAEDTISNASSQLSSPPTSPQSSPR	Q6NXI4 2xPhospho S1130(99.7); S1134(97.6)	1104.2	1017.4	802.7	997.8	1168.5	940.3
FHDSEGDDTEETEDYR	Q8K019 1xPhospho S395(100)	1555.9	970.3	1033.8	1129.4	1541.8	1442.8
LEASYSDSPPGEEDLLVHVAEGSK	Q68FE2 2xPhospho S16(98.1); S18(99.6)	1646.7	1794.8	1218.6	1615.7	1651.9	1451.3
VPHLEEVMSPVTTPTDEDVGHR	Q80TI0-4 4xPhospho S725(100); T728(100); T729(100); T731(100)	208.1	193.3	171.9	186.9	211.7	190
AEAEAEATTPIELISR	A0A1L1SR84 1xPhospho T849(100)	701.4	578.2	618.8	768.1	739.1	566.3
REREADEDSEPEREVR	Q3TIX9 1xPhospho S81(100)	807.4	685.6	654.2	727.9	786.4	638
GMYDGPVYEVPATPK	Q6P1J1 1xPhospho T623(100)	4959.6	7853.5	8131.7	7928.6	6337.5	7374.1
AEDGAAPSPSSETPKK	P26645 1xPhospho T143(99.6)	6477.9	6304.2	9035.2	6565	6602.3	8046.3
SLSVPTDSGVTSVDYDEEQK	B1AXH1 2xPhospho S499(93.6); S508(100)	674.9	766.5	762.4	652.3	616.5	620.8
LPVHVYEVDEEADKDEDAASLGSQK	A0A5F8MPL9 1xPhospho S178(97.5)	585.9	649.2	1090.5	588.6	673.7	960.1
DCSYGAVTSPTSTLESR	A2A690 1xPhospho S169(99.9)	3566.1	3282.8	2664.9	3127.8	3272.6	3226
RGNNSAVGSNADLTIEEDEEEEPVALQQAQQVR	Q63918 1xPhospho S359(92.3)	125	110.7	90	109.6	118.9	92.8
GSPPLLDAPASPPQAPR	Q3UHE1 1xPhospho S504(100)	294.9	266.6	198.4	338.4	277.2	206.6
SEDDSAKFDSNEEDTASVFAPSFGLK	Q64511 1xPhospho S1453(100)	954.7	845.3	1728.8	659	1358.4	1630.6
AVEYLLTGIPGSPEPEHGSVQESQAPEQPATEAGENPLEFLR	Q8CAP3 1xPhospho S205(98.5)	236.8	177.5	105.7	272.9	167	113.8
ASSLPPTTAHILSALLESR	B2RY77 1xPhospho S162(90)	396.8	275.2	203.2	354.4	387.5	283.6
EGSLGDELLPLGYAEPEPQEGASAGAPSPTLELASR	A0A0R4J2B2 2xPhospho S173(100); S178(97.6)	345.8	339.3	307	334.9	360.8	341.6
RFSASEASFLEGEASPPLGAR	Q9R1L5 1xPhospho S791(100)	680.2	628.7	611	623.5	639.3	577.3
YSEERESTFLDEGPNEQEITPLQHTPR	A2ARP8 1xPhospho S1932(80.8)	789	542.6	679.7	680.7	845.6	725.4
VIHFVSGETMEEYSTDEDEVDGLDKK	Q3TVY3 2xPhospho S65(98.5); T66(98.5)	624.2	768.3	800	574.8	776.5	921.5
SSPAYCTSSSDITEPEQK	A0A2R8VHH2 1xPhospho S/Y/T	1129.2	1225.6	1114.5	1091.4	1273.4	1432.2
RSYSSSSGSLMPSLENLDLSQVAAISNDLK	P08551 1xPhospho S58(65.1)	584	623.8	516.2	630.5	484	502
RAEAQALLQDYVSTQSAEE	A2A4P3 1xPhospho S522(98.1)	140	134.8	143.4	145.3	144	132.4
ETRTSSESIVSVPASSTSGSPSR	Q8BL65-4 1xPhospho T276(80.6)	332.6	214.4	232.2	248.3	365.1	259.1
SPSDYSNFDPEFLNEKPQLSFSDK	Q3UNG2 1xPhospho S643(89.4)	2734.1	3263.8	2832.4	2851	2782.5	3214.6
GRSGSIVELLAGGGSSCSPVLSR	G3X9H5 1xPhospho S397(87.7)	172.4	149.9	176.5	157.3	188.6	155
LPDLQEIGVPLYESPPGSR	Q7TSK3 1xPhospho S/Y	129.1	101.7	130.7	117.7	168.6	174.7
SLEPCDNTPIIDNITPVVDGISAEK	Q3TY51 2xPhospho T396(100); T403(100)	248	209.3	202.7	206.1	270.9	250.5
SLSSSPQAQPPRPAELSDEEVAELFQR	A2AEW9 1xPhospho S643(81.3)	456.9	356.5	388.8	409.1	508.9	421.6
KETESEAEDDNLDDLER	E9PUK6 1xPhospho S892(100)	1572.6	1397	1573.7	1287	1498.5	1390.6
QSNASSDVEVEEK	Q99JF8 2xPhospho S105(100); S106(100)	1608.7	1667.1	2187.4	1407.6	1989.2	2016.9
VIRSADVSPTTEGVK	Q3URK9 1xPhospho S450(100)	767.4	824.1	686.5	897.1	638.6	569
SHSLDDLQGDADVGK	P59808 1xPhospho S	295	262.2	364.9	243.3	559.2	587.5
RLSLPADIRLPEGYLEK	Q3UPI3 1xPhospho S119(100)	1374.9	1232.2	1095.2	1321	1315.5	1120.2
TVPATPPRTGSPLTVATGNDQAATEAK	Q8VD37 1xPhospho S265(86.4)	1022.6	1036.1	1385.7	1143.4	1109.9	1186.2
DTEVFICTTPLLK	A2A9X5 1xPhospho T102(95.2)	2030.3	1808.1	1922.3	1907.6	1905.6	1990.1
QISQDFSELSTQLTGVAR	A0A0R4J0D5 1xPhospho S91(99.9)	177.7	144.5	146.5	175.3	185.4	144.1
LLEGNLYGSLFSVPSSK	P35436 1xPhospho S1333(99.4)	1816	2172.1	1353	2065.5	1408.6	1038.6
ADASSLTVDVTSPASK	Q99JX3 1xPhospho S418(100)	1244	765	1149.9	915.4	1323.2	1081.5
SPATVKSPGEAK	P19246 1xPhospho S589(100)	3927.6	4438.1	5432.8	3769.8	4292.5	5786.9
SMDSSDLSDGAVTLQEYLELKK	Q68FF6 1xPhospho S422(85)	753.8	793.8	819.3	661	710.2	702.9
KAGPLGGSSYEEEEEEEGGGGGER	Q9JKF6 1xPhospho Y435(80.7)	1563.5	1268.6	959.6	1222.2	1242.8	1037.8
SVSTTNIAGHFNDESPLGLR	H3BJU7 1xPhospho S136(100)	1909.8	1765.4	1080.4	2149.9	1847.9	1210.3
SLTNLSFLTDSEK	Q8CH77 1xPhospho S/T	1476.2	1572	1549.4	1269.2	1644.2	1399.1
SQSLTNAFNLPEPAPPRPSLSQDEVK	O88935 1xPhospho S684(87.5)	11480	11555.8	14624.1	10879.6	12620	13250.1
VPSPLTDEEGDFILIHHEDLR	F6XC25 2xPhospho S505(100); T508(100)	427.3	454.2	324.8	450.9	401	292
LAVRPLSMSHSFDLSDVTTPESPK	Q52KF3-2 2xPhospho S244(98.2); S248(100)	613.2	912.7	558.3	810.9	569.9	583.7
EDSRGSLIPEGATGFPDPGSTSENTR	A2AF67 1xPhospho S/T	734.2	565.3	723.5	607.8	735.6	644.7
TLPSEDEEGEEDK	A0A1L1STC6 1xPhospho S8285(100)	3151.5	3040.9	4897.1	2652.5	3627.7	3924.2
SIIGSPSLQADAGGGGAASGPPR	A0A0J9YVH8 1xPhospho S1262(98.3)	865.2	888.8	579.8	987	712.8	608.9
QLSPESLGTLQFGELSLGKEEK	A2ARP8 2xPhospho S1443(100); S1446(99.8)	1220.5	1774.1	1319.5	1468.5	1164.8	1352.8
STEESLSEDAFTESELSPIREELLSSEPR	E9Q0A7 3xPhospho S327(99.2); S329(99.2); S339(99.7)	1920.6	1698.1	1714.9	1705.9	2183.7	1977.3
SGSIEQASLVVEER	F6Y0S3 1xPhospho S1201(99.5)	2380.7	2292.1	2533.6	2238.6	2645.3	2619.5
TLSPSEEAQGLLGLPSMAAEVEAPR	B2RTL2 1xPhospho S/T	299.2	264.9	287.4	302.4	334.2	267.3
IPGLEHASMEGPIANLSALGTEELR	Q99JR9 1xPhospho S254(100)	224.7	210.9	212.7	276.3	188.3	166.8
SEQSSMSIEFGQESPEHSLAMDFSR	P14873 2xPhospho S1642(88.5); S1649(100)	568.1	515.7	572.1	585.8	657.4	623.2
FAELPEFRPEEVLPSPTLQSLATSPR	Q924A2 2xPhospho S2275(99.8); S2284(98.1)	1359.7	599.4	1390	625.7	2277.5	1480.1
AELEEMEEVHPSDEEEEETK	A2ARP8 1xPhospho S905(99.8)	1796.5	1805.1	2119.3	1768.2	1978.4	1912.6
QVVEYYASQGISPGAPRPSTPAMTPSPSP	Q3UYN2 2xPhospho T551(82.6); S555(96.9)	378.8	316.7	238.6	351	331.4	235.8
GPPQSPVFEGVYNNSR	Q7TQH0 1xPhospho S109(100)	1331.9	1236.8	825.2	1321.7	1248.5	941.1
VVFENEQDNNSLTK	A2AAE1 1xPhospho S2755(100)	1271.2	1376.4	1167.5	1272.5	1217.6	1058.4
SARSSPPPLSGASEVDAGELGSER	A6X919 1xPhospho S19(96.5)	1289.9	1130.1	1013.2	1166.8	1214.9	1130.5
GFSDIFEEEITSGGFCGGSPR	Q3U1T9 1xPhospho S395(100)	171.3	177.4	105	209.8	156.7	115.7
SAPPAGDEPLAETESESEAELAGFSPVVDVKK	Q6NS82 4xPhospho T274(100); S276(100); S278(100); S286(100)	184.6	131.2	301.5	111.8	294.6	331.1
TGGGVPGSSSPHPGTGSR	Q3UHD9 1xPhospho S/T	1086.9	956.1	412.9	1064.1	816	388.1
ENQSEGKGSDSDSEGDNPEK	Q3TDX2 3xPhospho S95(99.9); S97(100); S99(100)	1449	2023.4	3784.4	1340.5	1901.8	3195.9
IYEFPETDDEEENK	E9Q1G8 1xPhospho T228(100)	3211.9	3340	4337.5	2903.8	3322.2	4074.3
DHRTSASDVDADNNHLGAEVA	D3YWV5 1xPhospho S612(88.3)	534.1	354.6	266.3	517.4	652.6	465.6
IACEEEFSDSDEEGEGGRK	Q58E49 2xPhospho S421(100); S423(100)	1031.1	1012.4	829.9	818.4	895.3	937.6
ESSREALVEPASESPRPALAR	Q3TG37 2xPhospho S263(85.6); S273(97.1)	753.8	422.6	968.2	392.6	1502.7	1257.6
SQSMDAMGLSNK	A2ALS7 1xPhospho S161(93.2)	1857.8	1893	1722.9	1912.3	1999.1	1742.2
HVSIAASEVEQNPASFLK	Q8C419 1xPhospho S1028(90.6)	320.1	321.9	406.6	375.5	291.7	343.8
EDMTRSTELGSDYYELSDSR	P20357 1xPhospho S/T/Y	551.8	402.5	401.2	463.7	401.3	367.4
ASSFSGISILTR	Q80TM6 1xPhospho S381(99.8)	1580.7	1504.4	1099	1528.3	1636.6	1162
LASTDDGYIDLQFK	Q8CIB6 1xPhospho S/T/Y	1336.5	1547.2	1742.2	1315.3	1541.9	1827.3
RGSALGPDEAGGELER	C7G3P1 1xPhospho S68(100)	1756.8	1629.5	1787.5	1536.7	2147.8	1881.1
ITFTPSSGISSEVTVPR	Q8BYI9 1xPhospho S724(98.5)	2848.5	3023.8	2693.8	3187.2	3276.6	2587.1
VESEESGDEEGKK	Q3UM45 2xPhospho S24(100); S27(100)	760.1	1410.5	2458	858.7	1016.9	2608.6
RVSGGSGSSSSPFLDLTPEPGAAVYK	Q5DTT2-3 1xPhospho S737(77.9)	973.9	911.4	790.9	919.1	1139.1	951.1
TVTMISPEDEQK	Q3TA40 1xPhospho S275(100)	3868.6	3997.8	6156.4	3261.8	4210.4	5059.9
LGGDVSPTQIDVSQFGSFK	P14873 2xPhospho S1497(100); S1508(100)	269.6	377.4	307.3	309.6	297.7	262.4
AEPTPLASSAPPAGSLYSSPVNSSAPLAEDIDPELAR	Q99LI8 1xPhospho S/Y/T	505.8	360.1	383.6	417	514.4	417.8
QFSTSSIDLTPLDIDTLPTR	Q61625 2xPhospho S896(98.2); T897(98.2)	664.8	788.2	530.9	757.5	568.1	497.6
FNPFDLISDSEAVQEETTKK	Q9QYX7 1xPhospho S177(99.8)	716.4	899.1	842.2	743.7	741.1	760.2
SRSISGASSGLSTSPLSSPR	Q69Z98 1xPhospho S413(98.8)	941.1	905.2	774.1	942.9	936.3	789.8
SHHANSPTAGAAK	Q8R001 1xPhospho S199(100)	1715.1	1685.5	1085.4	2367.1	1769.6	1162.8
VTPVEGSEIGSETLSVSSSRDSTLR	Q7TME0 2xPhospho S724(66.7); S/T	1811.5	1541.9	1510.2	1461.8	1779.8	1497
EKEPAEGNESSEAPSPVNAMNSFV	Q810U4-3 2xPhospho S1251(100); S	1913	2003.7	1840.4	1913.5	2114.3	2039.9
EQESSGEEDNDLSPEEREK	Q9DCL8 2xPhospho S122(100); S123(100)	2492	2532.7	2933.5	2204.6	2585.9	2575.3
SLSGSTNTVSSEGVTK	Q5DQR4 1xPhospho S598(99.2)	5612.5	5164.2	5032.5	4847.7	6272.3	5152
VIRSADVSPTTEGVK	Q3URK9 2xPhospho S450(100); S454(87.1)	6248.2	7439.5	5713.9	6470.1	5863.4	5718.2
YSFDGDYGALFQSHSYPR	Q2WF71 1xPhospho S700(91)	413.1	409	274.6	428.2	331.9	364
RDDGQASVPTEISGTSPVSPNTQDK	A2AAE1 2xPhospho S1287(98.7); S1290(99.8)	374.4	360.8	341.9	349.9	413.3	368.3
SAEPLANTVLASETEEEGNAQALGPTAK	H3BIX0 1xPhospho S/T	597.7	493.7	501.9	548.5	596.6	491.9
VLLGFSSDESDVEASPR	E9QP59 3xPhospho S136(100); S137(100); S140(100)	794.4	653.3	654.3	652.3	905.8	641.2
GSEGYLAATYPAVGQTSPR	Q04690 1xPhospho S2517(99.3)	1748.8	1676.7	881.2	1806.4	1265.2	1078.1
GMYDGPVFDLTTTPK	Q62188 1xPhospho T509(94.6)	2150.4	2460.9	2491.3	2553.5	1770.4	1867.3
GHVQSAQEVMGPESDTELK	A0A1L1SSS4 1xPhospho S423(92.7)	162.7	171.4	143.9	163.3	180.3	166.4
GSNSDSPPGHPAPAPSPER	A2ARS0 2xPhospho S191(86.1); S203(98.1)	1043.4	1095.8	500.8	1034.3	837.3	559.5
RPDYAPMESSDEEDEEFQFIK	C0HKD8 2xPhospho S52(100); S53(100)	1186.8	1165.6	913.2	1126.7	1235.9	979
KSPATPQAKPDGAAGMAAEEEEDEYSGGLC	Q9CWZ7 1xPhospho S/T/Y	971.7	945.1	876.1	949.6	948.4	1050.6
YHHVNSYDEDDTTEEEPVEIR	Q9R1L5 1xPhospho S689(91.6)	252.7	202.4	200.7	227.5	227.8	174.4
SEGHEQTPAAHAQGTGPEGGK	Q7TSJ2 1xPhospho S386(98.5)	875	1031.8	777.8	921.8	858.5	763.7
ELGAMAFSTTAINFSTVNSSAAFR	Q5SNZ0 1xPhospho T1536(88.2)	173.4	171.2	181	198	206.2	135.9
GLPSNNSLDFLDEEYEVPDLDGTR	Q5PR72 1xPhospho S907(90.6)	503.6	509.5	344.4	511.2	474.4	306.6
GGHGAINSPSAPDASPPHHPR	A0A3B2WCD2 1xPhospho S1301(100)	733.4	672.3	357	841.2	646.3	421.4
GVSASSVPFTPSSPLLSCSQEGSR	Q68FF6 1xPhospho S586(98.8)	1703.9	2000.1	1324.2	2203.4	1192.2	994
SMSLDMGQPSQANTK	Q04690 1xPhospho S2525(100)	1114.7	1119.2	1105.5	1135.8	1472.7	1286.5
GLEPGVFTLAEEDDEPEGPPGSPGPEPQTVLLRR	A0A1L1SR96 1xPhospho S709(100)	494.1	335.9	220.7	513.9	362.3	252.3
FPDRLADDEGDSDSESVGQSR	Q9Z277 1xPhospho S1466(90.5)	428	392.8	429.4	348.2	508	459.9
DVTNLTVGGFTPMSPR	O55201 1xPhospho S664(100)	594	578.6	488.8	635.9	688	526.1
EQMMNSSMSSGSGSLR	P70175 1xPhospho S	693.8	730.4	303	623.6	500	306
LFSSLGELSTISAQR	Q4ACU6 1xPhospho S1539(91.3)	804.8	765.5	803	988.7	505	522.5
SSSFTLLQSLAIEDSR	E9Q2E4 1xPhospho T1564(88.2)	1460.1	1433.9	1527.2	1551.7	1695.3	1505.2
EALVEPASESPRPALAR	Q3TG37 1xPhospho S275(94.2)	4624.5	4275.2	3326.4	4999.4	4267.7	3502.8
ILPYASTSSEGSNSTDNIAALSTEQEAR	B1AXH1 1xPhospho S/T/Y	269.9	236.7	205	259	246.9	199.2
GGLQSFLLDPAQTEARADSSDETDTSFAER	E9PV14 3xPhospho S737(84.7); S738(96.9); S744(84.3)	511.6	540.2	279	527.3	388.6	289.9
SVSEAALAQPEGLLGTDTLK	E9Q4M2 1xPhospho S870(90.2)	872.3	893.1	847.2	880.4	844.1	750.6
MDSAVQASLSLPATPVGK	Q9ERR1 2xPhospho S215(99.1); T219(100)	1753.2	1245.8	1735.7	1179.6	2092.3	1978.5
RADLNQGIGEPQSPSR	Q9D8Y0 1xPhospho S74(92.7)	3633.2	3269	2291.4	3336.2	3449.2	2519.6
DMSPSAETEAPLAK	P27546 1xPhospho S517(88.6)	3984.5	3523.2	3762.6	3147.3	4328.5	3955.5
LTQADISEQPAMTTVVPQVPTSPK	F2Z3U3 1xPhospho T/S	446.5	440.4	660.7	435.7	564.1	610.6
GGPEGGAAPAAPCAAGSGPADTEMEEVFDHGSPGK	Q91ZW3 1xPhospho S65(100)	895.3	1027.5	904.9	1048.8	856.3	900.9
LTNALVGMSPSSSLSALSSR	Q6TA13 1xPhospho S411(99.8)	1409.9	1463.8	1151.9	1598.7	1148.5	976.9
ELLNSLGGESSGGTTPVGSFHTEAAR	Q68FM7 1xPhospho S1488(72.6)	293.1	253.6	153.7	320.9	268.1	153.2
LTQDSRMESPIPILPLPTPDAETEK	Q9Z2Q6 1xPhospho S/T	212.4	229.5	236.6	288.4	221.5	221
DLFELDSSEGEDSTDFFER	J3QK52 3xPhospho S676(100); S677(100); S/T	528.3	511.7	398.4	460.3	437.6	422.2
RGGSDTNLNFDVPDGILDFHK	Q8C440 1xPhospho S46(99.2)	943.5	863	809.8	917.6	921.9	892.7
AAQSPQQHSSGDPTEEESPV	Q8C2E6 1xPhospho S491(100)	3089	2958.3	1132.6	3423.3	2438.9	1055.5
QPLLLSEDEEDTK	Q8R1B4 1xPhospho S39(100)	2333.9	2436.6	2842.5	2377.4	2533.3	2602.5
SSSTGNLLDKDDLALPPPDYGTSSR	Q8BKX1-2 1xPhospho S455(78.3)	4315.9	4125.4	3530.2	3707.3	4162.1	3826.6
HAAPAPSAKSSPSK	Q6P1J1 2xPhospho S632(100); S635(90.9)	1173	3140.8	6353.1	1756.1	2272.1	5242.6
YFGFDDLSESEDDDDDDCQVER	Q65Z40 2xPhospho S468(100); S470(100)	428.3	411.8	368.7	379.2	461.7	419.8
RGSGTPEAEGLPPVGPPPCPSPTLPGPLPTPSR	Q5SVJ0 1xPhospho S522(80.2)	569.3	496	505.2	568.1	549.3	512.3
KTSFDQDSDVDIFPSDFTSEPPALPR	Q64511 2xPhospho T1562(97.5); S1563(86)	445.4	377.1	649	369.2	518.6	584
SPSDLSPESPVLSSPPK	Q545T6 1xPhospho S68(80.4)	1925.4	1989.5	1589.7	2043.5	1904.3	1555.9
RTSMGGTQQQFVEGVR	Q80VE7 1xPhospho T/S	3832.3	3487.5	2904.9	3589.4	4063.4	3235.6
QLSVPASDEEDEVPAPIPR	Q6P542 2xPhospho S103(100); S107(100)	1408.9	1170.4	1095.7	1310.7	1371.1	1188.3
RQSSVTSQSQDVASLSSPSR	S4R1C4 1xPhospho S1117(98.7)	4516.2	4820.2	3033.9	4880.8	4107.6	3273.5
DVQDAIAQSPEK	B9EI57 1xPhospho S289(100)	3322.4	3557.3	4392.2	2823.7	3573.6	3752.7
KTSSGLELQVVTSVPGR	Q91Z57 1xPhospho T/S	288.8	267.6	247.5	252.4	290.5	256.5
GADNDGSGSESGYTTPK	Q5F2E7 1xPhospho S213(98.9)	1333.8	1182.2	1026.5	1053.8	1341.2	1128.5
GPSSQEDESGGLEDSPDRGACSTPEMPQFESVK	E9PV14 2xPhospho S1354(97.6); T1362(97.6)	1357.6	1543.6	1087.3	1393.9	1398.6	1151.4
TTRSPDTSAYCYETMEK	P14873 1xPhospho S2030(98)	963.4	787.8	898.7	791	1089.1	1225.7
LSYASAESLETMSEAELPLGFSR	B1AQX6 2xPhospho S175(98.7); S178(99.9)	1280.1	1054.3	1229.4	1016.3	1514.8	1282
KSEPSSPDHGSSAIEQDLAALDAEMTQK	Q9Z1B3 1xPhospho S/T	4183.3	4276	2224.2	4520	3875.4	2137.9
SGYSSPGSPGTPGSR	A0A0A0MQC7 1xPhospho S491(87.6)	4488.5	2718.4	5660.6	2666.5	9111	8122
VQSGMGLILQGYESGSEEEGEIHEK	Q61136 2xPhospho S143(100); S145(100)	2998.4	2959.3	2705.1	2589.8	3139	2850.2
AVVFETGEAGAASGAGSLPGEVR	A2ARP8 1xPhospho S1344(100)	214.9	201.6	200.6	253.2	228.6	187
LSAITMALQYGSESEEDAALAAAR	Q8BSQ9 2xPhospho S353(100); S355(100)	422.2	383.5	323.7	435.1	509.4	405.7
SSSADFGTFSTSQSHQTASTVSK	A0A087WNV1 1xPhospho S262(68.9)	1419.5	1411.7	604.4	1463.5	1049.3	456.3
THALMLYFSGEQSDDDISSPSDHEDVK	Q9R1C6 4xPhospho Y541(78.8); S552(100); S553(100); S555(100)	536.5	536	932.5	508.5	862.9	996.3
AESADSLGSEDRDLLYSIDAYR	Q8K298 3xPhospho S653(100); S656(100); S659(100)	1546.8	1422.2	1392.2	1261.9	1480	1252.4
KLPANISEDAEEGEVSDEDSADEMEDDCK	H3BIW6 2xPhospho S460(100); S464(100)	3087	3911.2	4110.2	3029.3	3224.4	3557.1
RGTVEGSVQEVQEEK	Q80TL4 1xPhospho T47(100)	4837.2	4961.2	7576	4717.3	5401.6	6975.5
RIGDLQAAIEDEMESDENEDLINSEGDSDVDSELEDRVDGVK	B2RRE2 4xPhospho S1950(100); S1959(100); S1963(100); S1967(100)	94.8	102.4	100.6	89.7	97.1	86.4
KISSLDQLVEGESYVCGSIEPFK	Q9JLM8 1xPhospho S/Y	93.3	79.4	72.2	65.2	88.1	94
ELQLEELESPDITHQK	Q6PD31 1xPhospho S390(100)	555.8	443.5	452.5	475.5	530.1	426.9
QQPPLGPSSSLLSLPSLK	Q8BHL3 1xPhospho S650(100)	3416.3	2264.3	4520.5	2529.6	3717.6	3398.4
GQESSSDQEQVDVESIDFSK	Q8K327 2xPhospho S	317.7	328	282	300.9	345.6	309.9
SEQSSMSIEFGQESPEHSLAMDFSR	P14873 2xPhospho S1649(100); S	514.8	473.6	487.1	484.9	600.3	524.1
DSDDSAATPQDETIEER	Q0KL02-3 1xPhospho T1824(100)	1014.7	639.4	942.1	686.8	1220.7	1036.2
RGGGSGGGDESEGEEVDED	O35295 2xPhospho S310(100); S316(100)	1578	1385	1541.4	1212.8	1904.5	1575
QGAIVAVTGDGVNDSPALK	A0A0G2JGX4 1xPhospho S725(100)	983.8	909.8	1199.2	903	1057.5	1052.3
TGIPRAPSSDEECFFDLLSK	F6SX81 2xPhospho S314(100); S315(100)	1041.7	847.7	1238.9	700.9	1233.3	1363.7
EPVANQDPVSPSLVQGR	Q9ERZ4 1xPhospho S232(93.9)	1525.1	1343.5	1561.3	1536.2	1625	1538.3
VAAGHELQPLAIVDQRPSSR	A0A654ICD2 1xPhospho S	619.6	352.8	329.2	471.4	491.5	318.4
HIVNHDDVFEESEELSSDEEMK	Q80TH2-2 2xPhospho S599(100); S600(100)	502.8	980.2	1131.4	573.5	727.8	1101.4
IPSDYNLGNYGDK	A0A0G2JDT9 1xPhospho Y1240(95.7)	2552.4	2240.4	1697.6	2169.9	1789.8	1622.6
AQNPAYFEGKPASLDEGAMAGAR	A4GZ26 1xPhospho S412(100)	2345.3	2578.7	2625.9	2459.4	2009.3	2140.1
LPEEPSSEDEQQPEK	E9Q0N0 1xPhospho S335(99.6)	2541	2359.3	2149.6	2022.9	2803.8	2159
KGSISDGSNILDEVTFPAR	Q80U92 1xPhospho S224(100)	697.1	808.4	740.3	762.4	544.3	593.2
VQKSPAEPEAVNEIQQNELK	B2RQ14 1xPhospho S1103(100)	980.8	1021.8	945.4	904.5	871.6	876.2
AVEEQGDDQDSEK	Q00PI9 1xPhospho S183(100)	2205.9	2503.1	3502.7	1982.7	2752.3	2889.9
ASPALGSGHHDGSGDSLEMSSLDR	Q9CZW5 1xPhospho S94(100)	1608.2	1597.9	482.2	1850.2	1100.5	538.8
ASRVPSSDEEVVEEPQSR	P58871 2xPhospho S1611(100); S1612(100)	2076.1	2121.8	1445.8	1961.3	1989.2	1623
AVQLMQQMANSNGSILPSALSASK	Q8BKX1-2 1xPhospho S262(88.2)	317.9	334	256.4	303.2	248.5	187.9
RKSVPSEAMLAESSTSLPPVADESPVTVKPDSQLEDMGYCVFNK	P20357 1xPhospho S835(72)	242	297.4	221.1	262.3	246.3	243
LASEDAALVDDDEESDTPAQAPLAK	F6XC25 1xPhospho S406(99.7)	451.6	487.7	386.2	472.1	402	345.5
QIIEMSADEDASGSEDEEFIR	Q9QYX7 3xPhospho S1499(100); S1505(100); S1507(100)	977.6	990.9	803.8	936	1071.4	844.6
TEEVEVESEEDPILEHPPENPVK	O55091 1xPhospho S137(100)	660.8	528	828.9	507.6	855.3	879.8
ATLSEPGEEPQHPSPP	Q60829 1xPhospho S192(100)	5347.7	4734.1	4205.8	4707.6	6266.4	4751.3
AESESDGQAEETADPQSLHSGR	Z4YKC4 1xPhospho S/T	264.3	248.9	129	279	282.7	164.7
LHESEEAFIPDDSSQYRTPSPGEQQQVQEVK	Q9CPS8 3xPhospho S24(100); S33(76.2); S34(54.7)	506.4	556	369	552.4	489.2	335.9
GKDEEEEEEDVSTLEQGEPGLELR	Q8K4P8 1xPhospho S/T	894.6	914.4	693.7	889.2	892.3	716.6
GSLPPAALESSDSTNTTIEDEDAK	Q5SVI1 3xPhospho S358(90.2); T361(99.1); T362(99.9)	1732.4	1832.2	1653.3	1746.7	1787.4	1713.3
EAAEAEPAEPSSPAAEAEGASASSTSSPK	P26645 2xPhospho S125(77.8); S128(79.8)	5536.4	6085.7	7045	5496	5858.2	6103.9
APVHFVEPLSPTGVPGHR	A0A0A0MQE5 1xPhospho S1069(90.9)	358.6	313.1	204.6	409	297.5	204.2
GNDLSTISDTSPMK	Q3UHN4 1xPhospho S2071(100)	2670.6	2636.1	2660.1	2490.5	2643.9	2314.3
FAESLPSDEEGENYSK	Q3UXY8 1xPhospho S206(99.2)	2283.1	1693.6	2512.3	2028	2915.4	3715.5
RASGAPEAEGPLSCQSPVPISPLPTPSPR	Q5SVJ0 1xPhospho S423(100)	1231.7	978.7	758	1081.6	1067.6	850.6
RRSTLFLSTDAGDEDGGDSGLGPGAPPGPR	D3YZU4 2xPhospho T1256(79.6); S/T	2667.3	3454.8	1783.7	3428	1698.8	1353.4
KAGPLGGSSYEEEEEEEGGGGGERK	Q9JKF6 1xPhospho S433(98.5)	2354.9	2809.1	2430	2393.7	2110.4	2394.1
QRSADSLVEAVLISEGLGR	Q6PDD2 2xPhospho S755(100); S758(100)	107.4	89.1	91.1	109.1	102.9	91.7
MERPSISVISPTSPGALK	F6Y0S3 2xPhospho S741(99.9); S744(92.2)	1798.2	1623.6	1860.2	1404.9	2217.1	2170.8
DLAAAAAQKSPSAEAAAPPPGPR	Q3UNH4 1xPhospho S	3376.7	3265.8	3315.3	3195.1	3232.2	3049.5
LSPEEPAPEAPETPETPEAPGGSAV	B1AVF2 2xPhospho T101(100); T104(100)	139.8	120.6	106.6	130.8	158.6	136.4
RTDSTHSSNESEYTFSSEFAETEDIAPR	Q99104 1xPhospho T1116(83.3)	790.3	765.9	302.4	899.6	640.1	317.3
KQTPPASPSPQPIEDRPPSSPIYEDAAPFK	Q60598 2xPhospho T401(99.9); S417(82.2)	2492.8	2767.1	2337.8	2251.6	2563.5	2358.9
VTGVYELSLCHVADAGSPGMQR	Q6TA13 1xPhospho S1345(100)	384.8	346.5	157.2	413.3	358.5	219.5
DLGLPPDSASTVLSSELESSSFIDSDEEDNTSR	P51141 1xPhospho T200(78.2)	281.8	237.5	240.6	263	330.8	266.9
RTSTQENVHLSQAK	Q8R3I2 1xPhospho T473(92.3)	1550.2	1706.1	880.6	1817.4	1088.6	665.5
NMTVEQLLTGSPTSPTVEPEKPTR	Q6ZPJ3 1xPhospho T/S	933	679.8	955.4	735.6	1215.2	1321.1
QTVNRGPGLGSTQGQTIALPAQGLIEFR	P42669 1xPhospho S181(86.1)	1036.5	1035.7	1113.2	1182.1	1125.5	1061.6
GSVGPAPSLSELDLRPPSPINLSR	A0A0N4SVB5 2xPhospho S792(99.8); S800(98.7)	3317.1	3744.7	2211.4	3906.7	3048.4	2395.6
MLPHAPGVQMQAIPEDAVHEDSGDEDGEDPDK	A0A0R4J008 1xPhospho S394(100)	352.9	376.9	511.8	352.1	433.9	476
LFGGFNSSDTVTSPQR	P05480 1xPhospho S74(99.3)	2954.6	2670.3	2317.2	2860.9	2786.8	2209.6
EMDMSPEEVAPSPR	Q3TLR3 1xPhospho S330(100)	2681.2	2619.4	2390.5	2660.6	2608.6	2253.5
SPGEAKSPAEPKSPAEAK	P19246 2xPhospho S685(100); S691(100)	959.5	1371.7	2936.5	822.1	1252.7	2488.3
DYDEEEQGYDSEK	B7ZNC5 1xPhospho S327(100)	3312.8	2982.6	4985.9	2325.8	3698.2	4389.8
SPFEIISPPASPPEMTGQR	A2ARP8 2xPhospho S2006(100); S2010(100)	8993.8	8879.8	6457.8	8907.2	10164.2	7904.2
ESSDSTNTTIEDEDAK	Q5SVJ0 2xPhospho T400(95.9); T401(95.9)	5825.7	6767.6	8604.9	5338.8	7449.8	8364.5
ALQDILDFTGPPAFPKKSSENLSLDDCNK	A2AG50 1xPhospho S752(81.2)	521.6	568.2	693	530.7	477.1	506.6
STGGPPGPGPLPGPQGLSSSSGSR	Q3UHD9 1xPhospho S349(88.7)	1308.2	1259.7	1039.1	1200	1202.9	942.6
REHANIDAQSGSQAPNPSTTISPGKSPPPAK	Q8VDQ8 1xPhospho S372(99.8)	1689.4	1769.9	1099.3	1760	1418.8	1229.3
GPSLSVDPEGAPSTAAGPGLPHGEGSTACR	A2AIR9 1xPhospho S2060(99.1)	379.9	422.6	205.6	596.2	381.4	279.8
GSPKPAAVEAVTAAGSQHIQTLTDEVTK	F6W0G8 1xPhospho S109(100)	437.7	551.2	335	546	399.9	327.5
SSLSSAQADFNQLAELDR	B9EKJ1 1xPhospho S2147(99)	107.4	100	91.8	98	122.8	96.3
TESLPSAQQYVPFGGK	Q60610 1xPhospho S1407(93.8)	805.8	865.6	964.7	761.4	918.8	1083.5
KETSPETSLIQDEVALK	P20357 2xPhospho S1165(91.1); T/S	1802.7	2751.4	1611.4	2043.5	1461.9	1198.6
SQSLTNSLSTSDTSHR	Q8JZP2 1xPhospho S540(86.4)	3462.2	3052.9	1233.8	3438.6	3168.9	1888.7
ILSDVTHSAVFGVPASK	Q3UHJ0 1xPhospho T638(98.5)	3300.3	4276	2771.9	3953.1	2472.3	2223.2
VPSPSALLVDNPTPFGNAK	Q921I6 1xPhospho S42(89.7)	111.9	111	93	103	113.6	85.4
LPSGPTEAEGQADLGPSTSEQNLASPGPR	Q5HZI2 1xPhospho S77(99.7)	584.3	624.6	311.4	738	485.9	296.5
LDLDLTSDSQPPVFK	Q62318 1xPhospho S501(99.9)	1720.6	1712.4	873	1676.9	174.9	587.1
SSGATPVSGPPPPSASSTPAGQPTAVSR	B1AQX6 2xPhospho S668(99.6); T672(95.6)	661.6	537.7	529.7	520.6	782.6	670.6
AQTLPTSVVTITSESSPGK	Q62261 1xPhospho S2340(97.9)	1439	1539.2	1640.9	1559.8	1478	1385.9
EDTSSCSPPGVLLEK	G3X932 1xPhospho S/T	2336.5	2209	2353.6	2253.8	2541.2	2348.7
EAAYQAGLASPENSEQLIIALEPEAASIYCR	Q8K0U4 1xPhospho S/Y	41.1	35.8	38	48.2	41.8	29.8
FGGSAHNITQGIILQDSNMMSLK	P60853 1xPhospho S209(100)	185.1	163.5	126	159.3	190.4	122.8
RRGSGQDLAGPAPETLEQTEGATP	E9Q0W7 1xPhospho S478(100)	459.8	437.2	461.6	441.1	433.2	477
SADAGSQKDSDDSAATPQDETIEER	Q0KL02-3 1xPhospho S1818(99.9)	808.3	764.3	1146	663.2	962.5	1088.9
RASLSDIGFGK	Q0VDL6 1xPhospho S109(99.7)	3781.7	3351.8	3156.4	3293.5	3616.2	3027.2
APESPPAAEPAPAVGPAGDPCPPRQPQPVR	A0A3B2WBC6 1xPhospho S10(100)	559	418.4	367.7	505.3	526.5	422.6
IVPSLLFNLQHVEEAESRSPSPLQAPEK	A0A1W2P7T9 1xPhospho S98(97.3)	769.7	633.6	451.5	685.6	697.9	471.4
HFQDSEFSSSQGEDENVAK	Q5XG69 1xPhospho S348(99.1)	309.9	387.7	480.9	282.4	405.5	540.9
ALEAELDAQHLSETFDNIDNLSPK	B2RUG9 1xPhospho S778(100)	1105.6	1170	563.2	1248.6	992.7	567.5
EDLLDLAESPNASDTECGDEIPLK	Q5U4C7 2xPhospho S104(100); S108(100)	620.4	601.5	590.7	536.3	634.9	593.2
GNASPVLDPSDLILTR	Q4VAB2 1xPhospho S314(100)	824.3	814.2	625.5	837.5	866.5	638.6
DIEGFLEENQTKLSPQELTALR	B1ARU4 1xPhospho S3652(100)	669.6	575.8	697.9	569.9	668.9	704.5
SFTRGPYPALQASETAEETEAEPESSSEK	Q80Y98 1xPhospho S589(87.8)	1020.4	1069.4	876.2	912.6	727.2	730.2
SMTEAEQQQLIDDHFLFDKPVSPLLLASGMAR	Q04447 1xPhospho S199(94.9)	922.8	786.9	844.4	1030.8	1137	1038.1
SHSLPNSLDYAQASER	Q3UJU9 1xPhospho S46(99.8)	2990.9	2390.2	2166.1	2528.2	3171.3	2989.3
YGGMFAAVEGAYENKTIDFDAYSVGR	Q6P1J1 2xPhospho T47(99.9); Y/S	894.8	1069.9	1064.7	966.9	795.2	1156
SVSSNVASVSPIPAGSK	Q3TWG5 1xPhospho S412(84.8)	1216.2	1306.2	1300.6	1467.8	1051.8	1189.2
LLDAEDVDVPSPDEK	B1ARU4 1xPhospho S280(100)	2673.4	2899.9	3411.8	2655.8	2869.2	3046.1
GAILSEEELAAMSPTAAAVAK	Q7M739 1xPhospho S379(98.9)	310.8	309	237.7	393.1	250.7	212
DFFSHQEEEIEEDSDLSDYGDDVDGKK	Q7TQF4 2xPhospho S436(99.9); S439(99.4)	240.4	260.2	416	196.8	277	284.9
GSESPNSFLDQESQR	Q8BMA3 1xPhospho S	542.2	542.2	504.6	541.6	512.7	417.7
ESPPQPPADDGAEEPGSETSDAK	A0A0A0MQC7 1xPhospho S50(98.8)	1772.5	2205.8	1575	1989.3	1483.8	1435.8
ASLSPMDEPVPDSESPVEK	P14873 1xPhospho S1384(99)	3258	3395.8	2734.6	3214.8	3074	2675.8
ARVDHGAEIITQSPSR	B2KGT5 1xPhospho S422(92.6)	3058.5	2381.2	2313.1	2681.8	4236.4	3153.5
GGQEPAGAGSPSPPEDR	F7BJK1 2xPhospho S1010(100); S1012(100)	4460.2	4516.1	2995.8	4590.4	4454	3298.6
ATTDNSPSSKAEDGPAKEEPK	P06837 2xPhospho S142(94.9); S/T	1902.9	3560.1	5606.5	2373.7	1976.4	3991.6
RLSNVSSSGSINLLESPQLATLAEDVTAALAK	B2KGT5 4xPhospho S435(96.8); S448(99.2); S/T	340.6	368.5	313.6	363.8	415.1	385.6
HIVNHDDVFEESEELSSDEEMK	Q80TH2-2 2xPhospho S599(100); S600(100)	351.3	685.6	850.4	449.7	637.9	911.6
LDGELAITKPNVSSPSK	Q69ZW3 1xPhospho S/T	944	1046.4	1182.9	895.9	976.4	1168.6
LKPFFEGMSQSSSQTEIGSLNSK	Q3TAB8 1xPhospho S409(98.9)	1984.9	2108	1635.3	2097.2	1857.9	1471.3
QGFPDRESPVSDLTSTGLYQDKQEEK	P14873 1xPhospho S1438(99.8)	1543.8	1306	2043.8	1259.7	1840.9	2152.8
LISESSPMNEFETLTAK	Q3UHE7 1xPhospho S/T	2760.6	2274.9	2725	2337.3	3133.2	2616.7
MSESLDTADPAVTGAK	P63011 1xPhospho S190(94)	3678.3	3354.4	3631.3	3296.3	3745.5	3672.3
GGSDTNLNFDVPDGILDFHK	Q8C440 1xPhospho S46(100)	374	383.9	281.8	410.3	324.6	306.1
ELPTLSPAPDTGLSPSK	Q8BKC8-2 1xPhospho S266(97.8)	939.7	1048.3	996	1062.9	907.2	870.1
GSNSDSPPGHPAPAPSPER	A2ARS0 1xPhospho S203(100)	2483.2	2351.4	1017.1	2791.9	1913.1	1262.3
RDPEDSDVFEEDTHL	Q8CAE9 1xPhospho S594(100)	1471.6	1254	1479.2	1291.2	1702.8	1501.8
HAFSPVASVESASGETLHSPK	A0A338P7H5 1xPhospho S261(83.4)	3395.6	4317.2	3304.1	4275.5	2748.1	2041.1
GSVPAAAAESPSMHRK	Q9QYX7 1xPhospho S77(94.3)	560.3	682.8	276.3	851.6	349.6	266
GNDSDGEAESDDPEK	P46467 1xPhospho S102(100)	1486.6	1738.9	1590.3	1448.3	1660.4	1530.2
EAGLSQSHDDLSNTTATPSVRK	Q80X80 1xPhospho S662(90.2)	644.4	608.5	391.7	703.8	663.2	460.8
LNEIGLNVSMDGQLK	A0A0G2JDN7 1xPhospho S60(100)	586.8	783.2	670.9	818.9	454.5	485.8
GLSLTETELEELR	D3Z165 1xPhospho S100(99.7)	1747.2	1427.1	1130.5	1624.8	1435.4	982.4
YFQISQDEDGSESED	Q0VBA4 2xPhospho S118(100); S120(100)	3149.1	2629.7	2404.7	2495.1	3458.9	2839.5
HVPASAVVSSAMNSAPVLGTSPSSPTFTFALSR	F8VQ11 2xPhospho T378(78.8); T/S	78	87	91.2	76.4	89.2	83.7
QADVADQQTTELPAENGETENQSPASEEEK	Q8CEW1 2xPhospho S84(99.6); S87(100)	303.3	283.2	433.8	245.5	416.6	391
SPPCEDFSVTGESEK	A2ARP8 1xPhospho S1146(100)	508	574.1	470.4	556.3	513.6	466.1
NLIEGFNSPGQETTLNTFC	A2AG50 1xPhospho S770(100)	525.1	360.1	372	344.5	449.2	553
TPTPLMANDSTETSEAGEEEEDHEGDSENK	Q80TB8 1xPhospho S394(96.9)	611.8	628.6	585.5	547.2	742.5	664.5
ISDSDISDYEVDDGIGVVPPVGYR	F6Y0S3 2xPhospho S/Y	1135	1055.6	981.9	1030.9	1117	982.9
VKSPEEPLFPTPLLLR	Q8CJ19 1xPhospho S1187(100)	1047.3	1026.2	1469.5	937.5	1109.6	1322.1
EAEAQAAMEANSEGSLTRPK	P63040 1xPhospho S93(98.8)	2003.4	2674.4	1551.3	2628.6	1454.5	1448
VNGDASPAAAEPGAK	P26645 1xPhospho S46(100)	2465.3	2523.7	2956.4	2441	3057.5	3240.1
QGAIYHGLATLLNQPSPMMQR	E9Q9C3 1xPhospho S1114(100)	171.6	126.2	116.3	143.6	120.5	118.5
DHLFEESTFAPYIDELSDEQHR	Q8K0T0 1xPhospho S268(100)	257.5	219	181.5	255.9	237.4	212
VLLGFSSDESDVEASPR	E9QP59 1xPhospho S	759.8	874	666.6	953.6	836.2	712.6
TRPGSFQSLSDALSDTPAK	Q3UM95 1xPhospho S119(99.9)	952.3	899.1	1062.7	895	917.4	818.7
SMSLALGTMTEEETAR	A2ARS0 1xPhospho S/T	905.3	1097	824.9	1256.7	1000	838.4
NLEQILNGGESPK	Q9ERG2 1xPhospho S229(100)	514.9	406.8	964.5	354.9	691.6	895.7
LLRDPDGSAEDDSLEQTSLMESSGK	S4R2R5 1xPhospho S2416(100)	3136.5	3052.5	2749.8	3188.7	2795.9	2371.7
DMKGGQDDDDAETGLTEGEGEGEEEKEPENLGK	P46097 1xPhospho T128(99.9)	1250.4	1325.5	2437.7	979.2	1486.5	2576.9
AAGPGNLVLPGSLTASLECVKEEPPR	Q8CCJ4 2xPhospho S223(100); S227(99.7)	2289	2365	2042.2	2256.1	2435.5	2061.8
DLTNNNIPHLLSPK	Q3UTQ8 1xPhospho S407(100)	1773.3	1803.7	2543.5	1673.9	2150.9	2157.1
DGLLLDEDEEEEEAAESEEDDNLSSVLHQR	Q6PGE2 1xPhospho S307(97.9)	66.6	84.5	50.2	76.6	77.7	54.8
INPYMSSPCHIEMILTEK	Q80V08 1xPhospho S152(92.1)	249.3	269.4	221.8	294.6	322.9	265.6
SRSLPAFPTYLPLIR	G5E8Q0 1xPhospho S2098(92.6)	752.2	614.8	603.6	655.8	739.9	641.9
VSVDSNLFVYSKSDAFLSK	Q8BPN8 3xPhospho S1141(100); S1144(100); S1152(98.3)	1103.2	1294.2	1428.6	977	1093.3	1275.6
SPPEMLESDCPSPLELK	Q01065 1xPhospho S18(100)	1013.1	709.2	1397.3	754.3	1794.2	1345.9
QNSTTTGVSVIMNTALDK	Q6PGN3 1xPhospho T/S	1290.7	1206.6	1441.4	1178.7	1396.8	1422.6
IHPMAYQLQLQAASNFKSPVK	P67871 1xPhospho S209(100)	2491.5	2751.5	2761.5	2547.6	2305	2918.1
TTRSPDTSAYCYETMEK	P14873 1xPhospho T2028(98.8)	2516.4	2236	2822.8	1993	2601.6	3230.1
ERPISLGIFPLPAGDGLLTPDTQK	B8X349 1xPhospho S203(100)	463.1	527	376.9	627.3	377.9	321.4
SGDETPGSEAPGDK	Q00PI9 2xPhospho T163(100); S166(100)	2585.5	2752	3717	2160.8	3271.9	4257.6
ELRESCQSTVQQEEASVDAK	Q9ESK9 2xPhospho S281(89.4); S284(89.4)	290.2	255.8	214.8	256.1	337.7	394.4
SALNSESASELELVAPAQAR	D3YYH0 1xPhospho S196(90.6)	411	297.8	297.8	355.1	435.3	397.1
DMPGGFLFDGLSDDEDDFHPSTR	Q52L66 1xPhospho S230(100)	1242.9	1153	731.4	1187.2	1017.3	698
RPSSPLIDIKPVEFGVLSAK	A0A140LJ89 1xPhospho S114(98.9)	1361.9	1370.7	1314.3	1534.7	1210.2	1106
KQSVDQALLNGLELLK	Q91ZU6 1xPhospho S5488(100)	1156.9	1175.7	1202.7	1167.1	1152.7	1287.9
RASTASCPPASSEAPDGPTNAAR	O35954 1xPhospho S/T	233.5	203.3	104.2	238.2	200.9	90.6
GSSVPTEGYISGLLNDIQK	Q3ULB5 1xPhospho S/Y/T	266.1	234.3	247.1	218	457.7	292.4
IDEPNTPYHNMIGDDEDAYSDSEGNEVMTPDILAK	Q9DCL8 1xPhospho S88(94.7)	1198.1	1034.7	1056.9	959.5	1126.6	1066.7
GSGDTSNFDDYEEEEIRVSITEK	Q8C4J3 1xPhospho S96(100)	1987.4	1809.9	1503.5	1959.1	1750.6	1634.8
TPGPPSSQGSPVDTQPAAQK	F7BQW7 2xPhospho S1099(94.2); S/T	834.5	875	763.9	826.7	972.1	803.8
TPESFLGPNAALVDLDSLVSRPGPTPPGSK	Q80VP1 1xPhospho S472(86.2)	1109.1	1264.6	1023.8	1311.9	1045.7	957.3
QHRESGEGEEEVADSAR	Q505F5 1xPhospho S293(100)	1201	828.4	1016.2	1042.2	1295.3	1099.7
SKSEASLLQLLSGTPAAR	B1AS67 1xPhospho S925(90.6)	1443.6	1419.9	1229.2	1462.6	1433.3	1220.9
TVDIDDAQILPR	A0A2I3BRX9 1xPhospho T753(100)	403.5	460.2	312.8	471.4	419	316.3
SPGGPGSHVR	Q3TDT0 1xPhospho S437(100)	2176.3	2226.8	1410.3	2332.7	1677.4	1267.9
TLEVVSPSQSVTGSAGHTPYYQSPTDEK	P14873 1xPhospho S1334(99.8)	2042.4	1826	1211.5	1974.3	2048.5	1321.4
DENERASLSPMDEPVPDSESPVEK	P14873 2xPhospho S1373(98.1); S1384(88)	922.1	1001.2	1405.4	802.9	1130.5	1385.4
SSPTGGAGGSADPFAPVFVPPHPGISGGLGGALSGASR	D3YZU4 1xPhospho S2036(78.3)	237.5	205.3	163.6	233.7	248.2	167.7
SSAMHLCFLPQSPLMFK	Q9EPN1 1xPhospho S2565(100)	485	433	314.6	497.2	468.3	299.7
QVVEYYASQGISPGAPRPSTPAMTPSPSP	Q3UYN2 3xPhospho T551(92.3); S553(53.8); S555(53.8)	491.6	445	423.6	475.1	529.7	435.9
SLHGEFSASDSSLTDIQETR	Q8C0T5 1xPhospho S1626(99.4)	926.8	1085.2	417.8	1222.9	732.2	456.6
STAALEEDAQILK	Q9ES28 1xPhospho S682(89.2)	715.5	623.3	668	574	597.1	559.3
EAGLSQSHDDLSNTTATPSVR	Q80X80 1xPhospho S660(98.6)	3197.5	2967.1	1693.2	3351.4	3008.2	2008.4
LKEDSEAESTESVPLVCK	Q8C419 2xPhospho S865(99.7); S/T	1956.9	1616	3521.4	1293.9	2457.7	3172.6
AEEEECENDGVGGSLLCSYGTPPDSPGNLLSFPR	Q3UJ95 2xPhospho T322(84.4); S326(99.5)	172	167.9	135.2	152.2	187.1	156.6
ESGVDPSQVLLSPDSSEAAR	Q80ZX8 1xPhospho S703(83.1)	220.5	164.1	164.8	214	249.6	188.7
DPLEEIQPLNDLDESQPPAPGSPESR	A0A1D5RM97 1xPhospho S354(87.8)	388.3	406.3	350.6	388.8	415.7	423
RSAGSSSPEAGEDSDHEDGNYCPPVKR	Q9CT10 3xPhospho S32(87.5); S33(98.1); S40(100)	1014.8	1210.2	1000.7	984.1	1078.8	1078.4
RPSTSPDVLQGQPPR	Q3TV38 1xPhospho S266(92.3)	1225.3	1382.9	1139.2	1485.3	1509.2	1374.8
TLFLGIPDENFEDHSAPPSPEEK	O35099 1xPhospho S1040(100)	413.4	401.7	706.7	402.9	536.5	636.4
SLPAGDALYLSFNPPQPSR	H3BJU7 1xPhospho S856(100)	827.7	794.1	645.1	781.1	869	713.4
RPRSRSRDSGDENEPIQER	Q8C306 3xPhospho S291(100); S293(100); S296(100)	1384.8	1458.1	912.2	1309.4	1177.9	857.2
LLSVTPTSEGYSIK	Q9D1K7 1xPhospho S99(89.6)	1243.2	1243.7	964.8	1216.8	1137.2	1002.7
GQEHTIDELKQDSFPISLEQAVTDAAMTSK	P20357 1xPhospho S500(99.2)	889.8	892.2	1250	888.6	756.6	877.9
SPEAQTPVQEEAK	P19246 1xPhospho T839(100)	5485.1	3779.1	5992	3884.3	6344.4	6067.7
EGSLGDELLPLGYAEPEPQEGASAGAPSPTLELASR	A0A0R4J2B2 3xPhospho S153(100); S173(100); T180(84.1)	25.4	38.2	45	22.9	32.3	47.9
AAAASAAEAGIATPGTEGERDSDDALLK	F7AI87 1xPhospho T65(98.9)	398.3	347.8	421.1	428.7	435.3	412.4
TLVLSSSPTSPTQEPLAAAK	A0A1W2P7K6 1xPhospho S245(89.6)	478.6	467.9	499.8	505.9	544.2	485.3
EEGTGESAGGSPARSLTR	Q80U23-2 2xPhospho S237(100); S241(99.9)	2395.8	2391.1	1791	2128.7	2070.7	1648.5
TFGGAPGFSLGSPLSSPVFPR	Q3V2C6 1xPhospho S/T	88.7	74.8	100.4	91.9	88.8	90
EFGISPSDIPFSQGGGSRPDLSPSYDYDDFSPSITR	P28740-1 2xPhospho S545(95.2); S554(71.4)	673.1	401	534	434.7	757.4	552.8
EVDGLLTSDPMGSPVSSK	Q7TQH0 1xPhospho S597(100)	872.3	769.3	825	778.7	963.3	785.7
NISLSSEEEAEGLAGHPR	Q5U3K5 2xPhospho S482(95.8); S	689.8	555.3	650.4	530	851.7	842.7
NTLNPYYNESFSFEVPFEQIQK	Q3TPT3 1xPhospho S344(100)	916.4	690.5	788.7	627.3	1156.3	1271.9
SSSSPQHLNVQQLQDMYSK	Q03717 2xPhospho S520(91.7); S/Y	205.2	172.5	159	187.1	229.7	201.9
SSRSQLDLFDDVGTFASGPPK	Q99K28 1xPhospho S337(78.9)	291.5	260.9	256.9	271.1	287.5	219.8
SRSPVDSPVPASMFAPEPSSPGAAR	O08582 1xPhospho S8(90.5)	388.5	408.8	635.4	419.1	498.3	589.7
AGSSPTQGAQNEAPR	Q9EPQ8 1xPhospho T590(88.9)	848.4	803.2	589.7	781.6	871.8	646.1
AGSAFLNPEGDSSTEAENDPQLTFYTDPSR	Q61137-2 1xPhospho S/T/Y	829.8	780	639.5	862.7	722	663.2
EGGGDSSASSPTEEEQEQGEMSACSDEGTAQEGK	P28667 2xPhospho S132(100); S135(100)	854.2	757.4	569.2	792.3	1003.9	809.2
LYSLDSNLDDVDSLTDEEIMSK	A0A140LJ89 1xPhospho S161(98.1)	86.9	132.6	220.7	113.5	115.6	190
NRKPSLCQVPSTSSTDGAGGLLGEQPLTEER	G3X932 1xPhospho S498(57)	270.6	250.2	309.5	264.7	336.1	371.3
AASGGSSGENVGPPAAVPGPLSR	Q6ZQ29-2 1xPhospho S	1302.5	1494.4	1078.4	1439.2	1153	918.4
NSGYDTEPEIIEETNVDR	A0A2R8VHF1 1xPhospho T1073(99.3)	1023.1	879	1007.6	818.3	1455	1600.5
GAESAESADAAIMNNDPNFTETIDESKK	E9QNF7 2xPhospho S1304(100); S1307(100)	1402.5	1960.3	1667.5	1529.1	1540.4	1716.3
ERAMSTTSVTSSQPGK	Q62418 1xPhospho S277(99.9)	2624.8	3877.2	2946.7	4093	2646.7	2612.3
AGSAETESAAK	P06837 1xPhospho S128(100)	1965.2	2916.8	3325.9	2088.3	2538.9	3385.3
AGSEIGSASPEEQPDGSASPVEMQDEGSEELQETCEPLPPFLLK	Q6ZPJ3 1xPhospho S436(80)	233.6	274.1	191.9	286.1	264.3	209.9
QSQVTEEEAAAAQTEGPSTPSSFPAQEEHR	A0A668KLV9 1xPhospho S/T	343.9	257.6	234.2	259.1	346	290.8
SPDEATAADQESEDDLSASR	F8VPU2 1xPhospho S892(99.9)	651.6	566.2	498.5	612.7	648.5	449.8
SRTSVQTEDDQLIAGQSAR	Q6NV50 1xPhospho S/T	494.3	467.9	425.4	485.6	583.3	490
SVNEILGLAESSPKEPK	Q8VDY9 1xPhospho S307(99.2)	338.5	354.9	753.1	293.8	399.9	558.1
QQGPPPAPANDSDNEEDAPASSLK	B9EJ77 1xPhospho S1429(100)	499.4	456.2	592.9	432.4	550.6	654.5
MDSAVQASLSLPATPVGK	Q9ERR1 2xPhospho S215(100); T219(100)	1462	1081.3	1525.2	1086	1707.8	1557.2
LLDPEDVDVSSPDEK	Q91ZU6 2xPhospho S236(100); S237(100)	1894.6	2043.7	2601	1693.4	2140.4	2650
ELSSEPRTPPAQK	A2ARP8 1xPhospho T742(99.5)	8870.1	7970.3	6808.1	9895.2	7667.6	6736.9
INCMDSLEAIDQELSNVNAQADR	Q8BZN5 1xPhospho S198(100)	124.2	64.8	144.2	70.5	222.5	181.1
RPDYAPMESSDEEDEEFQFIK	C0HKD8 2xPhospho S52(100); S53(100)	1306.2	1295.5	991.1	1140.7	1175.1	1003.4
RVGSAGAAALAAGGAGGAER	Q5U4F6 1xPhospho S15(100)	86.8	75.8	67.2	94.1	67.2	73.9
DIKFDDSDTEQIAEEGDDNLANSASPSK	Q9Z1T6 1xPhospho S/T	414.6	565.2	706.1	413.2	503	618.7
VQTPQSPHQHPVAPGAIADK	Q3TES0 1xPhospho S132(88.8)	1342.3	1298.5	962.3	1586.9	1078.3	915.2
GISALLLSPEVTDR	E9PX50 1xPhospho S629(100)	1670.2	1803.6	1032.6	1970.1	1312.5	968.8
MNQLLSRTPALSPQRPLTTQQPQSGTLK	Q64332 2xPhospho S420(86); S426(100)	1543.3	1424.9	1386.9	1335.3	1368.2	1204.9
STTEPGPPGYSVSPPVPGRSPGLPIR	Q640R3 1xPhospho S352(100)	2533.2	2164	1996.8	2600.4	2315.3	2105.6
VDNSSLTGESEPQTR	A0A0G2JGX4 1xPhospho S220(99.4)	6162.6	5697.2	5073.5	5506.3	6245.4	5704.3
SDSRSPGSISYLPSFFTK	E9Q2B2 1xPhospho S/Y/T	158.9	130.6	132.9	120.2	169.2	190.8
TARPNSEAPLSGSEDADDSNK	Q05D44 1xPhospho S137(99.9)	477.7	488.1	774.5	382	628.1	865.1
LSAIEIDIPVVSHST	Q9ET43 1xPhospho S243(92.4)	1407	1478	928.4	1556.7	1194.2	874.3
RPDGEEEDEEDIDLFEDIDSDESEGGLFGR	Q9CYN7 2xPhospho S244(100); S247(100)	190	177.4	132.6	178.3	185.7	141.3
FNLMSDAPGDSPRIHLPLNYPPGSPDLGR	F7BJK1 2xPhospho S788(100); S801(100)	497	499.5	452.8	501.1	467.2	468.9
RQLHIEGASLELSDDDTESK	Q80T68 2xPhospho S1809(100); S1813(100)	564.1	638.1	819.1	532.7	623.8	747.1
EQEEMLLMSSPLIAPAITNSK	Q8VHS3 1xPhospho S62(99)	884.9	976.3	812.8	1120.8	943.2	826.2
LRTGDLGIPPNPEDRSPSPEPIYNSEGK	Q3TZI3 2xPhospho S80(100); S82(100)	6606.4	7002.7	6420.5	6284.9	6963.3	6299.3
KLSEEEILENQDLFLTSEATDYGR	Q3TE95 1xPhospho S322(100)	315	306.7	282.9	279.5	243	307
LRALEAPPEEDDDVSANEELAER	Q64707 1xPhospho S50(100)	450	439	389.6	459.5	415.2	347.7
ASAGPVPGAVVIAEGLHPSLPSPTGNSTPLGTSK	Q8BHL3 1xPhospho S693(95.4)	514.4	380.5	303.3	558.8	628.8	360.2
NLEAVETLGSTSTICSDK	A0A0G2JGX4 1xPhospho T373(81.4)	275.5	333.6	395.1	343	378.1	470
SQQQLHSPALSPAHSPAK	O88737 2xPhospho S241(98.8); S245(100)	2013.6	1830.2	1272.9	1576.9	1813.1	1378.6
GCSPGESASGGLSK	Q9QYE3 1xPhospho S608(100)	2035.1	2114.3	1446.7	2137.9	1970	1507.2
AQIITEKTSPK	Q99P72 1xPhospho S489(99.8)	2713	3887.4	4493.6	3256.9	2796.5	4178.7
TPSPPEPEPAGTAQK	Q80YN3 1xPhospho S525(100)	4251.2	4582.3	4269.6	4365	4941.8	4714.8
NMALLSQLYHSPARR	Q3TT05 1xPhospho S184(94.3)	220.7	197.3	127.8	247	251.2	272.3
STPTAEDVTAPLVDER	A0A0A0MQC7 1xPhospho T60(87.5)	631.4	504.4	503.2	510	722.3	616.3
TSTSVTSVNQASTSR	Q80T41 2xPhospho S775(98.9); S778(90.9)	591	481.8	613.8	436.7	801	680.5
EKEPAEGNESSEAPSPVNAMNSFV	Q810U4-3 1xPhospho S1251(100)	1420.9	1414.9	1406.1	1355.2	1625.9	1496
GSVGPAPSLSELDLRPPSPINLSR	A0A0N4SVB5 3xPhospho S790(100); S792(100); S800(100)	2268.2	2601.9	1523.6	3058.1	2192.2	1939.3
TMSPQEVEGLMEQTVR	S4R1Y1 1xPhospho T2000(94)	75.6	59.4	69.9	70.7	105	80.1
SSSMVAAAPSLVNTHK	A0A1D5RLV3 1xPhospho S386(80.8)	291	303.7	220.4	336.1	334.8	283.9
ASIANSDGPPAGSQTPPFK	F7D4H5 1xPhospho S93(88.4)	505.8	508.7	427	610	474.7	398.2
GNSLDSDECSLSSGTQSSGCPVAESR	A0A2X0SSQ6 1xPhospho S1536(87.3)	634.3	667.3	520.4	644.3	588.7	591.3
GRIPIVAQNSEEESPLSPVGQPMGMAR	Q9QYX7 2xPhospho S4286(100); S4293(100)	1213.3	1673.2	723.3	1765.7	1120.6	896.1
LGAGALNPGSYASLEDTSDKMDGTASDDGR	F7DCH5 1xPhospho S/Y/T	2272.9	2646.4	2521.6	2759.7	2088.1	2317.4
SVPTVDSGNEDDDSSFK	Q05D44 1xPhospho S215(100)	3421.8	3283.1	3862.6	2794.9	4147.1	3911.7
SYSPSMLDYDTENLNSEEIYSSLR	E9QKH0 1xPhospho S/Y/T	155.8	139.6	97.1	154.2	125.7	98.4
SSASELRRDSLTSPEDELGAEVGDEAGDK	A2A699 3xPhospho S779(67.3); S785(72.4); T787(72.4)	735.1	660.2	925.1	583.1	877.1	1144.7
APSPEPPTEEVAAETNSTPDDLEAQDALSPETTEEK	Q9ESJ4 1xPhospho S286(96.3)	1320.2	1431.3	1306.9	1398.8	1368.9	1299.7
EGDGSATTDAAPATSPKAEEPSK	P06837 2xPhospho S/T	958.1	1239.2	2147	896.9	1167.3	1845.8
AGLEDSEEDVEEAEVEAEDK	A2AQ07 1xPhospho S435(100)	210	181	236.7	152.9	196.2	193.5
GASSPDMEPSYGGGLFDMVK	Q80TZ3 2xPhospho S35(100); S36(100)	247.2	278.9	209.8	280.8	295.2	248.3
DTRSLGEEPVGGLGSLLDPAK	Q4ACU6 1xPhospho T1508(87.8)	452.3	627.6	548.2	592.8	294.4	317.6
[truncated: 12,351 more rows]

## Sheet: c PSDpho2-Normalized
Sequence	Modifications in Master Proteins	Abundances (Normalized): 126, PS-3	Abundances (Normalized): 127N, PD-3	Abundances (Normalized): 127C, PD-4	Abundances (Normalized): 128N, PS-4	Abundances (Normalized): 129C, AD-3	Abundances (Normalized): 130N, AD-4	Abundances (Normalized): 131, PD-5
TSSFAEPGGGGGGGGGGPGGSASGPGGTGGGK	Q2NL51 1xPhospho S21(88.4)	1527.4	1839.1	2571.7	1954.3	1879.3	2004.3	2513
GGGGNSSSSGSGSGSGSGSPSTGSSGSSSSPGAR	Q8BQK0 1xPhospho S38(95.4)	760.8	702.4	394.7	518.1	692.5	480.3	318.7
RLSLESEGANEGATAAPELSALEEAFR	Q7TQD2 2xPhospho S31(100); S34(100)	728.1	681.6	671.6	501.1	591.7	566.6	743.4
ASTAAPVASPAAPSPGSSGGGGFFSSLSNAVK	O88935 1xPhospho S67(100)	6169.5	4738.1	4296.8	4603	4816.6	4854.4	4286.7
SHLVNEVPVLASPDLLSEVSEMK	S4R2F3 1xPhospho S1500(100)	497.2	330.5	490	568.5	575.4	661.2	537.1
DSLGDFIEHYAQLGPSSPEQLAAGAEEGGGPR	O35295 1xPhospho S113(100)	1016	708.4	807	720.7	947.7	873.2	856.6
AGLEDSEEDVEEAEVEAEDKDH	A2AQ07 1xPhospho S435(100)	2033.6	1561.8	1577.1	2296.8	1788.6	1936.4	1305
QISYNCSDLDQSNVTEETPEGEEHPVADTENK	Q9CY58 1xPhospho S243(89.5)	841.9	580.8	789.1	940.5	1232.2	1169.6	1024.4
ARTSSFAEPGGGGGGGGGGPGGSASGPGGTGGGK	Q2NL51 1xPhospho S/T	1468.9	1484.7	1202.2	1195.3	1197.5	1152.8	1147.9
EEHGAQAGPASAPAPGSAPTQGSPFR	Q8BW86 1xPhospho S148(99.9)	2848.6	2677.9	2290.1	2395.9	2778	2359.1	1778
ALELASLGCSSDSYANIHSPISPFGK	B2RS27 1xPhospho S765(89.7)	684.6	651.9	504.7	345.5	464	375.1	497.6
SLVQDAPLSDCTETIEGLAEQTFSPAK	E9Q1K3 1xPhospho S555(100)	287.1	284.5	385.7	294.8	316.1	370.8	410.1
STLINSLFLTDLYSPEYPGPSHR	E9Q1G8 1xPhospho S77(99.9)	539.3	256	374.3	281.7	362.3	399.6	347.1
DSQDTSAEQSDHDDEVASLASASGGFGSK	A0A0R4J1Q0 1xPhospho S868(99.7)	1779.2	1799.3	1615.1	1534.6	1989.6	2160.2	1444.1
KLSSNCSGVEGDVTDEDEGAEMSQR	Q8K394 1xPhospho T585(100)	4186.6	3999.4	3284.4	3307.1	4143.7	3795.7	3367.6
ANSVTMDGQGLQITPVPGTHPLLVFVNPK	Q6NS52 1xPhospho S418(99.9)	1523.7	1395.4	1683.4	1295.6	1694.5	1561.9	1707.2
LDDGHLNNSLGSPVQADVYFPR	Q8VED9 1xPhospho S25(100)	1535.8	1110.3	1119	1057.8	1290.4	1240.9	1111.6
SKTDLLNPEEAEDQLADIASVGSPFAR	Q3UHN4 1xPhospho T433(98.6)	950	980.5	854.7	1124.7	1039.8	1200.8	969.4
IHPMAYQLQLQAASNFKSPVK	P67871 1xPhospho S209(100)	1739.8	2423.7	2534.6	2503.6	2383.4	2382.4	2439.6
ASTAAPVASPAAPSPGSSGGGGFFSSLSNAVK	O88935 2xPhospho S62(100); S67(97.7)	1196.6	946.3	786.6	1009.4	1150.6	1150.1	811.8
LCDFGVSGQLIDSMANSFVGTR	P31938 1xPhospho S222(100)	490.1	447.3	501.4	254.6	334.2	296.1	554.3
RLSLESEGANEGATAAPELSALEEAFR	Q7TQD2 1xPhospho S/T	3830.9	2168.1	1991.3	2216.4	2737.4	2625.8	2073.1
TQDQQEYYVTTPGAEVEDPQK	S4R2F3 1xPhospho T3746(99.9)	1115	976.3	1369.2	1336.1	1538.8	1640.4	1284.4
GPRPGSLDYSSGEGLGLTFGGPSPGPVK	Q4ACU6 1xPhospho S/Y/T	2808.8	2104	2026.6	1907.7	2126.5	1748.9	2374.7
TSLPQHVMEPPVGAAAAGTSGSSLDSFSK	A0A0N4SVB5 1xPhospho S895(87.9)	1230.4	1217.5	1368.8	1117.7	1307.1	1271.5	1298.4
AAEEARGSETLGGGGGGAAGTR	P31650 1xPhospho S21(99.9)	7046	6587.6	4563.5	4945.6	4042.6	4059.3	4929.1
AAQQAASSSGQGQQAQTPTGK	Q3U772 1xPhospho T321(100)	866.3	928.2	725.2	640.2	902.1	707.3	680.2
AETEEAEEPEEDGEDNASGSASK	P14873 1xPhospho S960(99.9)	1858.4	2378.4	1870.2	2151.6	2148	2059.5	2057.8
LSPSRTSEGSAGSAGMGGSGAGAGVGAGGGGGSGASSGGGAGGLQPSSR	Q80TJ1-2 2xPhospho S34(47.3); S36(47.3)	223.8	196.5	175.7	221.4	220	198.4	166.9
AEHICTYSLSPSELPVASVEKDSPESPFEVIIDK	Q9ES97 2xPhospho S230(99.7); S233(100)	255.9	397.7	397.7	527.6	410.5	442.1	467.1
ASPAPTPTPAGAASPLAAVAAPATDAPQAK	A0A0A6YY91 1xPhospho S932(97.7)	3561.2	2802.8	2347.3	2705.4	3005.9	2799.4	2068.7
ENVFPGSTTRTFCGTPDYIAPEIIAYQPYGK	P63318 1xPhospho S/T/Y	965.5	806.8	747.3	743.5	541.1	912.1	691.5
SLPLGVEELGQLPLAEGPCGRPLRK	P97492 1xPhospho S218(100)	926.9	712.3	773.6	884.9	1095.6	878.4	1021.5
GHPSAGAEEEGGSDGSAAEAEPR	Q8JZQ9 2xPhospho S120(100); S123(100)	9064.6	6842.4	3400.8	4841.8	6328.9	4676.7	3423.6
RDSDMASHIQQPGGHGNPGPAPSPSPGPGPGPGASER	E9Q248 1xPhospho S5(99.6)	1170.4	870.4	771.3	740.7	919	950.2	663.6
SDVEIPATVTAFSFEDDSAPLSPLK	Q9QYB5-2 1xPhospho S423(100)	487.5	413.5	750.6	535.6	491.8	615.2	595.7
STAGTGASAAAAGGGGSAAVTTSGGVGAGAGTR	Q3UHD9 1xPhospho S/T	439	371.1	440.6	391.7	408.8	365.9	515
GIEFPMADLDALSPIHTPQR	Q5SRX1-2 1xPhospho T164(100)	1740.3	1177.9	811.6	932.6	1077.5	1013.6	741.7
SHLVNEVPVLASPDLLSEVSEMK	S4R2F3 1xPhospho S1500(100)	1104.1	718.6	952.9	1073.3	1037.2	1284.6	913.6
ATSNVFAMFDQSQIQEFK	Q9CQ19 1xPhospho T/S	1242.2	1535.2	1366.9	1024	1066.3	1091	1293.4
RLFSIPEVAEEDAELGQPLLR	A0A571BDA2 1xPhospho S815(100)	114.9	60.1	68.1	53.1	82.2	59.2	73.6
LTVEEATASVSEGGGLQGISMKDSDEEDEEDD	Q80TJ1-2 1xPhospho S1353(97.1)	1444.8	1668.5	2018.7	2017.4	1759	1989.1	2160.6
GPGQVSTAASALSLDLQEVEPLGLPQASPSR	A0A0R4J1Q0 1xPhospho S727(98.4)	93	109.1	73.7	69.2	74.6	67.9	77
EHYSDSEEEEEEGEEDGDVAPAR	E9QP59 1xPhospho Y/S	576.4	574.8	386.3	402.9	467.4	391.4	388.3
EHANIDAQSGSQAPNPSTTISPGK	Q8VDQ8 1xPhospho S368(98.9)	1903.8	2131.3	2267.7	1620.2	1588	1659.9	2314.8
TRTDSYSAGQSVEILDGVELGEPAHKK	Q9JLN9 1xPhospho S2448(90.5)	397.3	561.8	642.4	555.5	527.1	553.2	660.1
KLGGLLPAGGENGPEATDVSDEDEAAEMEDEAVR	Q05DG3 1xPhospho S460(99.6)	510.3	467.2	428.9	438.1	489.8	452.7	475.5
ITNHEDGSPVNEPNETTPLTEPEK	O35136 1xPhospho S786(100)	630.6	710.4	679.7	694.2	761.4	756	702.2
SSSISGEICGSQQAGGGAGTTTAK	Q14BY7 1xPhospho S21(89)	1321.4	1150.8	1140.2	1228.8	1211.9	1160.4	1071.2
KIGELEVGQMENISPGQIIDEPIRPVNIPR	Q99104 1xPhospho S1450(100)	1437.9	1484.8	1148.1	1051.9	1331.3	1227.5	1271.6
YTFDFSEEEDDDAAAADDSNDLEELK	Q64511 1xPhospho T/S/Y	246.9	242.4	304.7	287.7	268.4	323.5	284.8
GSVAAGLASAGGGGSGAGVGAYGGAAGAAGGGGAGSERDR	Q8VHW2 1xPhospho S351(100)	110.8	93.6	81.8	91.6	107.9	77.2	92.2
ASGDGESLDEDSEFTLASDFEIGHFFR	Q8C1W9 1xPhospho S304(100)	278.5	190	157	188.9	193.2	225.4	166.1
SQGPRDTDDDEEEPDPYGFIVQTAEIAEIAR	B9EIX2 1xPhospho T1254(88.2)	126.5	88.4	99.5	84.4	113.7	118.7	96.8
EHFCDYTEDELNEILNGMDEVLDSPEDLEK	S4R2F3 1xPhospho S1130(100)	129.1	125.1	148.5	168	124.1	173.3	168.7
GHAPSTAAPAPSPAPMSSSVQSDEER	Q8C996 1xPhospho S45(100)	611.7	462.6	209.5	278.1	395.7	314	200.4
GTQLPTVSPSPPVMIPTVPHTEYIEGSP	Q7TSJ2 1xPhospho S905(100)	3711.7	2809.3	1976.5	2231.3	2867.4	2405.9	2157.1
TSLPQHVMEPPVGAAAAGTSGSSLDSFSK	A0A0N4SVB5 1xPhospho S895(88.3)	662.4	714.9	866.9	619.1	782.3	739.2	810.2
KLSSNCSGVEGDVTDEDEGAEMSQR	Q8K394 1xPhospho T585(100)	3776.9	3841.4	3421.3	3198.8	4138.1	3661.3	3466.5
GHAPSTAAPAPSPAPMSSSVQSDEER	Q8C996 1xPhospho S45(99.9)	530.5	415.3	334.3	295.4	411.7	401	319.4
LSPSRTSEGSAGSAGMGGSGAGAGVGAGGGGGSGASSGGGAGGLQPSSR	Q80TJ1-2 1xPhospho S/T	707.2	501.4	437.3	472.7	523	438.1	426.5
GALGSPVAAAGAAMQETFGCVVANR	Q9JKS5 1xPhospho S7(100)	680.5	513.1	352.3	359.6	512.4	473.2	346.9
SLPSLEDIDPDVLDSMHSLGCFR	Q69Z98 1xPhospho S295(100)	1145	809.8	693.3	791.2	906.7	879.6	544.7
HQSEQGNQGQESDSEAEGEDK	Q3UYK7 1xPhospho S272(99.9)	694.1	1097	655.8	973.5	1068.9	1045.3	640.9
LSPSRTSEGSAGSAGMGGSGAGAGVGAGGGGGSGASSGGGAGGLQPSSR	Q80TJ1-2 1xPhospho S39(63.8)	633.4	397.6	454.5	392.3	499.3	432.2	416.7
SKFDSDEEDEDAENLEAVSSGK	A2AJT4 1xPhospho S290(98.9)	1340.8	1753.9	1793.3	2382.5	2169.5	2394.6	2256.7
TAFDEAIAELDTLSEESYK	P63101 1xPhospho S207(100)	1208.2	1462.4	2235.7	1903.2	1576.7	1886	2399.6
AGEASAESTGAADGAAPEEGEAK	Q91XV3 1xPhospho S/T	2644.2	2984.2	2853.4	3582.1	2920.4	3206.8	2748.5
YELHAATDTTPSVVVHVCESDQENEEEEEEMER	Q9JHG6-2 1xPhospho S163(99.9)	599.6	357.6	432.7	305.6	472.3	480.4	390
NVPQEESLEDSDVDADFK	Q543M7 1xPhospho S56(100)	1382.1	1127	2371.4	1531.4	1699	1906.3	2082.5
RLSTSSLSSTGSSSLLEDSEDDLLSDSESR	Q8R071 1xPhospho S135(100)	5065.2	3679	3963.6	3644.1	4207.7	4013.4	4014.4
YAALSVDGEDEDEGDDCTE	Q8BGD9 1xPhospho S597(100)	2050.2	1455.3	1809.2	1617.9	1808.4	1787.9	1895.5
APAPAAPAAAEPQAEAPAAAASSEQSVAVKE	Q91XV3 1xPhospho S217(82.6)	1972.5	1749.6	1456.9	1749.3	1854.1	1755.1	1423.4
GLEPGVFTLAEEDDEPEGPPGSPGPEPQTVLLR	A0A1L1SR96 1xPhospho S709(100)	185.9	122.5	78.1	109.9	104.8	117.4	86
DSDQVAQSDGEESPAAEEQLLGER	Q3UPL0 1xPhospho S526(100)	1821.6	1577.7	1555.7	1626.3	1824.7	1750.7	1523.7
RLSTSSLSSTGSSSLLEDSEDDLLSDSESR	Q8R071 2xPhospho S130(86.5); S135(100)	3640.6	3727.9	3662	2246.5	2717.7	2507.8	3118.9
AGTLSITEFADMLSGNAGGFRSR	Q9QXS1-3 1xPhospho S4241(100)	1699.4	1343	1028.2	990.8	1301.1	1063.8	873.3
RGSDASDFDLLETQSACSDTSESSAAGGQGSSR	B1ARU4 1xPhospho S7295(96.4)	351.7	294.4	330.4	317.8	336.7	353	356.8
RNSPAFLSTDLGDEDVGLGPPAPR	A0A6I8MWY3 1xPhospho S529(100)	1924.5	1363.5	1371.9	1233.6	1349.3	1452.1	1291
RPPGDVLETFNFLENADDSDEEENDMIEGIPEGK	Q9ERG2 1xPhospho S257(100)	411.7	440.3	409.7	437.7	479.8	430	420.1
NAISLPQLNQATYDSLVMGK	Q91W92 1xPhospho S121(100)	423.6	293.9	528.4	354.8	486.3	544.1	422.3
NLSEGNNANYTEYVATR	Q3UTQ8 1xPhospho Y171(99.9)	594.2	410	583.3	440.1	520.8	498.3	545.4
AASPPSYTLDLGESQLAPPPSK	Q8C9H6 1xPhospho S/Y/T	1246.8	1385.1	1000	1153.2	1285.6	1186.9	877
GTQLPTVSPSPPVMIPTVPHTEYIEGSP	Q7TSJ2 1xPhospho S905(100)	5788.9	4162.9	3036.6	3439.5	4369.9	3697.5	3112.9
TPESFLGPNAALVDLDSLVSRPGPTPPGSK	Q80VP1 1xPhospho T469(89.2)	334.2	323.1	276.2	324.4	301.7	305.2	249.9
ATSNVFAMFDQSQIQEFK	Q9CQ19 1xPhospho T/S	2599.4	3130.3	3025.2	2146.8	2230.4	2302.2	2631.3
KDSEEEVSLLGNQDIEEGNSR	P15920 1xPhospho S695(100)	447	606	748.6	745.7	658.5	768.5	881.7
STQLLQAAAAEASLNK	Q3UHJ0 1xPhospho S650(99.8)	4621	5640.5	6628.6	3253.1	4067.8	4084.7	6402.2
GFGDGYNGYGGGPGGGNFGGSPGYGGGR	O88569 1xPhospho S259(99.7)	136.9	82.1	71.3	100.2	99.7	92.8	39.6
EIHDVAGDGDSLGSPGPTR	B9EIX2 1xPhospho S1306(99.3)	866.5	818.1	606.4	700.7	897.1	743.7	611.7
EFGEDLVEQNSSYVQDSPSK	Q9D0L8 1xPhospho S/Y	1334.6	1738.3	2118.5	1806.7	1795.1	1878.6	2254.3
YGPSSVEDTTGSGAADAKDDDDIDLFGSDDEEESEEAK	O70251 1xPhospho S106(100)	1590.7	2008.7	3069.3	3062.5	2005	2589.3	3357.5
VASVEEGDETLDSPGSQSR	H3BIW6 1xPhospho S575(100)	1758.1	1505.1	1595.3	1471.4	1459.9	1520.4	1703.1
FGIHVYQFPECDSDEDEDFK	Q9Z2Q6 1xPhospho S225(100)	5442.4	5123.7	7676.9	7208.7	6326.4	6885.1	8094.1
QADVADQQTTELPAENGETENQSPASEEEK	Q8CEW1 1xPhospho S87(100)	486.8	542.4	683.6	600.8	561.2	632.1	707.6
KLPSESDLLEGEVTDEDEEAEMSR	Q3USB7 1xPhospho T557(100)	5213.9	5808.2	4031.3	5361.6	4958.3	5086.2	4123.1
NRLTVEEATASVSEGGGLQGISMKDSDEEDEEDD	Q80TJ1-2 1xPhospho S1353(100)	890.1	674.1	1621.1	984.3	969.5	1111.2	1526.3
ETAAAHQASSSPPIDAATAEPYGFR	P14873 1xPhospho S1815(88.7)	3025.3	2862.4	2837.6	2926	2931.3	2880.7	2647.3
RASVCAEAYNPDEEEDDAESR	P31324 1xPhospho S112(100)	8464.3	6773.4	6253.1	6074.4	6082.9	6221.8	6365.7
GALGSPVAAAGAAMQETFGCVVANR	Q9JKS5 1xPhospho S7(100)	887.3	660.9	548.9	561.2	682.8	644.5	561.9
GVNFAEEPMRSDSENGEEEEAAEAGAFNAPVINR	P31324 2xPhospho S83(100); S85(100)	1421.1	1112.4	965.1	1003	1211.6	1090.5	1012.7
AEEAGIGDTPNQEDQAAGHVTQAR	P10637-5 1xPhospho T42(100)	1033.9	579.7	387	464.3	690.2	598.3	312
RDSDMASHIQQPGGHGNPGPAPSPSPGPGPGPGASER	E9Q248 1xPhospho S5(99.9)	536.3	453.5	439.2	409.4	455.9	469.8	403
KLPSESDLLEGEVTDEDEEAEMSR	Q3USB7 1xPhospho T557(100)	5841.7	6016.8	4217	5590.1	5248.4	5464.6	4128.5
TDVLGVHEAEAEEPEAGKSEAEDDEEDEVDDLPSSR	Q3UV75 1xPhospho S400(100)	354	518	853.2	642.9	574.1	632	823.2
NRKPSLCQVPSTSSTDGAGGLLGEQPLTEER	G3X932 1xPhospho T505(74.1)	408.1	307.4	690.6	352.8	418.3	529.4	512
ENNVSQPASSSSSSSSSNNGSSSPTK	K4DI62 1xPhospho S134(89.5)	195.2	230.2	226.1	202.2	248.4	212.1	248.5
RSQNSAFLDLGDENEIQLSK	Q8BYR5 1xPhospho S346(90.9)	666.1	584.1	761.9	508.1	621	611.3	909.7
AVPVSPSAVEEDEDEDGHTVVATAR	B9EHJ3 1xPhospho S1534(90.3)	1150.3	886.8	751.6	789.9	785	814.8	746.4
ASQPSPPAQEAGYSTLAQSYTPDHPSELPEEPSSPQER	P20357 1xPhospho S655(97.8)	2155	1396.3	1005.5	1236.3	1673.4	1371.7	955.2
VASSVEQLNIIEDEVSQPLAAPPSK	Q6ZPQ6-2 1xPhospho S397(92)	477.8	275.6	278.9	436.1	516.4	511.5	342.5
GVVTNGLDVSPAEEK	A0A0R4J036 1xPhospho S769(100)	9338.1	12373.6	8312.1	9848.4	9009.5	9986.4	7635.2
HLSNVSSTGSIDMVDSPQLATLADEVSASLAK	A0A0A0MQC7 1xPhospho S/T	1259.2	1414.6	525.7	1424.1	1838.3	1382.9	592.3
GSPGSIQGTPCPGTQLGPQPAASPSQLPADQSPHTLRK	Q5SSM3 1xPhospho S636(96.3)	585.4	622.6	416.7	323.1	403	373.8	402.8
SKTDLLNPEEAEDQLADIASVGSPFAR	Q3UHN4 2xPhospho S431(96.6); S453(96.6)	71	64.4	69.5	131.8	116.9	110.5	83.6
RSDSPEIPFQAATGSSDGLDSSSSGNSFVGLR	A0A5H1ZRL7 1xPhospho S1409(98.2)	1414.8	976.1	962.5	952.9	1142.9	1048.7	963.3
VIHDNFGIVEGLMTTVHAITATQK	A0A0A0MQF6 1xPhospho T208(100)	708.7	855.2	752.4	779.2	715.5	895.7	668.7
SESLQQNLLHGYAFSQDENGIVSQSEVIR	A1L332 1xPhospho S1123(97.8)	1328.3	781.4	1094.8	734.7	1091.3	1048.5	1095.1
QADVPAAVTDAAATTPAAEDAATK	P06837 1xPhospho T172(99.9)	6414.6	5746.6	6378.4	6979.5	6626.2	6961	5895.6
TIVAAGSVEEAVILPFR	A0A6I8MWY3 1xPhospho S810(100)	1422.2	1029.3	1511.7	1179.6	1379.2	1153.6	1709.8
EHANIDAQSGSQAPNPSTTISPGKSPPPAK	Q8VDQ8 1xPhospho S372(100)	4877.3	8164.1	7075.9	5491.6	5856.4	6023.1	7392.5
ESSESTNTTIEDEDTK	P11798 1xPhospho T337(99.5)	11917.7	11591.3	14882.5	17155.3	15818.6	15616.1	16717.8
SRSQTPLSTAAVSSQDTASHGAPLDR	F6TZK4 1xPhospho S/T	1366	950.1	986.3	869.1	1091.5	927.8	1008
IEDSEPHIPLIDDTDAEDDAPTK	A0A1W2P772 1xPhospho T262(100)	2062.7	1823.3	1835.3	2341.5	1962.3	2473.1	1883.9
KLGGLLPAGGENGPEATDVSDEDEAAEMEDEAVR	Q05DG3 1xPhospho S460(99.9)	545.4	559.1	512.7	480.8	559	470.4	571.1
AQVHLDQVITSPFNTAFPLDYMK	S4R2F3 1xPhospho S2163(99.1)	900.5	815.8	590.9	554	604.6	636.8	520.4
AVQHLQTISNLSENQASEEEDELGELR	Q60829 1xPhospho S97(100)	2895.6	1804.1	1616.8	1651.7	1943.6	1875.3	1695.7
SLSTYSAAALQSDLEDSLYK	B1AQX6 1xPhospho S/T/Y	515.7	581.7	587.6	479.8	437.8	555.5	546.1
TPTPLMANDSTETSEAGEEEEDHEGDSENK	Q80TB8 2xPhospho S390(97.6); S394(97.3)	1574.3	2306.7	2360.9	2305.8	2244	2144	2524.7
DGGGENTDEAQPQPQSQSPSSNK	Q91V89 1xPhospho S44(98.8)	1489.3	1716.9	2196.7	1347.3	1999.8	1769.7	2334.4
RASVSTNQDTDENDQELGMK	P58871 1xPhospho S887(100)	623.1	500.6	569.1	548.1	799.3	723.6	471.3
HLSNVSSTGSIDMVDSPQLATLADEVSASLAK	A0A0A0MQC7 1xPhospho S701(73.8)	787.7	554.6	366.4	704.4	920.5	881.9	387.1
KEEQAASPVAEDVGDVGVSSDDEK	Q3UWC4 2xPhospho S186(100); S187(100)	199.3	385.3	446.8	484.8	356.2	410.9	530.4
ETQTPLATHQSEEDEEDEEMVEPK	O88485 1xPhospho S162(90.4)	3973.8	4572.3	4561.7	4701.5	4958.6	4919	4651
SQSLTNAFSFSESSFFR	Q64332 1xPhospho T548(99.8)	4257.9	2585.5	3639.1	2510.2	3373.3	3263.5	3373.3
LQPFHSTELEDDAIYSVHVPAGLYR	Q68FF6 1xPhospho T546(89.1)	1435.7	926.2	556.2	559.8	855.6	620.4	527.8
SQSVDITAPGFNPLGGAGK	Q4KMM3 1xPhospho S/T	7108	6732.6	8942.7	6694.3	7553.7	7789.3	8936.9
APPASKASPAPTPTPAGAASPLAAVAAPATDAPQAK	A0A0A6YY91 1xPhospho S920(80.6)	1172.9	1184.6	848	1080.1	1169.6	1070.2	743.6
ASQEPFSPAEDVMETDLLEGLAANQDRPSK	A0A5H1ZRL7 1xPhospho S1115(99.6)	485.3	414.4	356.1	343.3	392.5	414.8	317.1
APSPEPPTEEVAAETNSTPDDLEAQDALSPETTEEK	Q9ESJ4 1xPhospho S286(98.8)	616.2	757.3	637.7	684.9	689.8	708	655.6
SPATPQAKPDGAAGMAAEEEEDEYSGGLC	Q9CWZ7 1xPhospho S308(89.2)	806.6	894.2	841.9	902.6	965.7	980.5	871.2
GPSEAPQEAEAEEGATSDGEK	A0A668KLV9 1xPhospho S504(99.9)	2975.2	3747.6	3223.7	3659.2	3258.5	3279.7	3237.1
SLPEHFQAEPYGLEDDTRSLAADDEGGPDLEPDYSTATR	P98203 1xPhospho Y261(95.7)	169.2	147.9	131.9	116.9	138.7	143	132.5
EHYSDSEEEEEEGEEDGDVAPAR	E9QP59 2xPhospho S258(92.2); S260(99.3)	223.4	183.5	143	197.8	197.5	179.4	162.3
ILLENLGEASSQPSPTQYAQEAAR	Q8BX70-2 1xPhospho S1891(100)	476.3	413.2	320.1	364.4	425.2	335.8	311.7
ARPEAPRHSPEDPVLPPPPQTLPLDVSPGLPESGTR	Q3TBW1 1xPhospho S292(100)	1087.9	567.3	467.3	686	780.3	718.6	466.4
SQSELDDQHDYDSVASDEDTDQEPLPSAGATR	Q68FF6 1xPhospho S397(95.5)	738.8	684.6	796.8	685.1	814.8	791.5	836.2
IEDSEPHIPLIDDTDAEDDAPTK	A0A1W2P772 2xPhospho S252(100); T262(100)	757.6	630.8	670.5	1120.7	929.9	1176.1	635.9
GSLPPAALESSDSTNTTIEDEDAK	Q5SVI1 1xPhospho S358(84.7)	3728.9	4220.1	4093	4442.9	4195.5	4143.8	4298.1
AAAELLQSQGSQAGGSQTLK	Q9R1T4 1xPhospho T418(100)	1397	1344.3	1491.9	1057.4	1203.3	1176.8	1611.1
RSRSAPDGGDEETQEQLQDQIAESGSIEEEEK	A0A1D5RLV7 1xPhospho S/T	449.6	468.3	697.6	549.8	644.2	648.1	780.3
SASHSGQDTEDAGSSMSTLER	P70211 1xPhospho S/T	816.5	777.3	306.3	440.5	568.2	433.5	377.1
SPPVAMETASTGMAAVPDALDHSPSSTLK	Q8K0T0 1xPhospho T96(78.4)	3829.4	3329.8	2609.8	3035.3	3311.7	3214.2	2326.2
AKPAAQSEEETATSPAASPTPQSAER	Q8JZQ9 1xPhospho S75(100)	2434.8	2729.3	1655.3	2125.4	2453.7	2444.5	1791.2
MTEEEVEMLVAGHEDSNGCINYEELVR	Q60605-2 1xPhospho S135(100)	193.7	170.3	180.1	132.3	171.1	170.7	197.4
NRLTVEEATASVSEGGGLQGISMKDSDEEDEEDD	Q80TJ1-2 1xPhospho S1353(100)	1243.5	1106.7	2883.3	1643.1	1580.2	2028.1	2611.9
RASEISIASQVSGMAESYTASSIAQIAAK	Q6ZPQ6-2 1xPhospho S820(98.6)	476.7	395.3	383.8	357.9	445.8	380.5	340.2
RGRSPQPPAEEDEDDFDDTLVAIDTYNCDLHFK	Q8VDM6 1xPhospho S195(100)	1279.7	1054.6	1089.4	1017.8	1237.3	1226.6	1028.6
APVVLQPEQIVSEEETPPPLLTK	Q9JIX8 2xPhospho S413(100); T417(100)	376.2	381.7	267.1	312.1	384.4	352.9	277.6
LQDSRSLDGLSGACGGGGSSSSGETGAGGGR	Q9D6W8 1xPhospho S173(98.2)	575.1	512.3	526.5	509.4	452.7	550.4	495.6
RAHTPTPGIYMGRPTHSGGGGGGGGGGGGGGGGGGR	E9QP00 1xPhospho T200(92.4)	582.8	422.4	301.2	348.1	442.7	352.1	281.2
RADNCSPVAEEETTGSAESVLPK	B9EJ77 1xPhospho S267(100)	1122.1	1206.7	1006.7	1172.5	1212.4	1242.2	954.2
EGTQASEGYFSQSQEEEFAQSEEPCAK	Q9QXS6 1xPhospho S658(88.7)	2386.3	2377.2	2445.3	2157.9	2643.8	2471.1	2712.2
FGNVDADSPVEETIQDHSALK	Q8BPN8 1xPhospho S1288(100)	7041.7	5186.6	7207.7	5686	6170.7	6851.4	6848.1
RSSSAMASANLADEPAPDVEAEDGR	B7ZNJ3 1xPhospho S886(83.1)	2221.9	2135.9	1992.3	1910.9	1971.2	1823.6	1980.9
GHVQSAQEVMGPESDTELK	A0A1L1SSS4 1xPhospho S423(90.7)	499.5	502.9	396.6	508.6	534.5	515.5	392.9
HTPNTSDNEGSDTEVCGSNSPSK	B9EJ80 1xPhospho S968(88.9)	51.2	116.1	145.2	106.8	122.1	108.6	146.1
GDADTRTNSPDLDSQSLSLSSGTDQEPLQR	Q8BL65-4 1xPhospho T517(76.6)	1372.2	1074.2	946.4	870.4	1347.7	896.6	884.8
QQQQHGSPTRGGGGGGNNGGNGGASGPSGGGGSGGPR	Q3U3E2 1xPhospho S/T	164	114.6	108.3	86.3	161.1	106.4	102
ALLTPQDEECADGDTEVDVIAEQLK	Q8BPN8 1xPhospho T2017(100)	554.2	477.9	424	356	442.5	403.9	398
TPEELDDSDFETEDFDVR	Q6NV50 1xPhospho S641(99.9)	1267.9	1236.9	1038.9	1255.1	1340.5	1293.6	1062.6
KLSSSESPAPDTGSSAASGEADTSRPGTQQK	Q3UHE7 1xPhospho S/T	1517.5	1664.5	1962.6	2225.4	2573.7	2136.7	2230.2
TVSETPAVPPVSEDEDDDDDATPPPVIAPRPEHTK	G5E884 1xPhospho S174(99)	2833.8	3349.9	4004.7	3782.7	4023.9	3876.5	4279.3
EVDPSTGELQSLQMPESEGPSSLDPSQEGPTGLK	Q64337 1xPhospho S/T	349.5	389.5	328.9	385	367.8	349.7	376.1
GASSPDMEPSYGGGLFDMVK	Q80TZ3 1xPhospho S36(91.2)	1350.9	1476.8	1083.2	1450.1	1465.1	1265.4	1092.6
LCDFGVSGQLIDSMANSFVGTR	P31938 1xPhospho S222(100)	1054.6	985.1	1012.5	510.9	696	638.9	1092.2
QSNASSDVEVEEK	Q99JF8 1xPhospho S106(100)	5963.7	6232.1	8251.3	6752	7445.7	7977.1	8289.1
STGALYAPDVCGASGPGYGISQSSR	F7DCH5 1xPhospho S/T/Y	453.7	354	372.6	357.4	424.3	414.5	385.6
ASAGPVPGAVVIAEGLHPSLPSPTGNSTPLGTSK	Q8BHL3 1xPhospho S/T	519.3	335.9	266.7	461	477.4	474.5	278.4
RNVTASDEEEGAGLFDSAGK	A0A2R8VHF1 1xPhospho S900(99)	1442.8	1395.6	1671.7	1524.8	1657.1	1608.2	1724.6
RPSPDDDLTDEDNDDMQLQAQR	A0A571BEP7 1xPhospho T287(100)	1724.3	1231.8	1035.3	1414.2	1735.4	1614.7	924.5
GPGLGSTQGQTIALPAQGLIEFR	P42669 1xPhospho S/T	839.6	501.2	449.9	392.3	502.2	409.9	471.5
YELHAATDTTPSVVVHVCESDQENEEEEEEMER	Q9JHG6-2 1xPhospho S163(100)	637	392.2	481.5	379.7	543.2	502.4	448.4
AELEEMEEVHPSDEEEEETK	A2ARP8 1xPhospho S905(100)	2595.3	3212.2	2798.6	3954.3	2765.5	3016.4	2991.5
HGSGADSDYENTQSGDPLLGLEGK	Q68FF6 1xPhospho S601(98.1)	1181.1	2286.6	2380.6	2604.4	2208.3	1947.2	2772
RASGAPEAEGPLSCQSPVPISPLPTPSPR	Q5SVJ0 1xPhospho S423(100)	1145.4	923.1	822.9	837.7	887.9	932.9	713.9
SNSAPLIHGLSDSSPVFQAEAPSAR	Q9DB52 1xPhospho S	441.2	284.9	279.7	253.9	365.1	318.9	240.8
GSVSEDELIAAIK	Q8K0T0 1xPhospho S352(100)	12537.1	13346.6	8975.4	11352.1	11831.3	10623.3	8352.3
SRSPGTPAGEGSGSPPK	Q8K232 1xPhospho T358(100)	11132.2	10753.2	12160.3	11193.9	11701	12351.3	12409.8
TPEELEDDSDFEQEDYDVR	E0CXB9 1xPhospho S653(100)	597.4	584.1	475.3	565.8	600.8	557	523.4
RSEDSDEDEPCAISGK	E9QKB1 1xPhospho S89(99.6)	464.9	270.7	275.7	309.1	358	341.7	254.5
FIIGSVSEDNSEDEISNLVK	V9GWS0 1xPhospho S29(100)	355.8	277.1	305	337.4	354.6	403.2	303
ATSPLIEETPIGSIK	S4R2F3 1xPhospho S1755(99.6)	6987.3	7765.1	6205.8	5768.7	5600.3	5740.8	5992.1
DRPSESDELQTIQEDPTAASGGLDVMASQK	P04370 1xPhospho S136(100)	596.6	488.8	691.2	640.4	616.7	694.3	786.1
TALPTSGSSTGELELLAGEVPAR	Q80VP1 1xPhospho S418(76.8)	1167.1	954.2	1248.1	1125.5	1186.9	1219.7	1277.7
SPSDYSNFDPEFLNEKPQLSFSDK	Q3UNG2 1xPhospho S643(99.9)	940.3	1198.4	1291.5	1304.5	1268.3	1335	1349.7
RASAGPVPGAVVIAEGLHPSLPSPTGNSTPLGTSK	Q8BHL3 1xPhospho S673(100)	430.7	384.2	148.2	221.7	298	234.1	142.5
RAHTPTPGIYMGRPTHSGGGGGGGGGGGGGGGGGGR	E9QP00 1xPhospho T200(77.6)	286.5	255.3	200.1	251.5	243.8	241.4	182.2
SSPPPLSGASEVDAGELGSER	A6X919 1xPhospho S	1002.9	812.2	878.1	889.6	912.7	956.5	853.3
VTRLPSVSDENENQLAGDGPAGLTTSEGAMGR	Q8CBC4 1xPhospho S36(83.4)	530.9	319.4	397	343.1	430.9	419.4	424.6
VVQEYIDAFSDYANFK	Q91V35 1xPhospho Y789(100)	488.5	602.7	579.4	479.9	466.2	486.6	586.9
EGSSEKDEGEQEEEEGETEAEGEGEEAEAK	A0A0R4J036 1xPhospho S550(88.2)	834.6	1195.9	1209.7	1540.1	1199.4	1357.7	1168.9
ASTPKEQDLEGATVVGVPGEEQK	A0A0A0MQC7 1xPhospho S/T	946.1	1805.6	2009.1	2186.2	1591.7	2006.9	1460
AQALRGPETSSLDLVDIQTQLEK	D3YYH0 1xPhospho S129(89.4)	1279.3	1011.8	966.5	970.5	1224.7	1055.2	1083
TLSNAEDYLDDEDSD	Q62422 1xPhospho S214(100)	1582.9	1594.2	1700.4	1625.9	1717.1	1748.7	1498.5
SKSEEAHAEDSVMDHHFR	Q9CY58 1xPhospho S327(90.9)	1671	1593.2	1206.7	2483	3090.8	2477.4	1933.4
NAISLPQLNQATYDSLVMGK	Q91W92 1xPhospho S121(100)	275.3	184.1	425.1	225.9	401.4	403.9	321.5
QVQEAIAGISSAAQATSPTDEAK	E0CXB9 1xPhospho T277(93.1)	2110.6	1942	2319.8	2103.6	2191.6	2336.6	2444.1
VIHDNFGIVEGLMTTVHAITATQK	A0A0A0MQF6 1xPhospho T208(99.9)	1616.5	1774.7	1555.2	1608.6	1564	1962.5	1348.5
IGIVGGCQEYTGAPYFAGISALK	Q9CZ42 1xPhospho Y81(99)	557.6	465	482.4	518	530.5	571.6	444
KDSLDLDVEAASSPAAAALEEDDSSGREDVQLVLLQADELHQGSK	Q3UJU9 1xPhospho S212(100)	150.4	146.5	185.7	158.2	162.8	174.9	134.9
EAEAQAAMEANSEGSLTRPK	P63040 1xPhospho S90(99.5)	2437.1	3294.8	3356.9	2475	2458.7	2467.2	3431.6
SGSIVELLAGGGSSCSPVLSR	G3X9H5 1xPhospho S399(91.8)	458.6	305	414.1	422.5	448.5	489.6	371.1
SPQPPVEEEDEHFDDTVVCLDTYNCDLHFK	Q3ULH5 1xPhospho S247(100)	1075.4	1016.6	896.3	1055.2	1144.6	1031.7	902.5
ADPGEDDLGGTVDIVESEPENEHGVELLDPNNSIR	Q3UM56 1xPhospho S269(100)	209.2	212.3	142.6	163.6	180.8	190.4	138.2
SQAIVNQNSETELMLEGDDDAVSLLQEK	Q9EPN1 1xPhospho S2128(100)	374.7	398.5	558	366.2	457.1	518.2	613.2
ARSMDSSDLSDGAVTLQEYLELK	Q68FF6 1xPhospho S419(99.8)	1174.7	1230.5	1035.7	1202.8	1200	1214.5	1168.8
QTTAPATMSTAASGTTMGLVEQAK	Q5SVJ0 1xPhospho S331(98.5)	1677.8	1593.9	1908.8	1242.5	1298.2	1415.1	1474.3
VQEAQDSDSDTEGGATGGEAEMDFLR	Q8VDQ8 1xPhospho S25(90.2)	780.4	741.2	626.9	720.8	737	712.4	666.5
ANSFVGTAQYVSPELLTEK	Q8K3L3 1xPhospho S/T/Y	854.4	905.4	1038.2	1080.5	978.2	1056.7	987.1
QRSSEYSDDFDSDEIVSLGEFSDTSTDESLVRK	Q3TRR0 1xPhospho S42(89.2)	208.8	179.2	252.8	215.5	224.8	221.8	315.1
LQSDSSSSTQVFESVDEVEQTEAEGRSEEK	Q8BPQ7 1xPhospho S678(100)	359.6	387.5	374.8	375.6	413.1	394.2	326.8
ETCSPVSEGEEFSSPATNTCGAK	Q8BXR1 1xPhospho T463(82.7)	860.9	909.5	875.7	884.1	922.8	945.3	936.4
LPSPTAAPQQSASQATPVTQGQGR	O88935 1xPhospho S510(93.2)	2887.2	2786.6	2246.3	2047.7	2252.3	2275.2	1980.3
TLPSPPPEEAHLPLAGQVPSQLYAASLLQR	O88737 1xPhospho S2908(99.8)	196.9	135.4	124.9	135.7	148.5	156.1	112.6
ELSESVQQQSAPVPLISPK	A2A484 1xPhospho S553(100)	141.6	245.8	295.3	159.4	148.7	155.1	314.5
YGDTGYHDDDEEEDEAEDEEEEDGKDSDAESSDLFNNLNLGR	Q922H9 1xPhospho S292(68.1)	119	145	261.4	204.6	197.8	203.2	277
SKDEEADSDNYEVLFNLEELK	Q8BKS6 1xPhospho S74(100)	512.4	669.8	1159.9	1000.6	1010.2	1036.6	996.9
RQSAGDLLPSAGPSAPLPAAEQGPGGTTAR	A0A494BA22 1xPhospho S207(100)	917.7	571.6	592.7	627	726.9	686.2	549.9
QGAIVAVTGDGVNDSPALK	A0A0G2JGX4 1xPhospho S725(100)	1120.6	969.5	1276.5	1042.9	1211	1157.2	1271.6
YGGITSFENTAIEVDREIAEEEEESMM	Q6PGE7 1xPhospho T/S/Y	526.2	207.6	376.9	355.2	416	387.1	495.5
KTSLVIVESTDDQSQVFER	S4R2F3 1xPhospho S3814(91.2)	4427.9	4387.3	4421.4	4432.8	4688.8	4854.1	4587.1
AFGESSTESDEDEEEGCSHK	G3UZ30 1xPhospho T/S	700.3	884.4	626.6	866.2	843.5	792.3	528.2
EGGDDGLHSAEQDADDEAADDTDDTSSVTSSASSTTSSQSGSGTGR	Q6ZPJ3 1xPhospho T483(93.9)	235.9	175.4	146.6	148.7	202.6	180.3	158
SATPATDGSATPATDGSVTPATDGSITPATDGSVTPATDR	A0A0A6YW88 1xPhospho T394(76.2)	826.7	776.4	898.6	552.8	623.9	633.7	950.5
SSSQIPEGFGLTSGGSNYSLAR	Q920I9 1xPhospho S/T/Y	913.2	725.9	923.6	721.5	851.6	810.2	891.5
SEPSSPDHGSSAIEQDLAALDAEMTQK	Q9Z1B3 1xPhospho S/T	1423.2	1463.3	699.4	1023.9	1313.5	1045.9	767.9
TFCGTPDYIAPEIIAYQPYGK	P68404 1xPhospho T500(91.1)	3343.4	3133.7	2570.3	3771.2	2461	3521.4	3074.8
ETQTPLATHQSEEDEEDEEMVEPK	O88485 1xPhospho S162(99.8)	2645	2996.4	2742.9	2914.8	3050.3	3079.6	2752.3
IPGLEHASMEGPIANLSALGTEELR	Q99JR9 1xPhospho S254(100)	347.6	194	237.5	189.7	245.2	205.1	309.1
EAAKSDPSIVLLLQCDIQK	B2L107 1xPhospho S177(100)	443.1	641.2	640.1	718.8	640.2	749.9	730.7
KGATPAEDDEDKDIDLFGSDEEEEDK	F6ZFU0 1xPhospho S433(100)	1025.9	2228.8	3393	4053.7	2126.8	2821.9	3636.8
GLQDHSASVDLDSSTSSTLSNTSK	Q60949 1xPhospho S519(98.9)	1113.8	1115.9	1197.9	1053.9	1058	1056.7	1061.4
LQSTEFSPSGSEAGSPGLQNGEGQR	Q9WV69 1xPhospho S307(96.8)	779.1	740.3	852.2	888.3	802.2	825.7	861.5
STSPAPADVAPAQEDLR	Q571F9 1xPhospho S271(92.5)	3281.9	2720	2692.6	2491.1	3142.3	2898.8	2527.8
EHGYLGNLSAVASTEGTIEETLNEASR	Q99P72 1xPhospho S244(89.5)	384.4	237.7	273.5	234.7	284.3	263.2	380.5
MESPIPILPLPTPDAETEK	Q9Z2Q6 1xPhospho S327(100)	4350.2	3497.9	5079.9	3916	3937.8	4937.8	4831.1
AELAPETTETPVETPETVQATDLSLNPEEGSK	E9PUL5 2xPhospho T74(94.6); T78(94.6)	1140	1147.6	1056.9	1307.5	1317.1	1257.3	944.7
LNVPETMTEVLDVSDEEGDDTVTGDGGEYLRPEDLK	S4R2F3 1xPhospho S846(100)	2868.6	2712.2	2809.2	3107.1	2960.7	3148.9	2938.4
AVSEVSINRSLDSLDPAGLLTSPK	Q9D415-3 2xPhospho S421(99.6); S425(97.7)	1415.1	1719.7	2071.6	1939.9	1638.4	1565.4	2429.3
QVSVTNDGSQLGALVPSECGDLSDPALK	E9PUA3 1xPhospho S183(77.9)	1176.8	960.2	1319.5	1116.5	1414	1352.7	1770.5
FEDEGAGFEESSETGDYEEK	P14873 1xPhospho S934(99.3)	535.7	555.6	801.2	714.9	670.3	771.7	777.2
ESSDSTNTTIEDEDAK	Q5SVJ0 1xPhospho S395(99.4)	4715.9	4779.3	5756.3	6588.2	6097.2	6210.9	5889.3
ITVNGDSSAETEELANEI	A0A0A6YW80 1xPhospho S805(94.4)	420.1	320.9	360.6	292.4	355.7	349.5	347.7
KAEGATLSNATGAVESTSQAGDR	Q543Y7 1xPhospho T/S	1795.1	2232.5	1683.8	1790.6	1640.2	1854.9	1507.1
LLHEDLDESDDDVDEK	Q6A074 1xPhospho S716(100)	1373.7	2090.2	2172	2516.1	2055.5	2105.3	2247
GHDLSPLASDILTNTSGSMDEGDDYLPPTTPAVEK	P20357 1xPhospho S739(96)	1839.7	1727.4	1217.4	1446.9	2004.8	1627.2	1537.6
GDVTAEEAAGASPAK	P28667 1xPhospho S22(100)	10206.7	11913.1	8419.4	10563.2	11263.2	11041.4	9290.5
SPPVAMETASTGMAAVPDALDHSPSSTLK	Q8K0T0 1xPhospho T96(78.4)	2258.9	1904.6	1490.7	1592.2	1899.7	1781.8	1274.7
ATLEQPETDEVEQVSESNSIEELER	O54988-2 1xPhospho S647(99.9)	1855.2	1342.8	1302.7	1377.2	1606.8	1502.8	1299.1
GHYEFPVVDDLSSGDTK	D3YTS3 1xPhospho S1402(94.6)	1683.2	1836.7	1524.6	1999	1723.5	1670.4	1618.3
RQILEMSAEEDNLEEDDTAVSGR	O88737 1xPhospho S865(100)	1747.4	1381.6	1140.2	1243.4	1505.2	1493.5	1118.9
IADSSVQTDDEEGEGR	O88737 1xPhospho T2595(100)	6951.8	5427.5	4442	4929.6	5631.9	5491.9	4344.8
AGPLGGSSYEEEEEEEGGGGGER	Q9JKF6 2xPhospho S433(99); S434(99)	223	314	352.7	492.8	367.2	423.3	526.6
GNSGLGFSIAGGTDNPHIGDDPSIFITK	Q62108 1xPhospho S73(100)	967.6	845.3	662.5	724.8	838.1	735.4	656.6
GIEFPMADLDALSPIHTPQR	Q5SRX1-2 2xPhospho S160(100); T164(100)	782.1	790.2	596.6	478.7	660.9	479.2	576.9
RVTRLPSVSDENENQLAGDGPAGLTTSEGAMGR	Q8CBC4 1xPhospho S34(98.4)	44.8	50.5	56.3	49.8	47.7	60.5	54.1
NRPGYVSEEEEDDEDYEMAVK	Q9ERU9 1xPhospho S2505(91.6)	1906	1464.8	2246.9	1677.6	2029.8	2033.3	1992.3
HDTSASTQSTPASSR	Q62261 1xPhospho T2319(100)	2430.7	4885.1	2890.2	3025.8	4385.9	2952.4	3259.2
RHSTEGEEGDVSDVGSR	Q3UGY7 1xPhospho S476(100)	7656.4	6794.6	4455.6	4200.2	5644.2	4717.3	4261
LPHPILPFSGSPEALK	Q69ZL1 1xPhospho S557(99.7)	304.5	340.1	281.2	269.2	329.5	277.9	226
VVDYSQFQESDDADEDYGRDSGPPAK	Q80XU3 1xPhospho S19(97.3)	5520.8	5066	4743.5	5229.9	5786.6	5409	4613.8
DQCCSGKGDMSDEDDENEFFDAPEIITMPENLGHK	Q3B7Z2 1xPhospho S349(100)	421	579.4	691.1	664.5	685.6	760.1	809.3
DYNASASTISPPSSMEEDK	P14873 1xPhospho S1204(99.7)	1055.9	1290.9	1504.9	1600.2	1424.6	1557	1533.3
GADDAADADTAIINAEGGQNNSEEKK	Q8R5M8 1xPhospho S448(100)	1506.3	2760.3	2929.6	2800.6	2117.4	2449.7	3287
VLTAFLPDSSVSGTSL	E9Q8I9 2xPhospho S3019(100); S/T	1929.9	1106.7	1038.5	1374	1599.9	1477.1	1029.9
VASLQEELQDITPEEEIAYK	Q3UUF8 1xPhospho S260(100)	111.7	118.5	138.7	124.6	124.4	132.7	160.4
GGNTPPALGDLFAGGFPVLRPAGQR	P0C7L0 1xPhospho T106(100)	292.1	191.7	140.4	131.7	146.5	110.2	134.3
AKPAAQSEEETATSPAASPTPQSAER	Q8JZQ9 2xPhospho S75(99.7); S79(88)	2317.7	2786.5	1784.2	2283.2	2635.5	2365.4	2043.6
SLLSHEFQDETDTEEETLYSSK	O89001 2xPhospho T1365(100); T1367(100)	885.6	811.9	617.6	812.5	948.5	969.2	635.1
LVSFHDDSDEDLLHI	Q8C6V9 2xPhospho S726(100); S731(100)	1935.9	1157.8	1245.5	1655.7	2182.7	1733.3	1493.4
DSGSSSVFAESPGGK	B1AQX6 1xPhospho S556(100)	5378.5	5583.6	6836.6	6771.7	6683.5	6697.3	7361.1
RVESISAQLEEASSTGGFLYAQNNTK	Q3YAA8 1xPhospho S8(88)	1285.1	1091.5	1055.2	1122.4	1316.1	1319.8	1083.9
LCDFGISGQLVDSIAK	P47809 1xPhospho S255(100)	1244.6	1276	1339.5	1317.2	1229.1	1397.4	1376.1
AVQLMQQMANSNGSILPSALSASK	Q8BKX1-2 1xPhospho S262(89.3)	183.8	284.9	260.7	179.5	142.1	197	233
SHNASIIDMGEESENQLSK	Q80TJ1-2 1xPhospho S375(99.3)	597.7	604.8	635.9	511.8	516.5	576.9	666
LQSDSSSSTQVFESVDEVEQTEAEGR	Q8BPQ7 1xPhospho S678(100)	945.2	807.6	689.5	742.7	805.8	790.4	689.9
FSIGSDEDDSPGLPVK	Q68EG4 1xPhospho S170(100)	2413.2	2072.4	2835	2280.7	2407.3	2562.6	2701.1
GSAEGTSDLEQEGLGEIEPTEIR	A6H619 1xPhospho T/S	177.6	145.2	112.9	121.6	124.9	120.1	118.8
TQDGVALEIQPLNSQEGLDSEDK	D1FNM8 1xPhospho S329(99.8)	1079.3	974.9	1340	1257.5	1324	1394	1199.3
CGSGPVHISGQHLVAVEEDAESEDEDEEDVK	Q61937 1xPhospho S125(100)	1637.2	1777.4	1501.7	1980.9	1981.3	1867	1659.8
KVEEEQEADEEDVSEEEAEDR	Q8VBT0 1xPhospho S245(100)	1981.5	2110	1856.1	2146.2	2308.3	2140.1	1846.9
AALPAGEGGSPEGAK	A0A668KM31 1xPhospho S634(100)	7784.9	10321.1	7743.7	10924.6	8262.5	8624.5	8209
EEGTGESAGGSPARSLTR	Q80U23 2xPhospho S204(100); S208(89.9)	1143.5	981.7	937.9	863.2	967.2	879.4	965.1
GIPLPTGDTSPEPELLPGDPLPPPK	Q544H0 1xPhospho S42(81.7)	752.8	739.4	531.2	609.8	664.6	638.9	605.9
VSEHSSPEEEASPHQR	Q60829 1xPhospho S46(99.5)	11910.6	8095.8	3339.4	6780.9	8469.2	6027.6	3171.1
KTSLDVSNSVEPGFLAPGAR	Q8CH77 1xPhospho S651(90.8)	847.5	844	834.4	814.8	937.7	886.9	812.4
KASVIMVDELLSAYPHQLSFSEAGLR	Q99PD7 1xPhospho S307(100)	1116.8	1004.6	661.1	906.3	964.1	962.2	673.7
SMDSSDLSDGAVTLQEYLELKK	Q68FF6 1xPhospho S419(88.4)	176.5	266.4	274.8	286	270.2	328.7	374.6
LEREDSSEEEEEEIDDEEIER	C0HKD8 2xPhospho S132(100); S133(100)	580	529.6	483.9	510.4	550	521.6	488.9
RSNSVTAAVQADLELEGFPGHVSMEDK	Q8BJ42 1xPhospho S/T	749.6	569	406.2	586.6	632.8	622.1	428.3
VADGQISTEVSEAPVASDKPK	Q6PCX2 1xPhospho S14(91.5)	2509	4221.2	4196.9	3560.5	2983.7	3597	5380.3
GISLSHQNLAAQAAATTEK	F7B0R9 1xPhospho S/T	3027.3	3228.7	2466.8	2214.9	2525.6	2267.6	2459
EVAEVSPLSAANMSIAVK	Q3UHN4 2xPhospho S752(100); S755(100)	1517.5	1847.1	1564.9	1602	1631.5	1511.5	1705.2
AKSPQPPVEEEDEHFDDTVVCLDTYNCDLHFK	Q3ULH5 1xPhospho S247(100)	6005.7	7435.5	6375.6	7830.1	7501.2	7686.1	6503.7
CSSPVDMDHSNAEGGQSPGPEK	Q6A018 1xPhospho S636(90.1)	391.9	359.1	654.2	323.3	444.8	480.4	545.2
ASVASDPESPPGGNEPAAASGQR	Q9D0L8 2xPhospho S11(89.1); S15(100)	526.4	473.5	404.3	405.9	480.3	483.1	389.7
MESPIPILPLPTPDAETEK	Q9Z2Q6 1xPhospho S327(100)	1322.7	1486.5	2087.2	1475.1	1551.4	1642	2150.9
QNSEALIANDELDCSPE	Q8BXR1 1xPhospho S769(100)	1942.8	1518.1	1741.8	1406.8	1786.8	1699.6	1699
EAEASAPVVQEESSINR	Q80TL4 1xPhospho S73(99.2)	2581.3	2409.6	2397	1787.1	2001.7	1783	2506.2
GAEDAPDADTAIINAEGSQVNAEEK	G3UZM4 1xPhospho S423(100)	1136.1	1380.7	1261.6	1225.8	1064.5	1137.6	1463.4
AGSATVLSGSIAGLEGGSQLALR	Q9JMH9-6 1xPhospho S995(89.2)	1145	755.9	631.7	728	628.7	849	613.7
SEVIAVEESGPVYDSEDELEESR	E9Q3M9 1xPhospho S75(100)	1040.6	825	884	867.8	963	950.7	909.2
VQNHLPASGPPQPPAASPTREGCPSPPGQTSK	Q62219 2xPhospho S186(88.2); S194(99.9)	196.7	224.6	217.1	150.7	213.9	192.8	247.9
RASTASCPPASSEAPDGPTNAAR	O35954 1xPhospho S/T	926.1	761.9	623.1	442.1	617.5	557.9	436.7
RCKSDELQQQQGEEDGAGMEDAACLLPGADLR	Q80W04 1xPhospho S6(100)	349.9	348.6	438.4	352.8	434.4	497.7	497.1
EGINPGYDDYADSDEDQHDAYLER	Q08943 1xPhospho S444(100)	1447.1	1285.5	991	1176.1	1433.1	1291.9	1046.3
TEGDSPAAALSPQMHQEPVQQDFSGK	S4R2F3 1xPhospho S3720(100)	2193.9	2304.3	3034.1	2574.9	2944.4	3026.9	2742.3
FIDKDQQPSGSEGEDDDAEAALK	Q99J36 2xPhospho S86(100); S88(100)	1323.2	1569.2	2327.9	1799.9	2043.6	1927.8	2145.8
LYSSMSDTNLAEAGLNYHAQR	O88737 1xPhospho S/Y/T	447.2	311	282.2	263.5	297.1	306.5	290.3
GHYTEGAELVDSVLDVVRK	Q7TMM9 1xPhospho S115(100)	610.6	532.9	274.6	392.3	463.1	410.3	285.5
LELVESLDSDEVDLK	Q8CH77 1xPhospho S380(100)	484.9	407.3	513.8	589.2	539.1	604.6	595.7
KVSVSESNVLLDEEVLTDPK	Q04690 1xPhospho S2599(100)	1180.5	1707.3	1843.3	2002.2	1599.1	1795.1	1994.3
SATSLSNGGAIQTQESGIK	A2AIS0 1xPhospho S/T	553.8	590.8	559.8	553.7	709.7	645.2	611.6
AEHLGLSGADSDEDPAK	B2RWU4 1xPhospho S272(100)	602	842.6	757.6	879.2	917	864.2	873
YHHVDSEDEEEVSEDGCLEIR	B1AST8 1xPhospho S765(100)	512.4	317.9	412.6	356.9	367.1	340.4	349.5
ADAPDAGAQSDSELPSYHQNDVSLDR	Q8R0M4 1xPhospho S57(100)	944.6	825.1	439.1	623	747.5	657.9	433.6
RSNSVTAGVQADLELEGLAGLATVATEDK	B1AS06 1xPhospho S674(82.7)	589.1	482.1	586.4	619.3	629	691	643
AEAESGLGSPTSTPVAPEALSSEMSELGAR	Q80VC9 1xPhospho T588(76.2)	544.3	415.6	424.7	496	455.1	515.1	411.7
KAGSDGDIMDSSTETPPISIK	S0DHL8 1xPhospho S1208(100)	953.6	1307.3	1311.6	1553.3	1403.9	1385.7	1255.3
YVEDTDGSSPEDLMAVLTGAEEK	Q9ES97 1xPhospho S597(91.4)	2192.4	2051.9	2284.4	2499.6	2366.2	2493.4	2223.4
RFSFCFSPEPEAEAQAAAGPGPCER	Q64337 1xPhospho S24(99.8)	521.7	373.6	326.2	338.5	322.4	363	319.7
DAEAGGSQSQTPGSTASSEPVSPVQEK	Q811P8 1xPhospho S856(100)	604.3	661.5	663.5	649.1	625.3	657.2	831.3
RRGSGSVDETLFALPAASEPVIPSSAEK	Q99P72 2xPhospho S167(88); T171(88)	2098.4	1773.2	1806.8	2451.1	2619.2	2401.7	2206.6
GDQVSQNGLPAEQGSPR	Q62261 1xPhospho S2137(100)	9487.9	7107.9	5153.2	5011.9	7388.7	5893.5	5135.2
VVSSTSEEEEAFTEK	E9Q0A7 1xPhospho S/T	9852.9	9216.6	10146.2	10939.2	10429.5	10779.1	11046.2
AAQSSVTASPQTEEFFDLIASSQSR	F6SX81 1xPhospho S367(88.4)	723.8	367.8	318	379.1	514.4	512.4	249.5
RASDGGANIQLHAQQLLK	Q6P4S6 1xPhospho S551(100)	3083.9	2815.3	2573.9	2387.3	2919.7	2811.3	2468.6
SLGSLSQGSANATVLDVAQTGGHK	Q6NXI4 1xPhospho S945(99.9)	1985.4	1590.6	1756.6	1551.3	1975	1801.6	1753.2
LGSTAPQVLNTSSPAQQAENEAK	Q9CZ44-3 1xPhospho S274(99.8)	173.7	176.3	192.5	190	203.5	214.4	201.2
GGSSGEELEDEEPVK	Q3UMU9 2xPhospho S366(100); S367(100)	3318.7	4332.3	3223.5	4131.1	4026.7	3833.8	3280.1
GGNVFEALIQDDSEEEEEEEENR	Q6P542 1xPhospho S138(100)	1147.5	882.8	663.4	832.6	867.8	811.3	676.5
YTDQSGEEEEDYESEEQLQHR	F6SFF5 1xPhospho S81(99.9)	967	627.7	814.2	577.2	864.1	804.4	830.2
RTEGYAAFQEDSSGDEAESPSK	Q62172 2xPhospho S92(100); S93(100)	1898	2121.8	2298.9	2366.7	2367	2350.8	2549
GILAADESVGSMAK	P05063 1xPhospho S36(100)	5486.8	6276.5	4641.3	5478.4	5237.5	5028.5	3783
YTVPLPSPVQDSENLSGESGSFYEGTDDK	P20357 1xPhospho Y899(89.2)	1622.1	1261.6	1713.7	1681.2	1480	1787.6	1672.3
RQSSPSCVPVAETSSSIGNGDGISK	E9PX30 1xPhospho S433(97.2)	1641.9	1347.6	1236	1318.3	1662.2	1644.8	1163
DSFVSSSLPTFFYIPHQEALK	D3Z3A8 1xPhospho S/T/Y	429.6	396.5	433.8	451.1	559.6	527.1	513.2
RPSPDDDLTDEDNDDMQLQAQR	A0A571BEP7 1xPhospho T287(100)	1115.9	748.1	526.8	787.6	1031.8	891.7	448.8
RVSVCAETFNPDEEEEDNDPR	A0A0A6YX73 1xPhospho S/T	2338.1	1891.7	1668.9	1818.2	1860.6	1845.5	1682.3
GPSSQEDESGGLEDSPDR	A2AUK5 1xPhospho S677(100)	2339.6	1868.2	1313.1	1458.6	1740.1	1448.8	1343.4
GSLPPAALEPQTTVIHNPVDGIK	Q5SVJ0 1xPhospho T382(98.9)	7135.6	6485.7	5867.3	5030.7	4603	5424.9	6414.7
KPLLPSLTLPYPPTGLDTSPGESER	F7B0R9 1xPhospho T457(98.2)	1497.3	1287.9	840.4	950.3	772.2	961.9	819.5
GHPSAGAEEEGGSDGSAAEAEPR	Q8JZQ9 1xPhospho S111(100)	2221.9	1734.4	832.9	1156.9	1455.5	1128.7	898.2
TVTAMDVVYALK	B2RTM0 1xPhospho Y89(100)	378.4	502.1	777	719	683.6	695.6	604.4
LPSVSDENENQLAGDGPAGLTTSEGAMGR	Q8CBC4 1xPhospho S34(98)	418	278	299.5	304.1	313.2	299.9	328
AGSPLCNSNLQDSEEDVEPPSYHLFREDATLPSLSK	Q91YM2 1xPhospho S975(99.9)	440.6	434.3	283	370.2	406.8	393.9	307.4
ALELASLGCSSDSYANIHSPISPFGK	B2RS27 2xPhospho S774(100); S777(100)	779.7	826.3	607.4	532.9	554.1	588.8	582.2
GAAQNIIPASTGAAK	A0A0A0MQF6 1xPhospho T235(100)	4553.6	5014.2	3518.8	3980.8	4051.8	4056.5	3527.8
VPLLFSDEEDSEVPSGVKPEDLK	Q6PGL7 1xPhospho S723(100)	665.9	893.7	912.6	1431	986.8	1262.8	863.9
GGQEPAGAGSPSPPEDR	F7BJK1 2xPhospho S1010(100); S1012(100)	4678.6	3760.5	2618.7	2773.9	3727.6	2969.7	2656.7
EAAEAEPAEPSSPAAEAEGASASSTSSPK	P26645 1xPhospho S128(84.7)	6106.2	6635.7	5328.5	6721.9	6048.5	6064.5	5504
IATIHECDSGEASAAATPHPATTSK	E9PW07 1xPhospho S189(100)	620.9	485.4	463.1	627.4	682.4	687.8	421.7
GLPYGGSCGGGIDGGGSSVTTSGEFSNDITELEDSFSK	Q5DU25 1xPhospho S425(99.4)	120.7	97.2	106.8	106.1	107.4	101.6	123.4
GFSFVASSLVQEPSQQDVPK	Q9WUT3 1xPhospho S377(100)	247.9	243.9	217.5	226.7	234	205.6	237.9
EHQFDSKNEDLAELLNGMDEELDSPEELGTK	W6PPA1 1xPhospho S1113(100)	632.7	765.2	900	924.9	908.3	977.4	951.2
RSEGHEQTPAAHAQGTGPEGGK	Q7TSJ2 1xPhospho S386(98)	1015.4	1112.7	1083.3	900.2	1124.5	1017.5	1220.3
SLSSGFSPEEAQQQDEEFEK	P58871 2xPhospho S980(99.8); S	590.8	640.1	738.4	617.4	627.1	652.9	831.2
LSYASAESLETMSEAELPLGFSR	B1AQX6 1xPhospho S175(76.9)	441.4	293	334.9	281.2	349.3	349.5	385
VYQTSPTDEDEEDDESSAAALFTSELLR	B2RXX2 1xPhospho T950(80)	448.5	301.1	303.9	317.2	316	347.3	313.8
GIPRAPSSDEECFFDLLSK	Q6IR34-2 1xPhospho S430(92)	779.7	817.8	588.7	597	709.4	635.3	669
GSDDAPDADTAIINAEGGQSGGDDKK	Q99N28 1xPhospho S386(100)	1460.9	2878.3	2685.7	3337.2	2289	2786.9	3185.6
RGTVEGSVQEVQEEK	Q80TL4 1xPhospho T47(100)	4506	5147.2	7032.4	6557.3	5730.1	6662.3	7311
SLSFPILNPALSQSSQPSPPLPGSHGR	Q8BFU3 1xPhospho S506(89.8)	434.5	276.8	267.2	256.2	350.8	301.1	273.9
EAAVPEEEGGTPEK	E9Q401 1xPhospho T1864(100)	2166	2400.3	2300.6	2669.7	2261.1	2302.6	2179
AALGLQDSDDEDAAVDIDEQIESMFNSK	Q569Z5 1xPhospho S804(100)	986.8	741.7	756.8	671.1	802.2	874.6	628.6
SDVETATDSDTESR	Q8BJ42 1xPhospho S745(100)	3043	1975.2	2646.9	2213.5	3149.4	2815.4	2614.1
SKKESGEGAEAEGATAEGAKDEAAAAAGGEGAAAPGEQAGGAGAEGAAGGEPR	P26645 1xPhospho S167(65.6)	434.7	1088.2	2057.8	2194	1451.3	1758.6	2502.8
GQEDSLASAVDATTGQEACDSD	Q8R344 1xPhospho S165(100)	452.2	374.5	320.6	322.6	407.3	339.5	285.6
MLPHAPGVQMQAIPEDAIPEESGDEDEEDPDKR	Q58E49 1xPhospho S393(100)	265.8	407.5	484.4	446.8	447.6	475.3	505.3
RSSDPALTGLSTSVSDNNFSSEEPSR	E0CXR8 1xPhospho S/T	587.5	497.8	450.3	495.7	521.4	517.6	431.8
QPSLDVDVGDPNPDVVSFR	Q01065 1xPhospho S465(100)	1839.9	1253.4	1508.9	1363.6	1696.7	1601.7	1674.8
IHVSDQELQSANASVDDSRLEELK	A0A1S6GWH5 1xPhospho S880(100)	2744.3	2729.9	2603.3	2592.4	2819.6	2773.8	2891.3
ALSDSYELSTDLQDK	Q5DU25 1xPhospho S/Y/T	2969.6	2641.5	3016.6	2871.4	3101.1	2478.7	3360.5
AEDGAAPSPSSETPK	P26645 1xPhospho T143(100)	12813.5	16839.2	14047.4	17684.9	14027	16196.3	13326.6
LHQVYFDAPSCVK	A4FUR8 1xPhospho Y69(100)	3095.9	2646.4	2936.5	2835.7	3241	3105.4	2890.5
ETCSPVSEGEEFSSPATNTCGAK	Q8BXR1 2xPhospho T/S	2573.6	2613.5	2331.2	2636.7	2752.1	2535.9	2262.4
GDMSDEDDENEFFDAPEIITMPENLGHK	Q3B7Z2 1xPhospho S349(100)	500.2	547.2	402.3	492.6	554.7	507.8	482.9
KVTNIVSFDDDEEEQGTGDTLK	D3YZ90 1xPhospho S268(98.2)	1023.1	1238.9	1132.3	1279.6	1465.9	1318.7	1097.9
EFGISPSDIPFSQGGGSRPDLSPSYDYDDFSPSITR	P28740-1 1xPhospho S545(95.2)	1140.9	847	688.9	618.6	754.8	735.1	653.2
KNDGVKESSESTNTTIEDEDTK	P11798 2xPhospho S330(97.9); S331(97.9)	1748	3987.5	6771.9	7424.8	4884	5791.4	7478.7
SLGTGAPVIESPYGESISPEDAPESISK	B3V097 1xPhospho S120(98)	298.7	217.8	241.9	283.4	298.8	293	244
IADSSVQTDDEEGEGR	O88737 2xPhospho S2592(93.5); T2595(100)	2122.9	1452.6	1715.6	1646.2	2131.7	1569.8	2455.9
SQNNFVAILDLPEGEHQYK	Q542K0 1xPhospho S108(100)	960.7	1026.6	1100.5	1001.4	1082.1	1114.3	1262.3
AGEEDEGEVDSDSDPETSAK	E9Q411 1xPhospho S472(99.3)	990.2	1199.2	1111.1	1380.7	1164.2	1209.4	1183
NHPGSDTSPEAEASSGGGGVALKK	Q9QXW9 1xPhospho S/T	3229.6	3124.6	3935.4	3335.4	3890.7	4332	3924.4
AQLLHALSLDEGGPEPSLSDSSSGGSFGR	Q8C7U1 1xPhospho S172(100)	590.1	487.6	437	429.6	466.9	430.9	426.8
SLLDSDDSSDLLDFALSASRPESR	Q6PAL7 2xPhospho S842(100); S845(99)	238.9	271.4	311.6	172.7	199.5	146.2	236
DLGHPVEEEDESGDQEDDDDEIDDGDKDQDI	Q9Z1Z0 1xPhospho S940(100)	683.7	879.2	1139.5	1119.7	998	1097	1134.5
LTESMTNVLEGDSMDQDVESPVAIHQPK	P48542 1xPhospho S25(100)	899.6	807.3	810.1	741	887.7	865.8	820.3
QTVNRGPGLGSTQGQTIALPAQGLIEFR	P42669 1xPhospho S181(98.1)	1368.1	701.2	1127.7	724.8	1037.2	919.6	1179.9
SKEPSSPGTDDVFTPGSSDSPSSQR	Q80X31 1xPhospho S790(99.9)	2560.7	2679.8	3073.8	2569	2968.5	3021.8	3251.5
TPTPLMANDSTETSEAGEEEEDHEGDSENK	Q80TB8 1xPhospho T/S	367.8	551.7	626.8	532.3	618.9	569	642.5
RLTEAPSCSVSISHVGPIADSSPAASSSK	Q80TL4 1xPhospho S347(87.6)	6228.4	5325.5	2917	4300.4	5088.5	4199.8	2966.3
DSGGKTPGDFNYAYQKPENAAGSPDEEDYDYESQEK	P14873 1xPhospho S1877(99.9)	633.6	1329.8	1523.3	1681.4	1481.4	1762.7	1993.6
SASSDTSEELNSQDSPK	Q3TG37 1xPhospho S/T	4099.1	4324.1	5495.3	4654	4999.1	5186	5850.7
TLVTGGATPELEALIAEENALRGGYSTPQTLANR	E3VRZ0 1xPhospho T995(95.1)	81.8	60.8	84.7	52.8	77.6	78.5	81.5
YGPSSVEDTTGSGAADAKDDDDIDLFGSDDEEESEEAKK	O70251 1xPhospho S106(100)	388.3	553.7	1149.7	1036.1	597.8	829.6	1185.7
GHVQSAQEVMGPESDTELK	A0A1L1SSS4 1xPhospho S423(99.9)	175.8	200.7	152	184.7	183.1	180.2	155.2
NLEAVETLGSTSTICSDK	A0A0G2JGX4 1xPhospho S/T	671.7	621.1	1127.2	735.7	743.8	927.8	1066.1
SVSEAALAQPEGLLGTDTLK	E9Q4M2 1xPhospho S870(99.4)	751.5	840.2	710.8	739.2	670.3	762.1	658.4
GLYDGPVCEVSVTPK	O08553 1xPhospho T509(100)	9221.3	11051	8458.2	11032.8	8467.3	9686.5	8572.9
SPSEARQDVDLCLVSSCEFK	P14873 1xPhospho S2068(99.3)	992.2	1063	891.7	1027.5	1068.8	1118.2	965.3
GSEGYLAATYPAVGQTSPR	Q04690 1xPhospho S2517(99.2)	349.5	312	205.6	194.3	213.9	196.7	194.1
IQNTGDYYDLYGGEK	P35235-1 1xPhospho Y62(94.3)	762.5	790.4	822.8	919.6	856.7	938.5	815.4
AGSEECVFYTDEVASPLAPDLAK	Q6P9S0 1xPhospho S575(99.9)	888.4	1183.6	1265	1624.5	1404.8	1617.6	1294.3
RSSSAMASANLADEPAPDVEAEDGR	B7ZNJ3 1xPhospho S	910.8	854.3	849.5	678	732.4	727.1	885.1
SNEQNQEEDAQSDVTEGHDEEDEIYEGEYQGIPHPDDVK	Q8BG39 2xPhospho S33(100); T36(100)	1558	1495.5	2455.5	1853.7	2073.9	2165.5	2669.6
LLGLRGESPELDLSYSHSDLGK	P20917 1xPhospho S591(100)	444.9	393.8	296.9	281.2	340.8	313.4	202.9
TPEELEDDSDFEQEDYDVRSRTSVQTEDDQLIAGQSAR	E0CXB9 3xPhospho S653(99.8); Y660(77.1); S664(77.1)	451.1	483.9	488	347.4	567	427.4	542.2
QSAGPNSPTGGGGGGGSGGTR	B7ZWK9 1xPhospho S53(98.9)	898.5	614.9	712.9	484.2	691.4	678	818
EFGDGSDENEVEDQEPR	Q3URP7 1xPhospho S100(100)	541.5	531.1	513.8	504.1	538.5	562.4	528.7
ESNSNQCVYAAHNSVVIDECK	P43006-2 1xPhospho S539(100)	3367.3	3154	2022.1	2436.1	3568.9	3033.1	2143.9
GRIPIVAQNSEEESPLSPVGQPMGMAR	Q9QYX7 3xPhospho S4286(100); S4290(100); S4293(100)	3912	2849.7	2596.4	2797.2	3840.4	3033.4	2879.8
AAQSSVTASPQTEEFFDLIASSQSR	F6SX81 2xPhospho S363(87.4); S367(88.7)	623.3	400.1	376.7	378.8	524.6	489.6	314.6
EVEDKESEGEEEDEDEDLSK	E9PUD0 1xPhospho S116(100)	2414.3	5941.8	6841.5	9377.1	4884.6	7054.4	6962.4
IEDVGSDEEDDSGK	P11499 1xPhospho S255(100)	3970.4	5015	5083	6869.1	5136.7	5589.2	4615.3
VQSGMGLILQGYESGSEEEGEIHEK	Q61136 2xPhospho S143(100); S145(100)	1110.5	1165.2	1260.2	1216.5	1446.6	1401.7	1334
NSPAFLSTDLGDEDVGLGPPAPR	A0A6I8MWY3 1xPhospho S/T	767.7	554.6	963.4	704.9	659.7	767.9	906.1
EIDVLEFGESAPAASK	Q3TRX4 1xPhospho S108(100)	2677.3	2997.1	3477.5	3740.8	3123.8	3370.9	3661.8
SLTNLSFLTDSEK	Q8CH77 1xPhospho S/T	1993.8	2376.2	2353.1	2436.3	2395.2	2639.2	2569.7
GILAADESTGSIAK	A6ZI44 1xPhospho S/T	8924.9	9782.3	7288	8400.5	8311.4	7944.9	6753.3
LTVEEATASVSEGGGLQGITMKDSDEEEEG	Q8BYR5 1xPhospho S1291(100)	511.4	465.7	565.1	558.3	507.2	534.5	526.9
TFSHSDGEDEDVDVDVPGPAPR	O88502 1xPhospho S16(84.6)	806.9	735.7	838	803.3	840	842	804.1
QSPDEFCHSDFEDASQGSDTR	Q5DTY9 1xPhospho S137(100)	1046.4	833.2	1014.6	796.3	1011.2	984.1	1050.5
RPAASSAAAASAAASSPAGGGGEAQELLEHCGVCR	Q62318 1xPhospho S	1605.3	1149.4	920.1	1077.9	1288.7	1208.4	834
ALGLEESPEEEGK	A2ARP8 1xPhospho S1844(100)	4757.2	6517.8	5524.3	7133	5329.9	6067.5	5349.1
SLEPCDNTPIIDNITPVVDGISAEK	P28738 2xPhospho T396(100); T403(100)	161.8	169	223.3	163.7	230	187.4	245.3
DVMSDETNNEETESPSQEFVNITK	P14873 1xPhospho S1151(99)	5299.5	5160.9	4826.6	5167.8	5708.8	5716.7	5013.8
RGSPGGVEMNVELPQQEGDDDDDEDEEAAAGR	Q9D6W8 1xPhospho S130(100)	152.4	195	270.1	246.8	211.5	245.9	291.8
LSELDDRADALQAGASQFETSAAK	B0QZN5 1xPhospho S75(80.4)	2304.8	2588.6	2922.2	2178.5	2086.1	2378.2	3121.5
TTSKPLISVTAQSSTESTQDAYQDSR	Q8BJ42 1xPhospho S637(88.9)	311.9	313.4	617.2	356.4	474.9	408.3	753.4
DTQDIVHDLESPGIDPSIIK	B1ARU4 1xPhospho S5987(100)	771.8	771	746.8	787.5	916.6	831.4	748.2
RSHNASIIDMGEESENQLSK	Q80TJ1-2 1xPhospho S375(99.9)	2848	2908.9	3535.8	2971.6	3294.9	3236.6	4372.9
LGGLLPAGGENGPEATDVSDEDEAAEMEDEAVR	Q05DG3 1xPhospho S460(99.5)	283.2	228	228.2	227.4	248.7	244.2	232.8
NLSEIENVHGFVSHSHISPIK	Q3UP61 1xPhospho S158(87.5)	2090.6	1144	1311.9	881.6	1601.4	1489.6	975.7
SEDRPSSPQVSVAAVETK	A0A5H1ZRL7 1xPhospho S268(91.2)	2509	2415.1	3220.3	2437.3	2949.6	3248.8	2862.3
ASSIDSASNTELQTHDMSSDEK	E9Q3Y4 1xPhospho S/T	690	587.5	542.7	584.2	705.3	600.9	567.2
MDSYEQEEDIDQIVAEVK	B2RUJ5 1xPhospho Y268(91)	148.7	172.9	282.1	203.7	221.4	254	320.1
HIVNHDDVFEESEELSSDEEMK	Q80TH2-2 2xPhospho S599(100); S600(100)	210.5	704.7	991.7	718.4	661.4	609.3	1082.6
ATDSHSDSEEELAAFCPQLDDSTVAR	Q9CQV4 2xPhospho S258(99.7); S260(99.7)	435	367.3	343.2	340.2	448.7	402.6	301
AEAAAVAGLSTPGSLHR	Q3UHD9 1xPhospho S632(99.7)	2642.5	2253.5	1598.2	1533.2	1631.8	1552.7	1521.3
VLQSPVSSEDHAILQAVLTGDLMK	D3Z519 1xPhospho S/T	418.6	320	223.4	249.7	294.8	289.4	220.4
LVLPMDDSEPALNSLDDTRHSPA	Q80U52 1xPhospho S691(87.2)	1074.2	715.9	614.8	635.1	781.4	711.5	567.4
RGISALLLNQGNGDK	Q6ZPY3 1xPhospho S424(100)	2348.5	2169.8	2406.1	2156.4	2582.6	2531.4	2290.1
ITGDLDAGAQEEEPVYIEMVGDVFR	Q6PFX7 1xPhospho Y212(100)	128.5	103.8	100.8	114.6	97.3	113.6	107.1
DLFELDSSEGEDSTDFFER	J3QK52 3xPhospho S676(100); S677(100); S682(94.2)	470.9	609.1	532.9	512.9	543.5	576.5	641.5
SSPATTVTSPNSTPAK	Q61548 1xPhospho S306(99.9)	5400.7	4765.7	5696.8	4800.6	5758	6076.1	5422.1
KLSFTESLTGDSPLLSLNK	P25799 1xPhospho S940(99.2)	320.9	404.8	322.7	402.2	431.2	440.4	323.7
RSSAIGIENIQEVQEK	A2ALS7 1xPhospho S245(99.4)	4799.8	5368.8	5669.8	4074.8	4758.6	4801.2	4692.2
RTDSTHSSNESEYTFSSEFAETEDIAPR	Q99104 2xPhospho T/S/Y	2362.2	2205.7	1175	1329.7	1743.8	1380	1219.3
IVDSGVQTDDEETADR	Q9QYX7 1xPhospho T3376(100)	3086	2461.3	1941.1	2091.8	2359.1	2298.6	1933
SNSFSDEREFSAPSTPTGTLEFAGGDAK	E9Q616 1xPhospho S5555(90.4)	968.5	919.6	1222.1	1098.1	979.9	1093.7	1060.5
ASDSGPSSSSSSSSSPPR	Q9QXS6 1xPhospho S344(98.6)	3779.5	3223.9	2173.5	2649.3	3133.3	2672.2	2200
NPETPTELQFIEADLR	A0A1L1STC6 1xPhospho T2258(100)	409.6	278.5	373.3	251.8	274.4	336	302
YVEDTDGSSPEDLMAVLTGAEEK	Q9ES97 2xPhospho S596(99.9); S597(99.9)	516.5	632.9	621.6	688.2	671.2	645.9	601
LGGDVSPTQIDVSQFGSFK	P14873 1xPhospho S/T	2257.2	1996.1	1879.8	1815.7	2025.4	2192	1836.4
AYHEQLSVAEITNACFEPANQMVK	P68369 1xPhospho S287(98.8)	326.9	362.8	318.6	268	310.1	301.1	358.3
EHSNEHVTESVADLLALEEPVDYK	A0A0R4J087 1xPhospho S13(99.9)	1656.1	1716.1	1793.2	2050	1797.4	2119.7	1968.2
QFSTSSIDLTPLDIDTLPTR	Q61625 1xPhospho S/T	442.9	240.4	377.7	247.4	375.8	324	224
IVPSLLFNLQHVEEAESRSPSPLQAPEK	A0A1W2P7T9 1xPhospho S98(86.8)	211.1	163.1	133.5	125.8	167.9	154.2	112.2
NISLSSEEEAEGLAGHPR	Q5U3K5 2xPhospho S482(95.4); S	1701.9	1063	1832	1188.8	1623.2	1498.4	1501.7
RRGSGSVDETLFALPAASEPVIPSSAEK	Q99P72 1xPhospho S167(97.5)	8606.4	7526.1	7478.3	8540.5	8843.7	8832.4	7602.9
MGPSSSPIPSPSPSPTDSK	P63318 1xPhospho S330(91.5)	1729.3	1870.6	3288.5	1984.3	2150.3	1945.2	3243.8
SEMCENSEQPQAQPETPTQK	Q9ES97 1xPhospho T524(99.1)	1342.7	1212.2	1134.8	1128.8	1723.5	1660.3	1083.3
EADIDSSDESDVEEDVDQPSAHK	Q3US33 3xPhospho S419(100); S420(100); S423(100)	1662.3	1619.2	968.7	1208.2	1736.6	1442.3	1002.3
FTGYQTIQQQSSSETEGEGGNTADASSEEEGDRVEDGK	Q9JMG7 2xPhospho S121(99.9); S122(99.9)	1243.3	1118.6	1876.4	1267.6	1559.8	1589	1830.8
GVNFAEEPMRSDSENGEEEEAAEAGAFNAPVINR	P31324 2xPhospho S83(100); S85(100)	1316.1	1199.9	861.9	889.2	1180.6	927.8	936.8
ASSPATAPVHLTSSEPAPSPEIEEGHEAVEGDLPGMLEEK	Q6P4T1 2xPhospho S330(100); S/T	174.3	218.3	99.6	156.7	161.9	141	109
GMPPGLQGQSVSSGSSEIKSDDEGDENLQDTK	A0A0J9YVG2 1xPhospho S489(100)	288	395.5	503.3	531.6	370.4	469.8	494.3
SQGRGSSCSSSETSDDDSESR	Q8VDU5 1xPhospho S531(100)	478	306.6	392.6	229.9	421.5	325.4	332.7
GDADTRTNSPDLDSQSLSLSSGTDQEPLQR	Q8BL65-4 2xPhospho T517(100); S521(97.9)	922.2	1043.4	813.3	671.6	739.6	709.8	864.1
GPSPLVTMTPAVPAVTPVDEESSDGEPDQEAVQR	Q6P4S6 1xPhospho S/T	740.8	622.7	544.9	528.6	631.4	613.6	563.4
RAKTTQDVNTGEGSEFADSGIEGATTDTDLLSR	Q60610 1xPhospho T319(82.4)	430	424.2	395.7	399.7	301.2	415.5	351.2
AASSPNLSNGETESVK	A0A0A6YW53 1xPhospho S850(91.8)	1096.5	1224	925.9	1051.7	1272.7	1214.1	886.4
GGGGYGGSGDGYNGFGNDGGYGGGSPGYSGGSR	Q5EBP8 1xPhospho S257(73.1)	231.1	159.7	121.7	154.8	177.1	158.6	121.7
LAEPVASSQVLIVAAAAPTSPDHSPA	E9PW07 2xPhospho S699(98.1); S703(100)	445.7	290.6	276.9	327.9	331	283.6	232.6
SVENLPECGITHEQR	E9Q8A3 1xPhospho S440(100)	869.9	821.1	709.3	677.1	803.5	787.1	726.9
NCPSPMQTGAATDDSK	Q9CXQ0 1xPhospho S38(100)	2762.8	2397.9	5074.5	2608.3	3305	3698	4071.6
KEGDGSATTDAAPATSPK	P06837 1xPhospho S96(93.3)	6624.9	10665.8	11503.7	14325	10378.5	11546.6	12425.8
ASSVNSPLGNKPQTLSPSHR	Q8BJH1 1xPhospho S222(91)	239.1	209.7	150.4	152.8	217.1	195.3	137.5
RISDSEVSDYDCEDGVGVVSDYR	A0A2I3BRM1 3xPhospho S658(100); S660(100); S663(99.9)	358.1	492.9	382.3	432.2	463.1	425.1	426.9
EEVASEPEEAASPTTPK	A2APD7 1xPhospho S252(99.9)	513.1	556.7	451.6	651.5	558.7	633.3	436.5
KGSLDSDNDDSDCPYSEK	A7E1Z5 1xPhospho S1020(100)	839.6	1290.7	1366.2	1528.6	1201.5	1377	1140.9
LEASYSDSPPGEEDLLVHVAEGSK	Q68FE2 1xPhospho S18(88.1)	1002.5	890.7	744.4	978.8	954.5	1037.9	850.7
KSSQDSDTPAQASPPEEK	Q3UNZ6 1xPhospho S128(92.7)	519.3	731	852.7	835.9	786.7	911.1	983.8
RNLETLPSFSSDEEDSVAK	E9PYL2 2xPhospho S1372(99.9); S1378(99.9)	250.1	271.7	394.9	291.8	327	320.6	350.9
SSSSPQHLNVQQLQDMYSK	Q03717 1xPhospho S520(86.7)	292.3	246.7	217.1	196.6	313.8	279.7	244.6
AHHPLSGSPEENSSTATMAYMMATPAR	Q811P8 1xPhospho S1253(98.2)	292.9	299.8	270.3	275.2	326.4	306.4	279.5
RHSDVALPHTEAAAAVSAETTAGK	F6TZK4 1xPhospho S413(100)	1276.5	1136.9	1196.7	1231.2	1301.4	1134.3	1238.7
ANSVQAARPAPAPVPSPAPPQPVQPGPPGGSR	Q768S5 1xPhospho S271(100)	1502.9	1389.3	1440	1235.2	1364.2	1377.5	1320.3
AVSMHEVNMEMAENDPVSK	Q8BXB3 1xPhospho S281(100)	5645.8	6500.7	4936.6	5339.5	5195.9	5536.1	4725.4
RHSDVSLANAELEDSR	A0A2I3BRM1 1xPhospho S137(100)	2634.1	1962.6	1717.1	1513.9	2187.7	1732.1	1627
GEGAQDEEEGGASSDATEGHDEDDEIYEGEYQGIPR	Q9JIS5 2xPhospho S80(99.5); S81(93.7)	170	191.9	157.9	182	145.2	160.7	188.6
AELAPETTETPVETPETVQATDLSLNPEEGSK	E9PUL5 1xPhospho T74(81.2)	790.5	675.6	535.7	781.5	797.3	870.9	462.1
NRPGYVSEEEEDDEDYEMAVK	Q9ERU9 1xPhospho S2505(99.9)	920.3	851.6	1641.7	1067.7	1228.8	1353.2	1407.6
KGGEFDEFVNDDTDDDLPVSK	Q62018 1xPhospho T925(100)	997.8	1293.6	1307.8	1494.2	1355.9	1482.1	1403.8
RGSMFYDEDGDLAHEFYEETIVTK	Q9WVF8 1xPhospho S50(98.4)	1055.2	1289.5	1343.6	1429.4	1049.3	1430.1	1488
TGNAYLTAELSTPDGSVADGEILDNK	Q3URK9 1xPhospho T397(99.8)	1328.5	1400.4	2235.9	1658.8	1679.5	1831.5	2053.6
DMPHPLAGSSSEEAVGGDSTPSPDLLMAR	Q8CE50 2xPhospho T38(87.1); S40(100)	1003.3	809.4	581.2	750.2	853.2	755.3	609.3
SNSDITISDIDTEDVLDQHAVNPNTGAALHR	Q80TE4 1xPhospho S163(77.9)	363.5	339.6	354.1	379.2	331.8	350.3	358.5
AGSISTLDSLDFAR	E9QM90 1xPhospho S180(99.5)	1202	1182.5	1079.8	1075.8	1052.2	1076.6	1041
QLHIEGASLELSDDDTESK	Q80T68 1xPhospho S1813(100)	1528.1	1852.6	1834.6	1756.5	1795.4	1835	1567.9
RQSSVTSQSQDVASLSSPSR	S4R1C4 2xPhospho S1116(99.9); S1117(99)	2065.9	1862.7	1828.7	1511.8	1756.7	1670.8	1744.3
DHLSPDFYDESETDPGAEELPAR	A0A571BDA2 1xPhospho S1071(100)	319.6	231.1	366.5	287.6	308	312.3	324.4
IAVDLSDQEEETAGK	H3BK68 1xPhospho S124(100)	624.6	613.7	535	641.2	644.8	681.5	572.6
ESESDQEPEEEIGMTSEK	S4R2F3 1xPhospho S/T	4605.7	5026.6	5498.3	5623.2	5551.5	5774.4	5409.1
TPVQSQQPSATTPSGADEK	A0A338P6M5 1xPhospho T20(99.9)	900.3	1121	1057.5	996	1117.1	1170.8	1093.2
EKPELAEPSHLNGPSSDLEAAFLSR	Q6SLK2 1xPhospho S1760(87.4)	1382.8	1206.2	843.8	1105.1	1420.8	1407.2	799.7
VIENTDGSEEEMDAR	A0A338P6K2 1xPhospho S1961(99.5)	1720.5	1460	1197.4	1222.7	1438.9	1173.6	1125.7
AAGPGNLVLPGSLTASLECVK	Q8CCJ4 2xPhospho S223(99.9); S227(99)	799.8	860.6	697.4	789.6	762.8	804.1	724.1
TGIPRAPSSDEECFFDLLSK	F6SX81 1xPhospho S314(92.2)	1023.4	1083.2	1798.2	1332.8	1353.1	1604.4	1773.7
KYDLESASAILPSSALEDPELGSLGK	Q6ZQ33 1xPhospho S244(98.8)	1373.3	1851.7	1684.1	1843.2	1183.9	1911.3	1728.4
RQDEDYDEQVEESLQDEDDNDVYILTK	Q8BKC5 1xPhospho S827(100)	224.7	195.6	192.4	200.1	272.5	254	199.8
RSSLIETGQGAEGGFSLR	Q9DC04 1xPhospho S686(91.9)	203.6	147.9	173.3	150.4	181.5	166.7	167.1
LSYASAESLETMSEAELPLGFSR	B1AQX6 2xPhospho S178(99.6); S/Y/T	616.4	382.4	426.2	558.6	611.2	602.7	499.5
SKKESGEGAEAEGATAEGAK	P26645 1xPhospho S171(99.8)	1569.4	3183.6	5718.5	6672.9	4235	5135.5	6993.3
YVEDTDGSSPEDLMAVLTGAEEK	Q9ES97 3xPhospho S596(99.1); S597(99.9); Y/T	278.7	255.9	329.1	385.4	394.5	377.7	331.5
TLSVAAAFNEDEDSEPEEMPPEAK	F8WI88 1xPhospho S130(100)	1242	1380.9	1697.9	1563.5	1558	1594.2	1456
AALANEDCPHIDQALTPDEGLPFTR	Q3TR92 1xPhospho T421(100)	1487.6	1001.7	740	805.7	937.4	906.9	549.6
SNSQCDSHDEEISPTPPNPVVK	D3YTM5 1xPhospho S71(99.1)	1874.1	1888.4	2104.5	2069.8	2258	2191.3	2300.5
DTVDSAGTSPTAVLAAGEDAGAGRPGAGTPLR	Q9DBS2 1xPhospho T34(100)	3081.5	2311.2	2212.9	2403.7	2378.8	2364.7	2107.1
VASEEEEVPLVVYLK	Q8CC35-2 1xPhospho S19(100)	2296.4	2177.4	2602.1	2948	2545.3	2485.4	3195.2
SSAIGIENIQEVQEK	A2ALS7 1xPhospho S245(99)	622.4	671.9	874.9	466.8	575.6	668.7	642.8
QNSEMKGDDLEEGVTSEEFDK	Q5SRX1-2 1xPhospho S424(100)	662.7	861.5	1623.8	1229.4	1087.2	1140.1	1878
ACSAGEDPNGSDSSDSAFQNAR	Q80Y24 1xPhospho S	547.7	438.2	398.5	425.8	532.2	482.7	412.5
SVNVSLTQEELDSGLDELSVR	A2API8 1xPhospho T529(99.9)	39.8	16.8	24.5	26.6	30.1	24.6	34.2
EGLDISHLQGQEELLSSQEK	E9QM38 1xPhospho S934(98.9)	1025.5	1222.1	1210.6	1150.3	1070	1133.6	1300.1
RAPPGPLPPAASPGPPAASPPAAPSSPR	C9K0Z8 1xPhospho S	1098.5	953.3	940.3	1058.5	962.7	989.5	887.1
SSGSPYGGGYGSGGGSGGYGSR	Q3UZG3 1xPhospho S359(86.3)	1772.3	1327.4	1460.2	1534.2	1774.8	1753.2	1312.1
GVSFGSGQLPPYDHLFEVALPK	Q9EP53 1xPhospho S592(98.4)	1956.6	1813.7	1400.9	1378.3	1679	1334.2	1549.2
AAGPGNLVLPGSLTASLECVK	Q8CCJ4 1xPhospho S223(98.8)	586	478	384.4	511.6	579.7	567.6	346.7
LLEGNLYGSLFSVPSSK	P35436 1xPhospho S1327(100)	801	771.2	624	531.3	550.3	552.5	657
EYVSNDATQSDDEEK	Q6NVE8 1xPhospho S405(99.5)	2474.6	2692.4	3012.6	3091.5	3009.3	2904.9	3121
LSVEIPCPPPVSEADLSTDEK	P20357 1xPhospho S1191(89.1)	411.3	416	498.6	466.9	460.7	477.8	474.9
QKSEEPSVSLPFLQTALLR	Q6A065 1xPhospho S/T	808.6	784.8	1176.4	905.8	1018.4	1062.6	1161.3
SLLAAESAASLQGAELER	Q3UHK1 1xPhospho S47(100)	1166.5	761.6	981.1	797.4	959.4	1032.3	1006.2
NLSQIENVHGYVLQSHISPLK	Q91XM9 1xPhospho S65(100)	1579.3	1220.4	2161.5	1323.8	1668.9	1676.7	1915.4
DSTAPQRVPVASPSAHNISSSSGAPDR	A0A0R4J227 1xPhospho S514(97.8)	1777.5	1086.8	707.8	701.2	981.9	1003.1	634.8
HSGSPENLGESTLNIHEDLDK	A0A1L1SSS4 1xPhospho S451(99.8)	174.8	414.7	515.7	408.2	401.3	384.6	516.6
STAGSPPAAAGSGTGPAGSCAPAAGAGR	Q8K3I9 1xPhospho S22(83.1)	243.8	107.3	129.2	105	166.6	149.9	111.3
SGSIVELLAGGGSSCSPVLSR	G3X9H5 2xPhospho S399(100); S410(89.5)	942.7	714.3	945.2	800.7	882.9	881.8	968.5
EAEAAEPEQPEQPEQPAAEEPQAEEQSEAAGEK	P26645 1xPhospho S246(100)	1573.5	1062.1	1205.9	949.9	1211.9	1140.3	1377.8
SDTLQISDLLVSESREEFVETCPGELK	P20357 1xPhospho T1260(98.3)	1827.6	1902.5	2220.4	1973.1	1400.5	2296.3	3259.7
QLSLEGAGLAMEEFK	V9GXD9 1xPhospho S743(100)	2252.9	1781.2	2593.5	2690.4	2834.8	2961.1	3374.2
ALVADEPEDLDTEDEGLISFEEER	A2AJ26 2xPhospho T2410(100); S2417(100)	651.3	571.9	495	532.5	660.1	619	477.7
LCYVALDFEQEMATAASSSSLEK	Q3UAF6 1xPhospho S233(90.9)	1482.4	1066.7	1169.8	1417	1412.8	1522.7	1028.4
KAEAAAAPAVAPGPAQPGHVSPTPATTSPGEK	O08919 2xPhospho S263(86); T/S	750.7	967	1072.1	1049.2	1066.8	951.5	1112.6
SLPSLEDIDPDVLDSMHSLGCFR	Q69Z98 1xPhospho S295(100)	767.3	407.3	685	590.5	594.9	578.5	486.3
SRSEPSADSPDSPSSCSPNK	Q8CAF4-3 1xPhospho S1441(90.3)	810.5	659	646.6	723.2	854.3	815	685.1
EAAEAEPAEPSSPAAEAEGASASSTSSPK	P26645 2xPhospho S122(84.3); S125(47.3)	3450.6	4361.8	4379.7	4787.2	4053.8	4149.4	4980.2
RDDGQASVPTEISGTSPVSPNTQDK	A2AAE1 1xPhospho S1287(99.9)	398.2	440.3	469.7	394.4	426.1	441.3	432.9
LEGAGSATIAEVEMPFYEDK	P20357 1xPhospho T552(92)	403.3	379.6	454.9	427.1	259	426.3	690.5
TPTPLMANDSTETSEAGEEEEDHEGDSENK	Q80TB8 1xPhospho S407(100)	1136.4	1017.6	1936.8	1067.3	1237	1424.2	1784.2
LSSPAAFLPACSSPSR	Q7TPS5 1xPhospho S	1514.1	971.6	1021.7	943	1101.3	1055.2	887.3
SEVIAVEESGPVYDSEDELEESRGTMGSR	E9Q3M9 1xPhospho S75(99.3)	1320.8	946.6	1228.8	1067.6	1232.5	1227.2	1185.3
KAEGAGTEEEGTPKESEPQAAADATEVK	Q91XV3 2xPhospho T31(100); T36(95.4)	2390.6	4780.5	6480	6275.3	3561.1	4281.3	7569.9
SLSSGFSPEEAQQQDEEFEK	P58871 1xPhospho S	511.8	416.3	543.6	366.7	525.6	453.4	535.1
TGMYVATLAGSQSPKPLMVHMR	Q6PGE7 1xPhospho S600(99.9)	234.6	347.4	588.7	357.6	346.6	363.1	671.4
SLTLAAPGEVRGPEGEQQDAGEFQEAEGGGGCCSSER	Q61923 1xPhospho S/T	277.2	233.5	221.8	224.5	235.4	226.9	246.9
SQSSDTEQPSPTSGGGK	Q8BGD9 1xPhospho S504(99.7)	5959.6	6279	7002.2	5916.4	7367.9	7184.3	6134.1
EVHDELEDLPSPPPPLSPPPTTSPHK	Q8BUV3 2xPhospho S188(100); S194(100)	3671.4	3515	2668.2	3178.4	3705.2	3294.1	2796.4
SPSPPPDGSPAATPEIR	A0A3Q4EBK4 1xPhospho S273(100)	11586.7	9130.8	8137.4	8817.5	9872.2	9543	7889
GPAAATAGYGCPLLSDLTLSPVPR	Q6PAL7 1xPhospho S1540(100)	144.6	67.9	65.3	89.8	110	105.5	60
MLPHAPGVQMQAIPEDAVHEDSGDEDGEDPDKR	A0A0R4J008 1xPhospho S394(100)	1477.7	1706	2285.4	1893.9	2028	2139.9	2222.9
DKPMYDEIFYTLSPVDGK	Q9QXY6 1xPhospho S456(100)	1507	1923.8	2093.6	2861.2	2659.1	2438.2	2064.7
EAELSHPSSDSEENEAR	Q5F4T0 1xPhospho S1609(99.1)	1726.1	1219.1	508.4	852	1188.9	911.8	476
KAEGAGTEEEGTPK	Q91XV3 1xPhospho T36(100)	5961.6	8694.4	10385.5	12098.5	9140.8	9227.6	9071.6
HLSNVSSTGSIDMVDSPQLATLADEVSASLAK	A0A0A0MQC7 4xPhospho S701(100); S708(93.5); S/T	48	187.6	248.2	118.2	128.3	121.4	358.7
ALGGELAAIPSSPQPTPK	Q9QYX7 1xPhospho S599(88.4)	1635.9	2011.7	1519.9	1046.8	1021.8	1082.4	1130.2
QENGAVVPLQAGDGEEGPAPQPHSPPSTK	E9PUL5 1xPhospho S/T	1975.5	1678.7	2326.6	1576.3	2185.4	2053.3	2485.7
AGEQQLSEPEDMEMEAGDTDDPPR	Q6A4J8 1xPhospho S19(100)	296.8	252.9	248.1	232	281	259.1	248.2
AANAASGAGGSSAAAGSRPGDGGSLGSGAR	Q4VAA2 1xPhospho S54(97.9)	1583.8	1336.7	1083.1	869.5	1164.5	904.7	1175
SPSPPPDGSPAATPEIR	A0A3Q4EBK4 2xPhospho S267(100); S273(99.3)	5039.6	4599.6	4035.2	4459.1	4933.5	4389.2	4049.7
MLPHAPGVQMQAIPEDAVHEDSGDEDGEDPDK	A0A0R4J008 1xPhospho S394(100)	663.7	709.5	857.1	789.1	800.1	857.3	887.3
SFDYGNLSHAPVAGTSPSTLSPSR	Q3UHF7 1xPhospho S1042(99.7)	175.8	85.1	70.2	88.8	128.3	118.3	89.5
RASGSGVSDYDYLDLDK	Q8C7M3 1xPhospho S55(99.3)	2447.9	2702.3	2537.6	3219.9	2931.5	3237.3	2069.3
LASPSGSTSSGLEVVAPEVTSAPVSGPGILDDSATICR	Q62318 2xPhospho S601(92.1); T/S	277	234.1	242.9	215	265.5	233.4	271.8
ALYLEPSDGVSPTQETGEAQSQDDERSALDVASEQR	Q6ZPE2 1xPhospho S706(86.3)	299.8	248.4	203.9	192.2	255	238.1	207
SMTAELEELASIR	Q4ACU6 1xPhospho S694(95.4)	1006.4	671.7	946.8	662.9	833.5	710.7	1139.2
SIHNLGTILTTNAVASETVATGEGLR	Q3URK9 1xPhospho S337(98)	171.5	156.5	143.7	142	175.2	156.8	153.3
AAHLPLLTIEPPSDSSVDLSDR	Q5DU25 1xPhospho S/T	450.2	324.3	319.4	318	336.7	278.6	351.3
KGSISSTQDTPVVVEEDCSLASSK	Q3UHE1 2xPhospho S295(99); T299(48.2)	569.7	720.1	819.8	880	851.2	893	843.2
ATEEEDSDEDAVLAPSGVTGAGTGDEGDGQAPGST	Q9CT10 1xPhospho S463(99.2)	1000.1	890.7	741.3	822.1	995.4	829	857.4
YVEDTDGSSPEDLMAVLTGAEEK	Q9ES97 1xPhospho S/T/Y	1048.8	996	1037.9	1205.7	1260.9	1294.2	1034.4
IMAPPERDMSPPEGDVAPPKK	F7B0R9 1xPhospho S25(100)	3414.4	4079.1	3837	4092.8	4146.7	3872.7	4014
SATPPPAEPASLPQEPPK	Q3U541 1xPhospho S/T	3808.9	4991.1	5175.3	5184.5	4692.5	5410.6	5347.5
DGLLLDEDEEEEEAAESEEDDNLSSVLHQR	Q6PGE2 1xPhospho S307(83.3)	326.1	207.8	174.3	177.2	239.7	212.5	162.2
AQKEEHGAQAGPASAPAPGSAPTQGSPFR	Q8BW86 1xPhospho S148(78.5)	617.5	1093.1	1343.8	1444.2	1170.5	1122.6	1049.6
EHFCDYTEDELNEILNGMDEVLDSPEDLEKK	S4R2F3 1xPhospho S1130(100)	295.1	408.5	538	606.1	426	559.6	604.9
AAQLVDIELSPVSALR	Q3USJ8-2 1xPhospho S321(100)	582.8	414.1	304.7	318.4	358.9	349	273.5
SLNPALDGLTCGLTSHDK	Q8CGF6 1xPhospho S312(100)	854.8	1023.2	813.6	883.6	844	852.9	949.9
ASFFAASDENHRPLSAASNSDQLEEQALVQMK	Q8C0T5 2xPhospho S1687(89.9); S	482.3	350.7	298.7	233.4	419.8	341.3	253.2
RDTSSNDINGGVEPTPSTVSTPSPSADLLGLR	P17426 1xPhospho S655(62.9)	832	675.2	723.1	530.9	681.6	672.6	745.6
RSYSSPDITQALQEEEK	A2AI52 1xPhospho S692(93.3)	1137.2	1318.4	1470.4	1516.6	1480.5	1630.3	1557.4
SKSPASTSSVNGTPGSQLSTPR	Q9JLM8 1xPhospho S307(98.8)	1547.9	1540.9	1652.1	1329.8	1671.4	1543.5	1647.1
IGSTTNPFLDIPHDPNAAVYK	E9PUC5 1xPhospho S98(83.7)	1589	1293.3	2089.4	2258.3	1800	1796.9	2195.1
GGTSPYNTLIAESVGFNPSSPPVFNSPGSYREPK	E9Q3V9 2xPhospho S1267(49.9); Y1268(49.9)	131.1	180.2	139	85.1	98.1	91.2	106.7
GPSPLVTMTPAVPAVTPVDEESSDGEPDQEAVQR	Q6P4S6 2xPhospho S591(99.4); S592(99.4)	362	291.2	245	275.5	327.9	283.3	247.4
AELAPETTETPVETPETVQATDLSLNPEEGSKASPSPSPSEAR	E9PUL5 1xPhospho S95(80.1)	650.4	656.4	579.4	649.9	663.7	627.2	563.6
ASFETLPNISDLCLK	Q9CWE0 1xPhospho T41(94.4)	1089.7	1234.1	1085.9	1082	890	1067.2	1035.9
LGGDVSPTQIDVSQFGSFKEDTK	P14873 2xPhospho S1497(99.3); S1508(100)	698.4	1432.9	2076.4	1767.1	1267	1657.5	2197.2
SEPSSPDHGSSAIEQDLAALDAEMTQK	Q9Z1B3 1xPhospho S/T	2142.3	2094.5	1136.5	1608.5	1902.6	1631.6	1219.2
AQTLPTSVVTITSESSPGKR	Q62261 1xPhospho S2340(98.7)	5582.8	6146.6	5541.2	5867.7	5586	5887.8	5767.5
SVSPGVTQAVVEEHCASPEEK	P14873 1xPhospho S1307(100)	7500.2	8577.4	10433.1	9266.6	8942.9	9815.3	10173.6
YHHVNSYDEDDTTEEEPVEIR	Q9R1L5 1xPhospho S689(89.9)	361.4	401.6	338.8	343.3	391.8	339.9	415.4
EGSSEKDEGEQEEEEGETEAEGEGEEAEAKEEK	A0A0R4J036 1xPhospho T565(100)	919.6	2165.7	2533.2	3956.3	1686.7	3280.6	2856.3
NVTESSSFSGGDNPHVLYSPEFR	P20917 1xPhospho T543(96.4)	4326.1	2746.5	3257.8	3806.8	3943.6	4046.4	3472.2
EALVEPASESPRPALAR	Q3TG37 1xPhospho S275(100)	4463.8	3612.1	3005.3	2797.4	3423.1	3389.9	3026.5
SSAMHLCFLPQSPLMFK	Q9EPN1 1xPhospho S2565(100)	224.3	191	135.1	147.2	203.5	167.3	141.3
TEAVSPTVSQLSAVFENSEPPGALTSGK	H3BKQ7 1xPhospho S199(95.3)	193.9	150	205.7	147.9	163.3	187.6	197.8
FGQAATMEGIGAIGGTPPAFNRPAPGAEFAPNK	Q3TTV7 1xPhospho T452(100)	283.9	195.3	276	185.4	241.4	304.3	209.4
LAALKDEPQTVPDVPSFGDSPPLSPIDMDTQER	P15066 2xPhospho S249(100); S253(100)	363.1	423.3	359.7	369.1	376.4	386.4	418.9
AGGGGGAGGPGPAAPSSPSSAR	E9Q6Y8 1xPhospho S48(92.7)	691.9	647.7	466.9	533.3	537.4	494.6	426.9
TSFDQDSDVDIFPSDFTSEPPALPR	Q64511 1xPhospho S1568(76.1)	368.9	354.7	319.6	341.1	376.1	349.5	339.6
ITQHFSTEEFEDEYVTDYTR	Q9QYX7 1xPhospho S2072(91.8)	423.3	258.9	351.9	274.2	310.4	282.3	394.5
DFINDDDDEEEGEEDEGSDSGDSEDDVGHKK	Q62383 3xPhospho S73(100); S75(100); S78(100)	456	812.4	885.2	1109	862.5	920.3	1016.5
IKPSSSANAIYSLAARPLPMPK	Q2M4H7 1xPhospho S/Y	392.3	513.4	503.8	422.2	453.4	421.3	474.1
LTAAGVGPVQGEVLSPASDK	E9PV14 1xPhospho S713(99.3)	1601.2	1858.3	1641.7	1446.5	1400.7	1570.4	1412.9
LTRSPFEIISPPASPPEMTGQR	A2ARP8 3xPhospho S2000(90.4); S2006(100); S2010(100)	1610.3	1224.5	1233.1	1108.1	1282.2	1275.1	1256.7
GLFSDEEDSEDLFSSQSSSKPK	Q6PGL7 1xPhospho S533(100)	1401.3	1757.9	1496.1	1991.6	1991	1796.9	1378.3
RVVLGDSVDGGGADQLGGVAEVR	P49070 1xPhospho S88(100)	496.7	283.3	299.1	325.9	371.2	366.4	374.7
AQQVAEQQSQQEQGGTPPAPHSPFRR	A0A2X0SFM8 1xPhospho S949(100)	289.5	215.6	145.2	162.6	233.5	186.7	142
EHQASQEAQQQQQQQGLSDQDSPDEK	Q80W04 2xPhospho S115(100); S119(100)	435.6	468.7	541	415.1	580.3	530.5	538.8
GRIPIVAQNSEEESPLSPVGQPMGMAR	Q9QYX7 3xPhospho S4286(100); S4290(100); S4293(100)	2486.9	1705.1	1428	1501.1	2167	1739	1451.5
QLQYCASVDSPYSK	B7ZNF6 1xPhospho S507(100)	2548.4	2432.8	3018.3	2509	2474.5	2739.8	3364.8
RPPGDVLETFNFLENADDSDEEENDMIEGIPEGKDK	Q9ERG2 1xPhospho S257(100)	148.7	235.2	224.2	222.6	257.2	233	244.6
EAQGQEGEEAEEGEEKEEEEGAAATSPPAEEAASPEKETK	P19246 2xPhospho S500(81.5); S508(90.3)	397.1	1111.4	1511.3	1790	913	1383.8	1549.5
LAVRPLSMSHSFDLSDVTTPESPK	Q52KF3-2 2xPhospho S244(85.8); S248(97.4)	1122.1	1346.1	1378.8	1146.6	1234.8	1140.3	1430.1
IQQQAGTVPHSQEEDSQEEEEDVSSR	Q99LG1 1xPhospho S114(100)	616.8	520.4	398.4	410.2	602.4	501.1	348.2
ASYAAGPASNYADPYR	B7ZNF6 1xPhospho S/Y	1013.5	1042.5	918.2	965.7	917.5	1010.1	868.7
TDLLNPEEAEDQLADIASVGSPFAR	Q3UHN4 1xPhospho S450(100)	145.1	128.2	231.7	87	121.8	124.5	178.8
AVAQGNLSSADVQAAK	Q9DB77 1xPhospho S368(92.3)	484.9	506.8	395.4	432.2	529.4	469.1	367.9
SNEQNQEEDAQSDVTEGHDEEDEIYEGEYQGIPHPDDVK	Q8BG39 1xPhospho S33(100)	342.4	407.9	631	459.5	590.6	576.1	686
AGLGHLSPEGPLSLSEGPSSVGPEGGPGGVGAGGGSSTFPR	B1AS06 1xPhospho S66(69.7)	203.4	126.9	88.4	107	120.3	120.9	78
ESETFSDSSPIEIIDEFPTFVSAK	Q99P72 2xPhospho S836(52.6); S839(94.8)	238.7	253	254.5	271.3	305.1	301.2	268.9
GFGSLPCILNACSGDIK	Q8K1S6 1xPhospho S374(100)	100.5	118.8	74	86.8	96.7	59.6	73.1
YAASDSEPERDELLVPAAAGPYATVQR	B7ZNJ3 2xPhospho S820(99.7); S822(100)	2353.4	1609.8	1673.1	1675.3	2004.8	1943.8	1743.1
SPGAFDMSGVGGSLAESVGSPPPAATPTPTPPTRK	Q80VP1 1xPhospho S453(83.3)	809.4	488.2	581.4	785.3	749.9	818.4	555.4
ALDPAPLAQPTPLGSVQTSPELEHR	Q8BZB3 1xPhospho S483(88.9)	828.6	612.2	451	485.5	630.7	554	356.5
MLAESDDSGDEESVSQTDKTELQSTLR	Q3B7Z2 2xPhospho S188(100); S191(100)	1956.8	1584	2259.6	1788.7	2245.1	2267.9	2137.6
DFINDDDDEEEGEEDEGSDSGDSEDDVGHK	Q62383 3xPhospho S73(100); S75(100); S78(100)	32.7	40.3	47	45	41.4	47.5	44.2
GNPTVEVDLYTAK	P17182 1xPhospho Y25(99.7)	526.2	547.1	481.9	526.4	529.7	484.5	485.9
CSSIGVQDSEFPDHQPYPR	Q8BJ42 1xPhospho S720(99.3)	252.5	161.5	346	163.4	188	228.2	336.1
RSSGTAPAPASPSPPEPGPGGEAESVR	A0A3B2WC92 2xPhospho S99(100); S101(100)	922.9	1060.2	614.7	824.2	905.7	774.1	580.5
SETLVNAQQTPLGTPK	Q3TRX4 1xPhospho T145(100)	2187.7	2373.9	4445.5	2915.3	2629.2	3193.3	3937.6
SLSCHSVGSMDSVGGGPGGGLTEDSSTR	Q6PFX7 1xPhospho S84(75.3)	636.2	647	464.9	573.2	527.3	570.2	476.7
AVSMHEVNMEMAENDPVSK	Q8BXB3 1xPhospho S281(100)	906.3	1240.2	975.1	890.8	923.5	926.8	887.3
EVSPDSSEAEELSDCLHR	A2AEM2 1xPhospho S63(93.5)	644.6	517.9	432.1	448.9	548.7	529.7	433.9
SVKEDTLSTGAEENAVCESPVETVR	Q80YN3 1xPhospho S425(99.7)	979.2	1182.2	1291.6	1269.7	1148.3	1268.5	1530.6
TEATQGLDYVPSAGTISPTSSLEEDK	A2ARP8 1xPhospho S1136(71)	1212.5	1162.3	1826.8	1522.2	1403.9	1619.8	1597.8
QNSQNYCALEQSGQGGSTSALEQLQR	B2RWU9 1xPhospho S/Y/T	159.9	160.4	166.5	168	166.2	190.1	153.9
LDTFCGSPPYAAPELFQGK	Q03141 1xPhospho S215(100)	484.2	634.4	729	655.8	297.5	775.7	860
SRTASLTSAASIDGSR	Q9QYG0 2xPhospho S332(99.9); S/T	14294.6	12634.3	14931.7	11779.9	13851	10557.4	12948.4
IVNDDQSFYADIYMEDGLIK	E9PWE8 1xPhospho Y145(90.9)	205.3	221.3	203.8	229	213.6	232.6	201.5
ILDTSSLTQSAPASPTNK	A4FUW1 2xPhospho S861(97.9); T/S	1825.5	2192.7	2365.1	1800.6	1883.7	1849.6	2342.5
IYHLPDAESDEDEDFK	P42208 1xPhospho S218(100)	2848	4466.4	5313.9	5532.7	4486.4	4741.1	5069.2
GVNFAEEPMRSDSENGEEEEAAEAGAFNAPVINR	P31324 1xPhospho S83(96.7)	444	364.8	276.6	267.7	387.2	322.8	306.1
QVDTEEAGMVTAATASNVKASPK	Q99JF8 1xPhospho S176(99.7)	2027.6	3234.4	4533.5	3604.6	3180.2	3586	4747.3
QILEMSAEEDNLEEDDTAVSGR	O88737 1xPhospho S865(100)	677.5	500.8	474.5	472.1	589.9	553.6	476.4
LRSFSMQDLTLIRDEDALPLQGPDGR	C1IE02 1xPhospho S150(96)	739.1	540.5	495.2	378.3	474	437.2	409.3
VITSDRSSEVGTDEALDDTQK	O54988-2 1xPhospho S/T	846.5	714.9	806.2	869.6	874.5	942.2	742.3
GASSPDMEPSYGGGLFDMVK	Q80TZ3 1xPhospho S/Y	2514	2671.9	1907.3	2549	2625.8	2397.9	1935.4
GSAPHSESDIPEQEEEILGSDDDEQEDPNDYCK	O70551 1xPhospho S51(100)	413.9	411.7	278.8	324.1	491.7	424.7	273.8
KPITPDLLMTPSDQGDVDLDVDFAADR	Q6PGE7 2xPhospho T20(97.1); S22(85)	492	466.8	339.6	411.3	405.1	361.2	405.1
RGLSLDSAVPEDHQLLGSLTQNK	Q8CGV2 1xPhospho S19(100)	532.7	438.2	450.7	464.1	530.6	518.5	461.1
NGYGFVEFEDSRDADDAVYELNSK	Q3TWW8 1xPhospho S45(99.9)	652.1	500.9	1225.9	597.7	606.3	798.5	1091.6
ARSTDSLDGPGEGSVQPVPTTGGPGTK	A0A2X0SFM8 2xPhospho S32(99.7); S/T	686.8	531.7	864.8	589.5	832.9	846.1	800
GAEDAPDADTAIINAEGSQVNAEEKK	G3UZM4 1xPhospho T415(100)	1357.2	3085.8	2695.2	2430.9	1846.9	2317.1	3588.2
KMSLQEPSQGGPASSSNSLDMNGR	Q8C078 1xPhospho S99(100)	2741.9	2739.6	2391.2	2462.4	3069.9	2933.3	2185.1
LQVPTPEEMSNLTPESSPELAK	Q69Z98 2xPhospho S513(99.8); S514(99.8)	611.4	679.4	685.2	623.7	738.7	669.2	701
SAKDSDDEEEVVHVDRDHFMDEFFEQVEEIR	P61264 1xPhospho S14(100)	1238.8	1398	1908.2	2045	1550.8	1753.3	1972.1
VVNGPASPSESTSEEPGSQPEHSPSR	Q0KK55 1xPhospho S967(87.4)	922.9	676.8	364.4	420.8	693.7	508.1	338.9
NLASPEGTLATLGLK	Q8BPN8 1xPhospho S1856(100)	4006.7	2856.7	5408.5	3378.9	4081.3	4368.7	4868.8
NLHQSGFSLSGAQIDDNIPR	O08553 1xPhospho S540(89.8)	9185.1	7166.6	5588.1	5848.7	6978.9	6020.4	7301.4
SVDSGIYLDSSYK	P70677 1xPhospho S/Y	1133.3	1163.5	1046.4	1185.6	1131.1	1005.1	1291.6
NPQHGDEEGLGGEEEEEEEEEEDDSAEEGGAAR	P59997 1xPhospho S868(100)	25.4	16.6	30.9	13	16.3	20.8	27.6
ELALSSPEDLTQDFEELK	A2ARP8 2xPhospho S764(100); S765(100)	256.8	234.4	253.1	277.1	241.4	255	341.4
KMSLQEPSQGGPASSSNSLDMNGR	Q8C078 1xPhospho S99(100)	1045.3	1095.8	1053.3	1000.9	1208.9	1217.7	1002
SATPATDGRATPATEESTVPATQSSALPAAK	A0A0A6YW88 1xPhospho T418(99.2)	2019.2	1507.6	1847.1	1397.5	1643.3	1782.2	1608.7
SEQSSMSIEFGQESPEHSLAMDFSR	P14873 1xPhospho S1649(100)	6026.1	4542.8	4899.7	4357.3	5048.5	5132.6	4661.7
IEEEGSEQEGGQEEGAGGLSR	Q6P9J5 1xPhospho S509(100)	173.5	128.5	136.2	151	161.3	155.7	120.8
REDLLDLAESPNASDTECGDEIPLK	Q5U4C7 2xPhospho S104(100); S108(100)	414.3	447.9	507.2	409.2	515.1	463.1	525.7
KAGSDGDIMDSSTETPPISIK	S0DHL8 1xPhospho S1208(100)	793.5	1052.7	1017.5	1293.7	1171.1	1160	1008.8
DLPSFLVPGLPSPQK	A0A5F8MPP1 1xPhospho S952(100)	1426	1494.4	1552.4	1793.7	1870.5	1780.5	1540.4
VQGEAVSNIQENTQTPTVQEESEEEEVDETGVEVK	P70670 1xPhospho S2138(96.6)	1825.5	1790.6	1918.2	1798.2	1948	1963.8	1915.4
KPNTVSTSHSGSFTPNNPDLAK	A2ALS7 1xPhospho S180(98.6)	1403.7	2300.7	873.6	994.1	1206.6	869.6	882.3
IDEPNTPYHNMIGDDEDAYSDSEGNEVMTPDILAK	Q9DCL8 1xPhospho S88(83.2)	1525.5	1292.7	1402.9	1482.7	1582.4	1632.7	1460.1
VPAASQSSGCYDSDSLELPRPEEGPSEDSGPGGLGSR	Q3UGY7 1xPhospho S419(96.6)	325.6	342.9	402.9	384.2	348.6	376.7	444.4
QGSLHVGDEILEINGTNVTNHSVDQLQK	P70290 1xPhospho S110(100)	639.8	497.8	832	618	801.3	776.9	888.7
ESVSLAGTPSDETLATDPLGLAK	C7G3P1 2xPhospho S839(95.9); T848(97.2)	736	720.6	752.6	849	803.6	900.3	815.6
EFGGVGAPPSPGVAR	F7BQW7 1xPhospho S1162(100)	2542.6	2075.7	1702.7	1209.3	1313.1	1402.1	1452.8
RASGQAFELILSPR	Q91XT3 1xPhospho S16(100)	9524.9	3516.5	4146.3	6196.7	7464.2	7348.1	3754.1
VLSSTINNQVAEADEAAEEETPDSPGVEK	S4R248 1xPhospho S537(99.9)	458.6	462.9	510.6	452.6	502.4	466.6	426.7
TVFAGAVPVLPASPPPK	Q60902 1xPhospho S229(100)	1805.7	1896.2	2278.6	2051	1982.7	2101.7	2105.4
EVCVSGGDHTQLTDLSPEEK	A0A668KLV9 1xPhospho S387(100)	3014.6	3584.6	2872.4	3318.4	3308.5	3221.2	2630.1
GSAESPDEGITTTEGEGECEQTPEELEPVEK	P14873 1xPhospho T905(100)	2062.9	2351.9	1784.1	2137.8	2151.7	2225.7	1808.1
SRSEVDLSESFAEDLEDTSSIR	Q80T23 1xPhospho S325(95.6)	287.1	219.2	176.8	210.2	191.7	191.4	181.7
IREEIDKFGIHVYQFPECDSDEDEDFK	Q9Z2Q6 1xPhospho S225(100)	1026.8	1813.7	1925	2197.6	1731.2	1918	2353.1
AADTEEVDIDMDSGDEA	Q9Z2E1 1xPhospho S410(100)	547.5	502.7	357.6	465.4	493.5	407	356.5
KPITPDLLMTPSDQGDVDLDVDFAADR	Q6PGE7 2xPhospho T20(100); S22(100)	1287	1147.3	895.2	1047.2	1152.7	1047.9	994.1
VDNSSLTGESEPQTR	A0A0G2JGX4 1xPhospho S220(92.7)	5572	3970.4	4208.1	3671.5	4462.8	4403.6	3824.4
LKEDSEAESTESVPLVCK	Q8C419 2xPhospho S865(100); S872(86.9)	1502	1627.5	1933.9	3469.5	2635.6	2705.3	1804.6
TLPSEDEEGEEDK	A0A1L1STC6 1xPhospho S8285(100)	2764.3	3573.3	4880.8	4964.1	3977.9	4359.2	4524.9
ASSFADMMGILK	Q9CWE0 1xPhospho S	1984.7	2190.7	1807.9	1947.3	1944.5	1807.7	1660.2
SPPVAMETASTGMAAVPDALDHSPSSTLK	Q8K0T0 1xPhospho S94(69.8)	3359.8	2763	2115.6	2495.3	2725.4	2739	1821.2
GGDPGDEMGVLEVESPVSPDDSLPEK	E9Q6Q8 1xPhospho S261(99.7)	249.9	322.1	251	231	242.3	219.6	235
SRSPVDSPVPASMFAPEPSSPGAAR	O08582 1xPhospho S8(79.2)	532.7	373.2	421.1	459.8	504.5	518.8	424.5
LTPAEEESNSLQLLSP	D3YTP3 1xPhospho S311(100)	3130.4	2311.6	2243.8	2517.3	2734.8	2824.8	2317.6
IDEPNTPYHNMIGDDEDAYSDSEGNEVMTPDILAK	Q9DCL8 1xPhospho S90(82.2)	597.4	587.4	668.3	683.5	687.6	712.4	747.6
GPHAKVSPVNDVDVGVYQLMQSEQLLSR	Q8R1T1 1xPhospho S232(99.6)	765.3	765.3	628.5	635.2	715.7	652.7	586
VQSGMGLILQGYESGSEEEGEIHEK	Q61136 2xPhospho S143(99.9); S145(100)	2653.4	2668.6	3032.9	2790.1	3284.1	3211.4	3023.6
ALENGEADEPSFSDPEDFVDDVSEEELLGDVLK	Q8JZQ9 3xPhospho S141(100); S143(100); S153(100)	287.3	369.3	320.2	356.4	356.6	354.4	395.2
SNSLDDSTEDVQSMDVSPVSK	A2AG50 1xPhospho S/T	413.9	330	469	407.2	446.8	448.4	478.5
GIEFPMADLDALSPIHTPQR	Q5SRX1-2 2xPhospho S160(100); T164(100)	1933.1	1775.5	1337.5	1115.1	1414.8	1115.1	1181.7
HAFSPVASVESASGETLHSPK	Q3TIU3 1xPhospho S312(99)	2518.3	5566.2	4245.6	4683.9	2123	2670.1	2568.9
ESSESTNTTIEDEDTK	P11798 3xPhospho S333(92.7); T336(100); T337(100)	4742.6	6601.1	7636.3	8737.7	7394.6	7300.9	7758.8
QADVADQQTTELPAENGETENQSPASEEEK	Q8CEW1 2xPhospho S87(100); T/S	266.4	282.2	431.1	318.6	362.4	388.5	471.7
GASSPDMEPSYGGGLFDMVK	Q80TZ3 1xPhospho S/Y	1275.2	1218.6	887.5	1231.9	1170.1	1184.6	880.2
QLSLEGAGLAMEEFK	V9GXD9 1xPhospho S743(100)	1502.2	1145.8	1600.8	1722.4	1673.8	1882.9	2113.4
EGDGSATTDAAPATSPK	P06837 1xPhospho S96(98.6)	3771.1	4834.6	5580.6	6140.6	4728.5	5452.2	5782.8
HNYSQDAADACDIDEIEEVPTTSHR	Q8R4I7 1xPhospho Y/S/T	97.3	153.2	217.2	185.3	169.9	184.4	233.1
DYNASASTISPPSSMEEDK	P14873 1xPhospho S1204(89.8)	1342.7	1655	1893	2119.6	1929.3	2159.4	1823.6
LISESSPMNEFETLTAK	Q3UHE7 1xPhospho S258(89.2)	1676.3	1237.2	993.9	1549.5	1676.9	1652.2	826.2
YFQISQDEDGSESED	Q0VBA4 2xPhospho S118(100); S120(100)	2429.8	1732.6	2097.3	1770.6	2295.6	2168.1	2313
LAEPVASSQVLIVAAAAPTSPDHSPA	E9PW07 1xPhospho T/S	551.8	377.5	324.7	327.2	365.2	353	326.9
AAASVVSGPPVASDCASPGDSAR	B7ZNJ3 1xPhospho S1292(99.9)	1539	1232.4	1118.6	1201.2	1355.3	1337.3	1058.3
AELEEMEEVHPSDEEEEETK	A2ARP8 1xPhospho S905(100)	4408.5	4646	3677.3	4995.8	4293.2	4353.9	3566.2
KLESPPPSTNPFLEDETTPEMEELALEK	Q3UDN2 1xPhospho T391(87.6)	514.6	706.5	611.3	696.3	643.6	661.8	668.5
QGVDDIEKFEDEGAGFEESSETGDYEEK	P14873 1xPhospho S934(99.4)	531.4	639.1	1119.7	967.4	788.9	949.7	1155.4
AAQPPTETAESSQAEEEK	P06837 1xPhospho S193(99.1)	3171.2	3717.1	3165.6	3414	3432	3322.6	3480.3
LAAAQGQTSQGPTQDGGALETSPHEDEPRGDEPDVASVSR	Q8C0D5 1xPhospho T473(81.9)	301.1	251.1	225.6	241.6	292.5	267.6	212.5
ALHTAQVSDNVSETDISNETQNSR	Q8K3I4 1xPhospho S558(100)	410.2	460.3	311.2	331	388.5	331.9	310.2
ENIPTPALEPQTTVIHNPDGNK	E9Q1W0 1xPhospho T353(91.4)	2044.8	2361.5	2542.8	1943.5	1828.3	2220.3	2716.2
GATADDSGGGSPVLAAK	Q9JL04 1xPhospho S493(98.9)	4524.5	4372.9	3120.4	3723.9	4085.3	3687.7	3000.2
QSSAPASPAASAAGLAGQAAK	A0A286YCW8 1xPhospho S89(81.4)	1591.3	1120.7	1571.5	1508.2	1904.8	1742.6	1809.2
MNVPETMNEVLDMSDDEGEDAITGDTDK	G5E8K5-3 1xPhospho S830(100)	257	292.1	443.3	347	360.3	370.6	507.2
GATPAEDDEDKDIDLFGSDEEEEDKEAAR	F6ZFU0 1xPhospho S433(100)	378.4	752.2	852.8	967.1	631.3	713.9	886.6
GGNVFEALIQDDSEEEEEEEENRVLKPAKPEK	Q6P542 1xPhospho S138(100)	1115.7	2249.1	1436.7	2027.9	1860.9	2017.4	1637.5
ARSMDSSDLSDGAVTLQEYLELK	Q68FF6 1xPhospho S419(100)	498.4	537.3	480.4	528.8	552.1	544.4	543.2
TRPGSFQSLSDALSDTPAK	Q3UM95 1xPhospho S119(100)	561.7	768	1036.2	622.4	718.1	717.6	908.5
EQEEMLLMSSPLIAPAITNSK	Q8VHS3 1xPhospho S62(99.2)	565.2	586.2	638.3	475.5	631.3	518	626.7
RLSNVSSSGSINLLESPQLATLAEDVTAALAK	P20357 4xPhospho S1796(97.9); S1800(88.6); S1801(88.5); S1803(88.5)	843.2	833.8	892.9	831.2	1084.4	1010.5	1158.3
RAAAASAAEAGIATPGTEDSDDALLK	O35226 1xPhospho T250(100)	610.1	457.3	448.1	590.5	567.1	656.6	396
TVTPASSAKTSPAK	O08553 1xPhospho S522(94.4)	1737.7	3695.2	4835.9	4678	3393.4	4202.8	5294.5
QRSDDESPSTSSGSSDADQRDPAAPEPEEQEER	B2FDH7 1xPhospho S8(100)	267.5	216	208.3	191.4	240.9	226.7	192.2
RGSPGGVEMNVELPQQEGDDDDDEDEEAAAGR	Q9D6W8 1xPhospho S130(100)	575.5	444.8	555.1	477.5	555.3	502.4	520.2
FSHSYLSDSDTEAK	Q9JMH9-6 1xPhospho S2049(86.9)	1395	2020.2	2430.2	2212.1	2011.1	2298.7	2550.2
ANSVTMDGQGLQITPVPGTHPLLVFVNPK	Q6NS52 1xPhospho S418(97.7)	1208.2	1139.6	1232.3	1063.4	1254.9	1250.1	1268.4
VQEAQDSDSDTEGGATGGEAEMDFLR	Q8VDQ8 2xPhospho S23(89.6); T27(89.6)	1364.9	1163.1	1136.7	1174.3	1366	1225.3	1153.8
SRTLSQSSESGTLPSGPPGHTMEVSC	Q9QYG0 1xPhospho S/T	3151.7	2190.1	1678	1418.6	2719.7	1539.1	1220.8
FIAFSGEGQSLR	Q8C2D2 1xPhospho S299(100)	591.4	256.6	363.1	325.1	370.7	357.2	305.4
NLLEDDSDEEEDFFLR	Q8BSN6 1xPhospho S30(100)	636.8	374.2	701.7	447.1	626.5	640.3	623.1
AQSVLYQSDLDESESCTAEDGATSRPLSSPPGR	E9Q3V9 1xPhospho S/T/Y	348.2	307.1	316.1	320.2	341.7	346.6	352.7
LTVEEATASVSEGGGLQGITMKDSDEEEEG	Q8BYR5 1xPhospho S1291(99.5)	450	432.6	578.8	576.7	525	524.4	560.4
ELGYPQEDDEEDEDEEEDEEEDSQAEVLK	Q60829 1xPhospho S130(100)	678.8	794.3	763.9	735.9	768.6	710.7	787.6
SLGSLSQGSANATVLDVAQTGGHKK	Q6NXI4 1xPhospho S948(78.9)	653.6	604	800	677	783.5	776.4	766.5
LSSNCSGVEGDVTDEDEGAEMSQR	Q8K394 1xPhospho T585(100)	801.7	559.1	516.8	477.4	587.4	543.4	469.3
NHRESNSNQCVYAAHNSVVIDECK	P43006-2 1xPhospho S/Y	1151.6	2001.1	912.1	1014.1	721.5	679.5	1251.8
ADSVAGAIQSDPAEGSQESHGR	Q3UU93 1xPhospho S339(100)	1754.2	1314.4	1217.7	1092.8	1413.1	1210.2	1127.2
EGSIGGSGGSGGGGGGGLKPSITK	A0A2R8VHH2 1xPhospho S1111(97.3)	2158.4	2725.4	3200.9	3082	2775.9	2622.5	3175.8
AAVVTSPPPTTAPHK	Q8K232 1xPhospho S12(99.3)	14024.1	13431.4	9313.9	11419.6	11805.2	11152.2	9540
KNTTKPETIPDMEDSPPVSDSEEQQESVR	Q8C9B9 2xPhospho S802(92); S806(96.2)	764.2	1066	1038.9	998.3	1183.4	1152.6	1176.7
LPTPQPYPSPQDCVEATVCHVK	Q3TY86 1xPhospho S63(88.9)	623.9	653.9	513.6	465.3	590	520.5	496.4
SRSLSSIVGLSGVSLR	E9QKI2 1xPhospho S	1682.4	1373.5	1386.2	1026.2	1221.5	1242.5	1032
RGTSASSATVMTPSTSDHHLDAAVSR	Q9ESJ4 1xPhospho S122(76.6)	1721.3	1162	827.9	953.7	1233.4	969.5	863
LTNALVGMSPSSSLSALSSR	Q6TA13 1xPhospho S411(100)	1749.3	1284.6	1291.2	806.2	1077.4	1003.1	1224.3
GIEFPMADLDALSPIHTPQR	Q5SRX1-2 1xPhospho S160(100)	2730	1632.3	1153.1	1410.7	1641.9	1574.3	1027.2
LASVSADAEVAR	P20357 1xPhospho S823(100)	5060.2	3923.8	3288.1	2650	3161.7	3390	2709.4
LQSTEFSPSGSEAGSPGLQIYPYEMLVVTNK	Q9WV69-2 1xPhospho S/T/Y	330.4	234	288.2	286.1	308.4	326.3	284.7
GPPEGSETMPYIDESPTMSPQLSAR	A0A571BG95 2xPhospho S379(99.6); S383(97.4)	784	765.9	609.6	622.6	725.2	575.8	672.2
DSASPGAASGLDPLDSAR	C9K0Z8 1xPhospho S842(93)	2583.3	1927.2	1846.9	1985.1	2154.4	2071.3	1771.1
DLATDLSLIEVK	P20357 1xPhospho S915(100)	1299.9	1262.7	2002.5	1450.9	1532.5	1200.3	2564.6
QKEEAPLEPSCSPGADHAAGEITSEIQNEK	Q3UZA1 1xPhospho S378(86)	242.6	326.3	341.4	323.2	357.8	421.1	346.7
ENYEDQEPLVGHESPITLAAR	P58871 1xPhospho S602(100)	500	429.2	406.9	398.8	419.4	416	469.5
KGHVQSAQEVMGPESDTELK	A0A1L1SSS4 1xPhospho S423(99.9)	527.5	743.2	714.3	779.3	852.1	765.7	660.6
SSVSQSPAPTYPSDSHYTSLEQNVPR	O88737 1xPhospho T3230(79.3)	834	297.5	571.6	365.1	661.5	495.1	526.7
AEAAAAPAVAPGPAQPGHVSPTPATTSPGEK	O08919 2xPhospho S263(86.5); S270(85.1)	1096.8	1343.7	1263.4	1287.2	1376.3	1199.1	1396.3
SIEVENDFLPVEK	Q8R550-2 1xPhospho S230(100)	1729.9	1910.7	2018.2	1990	2149.8	2004.7	2676
VESTSVGSISPGGAK	Q9WV92 1xPhospho S804(100)	5416.2	6593.1	6659.8	5432.6	5320.9	5378.8	5569.9
GTGPGGQLQDLDCSSSDDEGATQNTKPSATK	Q9DBG7 3xPhospho S295(100); S296(100); S297(100)	449.2	607.6	449.5	467.4	609.5	522.5	467
GGQDDDDAETGLTEGEGEGEEEKEPENLGK	P46097 1xPhospho T128(98.3)	3094.2	4527.7	3971.6	5480.4	4247.8	4496.5	3072.3
AAGPPTPGLGPVPGPGPGPGPGSVPR	O88737 1xPhospho T55(100)	326.5	235.3	166.4	208.1	173.6	209	145.7
FGESEEVEMEVESDEEDQEK	Q3TVM1 1xPhospho S329(100)	214.4	263.2	446.3	342	291.7	371.2	485.6
KLAAGAESPQPASGNSPSEDDRSK	P16054 1xPhospho S	972.1	1264.2	1145.7	1256.6	1394.9	1346.4	1260.7
IDFSTPFQVEEVDDVSPSPK	Q70IV5 1xPhospho S778(99)	268.8	314.7	272.2	257.4	223.4	293.1	192.9
EVVAGSPELGQDFEHVSVLQEK	E9PX29 1xPhospho S1748(100)	820.2	830.2	213.6	513.4	643.6	472.1	211.4
EQLMNSSLGSGTASLR	Q62108 1xPhospho S422(100)	1735.1	1247.7	1298.5	1282.7	1691.8	1502.4	1325.9
DVLDIEQFSTVKGVDLEPTDQDFYQK	Q792R0 2xPhospho S484(100); T485(100)	161	245.2	347.6	516.4	344.5	460.5	374.1
CPFPAGAALACCSEDEEDDEEHEGGCGSPAGGEAATSAK	Q8CES0 1xPhospho S39(100)	178.8	165.8	214.4	160.6	202.1	212.1	205.1
IYEFPETDDEEENK	E9Q1G8 1xPhospho T228(100)	2551.6	2899.6	3813.7	3660.7	3266.8	3426.6	3985
SNSGRELTDEEILASVMIK	Q6NVE8 1xPhospho S346(90.6)	906.9	854.6	1134	1037.4	1064.6	1152.2	1079.9
HIFSDDSSELTIR	E9QB01 1xPhospho S270(91.4)	221.5	373.5	396.7	327.9	350.8	299.1	374.5
ETTGGAPTMSPDLEQEQLTIR	Q9ES97 1xPhospho S673(99.8)	1123	847.4	859	836.7	984.1	950.5	824.3
SEPVKEEGSELEQPFAQATSSVGPDRK	D3YXK2 1xPhospho S235(98.5)	69.7	97.4	184.2	125.6	147.9	142.2	134.7
RGTSASSATVMTPSTSDHHLDAAVSR	Q9ESJ4 1xPhospho S122(96.5)	1613.1	1107.2	737	764.8	1094.4	889.5	671.4
NLAKPGVTSTSDSEDEDDQEGEK	Q99JF8 2xPhospho S272(99.8); S274(100)	2203	2600.3	6835.1	3480.7	3666.4	4311.7	5364.7
TPSDLDSTGNSLNEPEEPTDIPERRDSGVGASLTR	E9QKB1 1xPhospho S/T	85.4	80	69.3	79.7	105.1	97.3	74.4
IMAPPERDMSPPEGDVAPPK	F7B0R9 1xPhospho S25(100)	249.9	222	228.8	207.7	227.4	217.7	220
SIGAAEDDRPYLAPPAMK	D3YZU4 1xPhospho S890(100)	1057.8	944.7	1101.3	1006.5	1065.4	970.8	1095.8
QGFPDRESPVSDLTSTGLYQDK	P14873 1xPhospho S1438(100)	3397	2927	3287.2	3391.3	3404	3774.4	3156.1
LTESMTNVLEGDSMDQDVESPVAIHQPK	P48542 2xPhospho S18(100); S25(100)	148.9	127.3	139.1	175.6	203.9	197	180
GPGDTSNFDDYEEEEIRVSINEK	P05132 1xPhospho S339(100)	3791.9	4044.1	3010.4	3672.7	3605	3489.5	3063.3
VQEAQDSDSDTEGGATGGEAEMDFLR	Q8VDQ8 2xPhospho S23(87.8); S25(98.2)	751.1	675.6	553	703.2	677.2	588.6	593.1
EELEQQTDGDCDEEDDDKDGEVPK	Q8BU14 1xPhospho T375(100)	751.8	1361.3	2232.6	2107.3	1483.9	1873	2199.8
AHSLGTLDPAFTSTEDLNCK	G3X9J0 1xPhospho S/T	826.4	834.9	787.3	734.5	749.3	724	740.7
GDMSDEDDENEFFDAPEIITMPENLGHK	Q3B7Z2 1xPhospho S349(100)	181.4	212.3	153.7	196.3	219.7	199.7	194.3
ELSEESEDEELQLEEFPMLK	E9Q9H3 2xPhospho S60(100); S63(100)	245.1	253.8	371.2	319.1	359.8	339.9	376.3
SSAAAAAAAAAEGALLPQTPPSPR	Q9ERD6 2xPhospho T333(100); S336(100)	469.2	486.3	392.5	388.2	402.5	371.2	355.3
IQTSLTSASLGSADENSMAQADDNLK	A0A2I3BRT5 1xPhospho S955(76.7)	175.4	154.9	156.2	102.9	126.9	109.9	167.2
SSSSVQLMESSESTNTTIEDEDTK	F8WIS9 1xPhospho S/T	872.9	1012.8	1390.5	1283.5	1072.8	1246.4	1707.4
KAEAAAAPAVAPGPAQPGHVSPTPATTSPGEK	O08919 1xPhospho S263(81.4)	974.3	846.7	595.9	799.3	915.8	857.7	677
SDTLQISDLLVSESR	P20357 1xPhospho T1260(99.5)	2564.5	1899.1	2069.4	1777.5	1487.5	2112.5	2812.7
SLSSPTVTLSAPLEGAK	A0A494B9F0 1xPhospho S383(98)	2867.8	2862.9	2822.8	3029.4	2821.6	3081.2	2398.8
NRDVEMGNSVIEENEMK	P56564 1xPhospho S512(100)	352.1	385.6	1022.3	408.6	462	582.7	789.5
FTGYQTIQQQSSSETEGEGGNTADASSEEEGDRVEDGK	Q9JMG7 3xPhospho S121(100); S122(100); S/T/Y	389.5	222.6	348.8	237.4	321.8	288.9	360.2
KDSEGYSESPDLEFEYADTDK	Q3UGC1 1xPhospho S59(100)	838.1	1223.9	1598.5	2054.2	1444	1610.8	1965.7
SLDSLDPAGLLTSPK	Q9D415-3 1xPhospho S437(99.7)	5269	6640.8	8193.1	7135	5915.9	6731.5	7695.1
VYSLPDGTFSSEEDEEDEEEEEEEEEEEET	O70194 2xPhospho S528(97); S529(97)	672.1	495.8	525.5	553.4	605.1	594.2	530
HTVIAAQSLEALSGLQK	B1AQX6 1xPhospho S98(100)	1092	1674.4	2741.7	1770.1	2080.2	1625.4	3014.3
LAAGAESPQPASGNSPSEDDRSK	P16054 1xPhospho S337(100)	2376.7	2194.2	1957.1	1867.8	2406.7	2118.1	1859.9
EQSDDETEDSVK	F8VQK5 1xPhospho S241(100)	781.5	996.8	855.4	1434.8	1590.3	1699.3	857.8
VSDVTSSGVQSFDEEEGDANN	E9Q8P8 1xPhospho S350(100)	1021.6	663	745.9	614.8	764.2	666.1	783
TPEELEDVSDLEDDHEVR	Q14DP5 1xPhospho S637(98.8)	799.1	739.6	643.7	739.8	738.1	715	545.7
MNVPETMNEVLDMSDDEGEDAITGDTDK	G5E8K5-3 1xPhospho S830(100)	1996.6	1911.8	2631.8	2113.3	2306.7	2344	2737.6
GIGGMKPSMSDTNLAEAGHFFYK	Q9QYX7 1xPhospho S/T/Y	2285.8	3014.5	2019.3	1983.5	2142.3	1786.9	1863.7
SMDSSDLSDGAVTLQEYLELKK	Q68FF6 1xPhospho S/T/Y	273.5	336.5	388.9	408.8	392.8	359.6	455.6
RIDFIPVSPAPSPTR	Q9DB52 2xPhospho S140(100); S144(99.7)	1569.4	1284.6	989.3	1049.4	1091.3	1030.6	906.8
EVVEEEENGAEEEEEETAEDGEDDDEGDEEDEEEEEEDEGPVRK	Q9D0J8 1xPhospho T52(100)	202.5	192.6	163.1	236.1	222.8	226.4	188.5
SLDSDESEDEDDDYQQK	Q3UHX2 1xPhospho S63(100)	449.2	485.4	513.3	660	625	671.1	540.7
KGAEEEEEEEDDDSEEEIK	Q9WV69-2 1xPhospho S226(100)	1009.6	2251.4	1962.5	2338.8	1513.9	2023.8	1963.3
GPSSQEDESGGLEDSPDRGACSTPEMPQFESVK	A2AUK5 1xPhospho T685(99.6)	1104.3	1175.4	911.2	965.1	1008.8	949.2	858.6
LPTAVSLYSPTDEQSVMQK	Q9QYX7 1xPhospho S1829(98.3)	2306.1	1944.7	1561.6	1682.9	1979.5	1794.8	1371.3
AGEQQLSEPEDMEMEAGDTDDPPR	Q6A4J8 1xPhospho S19(100)	727.9	429.2	314.8	373	441	463.5	617.5
EAENTANQAGNESPVQELR	Q6NVE8 1xPhospho S50(100)	871.2	563.6	524.5	485.5	810.4	664.9	528.8
YSEERESTFLDEGPNEQEITPLQHTPR	A2ARP8 1xPhospho Y/S/T	1071.4	578.1	748.1	694.5	828.2	859.4	844.2
ERSLSVPTDSGVTSVDYDEEQK	B1AXH1 1xPhospho S/T/Y	267.1	372.7	302.9	351.9	259.6	333.9	306.5
STRSVENLPECGITHEQR	E9Q8A3 1xPhospho S440(90.6)	529.2	419.9	446.2	352.3	498.7	451.4	414.2
AHNLQDGQLSDTGDLGEDIASN	Q3UHE7 1xPhospho S1627(100)	1166.5	1083.2	945	929.6	1037.6	986.4	972
ILYLEDLDLSSSESGTTVCSPEDPALR	Q14CH0 1xPhospho S752(86.7)	473.1	391.7	356.5	365	417.1	388.4	325.7
SPQVLYSPVSPLSPHR	O88737 1xPhospho S2811(99.9)	552.5	366.9	309	302.4	367.4	356.1	297.1
LQAALDNEAGGRPAMEPGNGSLDLGGDAAGR	Q3ULH5 1xPhospho S58(100)	1913.5	951	1124.4	1234.8	1579.5	1330.9	1471
SIANGSDDGAQPSTSTAQEQDDVLIVDSDEEGPSNSTDCSGDDK	Q9Z1F9 1xPhospho S590(100)	131.1	149.8	269.2	176.8	222.8	250.3	294.2
QAPGVGAVGGASPEREEVGAGYNSEDEYEAAAAR	A2AES5 2xPhospho S165(100); S177(99.8)	320.5	279.2	299.4	283.4	325.3	298	334.1
RQSSGSTTNVASTPSDSR	A0A087WQ31 1xPhospho S/T	3795.2	3023	2683	2247.4	3151.8	2702.6	2482.9
AAHLPLLTIEPPSDSSVDLSDRSDR	Q5DU25 1xPhospho S593(89.9)	1619.7	1167	1215	1186.1	1330.9	1081.4	1220.1
GAESAESADAAIMNNDPNFTETIDESK	E9QNF7 2xPhospho S1304(100); S1307(100)	348	355.3	377.7	406	379.8	384.9	365.8
EVDQDDEENSEEDEMDSGTMVR	Q9JI11 1xPhospho S320(100)	653.8	446.3	399.9	411.6	545.8	482.6	353.5
TALPTSGSSTGELELLAGEVPAR	Q80VP1 2xPhospho S/T	704	653.9	940.9	709.1	847	735.4	960
LVHGLVVKDPSIYDTLESVR	Q9JJA9 1xPhospho T238(88.7)	103.1	99.3	94.9	92.2	100.5	88.7	103.9
VVDYSQFQESDDADEDYGR	Q80XU3 1xPhospho S19(100)	657.1	538.5	499.4	519.3	572.7	564.3	473.4
HISSSQELLGDGPPGPGSPMSR	B7ZNJ3 1xPhospho S652(99.9)	774.1	835.5	569	689	829.5	685.7	605.6
GAASGPSAAEEAGSEEAGPAGEPR	C9K0Z8 1xPhospho S119(100)	1498.4	1263.9	912	1033.6	1242.2	1086.7	853.7
STTEPGPPGYSVSPPVPGRSPGLPIR	Q640R3 1xPhospho S352(100)	2350.6	1689.8	1951.5	1457.2	1607.5	1723.1	1632.4
LESGGSSGGYGAYAAGSR	D3YZU4 1xPhospho Y1306(99.7)	428.5	303.2	250.3	385.1	388.5	385	240.3
AAHQESDNENEIQIQNQLK	A2A791 1xPhospho S121(100)	299.6	362.7	345	296.7	370	370.2	324.3
RNVPQEESLEDSDVDADFK	Q543M7 1xPhospho S56(100)	857	682.7	1059	1030.7	1095	1100.1	1070.7
TLRSSLDGPIVLAIEDFHK	Q5SQX6 1xPhospho S581(90.5)	158.8	140.2	199.7	193.3	184.4	201.8	205.2
DSGHGDSEQGDSDHDVTNR	Q80TE2 1xPhospho S979(100)	1852.4	1575.9	724.5	997.7	1567.3	1078.9	779.2
LYSSMSDTNLAEAGLNYHAQR	O88737 1xPhospho S1990(79.7)	319.4	251.4	195.9	195.3	221.1	226.3	187.9
AEGATLSNATGAVESTSQAGDRGSVSSYDR	Q543Y7 2xPhospho S343(99.7); S346(69.6)	464.2	494.7	435.5	412.3	438.6	401.3	450.8
TPQSLEMMAIESPPPSEPAAAECQSPK	B7ZNJ3 1xPhospho S579(100)	787.5	836.4	1094.7	1045.5	994.8	1051.7	1219.3
ESESPDSAACQIK	A0A571BEG7 1xPhospho S	1652.4	1773.5	1705.8	1888.8	1946.8	1946.6	1188.1
GDMISQSGLSNSTESLDSMK	Q9D415-3 1xPhospho S577(97.4)	288.6	290.3	187.2	255.1	263.3	254.1	189.9
YGPSSVEDTTGSGAADAKDDDDIDLFGSDDEEESEEAK	O70251 2xPhospho S83(81.5); S106(99.8)	563.4	707.7	1125.2	1064.5	782.6	989.1	1230.3
AGASEGEDEDDAADEDALPPYSELELSR	B5TVM2 1xPhospho S594(100)	1178.3	1048.3	842.3	1063.1	1070.8	1008	898.2
ACTLELGPHQSPALPK	F8VPU2 1xPhospho S427(100)	1772.1	1814.3	1481.6	1405.5	1717.1	1630.5	1321.8
QFDSPMPSPFHGGSFTLPLDTMK	P20357 2xPhospho S309(100); S313(100)	2220.4	2053.1	2125.5	1391.9	1130.5	2346.9	2039.5
DFTAEPTENGSEAFPGVPSPTRAEGEAVR	Q8CAF4-3 1xPhospho S1214(98.6)	332.1	286	276.4	266.2	280.2	301.2	263.2
SRTLSQSSESGTLPSGPPGHTMEVSC	Q9QYG0 2xPhospho T348(85.5); S352(76.4)	4168.4	3095.1	3422	3208.3	4265.4	3723.4	3326.5
LLDAEDVDVPSPDEK	B1ARU4 1xPhospho S280(100)	2170.9	2361.3	2526.1	2717.8	2393.7	2529.2	2162
STLFLSTDAGDEDGGDSGLGPGAPPGPR	D3YZU4 1xPhospho S/T	885.2	679.2	831.6	756.2	732.6	760.8	828.6
GLEFPMTDLDMLSPIHTPQR	Q3UDC3 1xPhospho S160(99.9)	1087.5	640.6	447.9	512.3	639.1	601	431.4
SLNPQKSGEEEDSGSAAQLGMCNR	G3X9H5 1xPhospho S1854(100)	1256	1261.5	2013.9	1646.8	1882.8	2092	2186.2
ELDSAQFQEGLEMEGQSH	Q8CBX0 1xPhospho S788(100)	147	121	137.6	97.9	114.8	121.5	147.7
SYLGPGSTSPLDNSNNPNGR	A0A0R4J087 1xPhospho S698(98.1)	1166.7	925.8	1001.9	788.8	1094.4	999.4	920.3
DAAFSSLSPPAVPASACPDLDLHYLALR	A2A9T0 1xPhospho S184(83.7)	231.1	148.9	149	149.9	166	185	147.5
ATLPSAPVPGPGLETAGPADAPSGAVSGGGSPR	Q3USN7 1xPhospho S86(80.9)	329.5	300.4	247.4	237	242.8	247.2	284.6
EVAEVSPMSAANISIAAR	A2AIR7 2xPhospho S746(100); S749(100)	1044.9	914.5	836.9	870	1005.6	835.6	873.7
RTVSVPSEGQFPEYPQEGTTK	E9PW37 1xPhospho T/S/Y	1101.5	936.6	862.5	990.2	964.6	987.2	959.6
RRSLPAGDALYLSFNPPQPSR	H3BJU7 1xPhospho S856(100)	2902.9	2145.9	2032.6	2039.4	2452.7	2268	1667.2
QQSHFAMMHGGTGFAGIDSSSPEVK	P60335 1xPhospho S264(87)	908.2	666.2	894.8	955.3	1264.3	1175.1	960.5
HQSEQGNQGQESDSEAEGEDK	Q3UYK7 2xPhospho S270(100); S272(100)	1550.4	2651.7	1702.6	2342.9	2884.7	2548.4	1220.7
GLMAGGRPEGQYSEDEDTDTEEYREAK	Q3TIR3 2xPhospho Y434(87.5); T440(99.7)	2087.2	2732.7	2030.7	2479.9	2465.8	2246.9	2176.3
SMTAELEELVDK	A0A6I8MWY3 1xPhospho S181(100)	1152.3	1617.6	1834.2	1594.6	1512.4	1597.3	2270.1
AAGALGSASSGSMPNLAAR	Q3TB04 1xPhospho S	1779.2	1396	1041.8	1106.4	1230.4	1102.3	940.9
HSAILASPNPDEK	Q5D0A4 1xPhospho S63(100)	2119.3	6182.4	8150.3	6065	5008.9	4830.6	8746.2
KDSEGYSESPDLEFEYADTDK	Q3UGC1 2xPhospho S59(90.1); S63(99.7)	216.1	483.4	758.8	732	437.3	585.6	963.3
VTPVEGSEIGSETLSVSSSRDSTLR	Q7TME0 1xPhospho S729(81.9)	1813.4	1336.8	1443.6	1093.5	1193.7	1203.2	1451.4
ATSRPGCSVDLGGFAGLFDLK	Q64737 1xPhospho S467(100)	208.1	200.3	141.7	207.9	151.9	203.8	177.9
HYTVGSYDSFDAASDCIIEDK	A0A6I8MWY3 1xPhospho S40(77.9)	265.1	335.7	331.4	325.1	340	297.8	297.7
RGSMFYDEDGDLAHEFYEETIVTK	Q9WVF8 1xPhospho S50(99.7)	1248.5	1250.7	1342.9	1438.7	1062.3	1440.2	1423.8
YFDSFGDLSSASAIMGNAK	A8DUK7 1xPhospho S45(87.6)	2288.4	1133.1	1378.8	1149	1315.7	1746.4	988.7
SVNEILGLAESSPKEPK	Q8VDY9 1xPhospho S	435.2	767.1	1152.7	1105.4	754.1	963.8	1113.6
KQTPPASPSPQPIEDRPPSSPIYEDAAPFK	Q60598 1xPhospho S/T/Y	2157.8	2295.4	2096.1	2244.4	2519.2	2373.4	2256.8
DKEETEGNESSEATSPVNAIYSLA	E9PW06 1xPhospho S1165(98.4)	654.9	663.8	677.4	1047.5	862.1	922.5	761
VTLQDYHLPDSDEDEETAIQR	Q9DAZ9 1xPhospho S280(100)	1062.3	844.7	766.3	800.7	970.9	886.2	768.5
RASGSAGAAASPSAAAAGER	P83093 1xPhospho S28(98.8)	2121.2	1549	1452.8	1438.6	1745.2	1594.7	1539.5
SHSLPNSLDYAQASER	Q3UJU9 1xPhospho S46(91.6)	4123.2	3055.1	3176.8	3081.2	3718.7	3706.6	3001.1
GGHTEENDSEGNQCEK	Q8C0L3 1xPhospho S155(100)	801	949.8	651	691.6	810.8	659.6	617.1
DTAATFQSVDGSPQAEQSPLESTSK	H3BKM2 1xPhospho S62(100)	691.5	603.1	685.9	605.5	735.2	770.7	830
SASQDCIETTPGAQEGKK	A0A0U1RPM0 1xPhospho S469(99.9)	2230.5	3003	3341.7	3229	3471	3789.6	3473.8
NQSYLQLLCSLQNK	Q9CQU5 1xPhospho S/Y	243.8	147.3	380.3	171.3	274.2	261.5	421
AAAASAAEAGIATPGTEDSDDALLK	O35226 1xPhospho T250(100)	1019.7	882.2	769.4	975.8	941.1	990.6	736.4
LPSIVVEPTEAGAVESGELR	G3UW55 1xPhospho S40(100)	1670.7	1229	952.9	1332.6	957.7	1298.3	1217.3
ALSTDCTPSGDLSPLSR	Q3UHD9 1xPhospho S802(89.1)	2095.8	1824.3	1579	1460.2	1527.6	1581.2	1517.8
SSLPSPMSAALSSQPLFTAEDK	Z4YKC4 1xPhospho S288(88.1)	272.3	180.4	258.5	217	259.9	258.1	234.7
SPSLEEGADAFISSPDIPGTSEETPEK	Q8BSM7 1xPhospho S267(99.7)	1251.5	597.9	510.4	471.9	714.6	707.7	372.8
QSSVTSQSQDVASLSSPSR	S4R1C4 1xPhospho S1117(89.1)	2600.7	2242.7	2359.7	2052.6	2735.7	2389.9	2233.6
SMEVLSVTDGGSPVPAR	Q69Z98 1xPhospho S394(100)	1222.2	952.3	932.6	878.5	1001.1	879.2	917.6
IHTLLHSMPSAQRGSTTEEEDGLEEESTLK	Q8K4P8 1xPhospho S573(98.3)	213.1	213	235.4	237	297.2	249.3	306.8
TTRSPDTSAYCYETMEK	P14873 1xPhospho S2030(99.3)	881.5	1007	1308.5	1075.7	1170.7	1266.3	1248.6
GPPEGSETMPYIDESPTMSPQLSAR	A0A571BG95 2xPhospho S379(100); S383(98.7)	1928.4	1776.5	1473.8	1631.5	1685	1517.8	1539.6
AVAGVMITASHNR	Q8CAA7 1xPhospho S175(100)	3154.7	2536.5	1764.7	2185.9	2531.3	2250.6	1848.1
ALDIDSDEEPEAK	D3YYY8 1xPhospho S390(100)	1667.7	2298.9	1727.1	2258.4	2190	2410.6	1669.9
LGGDVSPTQIDVSQFGSFKEDTK	P14873 1xPhospho S1508(100)	4346.3	5930.6	6890.7	6449.1	5739.6	6806.3	6383.8
SSQGSSMEIDPQATEPGQLRPDDSLTVSSPFAAAIAGAVR	A0A6I8MWY3 1xPhospho S/T	101.8	73.6	86.5	90.9	80.7	87.4	101.4
AQPAPKPEPSFSEYASVQVQR	P97797-2 1xPhospho Y501(99.8)	3755.8	5257.3	4875.4	3406.6	3024.2	3149.9	5087.7
SLPSNGELDPDVLESMASLGCFR	D3Z5P0 1xPhospho S236(87.7)	204.5	132.1	134.2	170.7	151.1	172.5	120.6
FSSQQASTKQSNASSDVEVEEK	Q99JF8 3xPhospho S102(99.9); S105(100); S106(100)	310.8	578.4	1267.3	573.4	543.1	709.8	1556.1
DENERASLSPMDEPVPDSESPVEK	P14873 2xPhospho S1373(97.2); S	798.5	884.1	1025.8	992.9	973.8	1023.1	1054.3
DSLGDFIEHYAQLGPSSPEQLAAGAEEGGGPRR	O35295 1xPhospho S/Y	800.6	583.2	640.4	578.5	713.1	696.9	685.8
VENGSLCDQEIDSICSIER	A0A024QYR9 1xPhospho S463(100)	339.2	182.6	253.1	207	298.2	295.8	231.7
HPGDAPVLNHPSPPGSQEPAYQGSTSSR	Q3U048 1xPhospho S1096(100)	205.7	271.9	176.2	194.8	245.4	213.8	216
RPSSPLIDIKPVEFGVLSAK	A0A140LJ89 2xPhospho S113(100); S114(100)	828.2	1001	936.1	1193.1	1145.2	998.6	908.9
EIHDVAGDGDSLGSPGPTRSPSLGNVPNTPASTISAR	B9EIX2 2xPhospho S1306(88); S1314(70.2)	867.1	743.9	694.1	750.9	886.8	785.5	751.2
VDNARVSPEVGSADVASIAQK	Q6PGL7 1xPhospho S747(100)	916.8	838.6	859.3	842.9	913.8	965.6	867.4
ELNFVTDSVDQELPSSPK	Q0VEJ0 1xPhospho S83(93.4)	1123.4	1314.7	1562.4	1533	1306.9	1387.9	994.2
ETDVAEDDVDSVEEMEVK	H7BWY8 1xPhospho S143(100)	1244.4	1377	1486.1	1703.7	1441.8	1602.4	1535.8
RGGGSGGGDESEGEEVDED	O35295 1xPhospho S316(100)	6691.6	5075.8	5268.2	5346	6148.7	5723.6	5310.6
AVVFETGEAGAASGAGSLPGEVR	A2ARP8 1xPhospho S1344(100)	295.5	180.2	157.5	177.8	201.2	171.2	153.2
AVAAAGGGEGTSPTHALGILTDRDLILK	Q9JIG4 1xPhospho S519(77.8)	439.9	443.1	263	327.1	319.8	338.4	269.2
AQSAACMEISLPVTTEETR	Q5DQR4 1xPhospho S792(100)	1137.9	1033.5	884	865.6	873.7	924.5	935.1
YTFDFSEEEDDDAAAADDSNDLEELK	Q64511 2xPhospho S1363(99.3); S1376(100)	86.3	117	132.2	96.2	82.9	100.4	161.5
LDGETASDSESRAETAPLPTSVDDTPEVLNR	Q99L43 1xPhospho S32(85.5)	2087.4	1480.8	1529.5	1469	1679.2	1645.4	1443.2
AALLAQYADVTDEEDEADKK	Q9CR29 1xPhospho T137(100)	688.9	1007.6	1019	1332	800.2	1080.1	1131.1
APEGDDFLSLHADSDGEGALQVDLGEPPAPPAADAR	Q5U4C3 1xPhospho S447(94.4)	63.1	61.4	42.5	51.9	52.2	44.9	41.3
TPLNLEDLDMFSSVDCSGEK	V9GXD9 1xPhospho S615(98.9)	84.2	82.7	128.8	120.4	132.9	114.1	183
VTEMLVNVLNICSDDELGSEEDGFDGATAAARK	P63328 1xPhospho S379(100)	115.1	69.7	106.9	102.2	102.4	109.3	108.5
MLPHAPGVQMQAIPEDAVHEDSGDEDGEDPDK	A0A0R4J008 1xPhospho S394(100)	386.1	384.5	534.7	476.8	496.4	471.8	520
ARVDHGAEIITQSPSR	P20357 1xPhospho S1785(92.1)	6537.9	3551.2	2873	5620.4	8028.3	6152.2	3850.8
MESEAGADDSAEEGDLLDDDDNEDRGDDQLELK	Q9Z204-2 1xPhospho S255(100)	129.8	117.1	199.8	147.8	167.6	193.4	172.1
NRSELFYTLNGSSVDSQQSK	Q3V028 1xPhospho S359(99.9)	611.7	434.3	1183.4	492.8	719.8	673.2	1278.1
VDHGAEIITQSPSR	P20357 1xPhospho S/T	2514.6	2114.2	2056.9	3197.3	3899.6	3317.9	2548.3
QITQEDDDSDEEVAPENFFSLPDK	Q05CA9 1xPhospho S267(100)	189.6	169.4	215.8	162.8	213.3	193.5	184.4
ATVPAAAEGEGSPPAAAAVAAPPAAAAAEVGGGARPASSPR	E9Q804 1xPhospho S/T	249.7	249.6	171.9	170.8	202.7	170.1	162.4
LLEHAEPAPVQPQPSSPQTVLPVK	Q9ES34 1xPhospho S420(89.8)	1131.6	936.4	863.4	948	1152.6	1055.5	851.8
DSEDNRQSPAVNSSDQEK	E9QM90 1xPhospho S422(100)	1203.5	1263.9	1347.7	1385.8	1633.9	1645.2	1322.3
IYIDSPTNTSISAASFSSLVSPQGGDGSR	Q9JJY3 2xPhospho Y170(64.5); S173(64.5)	72.1	56.2	55.4	59.8	69.8	58	65.1
DLVDSVDDAEGLYVAVER	Q8CDJ3 1xPhospho S29(100)	407.2	338.1	349.6	334.9	374.7	338.3	381.9
EIHDVAGDGDSLGSPGPTRSPSLGNVPNTPASTISAR	B9EIX2 1xPhospho S1306(95.1)	682.9	623	544.2	676.6	668.1	651.2	549.8
AAVLSDSEDDAGNASAK	A0A1D5RLV0 2xPhospho S343(100); S345(100)	1541	1983.7	1382.9	1947.9	1912	1864.2	1387.3
YKEDADSPTEDGEKPR	Q9D074 1xPhospho S106(91.7)	1504.8	2117.5	3117.6	3304.2	2425.1	2855.8	3048.5
SRSESETSTMAAK	Q0VAW6 1xPhospho S145(95.9)	4611.5	5118.8	5321.4	5188.6	5560.1	5381.9	5509.9
VFVCDQLESPTGFCLDSAPSHK	Q05D14 1xPhospho S/T	954.5	626.3	612.1	580.3	795	808.7	581.8
TPGDFNYAYQKPENAAGSPDEEDYDYESQEK	P14873 1xPhospho S1877(100)	2737.1	4103.1	4115.3	4991.8	4489.8	4577.2	4709.1
RGVHKEGSLGDELLPLGYAEPEPQEGASAGAPSPTLELASR	A0A0R4J2B2 1xPhospho S153(79.2)	506.2	397.7	535.6	666	668.3	679.8	586.7
DSGGKTPGDFNYAYQKPENAAGSPDEEDYDYESQEK	P14873 2xPhospho T1860(91.8); S1877(98.5)	230.3	439.5	645.9	304.9	266.8	346.1	411
KNIIEATHMYDNVAEACSTTEEVFNSPR	Q91YM2 1xPhospho S970(100)	440.3	371.5	365.4	351.6	492.1	427.8	400.1
LAGSQLSITQVASIK	E9PW37 2xPhospho S883(100); S886(99.1)	841.9	1716.4	1240.8	455.6	447.6	535	688.2
IVDEQGDMDFQISPDRK	S4R2F3 1xPhospho S2118(100)	1876.7	1995.4	2046.8	1818.5	1964.5	2039.8	1886.6
GSKSTAGTGASAAAAGGGGSAAVTTSGGVGAGAGTR	Q3UHD9 1xPhospho T227(61.7)	75.3	84.6	66.3	67.2	55.5	47.4	89.8
TEPVEAEVESTPHPQPLSTEK	Q9WV92 1xPhospho S686(91)	415.2	443.9	631.3	540.1	542.9	601.4	615
TDTAADGETSATESDQEEDAEIK	Q9WV92 2xPhospho S547(100); T/S	1192.3	1323.1	1834.4	1461	1456.7	1506.3	1976.3
RSVSEAALAQPEGLLGTDTLK	E9Q4M2 1xPhospho S870(89.2)	516.3	439.1	478.6	466.9	447.2	471.3	432.5
IADPEHDHTGFLTEYVATR	Q63844 1xPhospho T203(100)	926.7	619.6	643.6	867.7	900.4	918.2	692.8
EPVANQDPVSPSLVQGR	Q9ERZ4 1xPhospho S232(91.7)	1067.5	825	772.3	676.4	754.2	761.7	719.9
TRSPDVISSASTALSQDIPEIASEALSR	A0A0R4J1Q0 1xPhospho T/S	408.5	335.4	413.2	315.3	390.7	396.2	401.2
DLAAAAAQKSPSAEAAAPPPGPR	Q3UNH4 1xPhospho S693(98.8)	3588.8	4092	4325.6	4059.4	4235.7	4232.4	4676.5
NIVTPRTPPPSQGK	P04370-9 1xPhospho T122(100)	29812.1	27060.8	47879.5	18852.5	23915.8	29685.9	45432.4
ALEAELDAQHLSETFDNIDNLSPK	B2RUG9 1xPhospho S778(100)	682.9	817.9	287	489	607.7	557.8	346.2
ASTFCGTPDYIAPEILQGLK	Q3UNG2 1xPhospho S/T/Y	832.9	879.5	827.5	943	564.8	985.4	925.4
LQTHDESSLPLPQPSPFMPR	F6TZK4 1xPhospho S894(100)	1054.1	687.6	562	482	630.4	559.1	495.2
LAVEALSSLDGDLSGR	Q04447 1xPhospho S164(99.9)	1543.1	1154.1	992.4	1042.2	1240.9	1212.8	1022.7
KVEEEQEADEEDVSEEEAEDREGASK	Q8VBT0 1xPhospho S245(100)	5219	7902	7793.7	9120.4	7935.3	8024.3	7808.1
YPLGDGCSTLLADVLQTHNTVFQEHAAPSSPGTAPAGR	Q6ZPQ6-2 1xPhospho S/T/Y	197.6	107	67.5	78.5	92.7	91.3	56.4
RGTGGVDTAAVGGVFDVSNADR	Q04447 1xPhospho T322(100)	250.7	212.1	251.9	224.3	230.9	251.4	231.1
ASSFSGISILTR	Q80TM6 1xPhospho S381(99.9)	1387.5	964.3	736.4	883.4	1072.5	987.7	671.7
KGSMISVMSSEGNIDSPVSR	Q04690 1xPhospho S878(100)	331.7	262.6	335.2	358.1	408.9	373.4	306.7
IDEPNTPYHNMIGDDEDAYSDSEGNEVMTPDILAK	Q9DCL8 1xPhospho S88(82.9)	993.2	864.2	872.6	964.7	939.6	998.6	869.7
SASSGAEGDVSSEREP	Q9DD18 1xPhospho S197(91.7)	9050.4	7243.9	7621.4	6287.4	7256.3	7036.1	7633.6
LSQTASEDSDVFGEADAIQNNGTSAEDTAVTDSK	P04370 1xPhospho S40(92.2)	486.8	460.9	531.6	468.1	501.5	433.9	629.3
KEQAGQMPETAAGEPTPEPPRTSSPTSLPPLAR	Z4YKC4 1xPhospho S/T	707.6	634.7	602.8	566.9	716.6	732	623.4
AKSELVLAPAPAPAATHSPLHR	Q9JIA7 2xPhospho S364(100); S379(90.1)	810.3	923.2	874.8	1064.4	933	956.7	807
SVPTVDSGNEDDDSSFK	Q05D44 1xPhospho S215(99.9)	1670.7	1831.3	2103.5	2157.2	2072	2223.1	1984.5
RSTAGSPPAAAGSGTGPAGSCAPAAGAGR	Q8K3I9 1xPhospho S/T	469.6	385.1	312.2	336.5	447.9	412.5	311.9
IARLSSGEGPVLANVSELELPADPK	F6TK14 2xPhospho S439(100); S440(100)	294.6	382	429.1	365.1	322.4	339.1	515.4
SVSGASTGLSSSPLSSPRSPVFSFSPEPGAGDEAR	D3Z5P0 1xPhospho S/T	297.6	257.2	209.9	214.2	210.7	204.1	192
AVEAEEELTVAYGYDHSPPGK	Q8VHL1 1xPhospho S340(100)	2127.9	2127.8	1607.7	2199.3	1983	1941.6	1690.8
IHLPLNYPPGSPDLGR	F7BJK1 1xPhospho S801(100)	9268.2	6503.9	6015.9	6394.4	7473.8	6713.7	6352.5
ILYLEDLDLSSSESGTTVCSPEDPALR	Q14CH0 3xPhospho S742(90.4); S744(89.6); S752(100)	220	194	254.7	185.4	187.5	165.9	295.3
LSPSRTSEGSAGSAGMGGSGAGAGVGAGGGGGSGASSGGGAGGLQPSSR	Q80TJ1-2 2xPhospho S34(80.3); S39(44)	234.8	197.3	220.1	195.9	200.3	205.7	191.6
GTGLQPGEEELPDIAPPLVTPDEPK	P56399 1xPhospho T623(100)	307.8	338.9	245	259.4	261.2	314.9	226.7
RASLVAQPSTSSQSVQTSGAK	Q8K190 1xPhospho S16(100)	835	604.8	739.6	780	837.7	1000.3	773.9
YVDEDNSDGETVDHR	F6WIU1 1xPhospho S142(100)	1448.9	1068.2	1023.7	969.6	1269.6	1120.4	807.2
EVSADVSEEENFLTDFK	Q9WUT8 1xPhospho S576(99.4)	2932.8	3096.4	2608.2	2956.6	3028.8	3110.3	2748.9
GFLRAPSSDLDTDAEGDDFELLDQSELNQLDPASSR	Q9CQV4 2xPhospho T440(97.1); S	158.6	116.4	98.2	94.7	141.9	101.2	96.1
SPQVLYSPVSPLSPHR	O88737 3xPhospho S2805(99.4); S2808(100); S2811(100)	1762.4	1457.1	1356.3	1220.7	1420.3	1297.1	1213.3
LAAGAESPQPASGNSPSEDDR	P16054 1xPhospho S329(98.5)	1781.8	1501.5	1332.5	1402.4	1636.7	1425.8	1341.9
NHPGSDTSPEAEASSGGGGVALKK	Q9QXW9 2xPhospho S18(100); T20(89)	2132.4	2455.4	3719.4	2883.9	2944.8	3464.3	4059.3
RGSDASDFDISEIQSVCSDVETVPQTHRPVPR	S4R1P5 1xPhospho S7657(99.9)	206.4	133.6	139.3	191.9	196	180.7	135.7
GSGAGEDEAGGPEGDPEEEEDSQAETK	Q6Y685 1xPhospho S45(100)	860	2254.8	404.5	1025.5	895.7	670.5	618.6
AGEASAESTGAADGAAPEEGEAK	Q91XV3 2xPhospho S131(95); S/T	1406.7	1835.5	1821.2	2397.7	1862.1	1945.2	1828.2
EPEMPGPREESEEEEEDDEDDDEEDEEEEK	Q7TNV0 1xPhospho S33(100)	280.9	325.5	360.3	379.8	326.8	360.9	301.3
SSSVGSSSSYPISSAGPR	Q9QXS1-3 1xPhospho S4245(97.3)	2176.9	1761.4	2185.7	2009.1	2147.2	2181	1873.6
LKEDSEAESTESVPLVCK	Q8C419 1xPhospho S869(94.1)	2600.9	2941.7	2834.9	4585.8	3746.9	4150.8	2848.8
RMSDAQVQTDPVSIGPVGK	Q80YN3 1xPhospho S615(100)	887.8	839	747.6	860.5	956	931.1	757
VGSVLDSRVSVDSNLFVYSK	Q8BPN8 2xPhospho S1141(100); S1144(100)	1572.2	1539.1	1619.6	1859.9	1768	1891.6	1847.8
GVGIISEGNETVEDIAAR	A0A0G2JGX4 1xPhospho T643(100)	3781	2743.5	1868.9	2066.6	2394.1	2245.8	1696.9
ELAEAAKEPLPVEQDDDIEVIVDETSDHTEETSPVR	Q8C0J2-3 1xPhospho T/S	790.7	703.3	374.2	523.4	627.6	545.4	346.7
GAEEEEEEEDDDSEEEIK	Q9WV69-2 1xPhospho S226(100)	2660.1	2828	2573.8	2853.2	2853.1	2667.6	2653.9
GPSSQEDESGGLEDSPDRGACSTPEMPQFESVK	A2AUK5 1xPhospho S677(98.9)	1909	1919.3	1543.8	1692.9	1759.5	1770.9	1588.6
REDSPGPEVQPMDK	Q3TDT0 1xPhospho S7(100)	4396.9	4924.3	4117.6	4826.5	4855.1	4965.4	3974.2
AAAASAAEAGIATPGTEGERDSDDALLK	F7AI87 1xPhospho T/S	300.9	319.5	261.1	298.3	274.1	294.2	241.8
LSSNCSGVEGDVTDEDEGAEMSQR	Q8K394 1xPhospho T585(100)	1180.5	1060.3	1076.7	1094.1	1098.5	1193	1105
LVLPMDDSEPALNSLDDTRHSPA	Q80U52 1xPhospho S698(98.9)	1436.4	1257.7	752.5	830.8	1041.8	874.5	648.4
NGSLDSPGKQDAEDEEDEEDEK	O35685 1xPhospho S139(100)	401	554.4	2547.2	1163.6	836.8	1316.2	1808.9
DISNLEENDETR	A0A0R4J087 1xPhospho S662(100)	3159.8	3304.2	3555	2392.7	2609.7	2778.5	3420.2
NSSPAVPAPTPEGVQAVNTTK	O08784 1xPhospho S852(79.9)	170.7	152.8	230.7	181.3	192.7	201.8	194
GPSPLVTMTPAVPAVTPVDEESSDGEPDQEAVQR	Q6P4S6 1xPhospho S591(82)	686.5	567.9	442	438.1	553.8	518.9	462.1
GSGTGHPVPGVAQAPDSPAGVR	Q99L88 1xPhospho S86(100)	359.8	272.3	171.8	144.2	240.6	188.8	173.2
NHPGSDTSPEAEASSGGGGVALK	Q9QXW9 1xPhospho S21(89)	559.8	592.6	417.4	602.6	569.9	518.6	466.4
ALESPERPFLAILGGAK	P09411 1xPhospho S203(100)	3279.3	2816.9	2086.7	2626.4	2691	2601.6	1950.1
FGIHVYQFPECDSDEDEDFKQQDR	Q9Z2Q6 1xPhospho S225(100)	8774.5	9318.5	14396	12294.5	12460.4	13328.7	16410.3
LAGEDSALGAELCEETPVNDNSSIVVR	P33175 1xPhospho T397(94.4)	271.4	272.2	317.1	357.8	283	296.1	327.9
YVSSDGTEKEEVTMQGMPQEPVNIEDGDNYSK	S4R2F3 1xPhospho Y3876(66.2)	599.8	654.5	758.9	790	782.3	822.6	857
RTLPSPPPEEAHLPLAGQVPSQLYAASLLQR	O88737 1xPhospho S2908(100)	1488.7	712.9	766.7	742	1009.4	948.1	721.1
SLSPAATVTAELHYEQGSPR	Q80X80 1xPhospho Y/S/T	2173.5	1414.4	1536.3	1425.5	1794.1	1602.2	1571
DSFIDSSSSSSNCTSGSSK	Q3UX07 1xPhospho S489(86)	439.7	483.9	659.6	522.4	558.6	617	643
SAEALGPGALVSPR	F8VQ11 2xPhospho S155(100); S166(100)	1528.7	1363.2	1312.3	1103.9	1223.1	1145.3	1333.5
AVSMHEVNMEMAENDPVSK	Q8BXB3 1xPhospho S281(100)	3967.6	4534.5	3505.9	3302.9	3486.8	3645.9	3254
AIQAGCSQDDDCLPLLAAPASVSGRPGSSFNFR	B1AS06 1xPhospho S510(100)	218.2	146.2	171.2	175.9	165.3	187.1	167.7
DAVTEGNHSPVSSPGK	E9PUC4 2xPhospho S1372(99.3); S1373(99.3)	464.2	788.7	766	586.8	620.2	624.2	637.4
AGPLGGSSYEEEEEEEGGGGGERK	Q9JKF6 2xPhospho S433(94.7); S/Y	2453.7	2731.7	3101.3	3431.8	3019.9	2893.7	3181.7
AAEDMPEAEQDLERAPTPGGGHPDSPGLPAPAGQQQR	B2RUJ5 2xPhospho T309(100); S317(100)	1080.8	814.3	702.5	681.2	966.1	777.3	682.8
FRGAASSTDSLDTLSNGPEGCVVAAVAAR	P19246 1xPhospho T72(83.8)	1671	1131.3	1257.6	1146	1276.5	1387.8	1005.5
RPGTLSPQPLLTPQDPAALSFR	A0A0R4IZX8 1xPhospho S71(90.6)	963.3	731	615.3	509.2	620.9	609.6	316.3
NDGVKESSESTNTTIEDEDTK	P11798 1xPhospho S330(90.1)	1863.6	1561.5	5057.8	2863.1	2495.2	3418.2	5524.9
GHDLSPLASDILTNTSGSMDEGDDYLPPTTPAVEK	P20357 1xPhospho S739(71.1)	2228.4	2006.8	1415	1749.2	2316.8	2000.4	1721.8
VREDDEDSDDDGSDEEIDESLAAQFLNSGNVR	A0A087WNZ7 2xPhospho S1317(99.7); S1322(99.7)	48.2	32.5	44.5	37.2	47.9	47	46
SIEMMDIVVEK	Q03717 1xPhospho S457(100)	638.3	771.3	751.5	796.7	826.6	860.8	909.4
QQSLGGSESPGPVPR	F8WHJ1 1xPhospho S510(100)	784	571.9	692	564.6	751.6	687.3	687.3
AGPLGGSSYEEEEEEEGGGGGERK	Q9JKF6 1xPhospho S/Y	2255.5	3180.2	3326.6	3570.1	3013	3008.5	3724.4
VIHFVSGETMEEYSTDEDEVDGLDKK	Q3TVY3 2xPhospho S65(99.8); T66(99.8)	447.4	967.4	1004.5	1249.5	990.1	1061.6	1209.6
AIGGIILTASHNPGGPNGDFGIK	A2CEK3 1xPhospho S135(89.5)	6651.5	6023.3	4732.2	5394.5	5313	5519.9	4255.2
QSNASSDVEVEEK	Q99JF8 2xPhospho S105(99.2); S106(99.9)	1136.6	1118.7	1751	1299.1	1429.5	1411.1	1475.7
ESSESTNTTIEDEDTK	P11798 2xPhospho T336(100); T337(100)	7977.5	9974.3	11229.7	12810.8	11346.4	11214.4	11802.1
KYSDVEVPASVTGHSFASDGDSGTCSPLR	Q8K232 1xPhospho S431(97.3)	9226.4	7069.1	3769.4	5568.9	6706.4	5321.9	3816.6
ILEGDNGLDSDMEEEADDGCK	Q8VDY9 1xPhospho S183(100)	257.6	291.5	311.1	309.4	293.4	322.6	348.1
ERAMSTTSVTSSQPGK	Q62418 1xPhospho S277(93.7)	3484	3727.3	3346	2856.3	3068.4	2942.7	3819.1
[truncated: 15,250 more rows]

## Sheet: d PSDpho3-Normalized
Sequence	Modifications in Master Proteins	Abundances (Normalized): 126, AD-5	Abundances (Normalized): 127N, AD-6	Abundances (Normalized): 127C, AD-7	Abundances (Normalized): 128N, PS-5	Abundances (Normalized): 128C, PS-6	Abundances (Normalized): 129N, PS-7	Abundances (Normalized): 129C, PS-8	Abundances (Normalized): 130N, PD-6	Abundances (Normalized): 130C, PD-7	Abundances (Normalized): F10: 131, PD-8
[truncated: 18,628 more rows]

[truncated: 8 more sheets: h RP4pho1-Normalized, i RP4pho2-Normalized, j RP4pho3-Normalized, m SDpho1-Normalized, n SDpho2-Normalized, o SDpho3-Normalized, r SLPpho1-Normalized, s SLPpho2-Normalized]
