# Supplementary material for: Sleep prevents brain phosphoproteome disruption to safeguard survival
Source: Cell Discov. 2025 Jun 24;11:58. doi: 10.1038/s41421-025-00809-w (PMC12187926; doi:10.1038/s41421-025-00809-w)
Supplement: Supplementary file 4 — Dataset 3 [file 41421_2025_809_MOESM4_ESM.xlsx]

## Sheet: Experiment & Table descriptions
	Experiment ID	Experiment Name	Experimental Description	TMT Method	Channel 126	Channel 127N	Channel 127C	Channel 128N	Channel 128C	Channel 129N	Channel 129C	Channel 130N	Channel 130C	Channel 131			Table Order	Data Table	Table Content Description
	EX7	PSDpa_SPS_A	AD vs. PS vs. PD proteome, brain	TMT10	PS-2	PS-3	PD-2	PD-3	PD-4	PS-4	AD-1	AD-2	AD-3	AD-4			a	Summary of all protein	Summarized information of all quantified proteins in this study
	EX8	PSDpa_SPS_B	AD vs. PS vs. PD proteome, brain	TMT10	AD-5	AD-6	AD-7	PS-5	PS-6	PS-7	PS-8	PD-6	PD-7	PD-8				AD vs. PS vs. PD proteome, brain
																	b	PSDpa1-Normalized	Normalized protein abundance data of EX7 PSDpa_SPS_A
	Note:																c	PSDpa2-Normalized	Normalized peptide abundance data of EX8 PSDpa_SPS_B
	1. Mouse ID for each channel in different experiments are shown.																d	PSADpa-Scaled	Scaled protein abundance data of AD vs. PS proteome from EX7 PSDpa_SPS_A and EX8 PSDpa_SPS_B
																	e	PDADpa-Scaled	Scaled protein abundance data of AD vs. PD proteome from EX7 PSDpa_SPS_A and EX8 PSDpa_SPS_B
																	f	PDPSpa-Scaled	Scaled protein abundance data of PS vs. PD proteome from EX7 PSDpa_SPS_A and EX8 PSDpa_SPS_B
	Description of data processing procedures
	1	For proteomic analysis, different isoform was considered as different protein for data analysis.
	2	(-Normalized Data table)The raw reporter ion signal-to-noise (S/N) values for each channel was normalized assuming equal input loading of all channels, which is the normalized quantification data used for following analysis.
	3	The normalized quantification data of all quantified proteins or peptides were consolidated (sum of value) to generate unique subject ID.
	4	The consolidated abundance values were then scaled for each protein or peptide so that the average abundance is one.
	5	(-Scaled Data table)The scaled data from different experiments for same comparison were integrated together based on unique subject ID.
	6	The multiple unpaired t-test (p-value) analysis following the two-stage step-up False Discovery Rate (q-value) approach was used to determine statistical significance (q < 0.2) for each comparison.
	7	The mean value and False Discovery Rate (q-value) for each experiment condition was used to generate the "log2 (fold change)" value and "-log10 (q-value)"for each unique subject, which was used for further analysis.

## Sheet: Heading descriptions
	Proteome Heading	Description
	Protein FDR Confidence	Displays the level of confidence for the identified protein as determined by the Protein FDR Validator node.
	Accession	Displays by default the unique identifier assigned to the protein by the FASTA database used to generate the report.
	Abundances (Normalized)	Displays the normalized abundances values of the samples.
	FASTA Title Lines	Displays the FASTA title of the protein.
	Exp. q-value: Combined	Displays the q-values derived from the validation. The values must be greater than the thresholds set by the Protein FDR Validator node.
	Sum PEP Score	Displays the scores that the Protein FDR Validator node calculates on the basis of the PEP values of the PSMs. The application uses these scores to rank the list of proteins.
	Coverage [%]	Displays the percentage of the protein sequences covered by identified peptides.
	# Peptides	Displays the total number of distinct peptide sequences identified from all included searches.
	# PSMs	Displays the number of identified peptide spectrum matches identified from all included searches, including those redundantly identified.
	# Unique Peptides	Displays the total number of distinct peptide sequences unique to the protein group.
	# AAs	Displays the length of the protein sequence.
	Note: For more details please refer to Proteome Discoverer Help.

## Sheet: a Summary of all protein
Protein subject ID (Unique No: 9,082)	Gene name (Unique No: 7,971)
Q8R3W2	0610009B22Rik
A2CF83	0610010K14Rik
D3Z687	0610010K14Rik
A0A1W2P6X0	1500009L16Rik
J3QPY0	1600014C10Rik
Q3TJL3	1700025G04Rik
Q9CSS6	1810009A15Rik
Q9D927	1810009N02Rik
A2BDN9	1810030O07Rik
G3X8U3	2210016F16Rik
Q3UM69	2310061I04Rik
Q3TE80	2410002F23Rik
Q8C576	2700097O09Rik
A0A1D5RLN6	2900026A02Rik
D3Z1F7	4833439L19Rik
A0A1W2P8C2	4930430F08Rik
A0A1W2P6U8	4932415D10Rik
B1APX2	5031439G07Rik
J3KMQ6	5730455P16Rik
A0A2I3BRJ4	6030458C11Rik
Q3TA40	6430548M08Rik
Q14AT3	6430571L13Rik
Q0VAW6	8030462N17Rik
A0A0A0UCD5	A0A0A0UCD5
A0A0M4KPD8	A0A0M4KPD8
A0A240FAT1	A0A240FAT1
A0A338P6I9	A0A338P6I9
A0A7S8ZXC7	A0A7S8ZXC7
Q6GQT1	A2m
A0A0A0MQL2	A430005L14Rik
Q3TEP0	Aaas
Q9D2R0	Aacs
Q8R2R3	Aagab
Q3UHJ0	Aak1
A0A571BEI2	Aak1
A0A571BDM4	Aak1
Q8R0P4	Aamdc
J3QN89	Aamp
Q8C161	Aar2
Q9D2V5	Aar2
Q6XMP4	Aars
Q8BGQ7	Aars1
Q14CH7	Aars2
Q3THG9	Aarsd1
Q9CQF6	Aasdhppt
Q99K67	Aass
Q3URN5	Aatf
B1AZF3	Aatk
P61922	Abat
P41233	Abca1
A2AJ26	Abca2
Q8R420	Abca3
Q8K448	Abca5
E9Q6G4	Abca7
Q8K440	Abca8b
Q8K449	Abca9
Q9JI39	Abcb10
J3QNY6	Abcb11
P21447	Abcb1a
Q9DC29	Abcb6
Q61102	Abcb7
Q9CXJ4	Abcb8
Q9JJ59	Abcb9
O35379	Abcc1
E9Q467	Abcc4
Q9R1X5	Abcc5
Q9R1S7	Abcc6
Q6PGE2	Abcc8
B2RUS7	Abcc8
P48410	Abcd1
Q61285	Abcd2
Q3U645	Abcd3
O89016	Abcd4
Q3TJM9	Abce1
Q9JL47	Abcf1
Q6P542	Abcf1
Q99LE6	Abcf2
Q8K268	Abcf3
Q64343	Abcg1
A0A0R4J0B6	Abcg2
Q3UUH6	Abcg4
Q6PE15	Abhd10
Q8K4F5	Abhd11
Q99LR1	Abhd12
Q80UX8	Abhd13
E9QN99	Abhd14b
Q9Z1Q2	Abhd16a
A0A087WPG3	Abhd17a
Q99JW1	Abhd17a
Q7M759	Abhd17b
Q8VCV1	Abhd17c
Q91ZH7	Abhd3
Q8C0M2	Abhd4
A0A0G2JEC8	Abhd4
Q9DBL9	Abhd5
Q9D375	Abhd6
Q8CBW3	Abi1
P62484	Abi2
Q8BYZ1	Abi3
Q3SYK5	Abl1
B2RQ57	Abl2
B9EIV0	Ablim1
E9QK41	Ablim1
E9Q9C7	Ablim1
Q8BL65-3	Ablim2
E9Q4K0	Ablim2
Q8BL65-4	Ablim2
Q69ZX8	Ablim3
A0A571BG95	Abr
Q5SSL4	Abr
A0A1W2P7X0	Abracl
Q3TCJ1	Abraxas2
Q921H8	Acaa1a
Q8BWT1	Acaa2
Q5SWU9	Acaca
Q9CRH8	Acad10
D3YTQ5	Acad11
D3Z7X0	Acad12
A0A0R4J0P1	Acad8
Q8JZN5	Acad9
A0A0R4J083	Acadl
P45952	Acadm
Q07417	Acads
Q7TMY2	Acadsb
P50544	Acadvl
Q61282	Acan
A0A338P6P6	Acap2
Q6NXL5	Acap3
Q3TQP7	Acat1
Q8CAY6	Acat2
Q80X81	Acat3
Q8BMP6	Acbd3
Q5CZX6	Acbd5
Q9D061	Acbd6
Q9D061-2	Acbd6
A0A2I3BRA0	Acbd7
A2AIG8	Accs
Q3U3Q7	Ace
B9UIT4	Ache
Q9JIX8-4	Acin1
Q9JIX8	Acin1
Q3TED3	Acly
Q3V117	Acly
Q91V92	Acly
Q8VDC3	aco1
Q99KI0	Aco2
Q99L15	Acot1
Q543P6	Acot11
A2AVR6	Acot11
Q9CQR4	Acot13
Q9QYR9	Acot2
E9PYH2	Acot7
Q3U965	Acot8
Q9R0X4	Acot9
Q9R0H0-2	Acox1
Q9EPL9	Acox3
Q3TAW3	Acox3
Q9D358	Acp1
Q3UZN1	Acp2
B7ZCF5	Acp2
Q8BP40	Acp6
Q99PU5	Acsbg1
Q8VCW8	Acsf2
Q3URE1	Acsf3
D3Z041	Acsl1
Q9CZW4	Acsl3
Q9QUJ7	Acsl4
Q8JZR0	Acsl5
Q5F2D0	Acsl6
Q5ICG5	Acsl6
Q99NB1	Acss1
Q8C141	Acss2
A2AQN4	Acss2
P68134	Acta1
P62737	Acta2
Q3U122	Acta2
Q3UAF6	Actb
O89054	Actb
Q3TIJ9	Actb
B2RRX1	Actb
Q3UBP6	Actb
Q3UAA9	Actb
A1E281	Actb
Q8BFZ3	Actbl2
Q505L1	Actl6a
Q99MR0	Actl6b
F8WI57	Actl6b
A1BN54	Actn1
Q7TPR4	Actn1
Q9JI91	Actn2
A0A1L1SVJ6	Actn4
Q3ULT2	Actn4
A0A1L1SV25	Actn4
E9Q2W9	Actn4
Q9QZB7	Actr10
P61164	Actr1a
Q8R5C5	Actr1b
Q5SW83	Actr2
Q3TGW0	Actr3
Q641P0	Actr3b
Q8R2S9	Actr8
P37172	Acvr1
Q61271	Acvr1b
B7ZNG1	Acvr1c
P27038	Acvr2a
A0A0R4J050	Acy1
A0A494B9B0	Acy3
Q91XE4	Acy3
E9QJT5	Acyp1
P56375	Acyp2
P03958	Ada
Q80SY6	Adal
O35598	Adam10
Q3TZE2	Adam11
O88839	Adam15
Q3UEC0	Adam17
Q9R1V6-14	Adam22
Q9R1V6	Adam22
Q9R1V7	Adam23
A0A140LHU0	Adam9
E9PY16	Adap1
Q3V340	Adap2
Q99MU3	Adar
Q91ZS8	Adarb1
Q9JHI2	Adat1
Q9D0L4	Adck1
E0CXW2	Adck5
O88444	Adcy1
Q80TL1	Adcy2
Q8VHH7	Adcy3
P84309	Adcy5
F8VQ52	Adcy6
P97490	Adcy8
P51830	Adcy9
E9Q968	Adcyap1r1
Q8K232	Add1
E9Q1K3	Add1
F8WGR0	Add1
Q9QYB8	Add2
Q3UNK1	Add3
Q05C56	Add3
Q52KJ6	Adgra1
Q3V2C4	Adgra3
Q3UHD1	Adgrb1
H7BX74	Adgrb2
Q80ZF8	Adgrb3
Q61549	Adgre1
E9QJS7	Adgre5
Q8K209	Adgrg1
B7ZCD1	Adgrg4
E9Q3V9	Adgrl1
A0A0G2JDE3	Adgrl2
D3Z4V0	Adgrl3
D3Z593	Adgrl3
P00329	Adh1
P28474	Adh5
Q8R0N6	Adhfe1
Q99JT9	Adi1
Q8BRW2	Adipoq
Q53YY4	Adipor1
P55264	Adk
Q9Z103	Adnp
Q6PDY2	Ado
A0A1L1SSF2	Adpgk
P54923	Adprh
Q99KS6	Adprm
Q8CG72	Adprs
Q01338	Adra2a
Q3UYH7	Adrbk2
Q9JKV1	Adrm1
Q3TMB8	Adsl
B9EIE9	Adss
P28650	Adss1
E9Q8X9	Afap1
A0A0R4J1L6	Afap1l2
Q9QZQ1-2	Afdn
E9PYX7	Afdn
E9Q9C3	Afdn
Q9QZQ1	Afdn
D3YUD2	Afdn
E9Q852	Afdn
Q9ESC8	Aff4
Q3V384	Afg1l
Q920A7	Afg3l1
Q8JZQ2	Afg3l2
O89020	Afm
Q80WT5	Aftph
Q8BXK8	Agap1
E9Q3K3	Agap1
A0A1D5RLD2	Agap1
Q3UHD9	Agap2
A0A1D5RMG4	Agap3
Q8VHH5	Agap3
Q09LZ8	Agbl4
A0A087WNV1	Agfg1
Q3TBU7	Agfg2
Q80WC7	Agfg2
Q9ESW4	Agk
F8VPN4	Agl
A2VDG1	Ago1
Q8CJG0	Ago2
Q8CJF9	Ago3
A0A0R4J263	Agpat1
Q9D517	Agpat3
Q8K4X7	Agpat4
F8WGD9	Agpat5
A2AL50	Agps
M0QWP1	Agrn
A2ASQ1	Agrn
Q8VCN0	Agt
P11859	Agt
Q641K1	Agtpbp1
Q8CJF7	Ahctf1
Q3TF14	Ahcy
Q80SW1	Ahcyl1
F8WGT1	Ahcyl2
Q68FL4	Ahcyl2
Q6PAL7	Ahdc1
E9QP54	Ahi1
A0A1L1SQE2	Ahi1
E9Q616	Ahnak
A0A7N9VR94	Ahnak2
Q8BK64	Ahsa1
Q8N9S3	Ahsa2
Q3TIU3	Ahsg
Q8C4Q6	Aida
A1E2H8	Aif1
A0A0A6YWH2	Aif1l
B1AU25	Aifm1
Q8BUE4	Aifm2
Q3TY86	Aifm3
Q3TY86-2	Aifm3
Q3UZG4	Aimp1
Q8R010	Aimp2
O08915	Aip
A2ALI5	Ajap1
A2AJA9	Ajm1
Q9R0Y5	Ak1
Q9WTP6	Ak2
Q9WTP7	Ak3
Q9WUR9	Ak4
Q920P5	Ak5
O08715	Akap1
O88845	Akap10
E9Q777	Akap11
A0A668KLV9	Akap12
H3BIV5	Akap5
Q3UHR2	Akap6
Q8BVR3	Akap7
Q059U9	Akap8
A0A494B9L0	Akap8l
Q70FJ1	Akap9
E9QQ10	Akap9
B1AXD8	Akirin2
Q80XJ7	Akr1a1
Q540D7	Akr1a1
G5E895	Akr1b10
Q3TCL2	Akr1b3
P45377	Akr1b8
Q9DCT1	Akr1e2
Q8CG76	Akr7a2
Q8BS26	Akt1
F6R8S6	Akt1s1
Q9D1F4	Akt1s1
Q3TY95	Akt2
Q9WUA6	Akt3
Q05BP5	Aktip
Q9DD05	Alad
Q546G4	Alb
E9Q3Q6	Alcam
A0A1B0GSU0	Aldh16a1
Q3TWN8	Aldh18a1
P24549	Aldh1a1
Q62148	Aldh1a2
O35945	Aldh1a7
Q9CZS1	Aldh1b1
Q8R0Y6	Aldh1l1
Q8K009	Aldh1l2
P47738	Aldh2
Q8C3C9	Aldh3a2
Q99PH4	Aldh3a2
Q3TX25	Aldh3b1
Q8CHT0	Aldh4a1
Q8BWF0	Aldh5a1
Q9EQ20	Aldh6a1
Q9DBF1	Aldh7a1
Q3THE7	Aldh9a1
A6ZI44	Aldoa
Q9CPQ9	Aldoart1
A6ZI47	Aldoart2
P05063	Aldoc
Q921Q3	Alg1
Q3TZM9	Alg11
Q9DBE8	Alg2
Q9CTE8	Alg5
P97793	Alk
A2AKV6	Alkbh3
Q3TSG4	Alkbh5
Q8K2U2	Alkbh6
Q9D6Z0	Alkbh7
Q8BY60	Alkbh8
Q3TJD3	Alpl
Q920R0	Als2
O08583	Alyref
O09174	Amacr
Q07456	Ambp
F7CUP3	Amdhd2
Q8CCJ4	Amer2
Q8CCJ4-2	Amer2
Q3TCI2	Amfr
Q3U007	Amfr
Q80ZD8	Amigo1
B8JKU9	Amn1
Q8VHG2	Amot
F6YMV1	Amot
Q9D4H4	Amotl1
A2AE27	Ampd2
A0A1L1SRX2	Ampd3
A0A668KM31	Amph
Q8CFA2	Amt
B1AT60	Amz2
P53995	Anapc1
Q9CPX9	Anapc11
Q6ZPR8	Anapc2
Q91W96	Anapc4
Q3U5Y4	Anapc5
D3YU58	Anapc7
Q8VCU0	Angel1
Q8K1C0	Angel2
E9QNT8	Ank1
A0A0R4J1N7	Ank1
S4R2D6	Ank2
A0A1D5RLB2	Ank2
Q8C8R3-2	Ank2
Q8C8R3-4	Ank2
Q8C8R3-6	Ank2
G5E8K5	Ank3
S4R2K9	Ank3
W6PPR4	Ank3
A0A087WNU5	Ank3
A0A087WRP9	Ank3
G5E8K5-3	Ank3
B2KGG3	Ankfn1
Q810B6	Ankfy1
E9Q1M6	Ankhd1
B2RX15	Ankib1
Q6P1H6	Ankle2
Q3TPE9	Ankmy2
Q8BR16	Ankrd12
Q80UP5	Ankrd13a
Q3UX43	Ankrd13c
Q6PD24	Ankrd13d
E9Q804	Ankrd17
Q3UMR0	Ankrd27
C4TGC3	Ankrd27
Q505D1	Ankrd28
D3YVV3	Ankrd29
B2RW11	Ankrd34a
Q3UUF8	Ankrd34b
Q5SUE8	Ankrd40
E9QNQ2	Ankrd44
B2RXR6	Ankrd44
G3X9E0	Ankrd45
Q8BTZ5	Ankrd46
Q8VE42	Ankrd49
F7BE84	Ankrd50
Q8BTI7	Ankrd52
A2ARS0	Ankrd63
A0A3B2W7H4	Anks1
A0A3B2WAQ7	Anks1
Q8BIZ1	Anks1b
S4R2Q2	Anks1b
A0A0R4J2A6	Anks1b
A0A1L1SS34	Anln
Q8K298	Anln
Q8BH79	Ano10
A2AHL1	Ano3
Q8CA69	Ano4
Q6P9J9	Ano6
A0A1L1SR96	Ano8
D3Z7M9	Anp32a
O35381	Anp32a
Q9EST5	Anp32b
P97822	Anp32e
P97449	Anpep
Q91VW0	Antkmt
A0A0N4SUW7	Antxr1
Q4FJV4	Anxa1
Q4FK88	Anxa1
P97384	Anxa11
Q9CZI7	Anxa2
Q542G9	Anxa2
O35639	Anxa3
Q7TMN7	Anxa4
P97429	Anxa4
P48036	Anxa5
F8WIT2	Anxa6
P14824	Anxa6
Q922A2	Anxa7
O70423	Aoc3
Q8R387	Aox1
E9PYF7	Ap1ar
O35643	Ap1b1
Q8CC13	Ap1b1
Q5SVG5	Ap1b1
Q8CBB7	Ap1g1
P35585	Ap1m1
D3YXN0	Ap1s1
P61967	Ap1s1
Q9DB50	Ap1s2
P17426	Ap2a1
P17426-2	Ap2a1
P17427	Ap2a2
Q5SWR1	Ap2b1
Q5FWI9	Ap2m1
P62743	Ap2s1
Q9Z1T1	Ap3b1
Q9JME5	Ap3b2
O54774	Ap3d1
Q9JKC8	Ap3m1
Q8R2R9	Ap3m2
A0A286YDU3	Ap3s1
Q3U8S0	Ap3s1
Q6PAL3	Ap3s2
Q80V94	Ap4e1
Q9JKC7	Ap4m1
Q80VR5	Apaf1
B2RUJ5	Apba1
A0A0U1RPM0	Apba2
Q9QXJ1	Apbb1
B1AYC9	Apbb1ip
E9PWH3	Apbb2
Q3T9N0	Apbb2
B2RUG9	Apc
G5E832	Apc2
Q4JFI8	Apcs
A0A0R4J107	Apeh
P28352	Apex1
Q3UYQ4	Api5
O35841	Api5
Q9WVQ5	Apip
Q03157	Aplp1
Q9D7N9	Apmap
Q00623	Apoa1
P09813	Apoa2
P06728	Apoa4
E9Q1Y3	Apob
E9Q414	Apob
P34928	Apoc1
E9QP56	Apoc3
P51910	Apod
Q4FK40	Apoe
Q9CY42	Apoh
Q9DCZ4	Apoo
Q78IK4	Apool
Q6GR78	App
A0A2I3BQZ9	App
Q9DAX9	Appbp2
Q8K3H0	Appl1
Q3TGG0	Appl2
P08030	Aprt
Q02013	Aqp1
A0A0R4J0Z3	Aqp4
A2AQA7	Aqr
Q8CAD1	Araf
P04627	Araf
E9Q0P8	Araf
Q4LDD4	Arap1
E9QP44	Arap2
Q9WV31	Arc
Q5XJY5	Arcn1
P84078	Arf1
Q8BSL7	Arf2
P61205	Arf3
P61750	Arf4
Q9DD04	Arf4
P84084	Arf5
P62331	Arf6
V9GXM1	Arfgap1
Q99K28	Arfgap2
A0A0R4J0T8	Arfgap3
G3X9K3	Arfgef1
A2A5R2	Arfgef2
Q3UGY8	Arfgef3
G5E8V9-2	Arfip1
Q8K221	Arfip2
Q8BXL7	Arfrp1
A0A140LIS5	Arglu1
Q3UL36	Arglu1
Q8BQW4	Arhgap1
Q6Y5D8	Arhgap10
S4R248	Arhgap12
E9QAJ9	Arhgap17
Q3UIA2	Arhgap17
A0A2X0SYS9	ARHGAP18
D3YUH8	Arhgap20
A0A0A0MQE8	Arhgap21
B7ZCJ1	Arhgap21
G3UX38	Arhgap21
Q69ZH9	Arhgap23
D3Z5T4	Arhgap24
Q8BYW1	Arhgap25
E9QAQ3	Arhgap26
Q3UNZ6	Arhgap27
A6X8Z5	Arhgap31
S4R2G6	Arhgap32
Q811P8	Arhgap32
A0A2X0SFM8	ARHGAP33
B2RTN5	Arhgap35
H7BX46	Arhgap39
Q5SSM3	Arhgap44
D3Z7R7	Arhgap45
E9PYT0	Arhgap5
B9EKC3	Arhgap5
G3UZI7	Arhgap6
Q99PT1	Arhgdia
Q61599	Arhgdib
E9PUF7	Arhgef1
Q61210	Arhgef1
Q3UGZ6	Arhgef10
A4FUT6	Arhgef10l
A2AWP8	Arhgef10l
Q68FM7	Arhgef11
Q8R4H2	Arhgef12
Q80U35	Arhgef17
Q6P9R4-1	Arhgef18
H3BJU7	Arhgef2
A0A0R4J211	Arhgef25
D3YYY8	Arhgef26
A0A571BEH9	Arhgef28
Q8BW86	Arhgef33
Q7TNR9	Arhgef4
S4R189	Arhgef40
S4R2U9	Arhgef40
Q8K4I3	Arhgef6
Q9ES28	Arhgef7
Q3UTH8	Arhgef9
B1AXI2	Arhgef9
A2BH40	Arid1a
A0A338P6U8	Arid1b
E9Q7E2	Arid2
Q9Z1K5	Arih1
Q3TK92	Arih2
P61211	Arl1
Q9QXJ4	Arl10
Q640N2	Arl13b
Q8BIX3	Arl14ep
Q8BGR6	Arl15
Q9D0J4	Arl2
Q9D385	Arl2bp
Q543P7	Arl3
Q3TE09	Arl4c
Q80ZU0	Arl5a
Q6NXZ5	Arl5b
Q3TUM2	Arl6
B0LAE4	Arl6ip1
Q9JM93	Arl6ip4
Q8R5J9	Arl6ip5
Q8VEH3	Arl8a
Q9CQW2	Arl8b
Q9D7A8	Armc1
Q9D0L7	Armc10
Q8BNU0	Armc6
Q3UJZ3	Armc7
Q9DBR3-2	Armc8
G3X920	Armc8
Q9D2I5	Armc9
Q8BTE9	Armcx2
Q8BHS6	Armcx3
E9PWM3	Armcx4
Q6PD19	Armh3
Q8BT18	Armh4
A6H630	Armt1
Q61324	Arnt2
Q9R0Q6	Arpc1a
Q9WV32	Arpc1b
Q3U094	Arpc1b
Q9CVB6	Arpc2
Q9JM76	Arpc3
P59999	Arpc4
Q9CPW4	Arpc5
Q3UC32	Arpc5
Q9D898	Arpc5l
Q9D0A3	Arpin
E9Q827	Arpp19
Q9DCB4	Arpp21
E0CY19	Arpp21
J3QNU6	Arrb1
Q8BWG8	Arrb1
Q3TRC8	Arrb2
Q99KN1	Arrdc1
P50428	Arsa
A0A0R4J138	Arsb
Q3TYD4	Arsg
P98203	Arvcf
C0HK80	Arxes2
Q91WU5	As3mt
Q78P93	Asah1
B7ZN55	Asah2
A0A494B9A2	Asah2
E9QMI7	Asap1
H3BJY2	Asap1
Q6A074	Asap2
Q6BCN6	Asb6
Q9D8Z1	Ascc1
Q3UG63	Ascc2
E9PZJ8	Ascc3
Q9CQE6	Asf1a
E9PU93	Ash2l
Q6NXK8	Asic1
Q3UYD3	Asic2
Q91YI0	Asl
Q3TV20	Asns
Q61024	Asns
Q8R3P0	Aspa
Q8CBM2	Asph
A2AL71	Asph
Q8BQK0	Asph
A2AL79	Asph
Q2TA57	Asphd1
Q80VP9	Asphd2
Q8VBT9	Aspscr1
Q8C0M9	Asrgl1
P16460	Ass1
Q3UHD7	Astn1
Q80Z10	Astn2
Q9D5T0	Atad1
Q925I1	Atad3
Q8K341	Atat1
Q8BHE3	Atcay
J3QNU1	Ate1
A0A1L1SQ41	Ate1
Q640L6	Atf2
A0A087WR75	Atf7ip
A0A286YD93	Atg10
Q9D8Z6	Atg101
Q9CQY1	Atg12
Q91YI1	Atg13
Q8CDJ3	Atg14
Q8C0J2	Atg16l1
Q6P4T0	Atg2a
F6V3Y9	Atg2a
Q80XK6	Atg2b
Q9CPX6	Atg3
A0A0R4J065	Atg4b
Q3UYA5	Atg4c
Q99J83	Atg5
Q3TAB9	Atg7
Q3TM87	Atg7
A0A087WP33	Atg9a
Q9CWJ9	Atic
Q8BH66	Atl1
Q8BYP9	Atl2
Q6PA06	Atl2
Q91YH5	Atl3
O35126	Atn1
O08997	Atox1
F6Z4J2	Atp11a
Q3U2B7	Atp11b
E9QKK8	Atp11c
Q9Z1W8	Atp12a
Q9EPE9	Atp13a1
Q8VDN2	Atp1a1
Q6ZQ49	Atp1a2
A0A0G2JGX4	Atp1a3
Q9WV27	Atp1a4
Q3TV47	Atp1b1
Q3TSQ1	Atp1b1
P14231	Atp1b2
P97370	Atp1b3
G3UW46	Atp23
Q8R429	Atp2a1
O55143	Atp2a2
E9Q559	Atp2a3
G5E829	Atp2b1
A0A1W2P772	Atp2b1
S4R1C4	Atp2b2
F8WHB1	Atp2b2
A2ALL9	Atp2b3
Q0VF55	Atp2b3
D1FNM8	Atp2b4
H2BL43	Atp2b4
H3BIX7	Atp2c1
Q3TVY6	Atp2c1
Q64436	Atp4a
Q8C2Q8	Atp5c1
A2AKU9	Atp5c1
Q4FK74	Atp5d
Q03265	Atp5f1a
P56480	Atp5f1b
P56382	Atp5f1e
F8WHP8	Atp5j2
Q5EBI8	Atp5k
Q9CR84	Atp5mc1
Q06185	Atp5me
Q9CPQ8	Atp5mg
Q78IK2	Atp5mk
A0A1Y7VLP0	Atp5mpl
Q3TJD4	Atp5pb
Q9DCX2	Atp5pd
P97450	Atp5pf
Q9DB20	Atp5po
A0A6M8TZJ8	ATP6
Q3UCY7	Atp6ap1
Q1XID4	Atp6ap2
Q9Z1G4	Atp6v0a1
Q6NXX6	Atp6v0a1
P15920	Atp6v0a2
A3KML5	Atp6v0c
P51863	Atp6v0d1
P50516	Atp6v1a
P62814	Atp6v1b2
Q9Z1G3	Atp6v1c1
P57746	Atp6v1d
P50518	Atp6v1e1
Q9D1K2	Atp6v1f
Q5HZY7	Atp6v1g1
B0V2H4	Atp6v1g2
Q8BVE3	Atp6v1h
Q64430	Atp7a
A0A141CM32	ATP8
A1L332	Atp8a1
P70704	Atp8a1
P98200	Atp8a2
Q8C288	Atp9a
A2AQC3	Atp9a
A0A286YCV0	Atp9b
H3BLL2	Atpaf1
Q91YY4	Atpaf2
E9PV44	Atpif1
B9EIU3	Atrn
Q6A051	Atrnl1
Q61687	Atrx
J3QPR1	Atxn1
P28658	Atxn10
P0C7T6	Atxn1l
F6U2C2	Atxn2
O70305	Atxn2
A0A0U1RPL0	Atxn2l
Q546X9	Atxn3
Q3UD01	Atxn7l3b
Z4YK56	AU040320
A0A0R4J023	Auh
I6L970	Aup1
Q8CCC0	Aurkaip1
Q496R6	Aven
O88398	Avil
Q80U56	Avl9
Q8BGF0	AW551984
Q6P8K4	AW551984
Q64726	Azgp1
Q9QYP6	Azi2
F7A092	Azi2
Q3U679	B2m
Q920V1	B3galnt1
Q91Z92	B3galt6
Q3UJY2	B3gat3
P58158	B3gat3
Q8BHT6	B3glct
Q3UN35	B4galnt1
Q8BWP8	B4gat1
Q8C8L2	B630019K06Rik
A0A2I3BR56	Baalc
Q3UI43	Babam1
D3Z7P0	Babam2
Q8K3W0	Babam2
Q8C7R1	Bace1
Q61337	Bad
Q60739	Bag1
Q91YN9	Bag2
A6H663	Bag3
A6H6S8	Bag4
Q8CI32	Bag5
Q9Z1R2	Bag6
B1AZ46	Baiap2
E9Q350	Baiap3
Q91WX5	Bak1
O54962	Banf1
Q91XV3	Basp1
A0A1B0GS13	Bax
Q9Z277	Baz1b
P58686	Bbln
Q924Y0	Bbox1
Q3V3N7	Bbs1
Q9CWF6	Bbs2
A6H669	Bbs4
A2AUC6	Bbs5
Q8K2G4	Bbs7
B1ATV5	Bbs7
Q811G0	Bbs9
J3QPC3	BC024978
Q9R069	Bcam
Q61361	Bcan
Q61334	Bcap29
Q61335	Bcap31
Q61140	Bcar1
Q80YN3	Bcas1
Q9D287	Bcas2
Q3U5M2	Bcas2
F6VJ09	Bcas3
Q3TAC0	Bcas3
Q8CCN5	Bcas3
Q8CBC8	Bcat1
Q3TKJ1	Bcat1
A0A1B0GX27	Bcat2
Q9CWI3	Bccip
Q3U3J1	Bckdha
Q6P3A8	Bckdhb
A0A0U1RNL7	Bckdk
Q9QYE3	Bcl11a
Q99PV8	Bcl11b
Q9QWX2	Bcl2l1
P59017	Bcl2l13
Q9CXE2	Bcl7a
Q921K9	Bcl7b
Q9D219	Bcl9
Q8K019	Bclaf1
Q99NF1	Bco2
Q6PAJ1	Bcr
Q9CZP5	Bcs1l
Q80XN0	Bdh1
Q8JZV9	Bdh2
Q99NV8	BDNF
O88597	Becn1
A0A1B0GT88	Begain
Q6PFX2	Bend6
O35623	Bet1
A0A1B0GR53	Bet1l
Q8R079	Bfar
Q3UXK8	Bgn
O35490	Bhmt
Q8BR07	Bicd1
Q921C5-2	Bicd2
Q921C5	Bicd2
P70444	Bid
Q6P1B9	Bin1
O08539	Bin1
S4R1B8	Bin2
Q62210	Birc2
A0A1S6GWH6	Birc6
Q8VD62	Bles03
Q8R016	Blmh
D3YVM8	Bloc1s1
Q9CWG9	Bloc1s2
Q8VED2	Bloc1s4
Q9CY64	Blvra
Q923D2	Blvrb
Q8R1Y2	Bmerb1
Q91Z96	Bmp2k
P36895	Bmpr1a
O35607	Bmpr2
Q3V0N4	Bms1
Q6QD59	Bnip1
O55003	Bnip3
Q3TEW0	Bnip3l
Q08EE0	Bod1
E9Q6J5	Bod1l
Q3TH93	Bok
Q9D8S9	Bola1
Q8BGS2	Bola2
E9Q705	Bola3
Q3TIJ5	Bop1
E9Q2W8	Borcs5
Q9D6W8	Borcs6
Q9CRC6	Borcs7
Q9D6Y4	Borcs8
Q3TAQ8	Bpgm
P15327	Bpgm
Q3TDN8	Bphl
Q9Z0S1	Bpnt1
A0A1B0GRV0	Bpnt1
Q80V26	Bpnt2
A0A140LHY5	Bptf
E9Q6A7	Bptf
P28028-1	Braf
P28028	Braf
Q99MP8	Brap
E9QLK3	Brat1
A0A0J9YVI7	Brca2
P46737	Brcc3
Q7JJ13	Brd2
I7HPW1	Brd2
Q8K2F0	Brd3
Q4G5Y4	Brd3
A0A1B0GRB6	Brd3os
Q9ESU6	Brd4
Q8R3B7	Brd8
A0A0R4J175	Brd9
Q8BXV2	Bri3bp
Q920P3	Brinp1
Q6DFY8	Brinp2
Q499E0	Brinp3
Q9DCA5	Brix1
E9Q2V8	Brix1
Q91VR8	Brk1
Q3U1T3	Brms1l
Q8K2Q7	Brox
Q5RJI5	Brsk1
Q69Z98	Brsk2
G3FEZ6	Brsk2
Q80Y55	Bsdc1
K3W4Q8	Bsg
O88737	Bsn
A0ZVB6	Btaf1
Q5M8N6	Btbd1
E9Q6L8	Btbd10
B2RUH2	Btbd11
Q6GQW0	Btbd11
Q9DB72	Btbd17
E9PUS2	Btbd2
Q3TEG0	Btbd8
A0A1D5RL96	Btbd8
A0A0R4J131	Btd
Q3UJR8	Btf3
Q64152	Btf3
A2A7Z4	Btf3l4
A0A286YDT6	Btrc
A0A140LHA2	Bub3
Q6PGH1	Bud31
A0A087WQS2	Bzw1
Q91VK1	Bzw2
Q3TXB1	C1qa
Q3U6I5	C1qb
Q8R5L1	C1qbp
Q02105	C1qc
Q9ESN4	C1ql3
Q8R066	C1qtnf4
A0A0U1RNV1	C1qtnf5
Q14DT6	C1s1
E9Q3C1	C2cd2
Q80X80	C2cd2l
Q5HZI2	C2cd4c
A0A0N4SW58	C2cd5
A0A0N4SW93	C2cd5
P01027	C3
B9EIU2	C4a
B2RXW7	C4b
Q80SX2	C4bp
P06684	C5
E9Q6D8	C6
C6EQH2	C6EQH2
D3YXF5	C7
A2A998	C8a
Q8BH35	C8b
Q9DAC2	C8g
P06683	C9
Q6DFW0	C9orf72
P13634	Ca1
Q9WVT6	Ca14
P00920	Ca2
P16015	Ca3
Q64444	Ca4
Q9QZA0	Ca5b
P28651	Ca8
Q8VDY9	Caap1
Q06138	Cab39
Q9DB16	Cab39l
Q8K3M5	Cables2
D3Z1M4	Cabp1
Q6PDJ1	Cachd1
Q3UHN4	Cacna1a
A0A571BE75	Cacna1a
A2AIR9	Cacna1b
A0A087WS40	Cacna1c
A0A087WS83	Cacna1e
E9PWL1	Cacna1g
E9Q7P2	Cacna1i
Q14BH8	Cacna2d1
A0A411ACY8	Cacna2d1
Q6PHS9	Cacna2d2
Q6PHS9-5	Cacna2d2
Q9Z1L5	Cacna2d3
Q8R3Z5	Cacnb1
A0A0R4J194	Cacnb1
Q32MF3	Cacnb2
P54285	Cacnb3
Q8R0S4	Cacnb4
Q3ZB20	Cacng2
S4R247	Cacng3
Q9JJV5	Cacng3
A2AAU2	Cacng4
Q8VHW2	Cacng8
A0A1W2P6J2	Cactin
Q3TAW5	Cacul1
Q921D1	Cacul1
Q9CXW3	Cacybp
E9QAI5	Cad
Q8R5M8-4	Cadm1
G3UZM4	Cadm2
Q99N28	Cadm3
Q8R464	Cadm4
Q80TJ1-2	Cadps
A0A286YE00	Cadps
Q80TJ1-4	Cadps
Q80TJ1	Cadps
A4PI81	Cadps2
P12658	Calb1
Q08331	Calb2
E9Q7U2	Calcoco1
A2AR99	Calcrl
E9QA15	Cald1
E9Q0M9	Cald1
P0DP27	Calm2
B2MWM9	Calr
Q3TUF3	Calu
Q6XLQ8	Calu
Q3UY68	Camk1
Q8BW96	Camk1d
F6YRI7	Camk1g
P11798	Camk2a
F8WIS9	Camk2a
Q5SVI1	Camk2b
Q8BL41	Camk2b
Q5SVJ0	Camk2b
F6RWZ9	Camk2d
A0A0G2JGS4	Camk2d
A0A286YCB8	Camk2g
Q6ZWS7	Camk2g
A0A2I3BQP6	Camk2g
Q923T9	Camk2g
A0A286YCW8	Camk2g
Q6QWF9	Camk2n1
Q78WH7	Camk2n2
Q8BGR3	Camk4
Q8VBY2	Camkk1
Q8C078	Camkk2
B9EHP1	Camkmt
Q3UHL1	Camkv
P49070	Camlg
A0A0A0MQE5	Camsap1
B2RRE3	Camsap2
Q80VC9-14	Camsap3
A2A891	Camta1
B0QZH6	Camta2
Q6ZQ38	Cand1
Q6ZQ73	Cand2
Q8VCF1	Cant1
Q5SUC3	Canx
Q3TXE5	Canx
P40124	Cap1
Q9CYT6	Cap2
Q3UJ44	Capg
Q3UDG8	Capn1
O08529	Capn2
Q3TPL4	Capn5
Q9R1S8	Capn7
O88456	Capns1
Q60865	Caprin1
P47753	Capza1
Q5RKN9	Capza1
Q5DQJ3	Capza2
Q3TRH8	Capzb
P47757	Capzb
Q3V1V7	Car10
A0A1B0GRJ7	Car11
Q3UND9	Car7
Q5M9P7	Carhsp1
Q9WVG6	Carm1
D3Z030	Carmil1
S0DHL8	Carmil2
Q3UFQ8	Carmil3
Q80UY1	Carnmt1
E9PX09	Carns1
Q3UXN3	Cars
Q8BYM8	Cars2
A0A1B0GR87	Cars2
Q3UYI4	Cartpt
Q8K3W3	Casc3
Q7TN73	Casd1
O70589	Cask
B9EJ23	Cask
A0A067XG53	Cask
B1AUH5	Cask
Q6P9K8	Caskin1
Q8VHK1	Caskin2
P29452	Casp1
P70677	Casp3
Q9D089	Casp6
Q8C3Q0	Casp9
O09165	Casq1
E9PZ67	Casq2
Q8CE80	Cast
Q8CE04	Cast
Q8CAB8	Castor2
Q8C6E3	Cat
H3BKG0	Cav1
O54724	Cavin1
Q63918	Cavin2
Q91VJ2	Cavin3
E9Q6U0	Cbarp
E9PW07	Cbarp
Q3UYR3	Cbfb
P22682	Cbl
Q3TTA7	Cblb
Q3TSS3	Cbln1
Q9JHG0	Cbln3
Q8BME9	Cbln4
B2RXY7	Cbr1
Q542P5	Cbr2
Q8K354	Cbr3
Q91VT4	Cbr4
Q91WT9	Cbs
Q8VEH6	Cbwd1
Q9CYJ8	Cbx1
P83917	Cbx1
Q9DCC5	Cbx3
Q61686	Cbx5
Q3UK98	Cbx6
Q9D1C2	Cby1
Q8K1A6	Cc2d1a
F6XC25	Cc2d1b
Q8CH18	Ccar1
Q8VDP4	Ccar2
Q8VE99	Ccdc115
Q8R344	Ccdc12
A2AEV7	Ccdc120
Q9D8X2	Ccdc124
Q8BIS8	Ccdc126
E0CYX9	Ccdc127
A0A2R8VI68	Ccdc134
D3Z165	Ccdc136
E9QP94	Ccdc136
A2AST1	Ccdc141
F6V035	Ccdc149
Q3UHB8	Ccdc177
Q8C9S4	Ccdc186
Q9JIG7	Ccdc22
A0PK78	Ccdc25
Q8CEI3	Ccdc28a
Q3UFK1	Ccdc28a
Q8CEG5	Ccdc28b
Q3UHY7	Ccdc32
E9Q2S9	Ccdc43
Q0VBU4	Ccdc47
F6UK66	Ccdc50
Q3URS9	Ccdc51
D3YZP9	Ccdc6
F6TRJ8	Ccdc85a
E0CX32	Ccdc85a
E9Q6B2	Ccdc85c
A0A6I8MX08	Ccdc88a
Q5SNZ0	Ccdc88a
Q6VGS5	Ccdc88c
D3YW42	Ccdc9
Q8C3X2	Ccdc90b
Q0P6I6	Ccdc91
Q9D8L5	Ccdc91
Q8VDN4	Ccdc92
B9EKG1	Ccdc92b
Q7TQK5	Ccdc93
Q9DBT3	Ccdc97
Q8K2Y9	Ccm2
Q3UUW5	Ccnh
Q3U3M5	Ccnk
Q9QWV9	Ccnt1
Q8BGU5	Ccny
E9Q226	Ccnyl1
Q7TSH4	Ccp110
Q3URA7	Ccp110
Q543K2	Ccs
Q8QZT2	Ccsap
S4R211	Ccser2
Q6RUT7	Ccsmst1
Q542X7	Cct2
Q3U4U6	Cct3
P80315	Cct4
P80316	Cct5
Q52KG9	Cct6a
Q3TI62	Cct6a
Q61390	Cct6b
Q8C5Q5	Cct7
Q3TET0	Cct7
Q6A0F1	Cct8
Q8C1Y8	Ccz1
Q920X9	CD14
O35566	Cd151
Q3U0U7	Cd180
E9QMY1	Cd200
A0A3B2W812	Cd2ap
Q9JLQ0	Cd2ap
Q3U4A3	Cd2bp2
Q543Y2	Cd34
Q64314	Cd34
Q08857	Cd36
Q3UCS6	Cd38
P56528	Cd38
A2APM3	Cd44
A0A2R8VK70	Cd47
A0A2R8W6P0	Cd47
O55186	Cd59a
Q8BT06	Cd63
Q3UWG5	Cd81
Q3UII2	Cd82
P40240	Cd9
A2AP74	Cd99l2
Q8R219	Cda
P56389	Cda
Q8CII2	Cdc123
Q8R349	Cdc16
Q8BGZ4	Cdc23
Q99JP4	Cdc26
A2A6Q5	Cdc27
A0A1W2P7U1	Cdc34
A0A140T8I4	Cdc34b
Q61081	Cdc37
Q9CZP7	Cdc37l1
Q9DC48	Cdc40
P60766	Cdc42
P60766-1	Cdc42
B2RXX8	Cdc42bpa
A0A1Y7VKD5	Cdc42bpb
Q7TT50	Cdc42bpb
Q80UW5	Cdc42bpg
Q91W92	Cdc42ep1
Q8JZX9	Cdc42ep2
Q9JM96	Cdc42ep4
Q8BGH7	Cdc42se2
Q3UCF2	Cdc5l
Q8JZM7	Cdc73
Q61482	Cdebp
P70408	Cdh10
P55288	Cdh11
Q5RJH3	Cdh12
Q8VDK4	Cdh13
P33146	Cdh15
E9Q941	Cdh18
B2RXP4	Cdh19
Q3UIC2	Cdh2
Q9Z0M3	Cdh20
P39038	Cdh4
P55284	Cdh5
P97326	Cdh6
Q8BM92	Cdh7
Q8BRK4	Cdh8
P97291	Cdh8
F8WHU6	Cdh9
Q9DB75	Cdip1
A0A0U1RP13	Cdipt
P24788	Cdk11b
Q8R190	Cdk11b
Q69ZA1	Cdk13
Q6NVF8	Cdk14
Q91WP4	Cdk16
Q8K0D0	Cdk17
Q04899	Cdk18
Q8BKC7	Cdk19
G5E8L1	Cdk19
F2Z4B3	Cdk2ap1
Q9CYR7	Cdk4
P49615	Cdk5
B1AQH0	Cdk5r1
O35926	Cdk5r2
Q496T6	Cdk5r2
Q8BTW8	Cdk5rap1
Q99LM2	Cdk5rap3
Q3THG5	Cdk7
Q99J95	Cdk9
Q91WE6	Cdkal1
A0A0G2JGW6	Cdkl5
P46414	Cdkn1b
Q4FJM2	Cdkn1b
Q8BI72	Cdkn2aip
B2RWR4	Cdr2l
P98191	Cds1
Q99L43	Cds2
Q4VAA2	Cdv3
Q3UUZ3	Cebpz
Q8BTE5	Cebpzos
P28659	Celf1
S4R2U7	Celf2
V9GX43	Celf2
A0A0G2JDX3	Celf3
Q8CIN6	Celf3
Q7TSY6	Celf4
D3Z4T1	Celf5
Q7TN33	Celf6
Q9R0M0	Celsr2
Q5FWI3	Cemip2
Q9JKC6	Cend1
Q9QZ84	Cenpf
Q9CXS4	Cenpv
Q3UE03	Cep104
Q62036	Cep131
Q6P5D4	Cep135
Q6A065	Cep170
B9EIX2	Cep170b
Q99NF3	Cep41
Q3TUE7	Cep41
Q0VEJ0	Cep76
Q9CZ62	Cep97
A0A0A6YXR0	Cept1
D3Z5Y5	Cept1
Q8K4Q7	Cerk
Q924Z4	Cers2
H3BL50	Cers4
Q9EQG9	Cert1
P23953	Ces1c
Q9R1K9	Cetn2
Q8K4K1	Cetn4
A0A171EBL0	Cfap100
Q8BTU1	Cfap20
Q8CC70	Cfap300
Q8C6E0	Cfap36
Q8C6G1	Cfap410
B1AV75	Cfap418
Q3UEG8	Cfb
B7ZNS9	Cfd
O88271	Cfdp1
P06909	Cfh
Q61129	Cfi
P18760	Cfl1
Q3UHW9	Cfl2
Q8BHG9	Cggbp1
B2RY19	Cgnl1
E9Q7T7	Chadl
Q8K327	Champ1
Q8BQV2	Chat
Q7TNL9	Chchd10
Q9CRB9	Chchd3
D3Z0L4	Chchd3
Q8VEA4	Chchd4
Q91VN4	Chchd6
Q8K2Q5	Chchd7
Q9CXF7	Chd1l
E9PZM4	Chd2
B1AR17	Chd3
Q5DTP7	Chd4
E9PYU4	Chd5
Q09XV5	Chd8
Q8BJ64	Chdh
Q8BIU1	Chdh
G3UYC5	Chek1
G5E8I8	Cherp
P26339	Chga
P16014	Chgb
Q922Q9	Chid1
O35744	Chil3
O55229	Chkb
P70232-2	Chl1
P70232	Chl1
A2AD03	Chm
Q921W0	Chmp1a
Q99LU0	Chmp1b1
Q9DB34	Chmp2a
Q8BJF9	Chmp2b
Q9CQ10	Chmp3
Q9D8B3	Chmp4b
Q9D7S9	Chmp5
B1AZ39	Chmp6
Q8R1T1	Chmp7
Q91V57	Chn1
Q3V2R3	Chn2
Q9D1P4	Chordc1
P61022	Chp1
Q8C025	Chpt1
P12657	Chrm1
Q9ERZ4	Chrm2
Q9ERZ3	Chrm3
Q0VBU3	Chrm4
A0A0G2JG64	Chrnb2
Q80WV3	Chst2
Q8CEL5	Chsy3
Q2VPR3	Chtop
Q3TPN9	Chuk
Q99KN2	Ciao1
Q9DCL2	Ciao2a
F8WHV1	Ciao2b
A0A494BA87	Ciao3
Q7TMW6	Ciao3
Q8WTY4	Ciapin1
Q9Z0F4	Cib1
Q8BP22	Cibar1
Q924A2	Cic
P60824	Cirbp
Q91WS0	Cisd1
Q9CQB5	Cisd2
B3DFI8	Cisd3
P49025	Cit
Q8BMK4	Ckap4
Z4YL78	Ckap5
Q04447	Ckb
P07310	Ckm
Q545N7	Ckmt1
A0A087WQ31	Clasp1
E9Q6L0	Clasp1
Q80TV8	Clasp1
Q8BRT1-5	Clasp2
F7DCH5	Clasp2
E9Q8N5	Clasp2
Q8CFC7	Clasrp
A2AEM2	Clcc1
A0A338P673	Clcn2
Q8K4W8	Clcn3
A0A1B0GT29	Clcn4
Q9WVD4	Clcn5
A2A7F6	Clcn6
E9PYL4	Clcn7
Q9Z0S6	Cldn10
Q921J6	Cldn10
Q60771	Cldn11
Q9ET43	Cldn12
Q9CQX5	Cldnd1
Q80U30	Clec16a
P0C7M9	Clec2l
P52194	Clgn
Q542F1	Clic1
Q9QYB1	Clic4
Q9CYD1	Clic5
Q8BHB9	Clic6
Q5SUH6	Clint1
Q5SUH7	Clint1
F8WIA1	Clip1
Q922J3	Clip1
D3Z2Z1	Clip1
D3Z3M7	Clip1
Q9Z0H8	Clip2
B9EHT4	Clip3
A0A2R8VJW4	Clip4
Q8C5W0	Clmn
Q8C1H8	Clmp
D6RE34	Cln6
Q923F1	Clns1a
Q99LI9	Clp1
Q3URM1	Clpb
Q3UGW4	Clpp
Q8VBZ3	Clptm1
Q8BXA5	Clptm1l
Q6P8N8	Clpx
Q9EPL2-2	Clstn1
Q9EPL2	Clstn1
Q9ER65	Clstn2
D3Z601	Clstn3
Q6PFA2	Clta
O08585	Clta
Q6IRU5	Cltb
Q3TWZ9	Cltb
F6Z1R4	Cltc
Q549A5	Clu
A0A0R4J140	Cluh
Q9D4C9	Clvs1
Q8BG92	Clvs2
Q8R4N0	Clybl
A0A0R4J0B4	Cmas
Q8R1G2	Cmbl
Q61908	Cmc4
Q9D486	Cmip
B2RY70	Cmip
Q9DBP5	Cmpk1
Q3U5Q7	Cmpk2
Q9CZT6	Cmss1
Q8CJ61	Cmtm4
Q45TP8	Cmtm5
Q9DBC3	Cmtr1
Q3ULK8	Cnbp
Q3U5V2	Cnbp
Q9D1A2	Cndp2
Q80YA9	Cnksr2
Q8BMA3	Cnksr3
B2RSH3	Cnn1
Q543F3	Cnn2
Q9DAW9	Cnn3
Q0GA42	Cnnm1
Q3TWN3	Cnnm2
Q32NY4	Cnnm3
Q69ZF7	Cnnm4
Q6ZQ08	Cnot1
Q6ZQ08-4	Cnot1
A0A1L1SS47	Cnot10
Q8BH15	Cnot10
Q9CWN7	Cnot11
A0A1S6GWJ6	Cnot2
Q8C5L3-2	Cnot2
Q8K0V4	Cnot3
Q8BT14	Cnot4
Q8VEG6	Cnot6l
Q543X5	Cnot7
Q9D8X5	Cnot8
Q9JKY0	Cnot9
Q3TYV5	Cnp
Q3TYL9	Cnp
A0A1W2P729	Cnpy2
Q9DAU1	Cnpy3
Q8BQ47	Cnpy4
P47746	Cnr1
Q5M8N0	Cnrip1
Q8CBC4	Cnst
Q3UVR2	Cntfr
P12960	Cntn1
Q61330	Cntn2
Q07409	Cntn3
Q69Z26	Cntn4
E0CXE3	Cntn6
O54991	Cntnap1
E9QNF7	Cntnap2
Q8BPP6	Cntnap4
Q0V8T9	Cntnap5a
B2RXX1	Cntrl
Q8CB62	Cntrob
Q9D2R6	Coa3
Q99M07	Coa5
Q8BGD8	Coa6
Q921H9	Coa7
Q9CQW7	Coa8
Q9DBL7	Coasy
B2RWU4	Cobl
F6RR81	Cobl
Q3UMF0	Cobll1
Q62507	Coch
Q3TR89	Cog1
Q3TAN4	Cog2
Q921L5	Cog2
E9QL65	Cog3
Q8CI04	Cog3
Q8R1U1	Cog4
Q8C0L8	Cog5
Q8R3I3	Cog6
Q3UM29	Cog7
Q3U5F9	Cog8
E9Q284	Coil
Q60847	Col12a1
O35206	Col15a1
P39061-1	Col18a1
P11087	Col1a1
B2RQQ8	Col4a2
Q04857	Col6a1
Q02788	Col6a2
A0A087WS16	Col6a3
Q8K297	Colgalt1
Q3UGT3	Commd1
Q8JZY2	Commd10
F7BCN0	Commd1b
Q497T6	Commd2
Q63829	Commd3
Q9CQ02	Commd4
Q8R395	Commd5
B7ZNP2	Commd6
Q56A13	Commd7
Q4QQP1	Commd8
Q8K2Q0	Commd9
O88587	Comt
Q8BIG7	Comtd1
Q8CIE6	Copa
Q9JIF7	Copb1
O55029	Copb2
O89079	Cope
Q9QZE5	Copg1
Q922G9	Copg2
Q9QXK3	Copg2
P61202	Cops2
Q3UQL2	Cops3
Q3TIJ1	Cops4
Q14AI7	Cops4
O35864	Cops5
Q3UIT2	Cops6
Q9CZ04	Cops7a
Q9CZ04-2	Cops7a
Q8BV13	Cops7b
Q8VBV7	Cops8
Q542M2	Copz1
A0A1W2P7J1	Coq10a
Q3UQM8	Coq3
B7ZCV4	Coq4
Q9CXI0	Coq5
Q8R1S0	Coq6
A0A140LIF0	Coq7
Q60936	Coq8a
Q566J8	Coq8b
F6SFF5	Coq9
Q3U232	Coro1a
Q9WUM3	Coro1b
Q5PPQ7	Coro1c
Q3U4G8	Coro2a
Q8BH44	Coro2b
Q920M5	Coro6
Q9D2V7	Coro7
Q544F6	Cotl1
A0A286T4B5	COX1
Q3T981	Cox10
Q6P8I6	Cox11
Q8BH51	Cox14
Q8BJ03	Cox15
A0A0G2JFK4	Cox19
Q9D7J4	Cox20
A0A141CM47	COX3
P19783	Cox4i1
P12787	Cox5a
P19536	Cox5b
P43024	Cox6a1
P56391	Cox6b1
Q9CPQ1	Cox6c
P56392	Cox7a1
P48771	Cox7a2
Q3UDK5	Cox7a2l
P17665	Cox7c
G3X8Q5	Cp
Q9JHH6	Cpb2
O89001	Cpd
Q00493	Cpe
Q812E0	Cpeb2
A0A0R4J102	Cpeb3
Q7TN98	Cpeb4
P63040	Cplx1
P84086	Cplx2
Q8R1B5	Cplx3
Q80V42	Cpm
Q9JJN5	Cpn1
Q9DBB9	Cpn2
Q642I5	Cpn2
Q8C166	Cpne1
P59108	Cpne2
Q8BT60	Cpne3
Q8BLR2	Cpne4
Q9D6C8	Cpne4
Q8JZW4	Cpne5
E9Q1V2	Cpne5
Q9Z140	Cpne6
Q3UYN2	Cpne6
Q0VE82	Cpne7
Q9DC53	Cpne8
Q8BRJ6	Cpne9
P36552	Cpox
Q8BFS6	Cpped1
A0A2I3BS14	Cpq
Q8C196	Cps1
A0A2R8VK76	Cpsf1
Q9EPU4	Cpsf1
O35218	Cpsf2
Q3U057	Cpsf3
B2LVG5	Cpsf4
Q6NVF9	Cpsf6
Q8BTV2	Cpsf7
Q3UGT1	Cpt1a
Q8BGD5	Cpt1c
P52825	Cpt2
A0A0A6YY75	Cr1l
Q64735	Cr1l
P62965	Crabp1
P22935	Crabp2
E9Q5L4	Cracd
E9Q3M9	Cracdl
F7B0R9	Cracdl
O88843	Cradd
H7BX88	Crat
Q8C7D2	Crbn
O35427	Crcp
Q62347	Creb1
P45481	Crebbp
Q91XD7	Creld1
A0A217FL62	Crhbp
Q9DCT8	Crip2
Q8JZR2	Crk
Q64010	Crk
P47941	Crkl
Q6P1J1	Crmp1
P97427	Crmp1
P63154	Crnkl1
Q8CJ40	Crocc
Q9DC50	Crot
I6L966	Crp
A0A1Y7VM96	Crppa
Q8R555	Crtac1
Q68ED7	Crtc1
Q9R194	Cry2
Q52L78	Cryab
E9PYP8	Crybb1
A0A338P6N4	Crybg3
A7VMV2	Cryl1
Q3UPX0	Crym
P47199	Cryz
Q921W4	Cryzl1
Q3UNZ8	Cryzl2
Q9CZU6	Cs
Q9DBE0	Csad
Q91YQ3	Csdc2
Q3U1S6	Csde1
Q9ERK4	Cse1l
Q0P635	Csf1r
P41241	Csk
Q9DAM4	Csl
Q923L3	Csmd1
V9GX34	Csmd2
E9PWJ0	Csmd3
Q3U772	Csnk1a1
Q3UBT6	Csnk1d
Q9JMK2	Csnk1e
Q8BTH8	Csnk1g1
A0A0U1RPM8	Csnk1g1
Q8BVP5	Csnk1g2
Q8C4X2	Csnk1g3
Q60737	Csnk2a1
Q545V8	Csnk2a2
N0E634	Csnk2b
P67871	Csnk2b
Q8VHY0	Cspg4
Q71M36	Cspg5
P97315	Csrp1
Q71V27	Csrp2
Q3U5K7	Cst3
Q62426	Cstb
Q99LC2	Cstf1
B3V097	Cstf2
Q8C7E9	Cstf2t
Q99LI7	Cstf3
A0A0J9YU62	Ctbp1
Q3UIX8	Ctbp2
Q102J0	Ctbs
E0CXE7	Ctc1
Q3UYZ8	Ctcf
Q7TSG2	Ctdp1
Q8VCN5	Cth
A2RRY6	Cthrc1
E9Q1U6	Ctif
Q3TGQ3	Ctnna1
Q545R0	Ctnna1
E0CXB9	Ctnna2
Q61301-3	Ctnna2
Q14DP5	Ctnna3
A4GE64	Ctnna3
Q02248	Ctnnb1
Q9JJN6	Ctnnbip1
Q9CWL8	Ctnnbl1
Q3UKS4	Ctnnbl1
P30999	Ctnnd1
D3Z2H2	Ctnnd1
E9Q8Z5	Ctnnd1
O35927	Ctnnd2
P70698	Ctps1
P70303	Ctps2
Q05DK2	Ctr9
Q9D2D1	Ctsa
P10605	Ctsb
Q9DCV1	Ctsc
Q8C243	Ctsd
Q9R013	Ctsf
Q922Q7	Ctsh
Q3UWH6	Ctsl
Q8BSZ5	Ctss
Q9ES94	Ctsz
Q60598	Cttn
B9EJA2	Cttnbp2
Q99LJ0	Cttnbp2nl
Q99J10	Ctu1
Q3U308	Ctu2
G3UXB4	Ctu2
F2Z3X3	Cuedc1
Q9CXX9	Cuedc2
Q3TPM3	Cul1
Q9WTX6	Cul1
Q571A2	Cul2
Q9JLV5	Cul3
Q3TCH7	Cul4a
A2A432	Cul4b
Q9D5V5	Cul5
S4R1Y1	Cul9
Q3UY34	Custos
Q9CQ89	Cuta
F8WHX2	Cutc
H3BJN3	Cux1
H3BK24	Cux1
Q5BL05	Cux1
Q9JHS9	Cwc15
B1AYU7	Cwc22
Q3TKY6	Cwc27
Q8CI33	Cwf19l1
Q8C9Y1	Cx3cl1
P97792	Cxadr
Q3TV22	Cxadr
A0A654IDS7	Cxno
A0A654ICL5	Cxnp1
Q3UIZ4	Cxxc1
A0A494B9T4	Cxxc5
G5E850	Cyb5a
Q3TH64	Cyb5b
Q9DB73	Cyb5r1
Q9DCN2	Cyb5r3
Q3TDX8	Cyb5r4
Q3TYS2	Cybc1
Q9D0M3	Cyc1
P62897	Cycs
A0A0R4J119	Cyfip1
Q7TMB8	Cyfip1
Q6PGK0	Cyfip2
Q5SQX6	Cyfip2
Q9CX80	Cygb
Q9QXA1	Cyhr1
H3BIV6	Cyhr1
Q3V028	Cyld
Q80Y48	Cyp20a1
Q91W87	Cyp2d22
Q3UNV2	Cyp2j11
Q924D1	Cyp2j9
D3Z7F1	Cyp2s1
Q9WVK8	Cyp46a1
Q9EP75	Cyp4f14
Q8VCA4	Cyp4f15
A2A9Y7	Cyp4x1
Q8K0C4	Cyp51a1
Q3USU4	Cyp7b1
Q8BHZ0	Cyria
Q921M7	Cyrib
A0A2I3BQK1	Cyrib
A0A0R4J216	Cys1
D3YVS7	Cystm1
Q570Y7	Cyth1
Q99KH2	Cyth2
Q3TXK1	Cyth3
Q8BHG2	Czib
Q3UFC3	D130043K22Rik
B2RS43	D17H6S53E
Q8CIM3	D2hgdh
A0A2R8VHF1	D430041D05Rik
D3YTS3	D630045J12Rik
Q91YN0	D6Wsu163e
Q8R1F0	D8Ertd738e
Q6ZQ74	Daam1
Q80U19	Daam2
P97318	Dab1
P98078	Dab2
A2AUX5	Dab2ip
Q3UHC7-3	Dab2ip
P61804	Dad1
Q8CBE6	Dag1
A4FU75	Dagla
Q91WC9	Daglb
A0A0A6YW92	Dalrd3
A0A0R4J203	Dao
G3X9M0	Dap3
Q80YE7	Dapk1
Q05A21	Dapk3
Q922B2	Dars1
Q8BIP0	Dars2
Q9JII5	Dazap1
Q64237	Dbh
Q548W7	Dbi
Q9QXS6	Dbn1
A0A0R4J1E3	Dbn1
Q62418	Dbnl
F6ZYX6	Dbr1
Q923B1	Dbr1
P53395	Dbt
Q80TR8	Dcaf1
Q3UD98	Dcaf11
Q80T85	Dcaf5
Q9DC22	Dcaf6
Q3U3H9	Dcaf7
Q8N7N5	Dcaf8
Q8BHC4	Dcakd
P70211	Dcc
Q3TZP5	Dcc
E9PVD3	Dchs1
P43346	Dck
A0A0G2JGQ6	Dclk1
Q9JLM8	Dclk1
H7BX36	Dclk1
Q6PGN3-3	Dclk2
Q3UKR1	Dcn
Q91YD3	Dcp1a
B9EIX0	Dcp1b
Q9DAR7	Dcps
E9Q586	Dctn1
E9Q3M3	Dctn1
Q3TPZ5	Dctn2
Q9Z0Y1	Dctn3
Q3TQY2	Dctn4
Q9QZB9	Dctn5
Q9WUB4	Dctn6
Q9QY93	Dctpp1
Q8BZJ7	Dcun1d2
Q8K0V2	Dcun1d3
Q8C5X2	Dcun1d4
A0A1L1SSU2	Dcun1d5
Q3V349	Dcx
Q91X52	Dcxr
Q9D9Z5	Dda1
Q9CWS0	Ddah1
Q99LD8	Ddah2
Q3U1J4	Ddb1
Q5SUV8	Ddc
Q2XP45	Ddhd1
F8WIJ5	Ddhd1
Q80Y98	Ddhd2
A2ADY9	Ddi2
Q80TS7	Ddn
O54734	Ddost
O35407	Ddr1
Q80WW9	Ddrgk1
Q3UNI8	Ddt
Q91VR5	Ddx1
Q501J6	Ddx17
Q8K363	Ddx18
Q61655	Ddx19a
Q8BZY3	Ddx19b
Q8R4Z6	Ddx20
Q6PCP0	Ddx21
D3Z0M9	Ddx23
Q9QY15	Ddx25
Q9CWT6	Ddx28
Q3U837	Ddx39a
Q9Z1N5	Ddx39b
[truncated: 7,083 more rows]

## Sheet: b PSDpa1-Normalized
Protein FDR Confidence: Combined	Accession	Abundances (Normalized): 126, PS-2	Abundances (Normalized): 127N, PS-3	Abundances (Normalized): 127C, PD-2	Abundances (Normalized): 128N, PD-3	Abundances (Normalized): 128C, PD-4	Abundances (Normalized): 129N, PS-4	Abundances (Normalized): 129C, AD-1	Abundances (Normalized): 130N, AD-2	Abundances (Normalized): 130C, AD-3	Abundances (Normalized): 131, AD-4	FASTA Title Lines	Exp. q-value: Combined	Sum PEP Score	Coverage [%]	# Peptides	# PSMs	# Unique Peptides	# AAs
High	P05213	168544	174006	169680	178454	168166	173900	166960	168770	170362	169918	>sp|P05213|TBA1B_MOUSE Tubulin alpha-1B chain OS=Mus musculus OX=10090 GN=Tuba1b PE=1 SV=2	0	561.592	82	37	1454	0	451
High	P68372	122772	124644	120421	120459	119719	129327	120761	121134	123324	117396	>sp|P68372|TBB4B_MOUSE Tubulin beta-4B chain OS=Mus musculus OX=10090 GN=Tubb4b PE=1 SV=1	0	552.343	84	34	1250	1	445
High	A8DUK4	96580.6	183774	99342.3	103768	99805.1	104924	164870	83672.1	112232	123812	>tr|A8DUK4|A8DUK4_MOUSE Beta-globin OS=Mus musculus OX=10090 GN=Hbb-bs PE=1 SV=1	0	250.439	96	15	1107	0	147
High	Q3UAF6	110434	111442	106887	110806	107774	111437	108995	110360	111289	107773	>tr|Q3UAF6|Q3UAF6_MOUSE Uncharacterized protein OS=Mus musculus OX=10090 GN=Actb PE=2 SV=1	0	426.556	71	24	1108	0	375
High	A3KGU9	105255	103882	104200	104457	105246	104870	104209	106412	105154	103485	>tr|A3KGU9|A3KGU9_MOUSE Spectrin alpha chain, non-erythrocytic 1 OS=Mus musculus OX=10090 GN=Sptan1 PE=1 SV=2	0	2092.26	76	219	1176	0	2498
High	Q62261	81235.3	78883.1	80191.2	79919.4	80427.6	78164.6	80266.7	81172.4	80311.1	78598.2	>sp|Q62261|SPTB2_MOUSE Spectrin beta chain, non-erythrocytic 1 OS=Mus musculus OX=10090 GN=Sptbn1 PE=1 SV=2	0	1710.63	72	177	881	161	2363
High	Q6ZQ49	77690.9	77842.4	80288.2	80724.9	77565.1	79944.4	76566.2	77504.8	76808.6	79153.9	>tr|Q6ZQ49|Q6ZQ49_MOUSE Sodium/potassium-transporting ATPase subunit alpha (Fragment) OS=Mus musculus OX=10090 GN=Atp1a2 PE=2 SV=1	0	712.286	57	63	764	40	1022
High	Q80U89	76055.9	75874	77928.1	76941.6	78364.5	76233.3	75961	77325.1	76403.9	76897	>tr|Q80U89|Q80U89_MOUSE MKIAA0034 protein (Fragment) OS=Mus musculus OX=10090 GN=mKIAA0034 PE=3 SV=2	0	1164.07	63	97	862	84	1684
High	O08553	75679	77220.1	69222.3	73492.7	71706.1	82232.2	73519.9	73779.3	75904.4	69598.2	>sp|O08553|DPYL2_MOUSE Dihydropyrimidinase-related protein 2 OS=Mus musculus OX=10090 GN=Dpysl2 PE=1 SV=2	0	577.085	86	38	754	33	572
High	Q9JHU4	71390.3	69649.2	73641.6	72403.9	73109.3	68190.1	72528.2	74627.5	71566.9	74622.3	>sp|Q9JHU4|DYHC1_MOUSE Cytoplasmic dynein 1 heavy chain 1 OS=Mus musculus OX=10090 GN=Dync1h1 PE=1 SV=2	0	1672.55	56	234	799	233	4644
High	P52480	67739.6	68780.6	64242.5	66414.5	64815.9	72738.5	66940.7	66502.8	68173.2	65126.1	>sp|P52480|KPYM_MOUSE Pyruvate kinase PKM OS=Mus musculus OX=10090 GN=Pkm PE=1 SV=4	0	601.383	78	46	563	5	531
High	A0A0A0MQF6	67711	68084.5	63674.7	65921.6	64223.4	71285.7	65740.4	64391.9	67450.7	64073.3	>tr|A0A0A0MQF6|A0A0A0MQF6_MOUSE Glyceraldehyde-3-phosphate dehydrogenase OS=Mus musculus OX=10090 GN=Gapdh PE=1 SV=1	0	391.249	74	24	679	2	359
High	A0A0G2JGX4	63193.9	63275.2	61880.5	62368.9	60642.4	63718.3	62148.2	62800.4	62417.4	61789.3	>tr|A0A0G2JGX4|A0A0G2JGX4_MOUSE Sodium/potassium-transporting ATPase subunit alpha OS=Mus musculus OX=10090 GN=Atp1a3 PE=1 SV=1	0	808.829	59	63	1030	41	1026
High	Q5FW97	59744.2	59429.8	62280.7	61720.2	62666.2	58902.3	60395.3	61631.1	59733.1	62501.9	>tr|Q5FW97|Q5FW97_MOUSE 2-phospho-D-glycerate hydro-lyase OS=Mus musculus OX=10090 GN=EG433182 PE=1 SV=1 >sp|P17182|ENOA_MOUSE Alpha-enolase OS=Mus musculus OX=10090 GN=Eno1 PE=1 SV=3	0	431.79	81	32	581	25	434
High	Q3TH56	58432.7	58307.4	60981	60261.7	60338.5	58324.3	58623.5	60644.2	58851.9	60104.9	>tr|Q3TH56|Q3TH56_MOUSE Uncharacterized protein OS=Mus musculus OX=10090 GN=Hspa8 PE=2 SV=1	0	494.441	72	42	538	1	646
High	A0A411P8U6	54092.3	56223.9	62703.3	64586.3	59142.6	53083.1	55631	56868.3	53418.9	61802.9	>tr|A0A411P8U6|A0A411P8U6_MOUSE Myelin basic protein (Fragment) OS=Mus musculus OX=10090 GN=Mbp PE=2 SV=1	0	135.716	50	15	436	0	294
High	P56480	55441.3	55613.3	52890	54698	53628.6	56028.1	53645.3	53970.2	54425	52602.8	>sp|P56480|ATPB_MOUSE ATP synthase subunit beta, mitochondrial OS=Mus musculus OX=10090 GN=Atp5f1b PE=1 SV=2	0	531.71	73	29	618	29	529
High	A0A668KLC6	52993	50257.5	54297.8	53740.5	54885.4	49393.3	52614.4	55970.2	53749.8	54462.8	>tr|A0A668KLC6|A0A668KLC6_MOUSE Microtubule-associated protein OS=Mus musculus OX=10090 GN=Map2 PE=1 SV=1	0	902.144	60	104	458	2	1989
High	Q04447	52995	55805.1	49297.6	51636.2	50068.7	57111.9	54292.5	52208.1	55245.6	49804.3	>sp|Q04447|KCRB_MOUSE Creatine kinase B-type OS=Mus musculus OX=10090 GN=Ckb PE=1 SV=1	0	391.969	75	28	541	26	381
High	O08599	53692.4	51096.4	49425.6	51083.3	51269.7	50457.1	51339.8	52326.2	51554.5	49497.7	>sp|O08599|STXB1_MOUSE Syntaxin-binding protein 1 OS=Mus musculus OX=10090 GN=Stxbp1 PE=1 SV=2	0	488.9	68	44	430	4	594
High	Q8C8R3-2	51547.6	51143.4	49155.1	50679.4	49987.1	51317.8	50734.2	51643.6	51493.2	48646.7	>sp|Q8C8R3-2|ANK2_MOUSE Isoform 2 of Ankyrin-2 OS=Mus musculus OX=10090 GN=Ank2	0	1291.38	57	164	547	5	3926
High	A2ARP8	49475.5	48173.9	50401.7	49792.2	50397.6	48769.8	49561.4	51239	49246.4	50831.6	>tr|A2ARP8|A2ARP8_MOUSE Microtubule-associated protein 1A OS=Mus musculus OX=10090 GN=Map1a PE=1 SV=1	0	938.294	52	125	482	123	3014
High	Q7TMM9	51060.1	50823.1	44428.1	47441.1	46059	54037.4	48279	47051.3	50720.9	44506.1	>sp|Q7TMM9|TBB2A_MOUSE Tubulin beta-2A chain OS=Mus musculus OX=10090 GN=Tubb2a PE=1 SV=1	0	564.08	84	34	1315	2	445
High	Q60932	47404	47190.6	50539	49964.1	50057.2	45650.5	46557.3	47845	46211.6	48318.5	>sp|Q60932|VDAC1_MOUSE Voltage-dependent anion-selective channel protein 1 OS=Mus musculus OX=10090 GN=Vdac1 PE=1 SV=3	0	284.459	82	25	443	23	296
High	Q3TYV5	48596	47630.4	47080.5	49674.8	44387.6	48595.5	47370.6	48395.1	45413.4	48933.8	>tr|Q3TYV5|Q3TYV5_MOUSE 2',3'-cyclic-nucleotide 3'-phosphodiesterase OS=Mus musculus OX=10090 GN=Cnp PE=2 SV=1 >sp|P16330|CN37_MOUSE 2',3'-cyclic-nucleotide 3'-phosphodiesterase OS=Mus musculus OX=10090 GN=Cnp PE=1 SV=3	0	308.818	75	35	399	34	420
High	P14873	45363.4	44622.4	48317.4	48577.5	48495.9	42499.9	47129.7	49016.8	45776.4	49406.6	>sp|P14873|MAP1B_MOUSE Microtubule-associated protein 1B OS=Mus musculus OX=10090 GN=Map1b PE=1 SV=2	0	1075.59	57	118	479	116	2464
High	Q91VB8	37477.1	74202.9	40985.2	40420.1	40386.9	41318.3	65469.4	32758.2	44714	49268.7	>tr|Q91VB8|Q91VB8_MOUSE Alpha globin 1 OS=Mus musculus OX=10090 GN=Hba-a1 PE=1 SV=1	0	176.316	89	10	477	0	142
High	P46460	46567.8	45309.3	47453.4	46133	46883.2	44512	45057.7	46150.7	45545.2	45803.1	>sp|P46460|NSF_MOUSE Vesicle-fusing ATPase OS=Mus musculus OX=10090 GN=Nsf PE=1 SV=2	0	466.787	68	53	417	52	744
High	P07901	40545	42077	47910.5	47788.1	47570.7	41515.3	44457.3	49650.1	41694.9	52127.7	>sp|P07901|HS90A_MOUSE Heat shock protein HSP 90-alpha OS=Mus musculus OX=10090 GN=Hsp90aa1 PE=1 SV=4 >tr|Q80Y52|Q80Y52_MOUSE Heat shock protein 90, alpha (Cytosolic), class A member 1 OS=Mus musculus OX=10090 GN=Hsp90aa1 PE=1 SV=2	0	508.86	68	58	419	40	733
High	O88935	45291.9	44122.4	47597.5	46395.1	47900.4	43157.5	43495.9	45107.6	44016.5	46266.2	>sp|O88935|SYN1_MOUSE Synapsin-1 OS=Mus musculus OX=10090 GN=Syn1 PE=1 SV=2	0	574.136	80	40	492	37	706
High	Q9QXS1	43120.7	42978.7	43048.8	43645.6	43420.3	44779.7	43820.9	44032.4	44030.4	43495.5	>sp|Q9QXS1|PLEC_MOUSE Plectin OS=Mus musculus OX=10090 GN=Plec PE=1 SV=3	0	1326.9	53	231	551	0	4691
High	A0A0J9YUN4	43952.5	43512.6	44144	43520.3	44335.5	44931	42082.8	43393	43051.7	42854.3	>tr|A0A0J9YUN4|A0A0J9YUN4_MOUSE Dynamin GTPase OS=Mus musculus OX=10090 GN=Dnm1 PE=1 SV=1	0	625.071	67	59	496	0	864
High	Q91XV3	41574.3	38546.7	47034.7	49933.3	43454.4	35408	42283.2	46629.7	37806.8	49120.3	>sp|Q91XV3|BASP1_MOUSE Brain acid soluble protein 1 OS=Mus musculus OX=10090 GN=Basp1 PE=1 SV=3	0	340.947	92	28	297	28	226
High	Q03265	42077.6	41047.1	47528.7	44599	45332.6	40628.1	41314.2	42816.7	40700.1	44682.8	>sp|Q03265|ATPA_MOUSE ATP synthase subunit alpha, mitochondrial OS=Mus musculus OX=10090 GN=Atp5f1a PE=1 SV=1	0	419.521	68	36	469	36	553
High	P08249	42611.4	43621.5	41706.4	43965.9	41967.1	43639.8	41624.2	42085.1	41555.1	42405.2	>sp|P08249|MDHM_MOUSE Malate dehydrogenase, mitochondrial OS=Mus musculus OX=10090 GN=Mdh2 PE=1 SV=3	0	269.847	70	22	426	22	338
High	Q99KI0	41000.1	39712.3	41323	41298.8	41591	39408.9	40068.8	40569.8	40121.9	40476.3	>sp|Q99KI0|ACON_MOUSE Aconitate hydratase, mitochondrial OS=Mus musculus OX=10090 GN=Aco2 PE=1 SV=1	0	532.434	72	51	409	51	780
High	P63101	38959.5	37586.7	45429.4	42648.2	43696.6	35011.4	38039.3	40682.8	37478.9	43234.1	>sp|P63101|1433Z_MOUSE 14-3-3 protein zeta/delta OS=Mus musculus OX=10090 GN=Ywhaz PE=1 SV=1	0	289.233	73	23	347	17	245
High	Q3UYM8	38793.3	38404.7	37282.9	41145.3	36452.4	40657.8	37494.5	39279.9	37291.7	41683.2	>tr|Q3UYM8|Q3UYM8_MOUSE Uncharacterized protein OS=Mus musculus OX=10090 GN=Plp1 PE=2 SV=1 >sp|P60202|MYPR_MOUSE Myelin proteolipid protein OS=Mus musculus OX=10090 GN=Plp1 PE=1 SV=2	0	86.188	31	10	281	10	277
High	P09411	36306.7	35602.6	36840.4	36252.4	36609.5	36099.4	35631.9	36220.9	35750.9	35725.2	>sp|P09411|PGK1_MOUSE Phosphoglycerate kinase 1 OS=Mus musculus OX=10090 GN=Pgk1 PE=1 SV=4	0	364.324	74	27	305	27	417
High	A0A0A6YY91	36384.5	36122.1	36789.4	36165.1	36282	34730.6	36127.6	36123.9	35007.6	35646.2	>tr|A0A0A6YY91|A0A0A6YY91_MOUSE Neural cell adhesion molecule 1 (Fragment) OS=Mus musculus OX=10090 GN=Ncam1 PE=1 SV=1	0	441.784	54	46	353	5	1089
High	P50516	36265.7	36013.2	34781.6	35022.9	35506.1	37113	35583.6	35768.2	36770.3	34655.9	>sp|P50516|VATA_MOUSE V-type proton ATPase catalytic subunit A OS=Mus musculus OX=10090 GN=Atp6v1a PE=1 SV=2	0	507.109	83	49	384	49	617
High	F8WHB1	34661	33010.9	35759.4	34440.4	35471.8	32079.2	34159	35248.2	33788.4	34672.6	>tr|F8WHB1|F8WHB1_MOUSE Calcium-transporting ATPase OS=Mus musculus OX=10090 GN=Atp2b2 PE=1 SV=1	0	551.873	46	57	292	6	1243
High	P05202	33609.6	33535.6	33126.1	33241.7	33311.2	33779.4	33246.1	33395.9	33384.2	32433.9	>sp|P05202|AATM_MOUSE Aspartate aminotransferase, mitochondrial OS=Mus musculus OX=10090 GN=Got2 PE=1 SV=1	0	295.898	70	29	330	29	430
High	Q7TSJ2	33142.7	32196.4	34944.8	33427.1	33860.9	32543.7	31804.1	33099.3	31895	33025.3	>sp|Q7TSJ2|MAP6_MOUSE Microtubule-associated protein 6 OS=Mus musculus OX=10090 GN=Map6 PE=1 SV=2	0	454.59	81	62	287	62	906
High	P63038	32364.9	30949.1	35773.5	34193	34738.4	30247.1	31815.8	33018.7	31300.6	34278.7	>sp|P63038|CH60_MOUSE 60 kDa heat shock protein, mitochondrial OS=Mus musculus OX=10090 GN=Hspd1 PE=1 SV=1	0	489.412	80	43	297	43	573
High	Q68FG2	31610.3	30658.8	31039.9	30649.4	31458.4	31614.4	30755.2	31167	31918.8	30607.1	>tr|Q68FG2|Q68FG2_MOUSE Spectrin beta chain OS=Mus musculus OX=10090 GN=Sptbn2 PE=1 SV=1	0	1159.94	66	143	477	128	2388
High	Q546G4	26252.3	39045.5	25927	30169.5	23167.7	25751.8	42228.4	25861.7	30927.3	39573.6	>tr|Q546G4|Q546G4_MOUSE Serum albumin OS=Mus musculus OX=10090 GN=Alb PE=1 SV=1 >sp|P07724|ALBU_MOUSE Albumin OS=Mus musculus OX=10090 GN=Alb PE=1 SV=3	0	375.079	72	39	307	39	608
High	Q8VDN2	31805	30587.6	30832	30783.1	31052.2	29754	30644.3	31220.2	30466.3	30448.7	>sp|Q8VDN2|AT1A1_MOUSE Sodium/potassium-transporting ATPase subunit alpha-1 OS=Mus musculus OX=10090 GN=Atp1a1 PE=1 SV=1	0	632.416	53	57	656	35	1023
High	P08551	28809.3	27157.9	33803.7	33837.5	33072.5	26307	29452.1	30169	27382.5	33748.9	>sp|P08551|NFL_MOUSE Neurofilament light polypeptide OS=Mus musculus OX=10090 GN=Nefl PE=1 SV=5	0	428.155	80	46	397	42	543
High	Q9WV92-2	31754.8	29477.6	29760.1	28571.2	28231.3	31952.6	31290.4	31577.1	29822.1	29339.6	>sp|Q9WV92-2|E41L3_MOUSE Isoform 2 of Band 4.1-like protein 3 OS=Mus musculus OX=10090 GN=Epb41l3	0	494.164	63	60	239	0	939
High	G3UVV4	29680.5	29825.9	31131.3	30294.2	30807.9	30344.5	29208	30112.4	29486.7	30026.3	>tr|G3UVV4|G3UVV4_MOUSE Hexokinase OS=Mus musculus OX=10090 GN=Hk1 PE=1 SV=1	0	414.338	58	50	357	44	917
High	P15105	30314.2	30640.2	30318.2	30485.2	29793.7	30462.3	27995	28999	28003.8	29519.8	>sp|P15105|GLNA_MOUSE Glutamine synthetase OS=Mus musculus OX=10090 GN=Glul PE=1 SV=6	0	264.355	69	23	258	10	373
High	Q3UH59	29013.8	27956.5	30178.6	29369.1	30283.3	27702.2	29217.1	30472.2	29426.3	30298.9	>tr|Q3UH59|Q3UH59_MOUSE Myosin-10 OS=Mus musculus OX=10090 GN=Myh10 PE=1 SV=1	0	904.3	57	120	342	1	2013
High	A0A0R4J036	28730.1	28673.5	29346.5	31572.6	28849	29106.7	29138.9	29791.2	27742.8	30261.4	>tr|A0A0R4J036|A0A0R4J036_MOUSE 160 kDa neurofilament protein OS=Mus musculus OX=10090 GN=Nefm PE=1 SV=1	0	562.926	60	63	379	57	848
High	Q3TSQ1	27830.8	26792.1	31027.8	32367.6	30579.8	25417.5	27913.1	29029	26886.6	31268.5	>tr|Q3TSQ1|Q3TSQ1_MOUSE Sodium/potassium-transporting ATPase subunit beta OS=Mus musculus OX=10090 GN=Atp1b1 PE=2 SV=1	0	216.655	60	22	226	22	304
High	P06837	28096.8	24377.3	33687.2	31766.5	33008.2	21691.5	26593.7	31224.5	24938	33702.7	>sp|P06837|NEUM_MOUSE Neuromodulin OS=Mus musculus OX=10090 GN=Gap43 PE=1 SV=1	0	273.912	83	25	182	25	227
High	P17751	28952.8	29206.3	28160.9	28637	28752.7	28504.6	28633.3	28894.1	28809.3	28243.5	>sp|P17751|TPIS_MOUSE Triosephosphate isomerase OS=Mus musculus OX=10090 GN=Tpi1 PE=1 SV=5	0	262.701	89	20	276	20	249
High	Q0PD63	28803.2	27877.8	29944	28811.4	29649.5	26467	27871.6	29092.9	27805.2	28851.6	>tr|Q0PD63|Q0PD63_MOUSE Ras-related protein Rab-3 OS=Mus musculus OX=10090 GN=Rab3a PE=1 SV=1 >sp|P63011|RAB3A_MOUSE Ras-related protein Rab-3A OS=Mus musculus OX=10090 GN=Rab3a PE=1 SV=1	0	205.439	65	15	207	8	220
High	Q3TPT3	27692.5	26192.1	30631.3	28905.3	30737.2	25451.7	27223.2	28583.4	27508.1	29874.4	>tr|Q3TPT3|Q3TPT3_MOUSE Synaptotagmin OS=Mus musculus OX=10090 GN=Syt1 PE=2 SV=1	0	301.808	57	29	226	22	421
High	P11798	28308.6	27618.7	28091	28677.9	28411	27057.3	26342.1	28094.7	27197.9	27443.3	>sp|P11798|KCC2A_MOUSE Calcium/calmodulin-dependent protein kinase type II subunit alpha OS=Mus musculus OX=10090 GN=Camk2a PE=1 SV=2	0	275.717	64	27	262	2	478
High	P51881	28038.7	27524.4	25328.6	26163.6	26190.3	30710	27537.7	27257.2	28826.8	26656.1	>sp|P51881|ADT2_MOUSE ADP/ATP translocase 2 OS=Mus musculus OX=10090 GN=Slc25a5 PE=1 SV=3 >tr|Q545A2|Q545A2_MOUSE ADP/ATP translocase OS=Mus musculus OX=10090 GN=Slc25a5 PE=1 SV=1	0	206.543	67	25	242	13	298
High	Q9QYX7	27292.4	26488.1	26886.6	26680.3	27044.6	26859.5	26466.1	27714.7	27157	26583.5	>sp|Q9QYX7|PCLO_MOUSE Protein piccolo OS=Mus musculus OX=10090 GN=Pclo PE=1 SV=4	0	783.551	37	139	289	135	5068
High	Q545V3	26693	26144.3	28171.8	26971.3	27839.3	25171	26800.5	26740.8	26344.6	26915.3	>tr|Q545V3|Q545V3_MOUSE 2-phospho-D-glycerate hydro-lyase OS=Mus musculus OX=10090 GN=Eno2 PE=1 SV=1 >sp|P17183|ENOG_MOUSE Gamma-enolase OS=Mus musculus OX=10090 GN=Eno2 PE=1 SV=2	0	405.279	81	28	336	21	434
High	P62631	25930.1	25653.7	26548.9	26733.2	26720.2	24135.9	27002.8	28126.1	27038.2	27283.4	>sp|P62631|EF1A2_MOUSE Elongation factor 1-alpha 2 OS=Mus musculus OX=10090 GN=Eef1a2 PE=1 SV=1	0	251.088	67	24	221	14	463
High	P62259	26842.3	26140.1	26525.2	26411.7	26630.9	26519.8	26130.3	26741.1	26485.2	26704.4	>sp|P62259|1433E_MOUSE 14-3-3 protein epsilon OS=Mus musculus OX=10090 GN=Ywhae PE=1 SV=1 >tr|Q5SS40|Q5SS40_MOUSE 14_3_3 domain-containing protein OS=Mus musculus OX=10090 GN=Ywhae PE=1 SV=1	0	275.715	76	23	400	18	255
High	P50396	26622.8	25821.1	26866.9	26990	27128.2	24388	26012.1	27096.3	25759.3	26531	>sp|P50396|GDIA_MOUSE Rab GDP dissociation inhibitor alpha OS=Mus musculus OX=10090 GN=Gdi1 PE=1 SV=3	0	432.73	84	33	270	26	447
High	P18760	25676.6	24642.5	27373.1	26635.7	27028.5	23582.7	25869.7	26677.1	25434.8	27084.3	>sp|P18760|COF1_MOUSE Cofilin-1 OS=Mus musculus OX=10090 GN=Cfl1 PE=1 SV=3 >tr|Q544Y7|Q544Y7_MOUSE Cofilin, non-muscle isoform OS=Mus musculus OX=10090 GN=Cfl1 PE=2 SV=1	0	161.546	80	20	187	17	166
High	Q64475	27957	27422.9	23910.9	26012.8	23830.6	31406	24258.1	26024.7	24926.4	23982.7	>sp|Q64475|H2B1B_MOUSE Histone H2B type 1-B OS=Mus musculus OX=10090 GN=H2bc3 PE=1 SV=3	0	84.015	58	9	179	0	126
High	P12960	26699.2	25486.5	26763.2	25927.7	26348.8	25720.9	25223.3	25945.1	25570.8	25583.6	>sp|P12960|CNTN1_MOUSE Contactin-1 OS=Mus musculus OX=10090 GN=Cntn1 PE=1 SV=1	0	487.402	61	49	252	49	1020
High	Q8CAQ8-2	25513.9	25227.6	26804	26038.1	26037.4	24824.7	25078.6	25831	24704.8	26247.8	>sp|Q8CAQ8-2|MIC60_MOUSE Isoform 2 of MICOS complex subunit Mic60 OS=Mus musculus OX=10090 GN=Immt	0	452.591	75	59	257	0	746
High	A6ZI44	26216.6	26893.3	23010.5	24171.4	23343.5	29611.9	25837.3	25233	27309.2	23622.5	>tr|A6ZI44|A6ZI44_MOUSE Fructose-bisphosphate aldolase OS=Mus musculus OX=10090 GN=Aldoa PE=1 SV=1	0	370.533	81	30	376	10	418
High	D3YZ62	25001.8	24251.5	26435.9	25478.5	26149.4	23801.9	25099.3	26189.5	24737.3	25882.8	>tr|D3YZ62|D3YZ62_MOUSE Unconventional myosin-Va OS=Mus musculus OX=10090 GN=Myo5a PE=1 SV=1	0	621.006	52	90	282	90	1828
High	Q6P1J1	26057	25334.5	23633.8	23945.1	24067.3	27905.8	24973.1	24154.7	26157.6	23216.7	>tr|Q6P1J1|Q6P1J1_MOUSE Crmp1 protein OS=Mus musculus OX=10090 GN=Crmp1 PE=1 SV=1	0	419.706	77	35	324	31	686
High	P11881-4	25791.5	23947	23764.9	23657.9	24527.9	25345.4	24836.3	25174.1	25602.4	23228.2	>sp|P11881-4|ITPR1_MOUSE Isoform 4 of Inositol 1,4,5-trisphosphate receptor type 1 OS=Mus musculus OX=10090 GN=Itpr1	0	717.839	43	104	302	0	2733
High	Q80TQ3	22629.2	22283	25454.4	27268.2	25340.9	21720.8	23609.1	25871.1	21833.6	28500.8	>tr|Q80TQ3|Q80TQ3_MOUSE MKIAA0845 protein (Fragment) OS=Mus musculus OX=10090 GN=Nefh PE=2 SV=1	0	433.721	61	65	237	61	1046
High	Q571M2	23400	23248.3	25836.1	24705.3	25465.7	22639.6	23821.5	25150.9	23830.4	25336.3	>tr|Q571M2|Q571M2_MOUSE Heat shock 70 kDa protein 4 (Fragment) OS=Mus musculus OX=10090 GN=Hspa4 PE=2 SV=1	0	555.731	71	65	236	60	930
High	O55143	23740.7	22582.2	25508.4	23915.8	25120.9	21907.1	23299.1	24940.1	23153	25337.6	>sp|O55143|AT2A2_MOUSE Sarcoplasmic/endoplasmic reticulum calcium ATPase 2 OS=Mus musculus OX=10090 GN=Atp2a2 PE=1 SV=2	0	498.773	52	54	243	37	1044
High	Q3U7Z6	23635.2	23526.7	23227.6	23306.7	23432.9	23782.9	23239.9	23804.8	23398.1	23184	>tr|Q3U7Z6|Q3U7Z6_MOUSE Phosphoglycerate mutase OS=Mus musculus OX=10090 GN=Pgam1 PE=1 SV=1 >sp|Q9DBJ1|PGAM1_MOUSE Phosphoglycerate mutase 1 OS=Mus musculus OX=10090 GN=Pgam1 PE=1 SV=3	0	213.076	76	17	190	14	254
High	P17426	23922.8	23086.1	23543.4	22630.9	23539.8	23084	23331.3	23216.2	23822.6	22625.6	>sp|P17426|AP2A1_MOUSE AP-2 complex subunit alpha-1 OS=Mus musculus OX=10090 GN=Ap2a1 PE=1 SV=1	0	390.479	57	50	247	35	977
High	A0A1S6GWH5	23046.9	22763.5	23750.8	22811.8	23503.6	22362.3	22954.5	23058.3	23045.3	23337.3	>tr|A0A1S6GWH5|A0A1S6GWH5_MOUSE Ubiquitin-activating enzyme E1 OS=Mus musculus OX=10090 GN=Uba1 PE=2 SV=1	0	472.587	57	48	258	48	1118
High	P18872-2	23760.2	23163.6	23319.6	22892.3	23624.2	22882.9	22525.9	22903.2	22789.7	22388.8	>sp|P18872-2|GNAO_MOUSE Isoform Alpha-2 of Guanine nucleotide-binding protein G(o) subunit alpha OS=Mus musculus OX=10090 GN=Gnao1	0	212.012	58	20	277	3	354
High	Q3UAJ1	23262.9	22321.7	23797	23024.1	23637.6	21920	22938.3	23205.5	22767.1	23109.8	>tr|Q3UAJ1|Q3UAJ1_MOUSE Peptidyl-prolyl cis-trans isomerase OS=Mus musculus OX=10090 GN=Ppia PE=2 SV=1	0	140.527	70	14	214	12	164
High	P26443	22206.3	21911.3	23360.9	23025.3	22741.2	22568.4	21787.1	22271.6	21676.1	23252.5	>sp|P26443|DHE3_MOUSE Glutamate dehydrogenase 1, mitochondrial OS=Mus musculus OX=10090 GN=Glud1 PE=1 SV=1	0	302.253	55	31	233	31	558
High	Q80TJ1-4	23258.9	22573.4	22066.9	21682.4	21929.5	22699.1	22495.3	22288.4	22808.7	21672.4	>sp|Q80TJ1-4|CAPS1_MOUSE Isoform 4 of Calcium-dependent secretion activator 1 OS=Mus musculus OX=10090 GN=Cadps	0	455.172	56	56	238	1	1351
High	P05063	22976.7	22866.7	22197.3	22662.6	22161.4	24063	21748	21086.5	21692.2	21420.3	>sp|P05063|ALDOC_MOUSE Fructose-bisphosphate aldolase C OS=Mus musculus OX=10090 GN=Aldoc PE=1 SV=4	0	301.811	88	31	262	25	363
High	Q3UHT6	21715.2	21893.3	20792.5	21086.5	21000.6	23008.2	23368.8	22875.4	23819.4	22932.4	>tr|Q3UHT6|Q3UHT6_MOUSE Fatty acid synthase OS=Mus musculus OX=10090 GN=Fasn PE=2 SV=1	0	602.425	48	86	248	86	2504
High	P60879	21886.1	21099.1	23789.6	22644.3	23689.5	20192	21494.7	22306.4	21307.7	23050.1	>sp|P60879|SNP25_MOUSE Synaptosomal-associated protein 25 OS=Mus musculus OX=10090 GN=Snap25 PE=1 SV=1	0	268.565	72	19	234	4	206
High	Q71LX8	20012.7	21152.4	21395.6	22190	21793.4	21389.7	22633.7	23931.5	22478.7	23659.1	>tr|Q71LX8|Q71LX8_MOUSE Heat shock protein 84b OS=Mus musculus OX=10090 GN=Hsp90ab1 PE=1 SV=1 >sp|P11499|HS90B_MOUSE Heat shock protein HSP 90-beta OS=Mus musculus OX=10090 GN=Hsp90ab1 PE=1 SV=3	0	477.082	63	49	400	30	724
High	Q9Z2I9	21553.3	21174.8	22075.5	21842.4	21787.7	20748.2	20925.9	21513.1	20990.7	21630.3	>sp|Q9Z2I9|SUCB1_MOUSE Succinate--CoA ligase [ADP-forming] subunit beta, mitochondrial OS=Mus musculus OX=10090 GN=Sucla2 PE=1 SV=2	0	268.163	60	29	167	29	463
High	Q9ERD7	21953.7	22339.4	19869.9	21132.3	20756.4	21891.2	21603.4	21770.9	22332.1	20475.6	>sp|Q9ERD7|TBB3_MOUSE Tubulin beta-3 chain OS=Mus musculus OX=10090 GN=Tubb3 PE=1 SV=1	0	513.243	82	33	950	12	450
High	P62983	22171.6	20873.9	21695.3	22481.9	21501.2	19373	20510.3	21597.2	20308.3	22972	>sp|P62983|RS27A_MOUSE Ubiquitin-40S ribosomal protein S27a OS=Mus musculus OX=10090 GN=Rps27a PE=1 SV=2 >tr|Q642L7|Q642L7_MOUSE Ubiquitin carboxyl extension protein 80 OS=Mus musculus OX=10090 GN=Rps27a PE=2 SV=1	0	78.525	56	8	159	3	156
High	Q64332	21498.1	20516.9	21339.4	21172.7	21932.9	20752.5	20880.5	21452.3	21387.2	21366.8	>sp|Q64332|SYN2_MOUSE Synapsin-2 OS=Mus musculus OX=10090 GN=Syn2 PE=1 SV=2	0	367.323	62	28	277	2	586
High	A0A6I8MX27	21756.3	21775.6	19630.2	20766.6	19942.2	22241.6	21004.3	20954.5	21570.4	19641.4	>tr|A0A6I8MX27|A0A6I8MX27_MOUSE L-lactate dehydrogenase OS=Mus musculus OX=10090 GN=Ldhb PE=1 SV=1	0	179.443	44	17	177	16	341
High	B1ARU4	20663.4	20260.9	20899.8	20681.2	20930.6	20239.8	21068.4	21408.7	21449.2	21498.7	>tr|B1ARU4|B1ARU4_MOUSE Microtubule-actin cross-linking factor 1 OS=Mus musculus OX=10090 GN=Macf1 PE=1 SV=1	0	938.706	31	187	320	3	7353
High	P97807	21149.5	20633.6	20768.2	21241.1	20901.9	20637.3	20340.3	20997.2	20498.2	20924.5	>sp|P97807|FUMH_MOUSE Fumarate hydratase, mitochondrial OS=Mus musculus OX=10090 GN=Fh PE=1 SV=3	0	307.875	68	25	176	25	507
High	O55131	20758.3	20155.2	21145.4	20878.8	21306.1	19727.7	20511	21268.9	20578.1	20676.9	>sp|O55131|SEPT7_MOUSE Septin-7 OS=Mus musculus OX=10090 GN=Septin7 PE=1 SV=1	0	253.367	67	30	174	1	436
High	Q3TIU7	20682.3	20974.8	20730	20510.7	20834.5	20688.5	20736	20537.3	20660.4	20587.9	>tr|Q3TIU7|Q3TIU7_MOUSE NADH-ubiquinone oxidoreductase 75 kDa subunit, mitochondrial OS=Mus musculus OX=10090 GN=Ndufs1 PE=2 SV=1	0	380.528	64	38	226	38	726
High	Q8CC13	20723.3	19907.1	21763	20644.2	21302	19198.1	20223.8	20915.6	20207.6	21068.6	>tr|Q8CC13|Q8CC13_MOUSE AP complex subunit beta OS=Mus musculus OX=10090 GN=Ap1b1 PE=2 SV=1	0	393.896	54	47	200	1	953
High	Q5SWR1	20867.1	20385.1	21007.9	20331.9	20894.6	20343.7	20374.1	20733.9	20780.6	20167.6	>tr|Q5SWR1|Q5SWR1_MOUSE AP complex subunit beta OS=Mus musculus OX=10090 GN=Ap2b1 PE=2 SV=1 >sp|Q9DBG3-2|AP2B1_MOUSE Isoform 2 of AP-2 complex subunit beta OS=Mus musculus OX=10090 GN=Ap2b1	0	474.345	51	46	278	27	951
High	P06745	20822.7	21099.9	19798.1	20111.8	19914.4	20868.2	20415.9	21012.2	20783.2	19875.3	>sp|P06745|G6PI_MOUSE Glucose-6-phosphate isomerase OS=Mus musculus OX=10090 GN=Gpi PE=1 SV=4	0	308.032	54	30	208	30	558
High	O88737	20771.8	20185.4	20318.9	19976.8	20447	21168	20145	20434.7	21182.8	19894.4	>sp|O88737|BSN_MOUSE Protein bassoon OS=Mus musculus OX=10090 GN=Bsn PE=1 SV=4	0	789.087	48	123	291	118	3942
High	F7BQW7	20170.5	19402.9	21124.4	20142.2	20620.1	19599	19504.3	20176.9	19836.3	20383.7	>tr|F7BQW7|F7BQW7_MOUSE Phosphoinositide 5-phosphatase (Fragment) OS=Mus musculus OX=10090 GN=Synj1 PE=1 SV=1	0	438.056	56	57	229	54	1324
High	Q8BPN8	19894.7	19346.7	19907.4	19710.9	19933.8	19507.5	19793.7	19989.4	19948.3	19424.9	>sp|Q8BPN8|DMXL2_MOUSE DmX-like protein 2 OS=Mus musculus OX=10090 GN=Dmxl2 PE=1 SV=3	0	617.415	41	90	243	88	3032
High	P62806	18884.4	18608.7	21679.6	21419.3	21410.2	17103.7	18248.5	19439.3	17876.9	21035.7	>sp|P62806|H4_MOUSE Histone H4 OS=Mus musculus OX=10090 GN=H4c1 PE=1 SV=2 >tr|B2RTM0|B2RTM0_MOUSE Histone H4 OS=Mus musculus OX=10090 GN=Hist2h4 PE=1 SV=1	0	119.571	65	13	193	13	103
High	A0A0A0MQC7	20048.4	18884.5	17728.6	18494.4	18152.4	19531.4	20032.7	20637.3	19968.2	20518.9	>tr|A0A0A0MQC7|A0A0A0MQC7_MOUSE Microtubule-associated protein OS=Mus musculus OX=10090 GN=Mapt PE=1 SV=1	0	248.069	56	31	155	6	733
High	A0A1L1SQ51	19176.3	19437.1	19380.5	19320.9	19221.7	19773.9	19037.9	19141.7	19241.4	19634.4	>tr|A0A1L1SQ51|A0A1L1SQ51_MOUSE Talin-2 OS=Mus musculus OX=10090 GN=Tln2 PE=1 SV=1	0	669.179	54	102	226	18	2544
High	P99029	19198.4	19444.3	18792.3	19816.9	18841.7	20706.2	18938.2	19287	19163.3	18673.2	>sp|P99029|PRDX5_MOUSE Peroxiredoxin-5, mitochondrial OS=Mus musculus OX=10090 GN=Prdx5 PE=1 SV=2	0	143.479	68	13	123	13	210
High	P62814	19468	19836.8	17997.1	18535.5	18358.8	20718.2	19331.8	19104.6	20074.8	18176.5	>sp|P62814|VATB2_MOUSE V-type proton ATPase subunit B, brain isoform OS=Mus musculus OX=10090 GN=Atp6v1b2 PE=1 SV=1	0	347.329	86	33	242	33	511
High	P38647	18935.5	18912.1	19500	19533.2	19337.2	18744.9	18813.4	19586.6	18739.4	19184.5	>sp|P38647|GRP75_MOUSE Stress-70 protein, mitochondrial OS=Mus musculus OX=10090 GN=Hspa9 PE=1 SV=3	0	378.915	64	44	188	43	679
High	Q3UUX9	19077.8	18607.4	19517.6	19041.3	19497.8	18141.6	19246.9	19198.7	18983.9	19253.7	>tr|Q3UUX9|Q3UUX9_MOUSE Rab GDP dissociation inhibitor OS=Mus musculus OX=10090 GN=Gdi2 PE=2 SV=1	0	316.215	77	34	181	27	445
High	P61264	18263.1	17037.8	21966.1	20398.4	21368.9	15504.8	17670.2	19704.9	16903.9	20982.2	>sp|P61264|STX1B_MOUSE Syntaxin-1B OS=Mus musculus OX=10090 GN=Stx1b PE=1 SV=1	0	238.696	64	23	161	21	288
High	G3UX26	18630.2	18147	19892.8	19191.6	19680	17647.7	18386.2	18783.1	18277.8	19131	>tr|G3UX26|G3UX26_MOUSE Outer mitochondrial membrane protein porin 2 OS=Mus musculus OX=10090 GN=Vdac2 PE=1 SV=1	0	156.351	70	16	189	15	283
High	P14152	19310.6	18766.7	18154.1	18821.5	18673	18889.4	18621.3	18814.7	19139.6	18423	>sp|P14152|MDHC_MOUSE Malate dehydrogenase, cytoplasmic OS=Mus musculus OX=10090 GN=Mdh1 PE=1 SV=3	0	127.343	38	12	182	12	334
High	Q91VA7	19125.5	19025.2	17974.1	18374.2	18393.1	19715.5	18631.5	18790.2	19163.3	18179.6	>tr|Q91VA7|Q91VA7_MOUSE Isocitrate dehydrogenase [NAD] subunit, mitochondrial OS=Mus musculus OX=10090 GN=Idh3b PE=1 SV=1	0	270.226	53	22	156	22	384
High	P47857	19180.5	18620.2	18376.2	17873	18283.9	19789.7	18343.8	18257.1	18861.5	18117.6	>sp|P47857|PFKAM_MOUSE ATP-dependent 6-phosphofructokinase, muscle type OS=Mus musculus OX=10090 GN=Pfkm PE=1 SV=3	0	383.67	49	35	233	33	780
High	P61922	18603.7	18633.7	17515	18337.4	17658.7	20244.7	18538.2	18102.2	18971.5	17562.3	>sp|P61922|GABT_MOUSE 4-aminobutyrate aminotransferase, mitochondrial OS=Mus musculus OX=10090 GN=Abat PE=1 SV=1	0	381.675	71	31	215	31	500
High	Q9CZU6	18398.5	18644.5	18076.4	18164.8	18095.8	19262.1	18200.9	18143.5	18623.2	18162.8	>sp|Q9CZU6|CISY_MOUSE Citrate synthase, mitochondrial OS=Mus musculus OX=10090 GN=Cs PE=1 SV=1	0	191.44	51	22	193	11	464
High	Q01853	18210.9	18443.8	17322.7	17676	17986.6	19147.9	18682.4	18174.7	18892.7	18342.7	>sp|Q01853|TERA_MOUSE Transitional endoplasmic reticulum ATPase OS=Mus musculus OX=10090 GN=Vcp PE=1 SV=4	0	446.481	67	50	220	50	806
High	Q60597-3	18100.9	17471.3	19140.3	18807	18912.6	17141.7	17974.1	18278.9	17912.5	18461.3	>sp|Q60597-3|ODO1_MOUSE Isoform 3 of 2-oxoglutarate dehydrogenase, mitochondrial OS=Mus musculus OX=10090 GN=Ogdh	0	464.389	56	57	211	2	1038
High	Q6ZQ38	17935.2	17671.5	18682	18155.8	18592.3	17231.2	18006.1	18433.8	18008.1	18379.5	>sp|Q6ZQ38|CAND1_MOUSE Cullin-associated NEDD8-dissociated protein 1 OS=Mus musculus OX=10090 GN=Cand1 PE=1 SV=2	0	311.827	38	43	176	42	1230
High	P58281-2	18348.7	17988.7	17870.1	18086.5	18095.5	18439.4	17773.9	18412.1	18272.1	17741.7	>sp|P58281-2|OPA1_MOUSE Isoform 2 of Dynamin-like 120 kDa protein, mitochondrial OS=Mus musculus OX=10090 GN=Opa1	0	406.394	54	51	181	50	997
High	Q99P72	18026.7	17728	16775.2	17718.3	17289.5	18457.6	18765.7	18702.1	19088.2	18445.5	>sp|Q99P72|RTN4_MOUSE Reticulon-4 OS=Mus musculus OX=10090 GN=Rtn4 PE=1 SV=2	0	358.334	64	53	182	48	1162
High	Q8BH59	18205	17823.9	18447.3	17696	18140.6	18381.6	17513.4	18015.8	17849.9	17970.4	>sp|Q8BH59|CMC1_MOUSE Calcium-binding mitochondrial carrier protein Aralar1 OS=Mus musculus OX=10090 GN=Slc25a12 PE=1 SV=1	0	319.393	62	35	200	29	677
High	P17427	17820.3	17719.5	18341.2	17897.4	18109.5	17606.9	17412.4	18084	17420.9	17994.5	>sp|P17427|AP2A2_MOUSE AP-2 complex subunit alpha-2 OS=Mus musculus OX=10090 GN=Ap2a2 PE=1 SV=2	0	362.496	50	48	239	33	938
High	Q8BFR5	17862.5	17772.3	17877.8	18239.9	17778.2	17757.3	17327.7	17831.8	17430.6	17777.9	>sp|Q8BFR5|EFTU_MOUSE Elongation factor Tu, mitochondrial OS=Mus musculus OX=10090 GN=Tufm PE=1 SV=1	0	286.737	67	26	156	26	452
High	P58252	17099.3	16939.1	17803.3	17380	17759.2	16857.1	17538.3	18426.2	17561.8	18037.2	>sp|P58252|EF2_MOUSE Elongation factor 2 OS=Mus musculus OX=10090 GN=Eef2 PE=1 SV=2	0	349.072	58	47	180	47	858
High	Q3THU8	17566	17454.6	17184.8	16842.1	17322.7	18664.7	16979.6	17144.7	17676.2	17130.1	>tr|Q3THU8|Q3THU8_MOUSE Phosphate carrier protein, mitochondrial OS=Mus musculus OX=10090 GN=Slc25a3 PE=2 SV=1	0	153.307	57	20	174	20	357
High	P46660	16847.1	16698.3	18960.7	17934	18283.4	16201.3	16467.7	17480.5	16113.4	18532	>sp|P46660|AINX_MOUSE Alpha-internexin OS=Mus musculus OX=10090 GN=Ina PE=1 SV=3	0	356.72	73	42	295	36	501
High	Q6GT24	17057.8	17003	16497.4	17288.4	16792.1	17893.9	17371.6	17241.8	16993.7	17113	>tr|Q6GT24|Q6GT24_MOUSE Peroxiredoxin-6 OS=Mus musculus OX=10090 GN=Prdx6 PE=1 SV=1	0	205.697	74	17	130	17	224
High	Q9D051	17201.5	16576.1	17609.3	17453.1	17786.8	16410.9	16699.8	17002.3	16514.9	17480.1	>sp|Q9D051|ODPB_MOUSE Pyruvate dehydrogenase E1 component subunit beta, mitochondrial OS=Mus musculus OX=10090 GN=Pdhb PE=1 SV=1	0	187.103	53	15	168	15	359
High	Q5FWI9	17470.6	16476.8	17812.4	16648.1	17612.1	16129.1	16761.7	17173.6	17025.9	17108.1	>tr|Q5FWI9|Q5FWI9_MOUSE AP-2 complex subunit mu OS=Mus musculus OX=10090 GN=Ap2m1 PE=1 SV=1 >sp|P84091|AP2M1_MOUSE AP-2 complex subunit mu OS=Mus musculus OX=10090 GN=Ap2m1 PE=1 SV=1	0	218.849	52	22	152	22	435
High	P05201	17662.4	17593.6	15896.4	16724.8	16631.2	17652	16970.6	16940.8	17532.7	16022.3	>sp|P05201|AATC_MOUSE Aspartate aminotransferase, cytoplasmic OS=Mus musculus OX=10090 GN=Got1 PE=1 SV=3	0	216.917	73	29	192	29	413
High	P40142	17160.4	16486.7	17312.4	17126.3	16818.7	16259.5	17027.9	17240.7	16865.6	17212.2	>sp|P40142|TKT_MOUSE Transketolase OS=Mus musculus OX=10090 GN=Tkt PE=1 SV=1	0	323.001	65	35	158	35	623
High	Q3V3U0	16126.7	16457.1	16777	17413.5	16842.1	16610.6	16786.9	17185.3	16911.9	17214.6	>tr|Q3V3U0|Q3V3U0_MOUSE Alpha-1,4 glucan phosphorylase OS=Mus musculus OX=10090 GN=Pygb PE=2 SV=1	0	413.439	60	49	241	37	843
High	E9PWE8	18182	17827.6	14969	16336.9	15402.8	19487.3	17224.1	15750.3	17465.6	15094.5	>tr|E9PWE8|E9PWE8_MOUSE Dihydropyrimidinase-related protein 3 OS=Mus musculus OX=10090 GN=Dpysl3 PE=1 SV=1	0	360.767	62	29	252	25	683
High	A0A1L1SV25	16894.9	16995.8	16273.3	16064	16396.1	17286.8	16810.3	16752.1	17131.8	16090.5	>tr|A0A1L1SV25|A0A1L1SV25_MOUSE Alpha-actinin-4 OS=Mus musculus OX=10090 GN=Actn4 PE=1 SV=1	0	390.73	63	50	206	0	932
High	Q545N7	17050.4	18405.3	14814.7	15694.2	14789.8	19865	16860.9	16385.1	17837.1	14779.6	>tr|Q545N7|Q545N7_MOUSE Creatine kinase OS=Mus musculus OX=10090 GN=Ckmt1 PE=1 SV=1 >sp|P30275|KCRU_MOUSE Creatine kinase U-type, mitochondrial OS=Mus musculus OX=10090 GN=Ckmt1 PE=1 SV=1	0	207.603	60	23	181	21	418
High	Q80SW1	16972.4	16720.4	16682.7	16793.2	16655.8	16287.6	16174.3	16750.6	16274.4	16562.5	>sp|Q80SW1|SAHH2_MOUSE S-adenosylhomocysteine hydrolase-like protein 1 OS=Mus musculus OX=10090 GN=Ahcyl1 PE=1 SV=1	0	253.841	64	34	148	17	530
High	Q60864	16044.9	16418.8	15918.6	16388.2	16223.6	17420.7	16745.4	17127	16918.2	16572.7	>sp|Q60864|STIP1_MOUSE Stress-induced-phosphoprotein 1 OS=Mus musculus OX=10090 GN=Stip1 PE=1 SV=1	0	285.788	59	34	163	34	543
High	Q64521	16258.8	15872.1	17429.7	16756.5	17234.8	15514.9	15864.8	16275.8	16230.2	16715.7	>sp|Q64521|GPDM_MOUSE Glycerol-3-phosphate dehydrogenase, mitochondrial OS=Mus musculus OX=10090 GN=Gpd2 PE=1 SV=2	0	334.764	72	40	177	40	727
High	B2L107	15458.4	14783.6	17957.7	16998.2	17526.7	14151.8	15793.6	16749.6	15722.8	17205.6	>tr|B2L107|B2L107_MOUSE Visinin-like protein 1 OS=Mus musculus OX=10090 GN=Vsnl1 PE=2 SV=1	0	163.712	77	16	131	1	191
High	A8IP69	15897.4	15332.6	17659.3	16766.6	16836.5	14576.4	15538.5	16470.3	15236.8	16954.9	>tr|A8IP69|A8IP69_MOUSE 14-3-3 protein gamma subtype OS=Mus musculus OX=10090 GN=Ywhag PE=1 SV=1 >sp|P61982|1433G_MOUSE 14-3-3 protein gamma OS=Mus musculus OX=10090 GN=Ywhag PE=1 SV=2	0	196.793	73	18	226	11	247
High	Q61699	15295.6	15585.3	15878.1	15666.6	15848.5	15535.4	16521.4	17158.8	16274.9	16334.2	>sp|Q61699|HS105_MOUSE Heat shock protein 105 kDa OS=Mus musculus OX=10090 GN=Hsph1 PE=1 SV=2	0	394.706	64	48	184	45	858
High	Q11011	16259.4	15780.1	15922.7	16056.5	16211.7	15934.5	15982.8	16055.6	16129.7	15579.9	>sp|Q11011|PSA_MOUSE Puromycin-sensitive aminopeptidase OS=Mus musculus OX=10090 GN=Npepps PE=1 SV=2	0	256.421	46	38	144	38	920
High	Q8VDD5	15600.3	15545.3	16018.8	16079.4	15982.4	15399.6	15952.8	16324	15387.1	16489.6	>sp|Q8VDD5|MYH9_MOUSE Myosin-9 OS=Mus musculus OX=10090 GN=Myh9 PE=1 SV=4	0	714.945	58	110	252	85	1960
High	Q3UGY4	15190.4	17570.6	15658.9	15457	15485.2	15494.8	17172.8	15122.7	15634.4	15762.2	>tr|Q3UGY4|Q3UGY4_MOUSE Spectrin beta chain OS=Mus musculus OX=10090 GN=Sptb PE=2 SV=1	0	691.762	58	108	260	101	2329
High	O08749	15540.5	15532.1	16505.8	15931.4	16194.7	15832.3	15581.7	15971.9	15538.7	15916	>sp|O08749|DLDH_MOUSE Dihydrolipoyl dehydrogenase, mitochondrial OS=Mus musculus OX=10090 GN=Dld PE=1 SV=2	0	288.121	69	27	173	27	509
High	Q9R0P9	16149.3	15175.1	16111	16354.6	16465.5	14354.3	15879.7	16155.7	15800.4	15815.7	>sp|Q9R0P9|UCHL1_MOUSE Ubiquitin carboxyl-terminal hydrolase isozyme L1 OS=Mus musculus OX=10090 GN=Uchl1 PE=1 SV=1	0	178.805	69	13	155	13	223
High	Q9WUM5	13342.6	17223	14574.4	17810	14295.8	15501.2	15682.9	17111.2	14504.9	16525	>sp|Q9WUM5|SUCA_MOUSE Succinate--CoA ligase [ADP/GDP-forming] subunit alpha, mitochondrial OS=Mus musculus OX=10090 GN=Suclg1 PE=1 SV=4	0	146.219	40	13	95	13	346
High	Q62420	16105.4	15304.3	15418	15086.3	15782.6	16574.3	15309.8	15478.8	15971.5	15061.5	>sp|Q62420|SH3G2_MOUSE Endophilin-A1 OS=Mus musculus OX=10090 GN=Sh3gl2 PE=1 SV=2	0	232.133	64	25	152	17	352
High	Q921I1	17117.3	21577.7	15458.9	17440.2	14227	17843	14788.4	11038.6	12309.7	13650.8	>sp|Q921I1|TRFE_MOUSE Serotransferrin OS=Mus musculus OX=10090 GN=Tf PE=1 SV=1	0	327.988	66	48	181	47	697
High	Q61838	14441.5	19269.1	15341.8	14715.2	13726.5	14447.1	19956.7	11839.2	14791.1	16432.3	>sp|Q61838|PZP_MOUSE Pregnancy zone protein OS=Mus musculus OX=10090 GN=Pzp PE=1 SV=3	0	357.851	47	50	163	50	1495
High	Q3V117	14741.9	14865	14867.6	15297	14953.8	15279.5	15330	15723.9	15441.9	15695.6	>tr|Q3V117|Q3V117_MOUSE ATP-citrate synthase OS=Mus musculus OX=10090 GN=Acly PE=1 SV=1	0	366.19	51	48	157	1	1101
High	W6PPR4	15176	14775.1	14905.7	14945.8	14917.1	15289.8	15263.5	15424	15517.3	14922.3	>tr|W6PPR4|W6PPR4_MOUSE 480-kDa ankyrinG OS=Mus musculus OX=10090 GN=Ank3 PE=4 SV=1	0	642.478	35	111	254	0	4332
High	P28663	15311.2	15255.6	14696.2	14777.7	14846.1	15360.3	15244.1	15275.3	15722.4	14314.7	>sp|P28663|SNAB_MOUSE Beta-soluble NSF attachment protein OS=Mus musculus OX=10090 GN=Napb PE=1 SV=2	0	308.235	81	23	174	18	298
High	P50518	15089.7	14422.7	15632.2	15424.9	15934.5	14295	14498.2	15368	14570.1	15543.9	>sp|P50518|VATE1_MOUSE V-type proton ATPase subunit E 1 OS=Mus musculus OX=10090 GN=Atp6v1e1 PE=1 SV=2	0	180.78	61	17	159	17	226
High	P26645	14914.1	13818	15376.5	15613.7	15658.7	13368.4	14791.4	15774.1	14654.6	16470.5	>sp|P26645|MARCS_MOUSE Myristoylated alanine-rich C-kinase substrate OS=Mus musculus OX=10090 GN=Marcks PE=1 SV=2	0	252.716	91	22	106	22	309
High	O88342	15308.4	14871.6	14766.6	14905.4	15021.1	14818.8	15234.8	15186.8	15260.2	14817	>sp|O88342|WDR1_MOUSE WD repeat-containing protein 1 OS=Mus musculus OX=10090 GN=Wdr1 PE=1 SV=3 >tr|Q3TJY2|Q3TJY2_MOUSE WD repeat domain 1 OS=Mus musculus OX=10090 GN=Wdr1 PE=1 SV=1	0	288.896	66	28	149	28	606
High	P10649	15050.8	14890.1	15917.2	15585.5	15619.6	14379.8	14392.8	14815.3	14252.1	14947.9	>sp|P10649|GSTM1_MOUSE Glutathione S-transferase Mu 1 OS=Mus musculus OX=10090 GN=Gstm1 PE=1 SV=2	0	173.366	76	22	134	2	218
High	A0A1B0GSX0	15090.8	15109.8	14390.4	14405.5	14636.2	15770.2	14973.5	15197.4	15448.5	14393.6	>tr|A0A1B0GSX0|A0A1B0GSX0_MOUSE L-lactate dehydrogenase OS=Mus musculus OX=10090 GN=Ldha PE=1 SV=1	0	161.249	51	20	138	1	361
High	G5E829	15672.2	15110.6	14533.9	14306.1	14679.9	15416.3	14771.2	15130	15432.9	14276	>sp|G5E829|AT2B1_MOUSE Plasma membrane calcium-transporting ATPase 1 OS=Mus musculus OX=10090 GN=Atp2b1 PE=1 SV=1	0	465.934	39	49	264	18	1220
High	E9PV14	14915.8	14700.9	14600.5	14694.2	14739.1	15693.4	14470.1	14927.2	15041.4	14486.9	>tr|E9PV14|E9PV14_MOUSE Band 4.1-like protein 1 OS=Mus musculus OX=10090 GN=Epb41l1 PE=1 SV=2	0	377.903	44	52	187	16	1556
High	Q6ZWR6-4	14844.5	14577.7	14937	14715.3	14831.7	14470.1	14528.9	14627.7	14726.5	14740.9	>sp|Q6ZWR6-4|SYNE1_MOUSE Isoform 4 of Nesprin-1 OS=Mus musculus OX=10090 GN=Syne1	0	678.157	26	179	232	178	8797
High	B2MWM9	13852.5	13648	14877.1	15138.1	15142.5	13620.1	14837.9	15714.6	14360.5	15668.4	>tr|B2MWM9|B2MWM9_MOUSE Calreticulin OS=Mus musculus OX=10090 GN=Calr PE=1 SV=1 >sp|P14211|CALR_MOUSE Calreticulin OS=Mus musculus OX=10090 GN=Calr PE=1 SV=1	0	200.456	60	27	111	27	416
High	Q8BYI9	14917.9	14819.9	14291.1	14544	14554.2	15466.3	14411.1	14547.2	14472.3	14239.8	>sp|Q8BYI9|TENR_MOUSE Tenascin-R OS=Mus musculus OX=10090 GN=Tnr PE=1 SV=2	0	323.79	36	36	169	36	1358
High	O88569	14917.3	15107.3	13644.8	14189	14171	15448.8	14668.6	14849.3	14951.1	13633.1	>sp|O88569|ROA2_MOUSE Heterogeneous nuclear ribonucleoproteins A2/B1 OS=Mus musculus OX=10090 GN=Hnrnpa2b1 PE=1 SV=2	0	282.389	84	31	172	3	353
High	Q9D0K2	14950.8	14161.8	15566	14357.4	14730.1	14686.8	14166.3	13965	14496.1	14350.6	>sp|Q9D0K2|SCOT1_MOUSE Succinyl-CoA:3-ketoacid coenzyme A transferase 1, mitochondrial OS=Mus musculus OX=10090 GN=Oxct1 PE=1 SV=1	0	224.286	54	21	147	21	520
High	Q76MZ3	14690.9	14594.9	14954.6	14314.1	14606	14448.3	14337.7	14642.9	14356	14355.2	>sp|Q76MZ3|2AAA_MOUSE Serine/threonine-protein phosphatase 2A 65 kDa regulatory subunit A alpha isoform OS=Mus musculus OX=10090 GN=Ppp2r1a PE=1 SV=3	0	252.766	54	30	170	30	589
High	Q9CZW5	14548.9	14039.5	14711	14524.1	14846.8	14448.8	14082.4	14745	14188.3	14472.7	>sp|Q9CZW5|TOM70_MOUSE Mitochondrial import receptor subunit TOM70 OS=Mus musculus OX=10090 GN=Tomm70 PE=1 SV=2	0	300.277	59	34	132	34	611
High	D3Z7P3	14408.7	14042.5	15323.7	14581.2	14912	13539.9	14298.1	14483.5	13962.1	14833.5	>sp|D3Z7P3|GLSK_MOUSE Glutaminase kidney isoform, mitochondrial OS=Mus musculus OX=10090 GN=Gls PE=1 SV=1	0	280.148	56	28	144	5	674
High	Q5SVJ0	14227	13360.9	15715.2	14702.7	15272.1	13204.3	13726.6	14763.9	13797.8	15272.3	>tr|Q5SVJ0|Q5SVJ0_MOUSE Calcium/calmodulin-dependent protein kinase OS=Mus musculus OX=10090 GN=Camk2b PE=1 SV=1	0	347.891	56	25	258	0	666
High	A0A571BDG0	14528.4	13967.7	14448.8	14128.2	14664.1	13902.4	14176.9	14585.4	14513.9	14598.8	>tr|A0A571BDG0|A0A571BDG0_MOUSE SRC kinase-signaling inhibitor 1 OS=Mus musculus OX=10090 GN=Srcin1 PE=1 SV=1	0	396.835	60	61	166	61	1225
High	Q9D6F9	14594.9	15255.6	12948.6	13688.6	13327	16232.5	14278.4	14686.5	14894.7	13513.7	>sp|Q9D6F9|TBB4A_MOUSE Tubulin beta-4A chain OS=Mus musculus OX=10090 GN=Tubb4a PE=1 SV=3	0	560.495	84	33	1083	8	444
High	Q9WUA3	14229.3	14396.4	14190.8	13968.7	14071.4	14422	14374.2	14578.4	14529.5	13834	>sp|Q9WUA3|PFKAP_MOUSE ATP-dependent 6-phosphofructokinase, platelet type OS=Mus musculus OX=10090 GN=Pfkp PE=1 SV=1	0	391.419	61	37	165	35	784
High	P08752	14736.5	15306.7	12993.1	14878.9	13408	14567.9	13926	14275.5	14419	13150.2	>sp|P08752|GNAI2_MOUSE Guanine nucleotide-binding protein G(i) subunit alpha-2 OS=Mus musculus OX=10090 GN=Gnai2 PE=1 SV=5	0	191.378	61	21	138	14	355
High	P10126	13466.1	12752.7	15646.8	14367.8	15216.6	11724.3	13788.2	14914.4	13399.6	15542.5	>sp|P10126|EF1A1_MOUSE Elongation factor 1-alpha 1 OS=Mus musculus OX=10090 GN=Eef1a1 PE=1 SV=3 >tr|Q58E64|Q58E64_MOUSE Elongation factor 1-alpha OS=Mus musculus OX=10090 GN=Eef1a1 PE=1 SV=1	0	238.427	74	22	215	12	462
High	Q5EBQ2	14145.7	13485.8	14230.8	14310.7	14505	13143.6	13949.7	14374.9	13911.3	14107.2	>tr|Q5EBQ2|Q5EBQ2_MOUSE Phosphatidylethanolamine binding protein 1 OS=Mus musculus OX=10090 GN=Pebp1 PE=1 SV=1 >sp|P70296|PEBP1_MOUSE Phosphatidylethanolamine-binding protein 1 OS=Mus musculus OX=10090 GN=Pebp1 PE=1 SV=3	0	166.31	82	13	131	13	187
High	Q9WUB3	13761.8	14109	13211.2	14302.3	13375.6	15246.1	13762	13788.1	13798.6	13967.3	>sp|Q9WUB3|PYGM_MOUSE Glycogen phosphorylase, muscle form OS=Mus musculus OX=10090 GN=Pygm PE=1 SV=3	0	370.269	60	52	187	39	842
High	P28660	13963.2	13472.3	14357.1	13803.8	14244.3	13539.6	13797.5	14202.8	14050.4	13874.9	>sp|P28660|NCKP1_MOUSE Nck-associated protein 1 OS=Mus musculus OX=10090 GN=Nckap1 PE=1 SV=2	0	335.328	44	44	136	43	1128
High	Q9Z1B3	14073.6	13299.4	14670.6	13805.6	14568.1	12789.1	13649.3	14025.6	13718.7	14029	>sp|Q9Z1B3|PLCB1_MOUSE 1-phosphatidylinositol 4,5-bisphosphate phosphodiesterase beta-1 OS=Mus musculus OX=10090 GN=Plcb1 PE=1 SV=2	0	404.926	50	55	161	54	1216
High	P48722	13088.9	13149.5	14815.8	14356.1	14145.9	12651.3	13708.8	14475.4	13329.8	14900.8	>sp|P48722|HS74L_MOUSE Heat shock 70 kDa protein 4L OS=Mus musculus OX=10090 GN=Hspa4l PE=1 SV=2	0	436.504	77	54	195	51	838
High	E9QKR0	14670	14624.5	12633	12969.2	12811.9	15666	14050.5	13669.9	14755.7	12677.7	>tr|E9QKR0|E9QKR0_MOUSE Guanine nucleotide-binding protein G(I)/G(S)/G(T) subunit beta-2 OS=Mus musculus OX=10090 GN=Gnb2 PE=1 SV=1	0	192.445	59	15	161	7	382
High	E9PUD2	13645.6	13490.6	14433.8	13959.9	14136.6	13631.3	13494.3	13813.3	13548.7	14054	>tr|E9PUD2|E9PUD2_MOUSE Dynamin-1-like protein OS=Mus musculus OX=10090 GN=Dnm1l PE=1 SV=1	0	308.076	71	43	157	2	712
High	Q8BMF4	14131.1	13989.7	13668	13442.3	13547.1	14790.5	13667.7	13557.6	13935.8	13359.9	>sp|Q8BMF4|ODP2_MOUSE Dihydrolipoyllysine-residue acetyltransferase component of pyruvate dehydrogenase complex, mitochondrial OS=Mus musculus OX=10090 GN=Dlat PE=1 SV=2	0	245.648	46	22	155	22	642
High	P63328-2	14471	14143.7	12818	12965.4	13262.8	15478.3	13935.4	13756	14516.1	12735.6	>sp|P63328-2|PP2BA_MOUSE Isoform 2 of Serine/threonine-protein phosphatase 2B catalytic subunit alpha isoform OS=Mus musculus OX=10090 GN=Ppp3ca	0	241.18	61	28	160	1	511
High	O55042	13808.5	14150.3	13935.7	14098.6	13949.4	13350.2	13483.1	13865.6	13649.3	13703.4	>sp|O55042|SYUA_MOUSE Alpha-synuclein OS=Mus musculus OX=10090 GN=Snca PE=1 SV=2	0	117.046	86	9	133	7	140
High	E9Q401	13814.5	13352.7	13686.6	13456.4	13942.1	13842	13484.1	13635.1	13825.9	13103.8	>sp|E9Q401|RYR2_MOUSE Ryanodine receptor 2 OS=Mus musculus OX=10090 GN=Ryr2 PE=1 SV=1	0	480.234	28	99	174	84	4966
High	A0A5F8MP96	13578.4	12990	13786	13864.4	14150	13349.9	13483.2	13857.8	13383.1	13609.5	>tr|A0A5F8MP96|A0A5F8MP96_MOUSE Septin-4 OS=Mus musculus OX=10090 GN=Septin4 PE=1 SV=1	0	205.738	29	25	112	22	971
High	Q9DB77	13765.4	14123.9	13092.9	13430.2	13156.8	14215.2	13743.7	13528.5	14131.5	12822.9	>sp|Q9DB77|QCR2_MOUSE Cytochrome b-c1 complex subunit 2, mitochondrial OS=Mus musculus OX=10090 GN=Uqcrc2 PE=1 SV=1	0	209.307	51	21	171	20	453
High	Q8VDQ8	13465.5	12999.4	14789.9	14001.8	14048.9	13100.2	13179.5	13518.9	12800.8	14086.9	>sp|Q8VDQ8|SIR2_MOUSE NAD-dependent protein deacetylase sirtuin-2 OS=Mus musculus OX=10090 GN=Sirt2 PE=1 SV=2	0	250.573	71	25	131	25	389
High	Q8BVI9	13434.7	13901	13087	13903.8	12944.6	14457.4	13213.6	13319.4	13435.6	13364.1	>tr|Q8BVI9|Q8BVI9_MOUSE ADP/ATP translocase OS=Mus musculus OX=10090 GN=Slc25a4 PE=2 SV=1	0	223.518	66	24	293	12	298
High	Q3TQP7	13818.1	13156.7	13952.8	13693.1	13796	12842.7	13323.6	13605.8	13297	13525.9	>tr|Q3TQP7|Q3TQP7_MOUSE Uncharacterized protein OS=Mus musculus OX=10090 GN=Acat1 PE=2 SV=1	0	230.43	66	23	124	23	424
High	E9Q1K3	13148.4	13052.6	14182.3	13376.2	14136.4	12973.5	12655.2	13398.9	12936.2	13603.8	>tr|E9Q1K3|E9Q1K3_MOUSE Alpha-adducin OS=Mus musculus OX=10090 GN=Add1 PE=1 SV=1	0	299.972	61	36	145	2	660
High	Q9EQF6	14096.1	13174.7	13148.8	13014.1	12954.9	13825.3	13272.8	12681.4	13610.7	12773.4	>sp|Q9EQF6|DPYL5_MOUSE Dihydropyrimidinase-related protein 5 OS=Mus musculus OX=10090 GN=Dpysl5 PE=1 SV=1	0	304.918	70	32	147	32	564
High	O35098	14128.2	13194.8	13269.3	12771.1	13014.7	13865.4	13084.5	12769.1	13383.1	12545.5	>sp|O35098|DPYL4_MOUSE Dihydropyrimidinase-related protein 4 OS=Mus musculus OX=10090 GN=Dpysl4 PE=1 SV=1	0	283.479	68	27	160	26	572
High	Q8R0Y6	13032	12766.5	13426.4	13163.9	12953.6	13746.3	12956.2	12868.3	13183.5	13129.1	>sp|Q8R0Y6|AL1L1_MOUSE Cytosolic 10-formyltetrahydrofolate dehydrogenase OS=Mus musculus OX=10090 GN=Aldh1l1 PE=1 SV=1	0	373.733	75	56	150	51	902
High	Q61644	13270.1	13053.2	12999.3	12750.9	12974.6	13259	12756.4	13247.8	13079.6	12563.3	>sp|Q61644|PACN1_MOUSE Protein kinase C and casein kinase substrate in neurons protein 1 OS=Mus musculus OX=10090 GN=Pacsin1 PE=1 SV=1 >tr|Q543Y7|Q543Y7_MOUSE Protein kinase C and casein kinase substrate in neurons protein 1 OS=Mus musculus OX=10090 GN=Pacsin1 PE=1 SV=1	0	241.322	69	30	148	28	441
High	A0A1L1STE6	11925.8	12626.2	13815.6	13558.5	13490.2	11787.5	12731.6	13244.2	12730.3	13561.5	>tr|A0A1L1STE6|A0A1L1STE6_MOUSE Isocitrate dehydrogenase [NAD] subunit, mitochondrial OS=Mus musculus OX=10090 GN=Idh3a PE=1 SV=1	0	157.67	51	20	141	20	384
High	Q497I3	12741.1	12493.4	12613.8	13107.8	12576.2	12345.8	13005.6	14101.9	12623.2	13789.4	>tr|Q497I3|Q497I3_MOUSE Fatty acid binding protein 5, epidermal OS=Mus musculus OX=10090 GN=Fabp5 PE=1 SV=1 >sp|Q05816|FABP5_MOUSE Fatty acid-binding protein 5 OS=Mus musculus OX=10090 GN=Fabp5 PE=1 SV=3	0	122.297	73	10	112	10	135
High	Q8K0U4	13272.7	12930.6	12764.5	12994.9	12624	13298.2	12931.7	12988.3	13118	12381.8	>sp|Q8K0U4|HS12A_MOUSE Heat shock 70 kDa protein 12A OS=Mus musculus OX=10090 GN=Hspa12a PE=1 SV=1	0	309.075	60	39	137	24	675
High	E9Q616	13137.9	12826.5	13057.3	13778.4	13629.5	12993.4	12367.3	12800.6	12117.1	12352.9	>tr|E9Q616|E9Q616_MOUSE AHNAK nucleoprotein (desmoyokin) OS=Mus musculus OX=10090 GN=Ahnak PE=1 SV=1	0	409.891	46	106	155	106	5656
High	Q542X7	12818	13064.7	12009.8	12515.6	12207.5	14116.2	13100.5	13079.4	13495.1	12601.5	>tr|Q542X7|Q542X7_MOUSE CCT-beta OS=Mus musculus OX=10090 GN=Cct2 PE=1 SV=1 >sp|P80314|TCPB_MOUSE T-complex protein 1 subunit beta OS=Mus musculus OX=10090 GN=Cct2 PE=1 SV=4	0	360.076	73	35	148	35	535
High	Q8C2Q8	13087.9	12926.9	13281.1	12764.9	13008.4	13313.1	12501.1	12713.3	12739.8	12625.2	>tr|Q8C2Q8|Q8C2Q8_MOUSE ATP synthase subunit gamma OS=Mus musculus OX=10090 GN=Atp5c1 PE=1 SV=1	0	97.462	43	12	106	12	274
High	Q543U3	12089.7	10686.7	16599.3	14198.2	14834.7	10099.9	11883.4	12836	11198	14441.9	>tr|Q543U3|Q543U3_MOUSE Amino acid transporter OS=Mus musculus OX=10090 GN=Slc1a3 PE=1 SV=1 >sp|P56564|EAA1_MOUSE Excitatory amino acid transporter 1 OS=Mus musculus OX=10090 GN=Slc1a3 PE=1 SV=2	0	129.953	21	11	111	7	543
High	P68510	12865.7	12171	13535.3	12906.8	13510.8	11911	12529	12966.7	12609.6	13029.8	>sp|P68510|1433F_MOUSE 14-3-3 protein eta OS=Mus musculus OX=10090 GN=Ywhah PE=1 SV=2	0	183.266	62	18	210	13	246
High	G5E8R3	12982.7	13416.7	11814.4	12265.4	12021.6	14823.8	12789.5	12520.6	13340.5	12023.4	>tr|G5E8R3|G5E8R3_MOUSE Pyruvate carboxylase OS=Mus musculus OX=10090 GN=Pcx PE=1 SV=1	0	356.718	50	45	158	45	1178
High	Q61548	13266.4	12750.6	12887.2	12403.2	12733.5	12852.8	12796.3	12785.5	12947.1	12522.2	>sp|Q61548|AP180_MOUSE Clathrin coat assembly protein AP180 OS=Mus musculus OX=10090 GN=Snap91 PE=1 SV=1	0	161.262	25	21	137	19	901
High	P20029	12109.4	11985.2	13116.6	12807.1	13015.4	11896.4	13014.2	13506.8	12611.7	13694.6	>sp|P20029|BIP_MOUSE Endoplasmic reticulum chaperone BiP OS=Mus musculus OX=10090 GN=Hspa5 PE=1 SV=3	0	332.112	55	37	191	5	655
High	Q60931	12937.8	12963	12491.2	12707.2	12722.3	13408.7	12821	12604.6	12935.1	12083	>sp|Q60931|VDAC3_MOUSE Voltage-dependent anion-selective channel protein 3 OS=Mus musculus OX=10090 GN=Vdac3 PE=1 SV=1 >tr|Q3TX38|Q3TX38_MOUSE Voltage-dependent anion-selective channel protein 3 OS=Mus musculus OX=10090 GN=Vdac3 PE=1 SV=1	0	157.51	62	15	194	1	283
High	Q9R1Q8	12741.6	11967.9	13829.5	13213	13322	11598	12244.4	13016.9	12160.4	13234.8	>sp|Q9R1Q8|TAGL3_MOUSE Transgelin-3 OS=Mus musculus OX=10090 GN=Tagln3 PE=1 SV=1	0	148.269	73	13	107	11	199
High	P35700	12826.3	12219.2	12770.6	12782.2	12731	12255.8	12999.1	12947.7	12804.7	12875.1	>sp|P35700|PRDX1_MOUSE Peroxiredoxin-1 OS=Mus musculus OX=10090 GN=Prdx1 PE=1 SV=1	0	126.107	70	13	104	11	199
High	F6SEU4	13406.3	13004.5	12179.9	11992.2	12353.6	13506.5	12280.4	12539.2	13071.7	11745.9	>sp|F6SEU4|SYGP1_MOUSE Ras/Rap GTPase-activating protein SynGAP OS=Mus musculus OX=10090 GN=Syngap1 PE=1 SV=2	0	353.947	56	53	155	5	1340
High	A0A338P6J0	12780.3	12865.4	12065	12305.2	12354.1	13822	12411.3	12414.6	12973.5	11558.5	>tr|A0A338P6J0|A0A338P6J0_MOUSE Disks large homolog 2 OS=Mus musculus OX=10090 GN=Dlg2 PE=1 SV=2	0	289.205	50	41	131	35	994
High	Q6A0F1	12425.7	12634.4	12065.8	12132.9	12116.3	12943.7	12717.9	12681.6	12576.4	12473	>tr|Q6A0F1|Q6A0F1_MOUSE CCT-theta (Fragment) OS=Mus musculus OX=10090 GN=Cct8 PE=2 SV=1	0	286.776	72	40	138	40	555
High	Q91V14	12760	12223.8	12105.2	12281.1	12366.8	12624.3	12361	12611.2	12878.8	12058.6	>sp|Q91V14|S12A5_MOUSE Solute carrier family 12 member 5 OS=Mus musculus OX=10090 GN=Slc12a5 PE=1 SV=2 >tr|A0A076FRG6|A0A076FRG6_MOUSE KCC2a variant 1 OS=Mus musculus OX=10090 GN=Slc12a5 PE=2 SV=1	0	245.973	29	30	135	25	1138
High	Q8CEH8	11875	11290.7	14296.2	13034.1	13839.7	10187.7	11926.8	12531.3	11469.3	13614.6	>tr|Q8CEH8|Q8CEH8_MOUSE Profilin OS=Mus musculus OX=10090 GN=Pfn1 PE=2 SV=1	0	134.752	71	10	90	10	140
High	Q9Z1G3	12541.9	11581.8	13169	12722.4	13145.3	11109.4	12108.9	12710.7	12009.1	12944	>sp|Q9Z1G3|VATC1_MOUSE V-type proton ATPase subunit C 1 OS=Mus musculus OX=10090 GN=Atp6v1c1 PE=1 SV=4	0	193.2	62	30	117	30	382
High	A2APL8	12314.7	12296.8	12570.2	12643.1	12345.1	11787.9	12184.1	12624.1	12318.9	12644.4	>tr|A2APL8|A2APL8_MOUSE Amino acid transporter OS=Mus musculus OX=10090 GN=Slc1a2 PE=3 SV=1 >sp|P43006-2|EAA2_MOUSE Isoform Glt-1A of Excitatory amino acid transporter 2 OS=Mus musculus OX=10090 GN=Slc1a2	0	177.663	31	17	137	17	569
High	P84078	11866.2	10988	14047.9	12598.1	13581.7	10361.3	12047.3	12606.7	11754.8	13397.5	>sp|P84078|ARF1_MOUSE ADP-ribosylation factor 1 OS=Mus musculus OX=10090 GN=Arf1 PE=1 SV=2	0	136.358	80	12	104	3	181
High	P23819-4	12607.9	12039.9	12766.3	12320	12858.4	11849.4	11963.5	12263.6	12363.3	12123.5	>sp|P23819-4|GRIA2_MOUSE Isoform 4 of Glutamate receptor 2 OS=Mus musculus OX=10090 GN=Gria2	0	285.761	47	41	121	0	921
High	P80315	12395.5	12663.7	11452.1	11531.5	11612.3	13161.7	12765.7	12518.9	12962.4	11784.1	>sp|P80315|TCPD_MOUSE T-complex protein 1 subunit delta OS=Mus musculus OX=10090 GN=Cct4 PE=1 SV=3 >tr|Q564F4|Q564F4_MOUSE T-complex protein 1 subunit delta OS=Mus musculus OX=10090 GN=Cct4 PE=1 SV=1	0	252.15	65	30	128	29	539
High	P68404-2	12384.7	11905.3	12693.9	11905.7	12385.7	12069	12100	12480.8	12467.6	12088.1	>sp|P68404-2|KPCB_MOUSE Isoform Beta-II of Protein kinase C beta type OS=Mus musculus OX=10090 GN=Prkcb	0	317.15	57	32	149	22	673
High	S4R1P5	12101.4	12264.6	11760	12014.8	11937.9	12784.9	12356.5	12447.6	12650.2	12100.2	>tr|S4R1P5|S4R1P5_MOUSE Dystonin OS=Mus musculus OX=10090 GN=Dst PE=1 SV=1	0	567.934	21	130	196	0	7717
High	P62897	12361.3	12367.1	12353.1	11940.1	12104.5	12470.9	12501.2	11757.5	12249.7	12167.2	>sp|P62897|CYC_MOUSE Cytochrome c, somatic OS=Mus musculus OX=10090 GN=Cycs PE=1 SV=2 >tr|Q56A15|Q56A15_MOUSE Cytochrome c OS=Mus musculus OX=10090 GN=Cycs PE=1 SV=1	0	124.027	67	12	99	12	105
High	Q8K2B3	12327.2	12529.9	11581.4	11974.8	11856	13115.8	12313.6	12063.6	12696.9	11724.6	>sp|Q8K2B3|SDHA_MOUSE Succinate dehydrogenase [ubiquinone] flavoprotein subunit, mitochondrial OS=Mus musculus OX=10090 GN=Sdha PE=1 SV=1	0	266.281	59	27	148	27	664
High	Q8BVE3	12340.8	11695.9	12611.2	12185.6	12566	11830.8	12061.6	12340.2	12101.2	12440	>sp|Q8BVE3|VATH_MOUSE V-type proton ATPase subunit H OS=Mus musculus OX=10090 GN=Atp6v1h PE=1 SV=1	0	266.836	63	28	121	28	483
High	Q99LX0	12070.1	11933.5	12635.2	12142.3	12653.3	12061.3	12100.6	12052.7	11948.1	12481.7	>sp|Q99LX0|PARK7_MOUSE Parkinson disease protein 7 homolog OS=Mus musculus OX=10090 GN=Park7 PE=1 SV=1	0	121.817	63	11	80	11	189
High	E9Q3M3	12371.1	12263.3	11828.4	12022	12060.3	12655.9	12250.8	12234.4	12458.2	11893.4	>tr|E9Q3M3|E9Q3M3_MOUSE Dynactin subunit 1 OS=Mus musculus OX=10090 GN=Dctn1 PE=1 SV=1	0	420.575	60	60	149	59	1264
High	Q7TPR4	12385.5	11774.2	12601.8	12118.7	12825.9	11529.2	11906.9	12382.1	12251.5	11851.6	>sp|Q7TPR4|ACTN1_MOUSE Alpha-actinin-1 OS=Mus musculus OX=10090 GN=Actn1 PE=1 SV=1	0	427.644	64	49	235	2	892
High	Q3TWN5	12137.1	11435.5	12750.5	12123.9	12530.2	11038.7	12199.8	12303.8	11961.3	12343.1	>tr|Q3TWN5|Q3TWN5_MOUSE Uncharacterized protein OS=Mus musculus OX=10090 GN=Hnrnpu PE=2 SV=1	0	221.629	39	28	116	1	800
High	P27773	11785.6	11506.6	11720.8	11934.7	11965.9	11918.6	12351.1	12680.5	12511.7	12280.4	>sp|P27773|PDIA3_MOUSE Protein disulfide-isomerase A3 OS=Mus musculus OX=10090 GN=Pdia3 PE=1 SV=2	0	234.241	67	33	132	28	505
High	Q6NXX6	12425.5	12013.1	11933.6	11922.4	12004.6	12532.3	11895.6	11943.5	12298.5	11495.7	>tr|Q6NXX6|Q6NXX6_MOUSE V-type proton ATPase subunit a OS=Mus musculus OX=10090 GN=Atp6v0a1 PE=2 SV=1	0	225.106	35	27	159	1	832
High	Q3UHJ0	12271.5	12269.5	11604.4	11728.5	11737.1	12679.2	11950	12251.8	12129.8	11806.9	>sp|Q3UHJ0|AAK1_MOUSE AP2-associated protein kinase 1 OS=Mus musculus OX=10090 GN=Aak1 PE=1 SV=2	0	339.832	57	41	126	32	959
High	A0A668KM31	11976.8	12145.2	11852.4	11953.9	11815.4	12595.5	11985.7	12091.3	12174.4	11765.3	>tr|A0A668KM31|A0A668KM31_MOUSE Amphiphysin OS=Mus musculus OX=10090 GN=Amph PE=1 SV=1	0	175.695	33	26	105	26	820
High	F8WIT2	11855	12107.8	11329.7	11826.5	11618.1	12691.6	12509.8	12244.3	12291.9	11782.2	>tr|F8WIT2|F8WIT2_MOUSE Annexin OS=Mus musculus OX=10090 GN=Anxa6 PE=1 SV=1	0	304.699	69	47	149	46	667
High	Q8BVI4	11495.7	11679.1	11482	11386.2	11001.1	12144.7	12275.3	12746.2	12380.3	12655.2	>sp|Q8BVI4|DHPR_MOUSE Dihydropteridine reductase OS=Mus musculus OX=10090 GN=Qdpr PE=1 SV=2	0	164.495	66	13	94	13	241
High	Q4KMM3	12053.7	11177.8	12566.8	11910.5	12561.7	10979.2	11569.5	12156	11737.6	12334.3	>sp|Q4KMM3|OXR1_MOUSE Oxidation resistance protein 1 OS=Mus musculus OX=10090 GN=Oxr1 PE=1 SV=3	0	304.505	56	36	124	4	866
High	A0A087WPX3	11875.9	11635.6	12063.9	11979.5	11937.3	12026.7	11723.8	11741.5	11914.5	11693.1	>tr|A0A087WPX3|A0A087WPX3_MOUSE Neurofascin OS=Mus musculus OX=10090 GN=Nfasc PE=1 SV=1	0	315.783	41	48	161	0	1347
High	Q4FJL2	12067.3	11364	11815.5	11468.2	12095.9	11969.6	11899.2	11622.6	12128.2	11603.7	>tr|Q4FJL2|Q4FJL2_MOUSE Reticulon OS=Mus musculus OX=10090 GN=Rtn1 PE=1 SV=1 >sp|Q8K0T0|RTN1_MOUSE Reticulon-1 OS=Mus musculus OX=10090 GN=Rtn1 PE=1 SV=1	0	222.175	47	23	115	18	780
High	Q9CWZ7	11852.9	11921.3	11669.1	11802.3	11896.8	11685.8	11585.8	11792.7	11857.8	11355.1	>sp|Q9CWZ7|SNAG_MOUSE Gamma-soluble NSF attachment protein OS=Mus musculus OX=10090 GN=Napg PE=1 SV=1	0	182.511	63	21	109	20	312
High	P00920	10269.9	12544	11700	11417.2	11455.1	9952.9	13028.2	11529.9	11492.1	13310.6	>sp|P00920|CAH2_MOUSE Carbonic anhydrase 2 OS=Mus musculus OX=10090 GN=Ca2 PE=1 SV=4	0	138.811	63	13	110	13	260
High	Q920I9	11678.5	11664.9	11472.9	11494	11626	12040	11474.4	11666.7	11881.3	11319.5	>sp|Q920I9|WDR7_MOUSE WD repeat-containing protein 7 OS=Mus musculus OX=10090 GN=Wdr7 PE=1 SV=3	0	358.511	47	55	166	55	1489
High	E9Q3L2	10999.9	10710.1	11735.4	11630.3	12015.1	11459.2	11658.7	12082.2	11341.2	12377.7	>sp|E9Q3L2|PI4KA_MOUSE Phosphatidylinositol 4-kinase alpha OS=Mus musculus OX=10090 GN=Pi4ka PE=1 SV=2 >tr|A0A1S6GWJ7|A0A1S6GWJ7_MOUSE 1-phosphatidylinositol 4-kinase OS=Mus musculus OX=10090 GN=Pi4ka PE=2 SV=1	0	343.613	38	68	127	68	2105
High	A0A338P769	11304.7	10989.2	12071.6	11745.6	12289.2	10768	11192.2	11813.2	11359.3	11706.9	>tr|A0A338P769|A0A338P769_MOUSE Septin OS=Mus musculus OX=10090 GN=Septin5 PE=1 SV=1	0	245.571	61	22	158	1	378
High	P03995	10261	11006	10548.9	13670.9	10779	11428.8	12188.2	11067.2	11680.9	12307.2	>sp|P03995|GFAP_MOUSE Glial fibrillary acidic protein OS=Mus musculus OX=10090 GN=Gfap PE=1 SV=4	0	282.632	73	38	169	34	430
High	Q8BMS1	11710	11508.6	10946.5	11440.4	11262.5	11532.1	11309.5	11121.4	11480.2	11144.2	>sp|Q8BMS1|ECHA_MOUSE Trifunctional enzyme subunit alpha, mitochondrial OS=Mus musculus OX=10090 GN=Hadha PE=1 SV=1	0	263.957	50	32	126	31	763
High	P27546	10977.3	10714.7	10762.4	11053.7	10864.7	10737.2	11881.6	12058.1	11795	12019.5	>sp|P27546|MAP4_MOUSE Microtubule-associated protein 4 OS=Mus musculus OX=10090 GN=Map4 PE=1 SV=3	0	319.426	50	42	121	23	1125
High	P68254	11160.5	10848.2	12016.8	11509	11635.6	9895.8	11182.7	11613.8	10817.5	11888.4	>sp|P68254|1433T_MOUSE 14-3-3 protein theta OS=Mus musculus OX=10090 GN=Ywhaq PE=1 SV=1 >tr|A3KML3|A3KML3_MOUSE 14-3-3 protein theta OS=Mus musculus OX=10090 GN=Ywhaq PE=2 SV=1	0	215.095	73	23	208	17	245
High	Q9Z0E0	11728	11460.5	10886.4	10726.2	10670.7	11828.2	11347.8	11208.2	11803.9	10248	>sp|Q9Z0E0|NCDN_MOUSE Neurochondrin OS=Mus musculus OX=10090 GN=Ncdn PE=1 SV=1	0	226.819	43	27	110	27	729
High	Q3UN66	11771.1	10963.2	11612.4	10436.6	11190.3	10920.2	11347.7	10751.8	11700.7	10536.5	>tr|Q3UN66|Q3UN66_MOUSE Protein kinase C OS=Mus musculus OX=10090 GN=Prkcg PE=2 SV=1 >sp|P63318|KPCG_MOUSE Protein kinase C gamma type OS=Mus musculus OX=10090 GN=Prkcg PE=1 SV=1	0	284.307	57	35	108	32	697
High	Q5SQX6	10687.3	10584.5	11880	11205.2	11718.2	9874.9	10921.1	11434.7	10948.5	11645.1	>sp|Q5SQX6|CYFP2_MOUSE Cytoplasmic FMR1-interacting protein 2 OS=Mus musculus OX=10090 GN=Cyfip2 PE=1 SV=2	0	264.625	40	44	123	10	1253
High	Q768S5	10892.6	10281.3	11588.3	11186.2	11286	10661.2	10998.2	11457.2	11019.2	11399	>tr|Q768S5|Q768S5_MOUSE Rabphilin OS=Mus musculus OX=10090 GN=Rph3a PE=2 SV=1	0	265.601	61	35	118	33	681
High	O08539	11139.9	11168.9	10827.4	10932.2	10758.6	11033.7	11201.9	11286.1	11114.3	11087.3	>sp|O08539|BIN1_MOUSE Myc box-dependent-interacting protein 1 OS=Mus musculus OX=10090 GN=Bin1 PE=1 SV=1	0	214.069	53	25	116	4	588
High	Q9D6M3	11316.5	11093.4	11092.5	10871.7	11052.8	11252.5	10854.8	11124.9	10964.3	10726.3	>sp|Q9D6M3|GHC1_MOUSE Mitochondrial glutamate carrier 1 OS=Mus musculus OX=10090 GN=Slc25a22 PE=1 SV=1	0	145.52	61	15	124	12	323
High	E9Q0J5	11093.3	10937.3	10388.5	10837.9	10624.6	11780.4	11176.7	11143.1	11313.9	10767.9	>tr|E9Q0J5|E9Q0J5_MOUSE Kinesin-like protein KIF21A OS=Mus musculus OX=10090 GN=Kif21a PE=1 SV=2	0	373.617	43	51	144	2	1672
High	Q66JR7	11092	10381.2	11680.4	11622.9	11391.6	10105.5	10623.5	10814.2	10424.7	11033.1	>tr|Q66JR7|Q66JR7_MOUSE Pgm2 protein (Fragment) OS=Mus musculus OX=10090 GN=Pgm1 PE=2 SV=1	0	248.885	59	34	110	33	590
High	P47738	10892.4	10735.8	11047.1	11086.7	11143.8	10978.4	10596.8	10815.8	10988.2	10757.6	>sp|P47738|ALDH2_MOUSE Aldehyde dehydrogenase, mitochondrial OS=Mus musculus OX=10090 GN=Aldh2 PE=1 SV=1 >tr|Q544B1|Q544B1_MOUSE Aldedh domain-containing protein OS=Mus musculus OX=10090 GN=Aldh2 PE=1 SV=1	0	208.853	52	24	101	22	519
High	Q3UNH4	11225.1	10784	11119.1	10686.5	11087.3	10587.8	10799.5	10950.1	11049.2	10728.2	>sp|Q3UNH4|GRIN1_MOUSE G protein-regulated inducer of neurite outgrowth 1 OS=Mus musculus OX=10090 GN=Gprin1 PE=1 SV=2	0	257.908	55	41	103	41	932
High	Q64433	11047.6	10854.4	10997.2	10876	10931.1	10943.6	10668.2	11100.5	10722.2	10773.1	>sp|Q64433|CH10_MOUSE 10 kDa heat shock protein, mitochondrial OS=Mus musculus OX=10090 GN=Hspe1 PE=1 SV=2 >tr|Q4KL76|Q4KL76_MOUSE 10 kDa chaperonin OS=Mus musculus OX=10090 GN=Hspe1 PE=1 SV=1	0	62.471	75	12	92	12	102
High	Q6PB66	10782	10788.8	11030.4	10724.3	10809.7	11231.7	10745.3	10832.7	11040.7	10834.7	>sp|Q6PB66|LPPRC_MOUSE Leucine-rich PPR motif-containing protein, mitochondrial OS=Mus musculus OX=10090 GN=Lrpprc PE=1 SV=2	0	338.322	52	61	138	60	1392
High	Q99PU5	10990.8	10823.8	10593.8	10722.4	10796.1	11249.5	11010.1	10686.4	11077.7	10674.9	>sp|Q99PU5|ACBG1_MOUSE Long-chain-fatty-acid--CoA ligase ACSBG1 OS=Mus musculus OX=10090 GN=Acsbg1 PE=1 SV=1	0	258.86	61	35	115	35	721
High	Q9D0M3	10987	11397.2	9934.4	10043	10171.4	13307.5	10812.6	10399.3	11572.5	9838	>sp|Q9D0M3|CY1_MOUSE Cytochrome c1, heme protein, mitochondrial OS=Mus musculus OX=10090 GN=Cyc1 PE=1 SV=1	0	118.914	37	9	110	9	325
High	P01027	13904.8	17898.9	11918.1	13646.5	11855.7	13727.1	7418.2	5536.6	5910.2	6535.6	>sp|P01027|CO3_MOUSE Complement C3 OS=Mus musculus OX=10090 GN=C3 PE=1 SV=3	0	318.536	46	65	142	65	1663
High	E0CXB9	11117.6	10781.7	10528.8	10509.4	10594.6	10997.7	10747.3	10916.2	10952.1	10592.9	>tr|E0CXB9|E0CXB9_MOUSE Alpha N-catenin OS=Mus musculus OX=10090 GN=Ctnna2 PE=1 SV=1	0	323.421	50	42	127	33	966
High	Q9QYG0	10554.8	10889.8	11703.3	11352.2	11339.6	10742.7	9997.9	10325.2	10073	10618.4	>sp|Q9QYG0|NDRG2_MOUSE Protein NDRG2 OS=Mus musculus OX=10090 GN=Ndrg2 PE=1 SV=1	0	205.052	68	20	110	2	371
High	Q8CD23	11069.1	10146.4	11158.7	10791.3	11121.1	10247.6	10542.3	10828.1	10585.8	10996.5	>tr|Q8CD23|Q8CD23_MOUSE Nucleolin OS=Mus musculus OX=10090 GN=Ncl PE=2 SV=1	0	162.32	34	25	92	25	707
High	G5E884	10478.6	10478.8	11174.7	10688.4	10719	9949.2	10976.9	10895.9	10562.3	10987.6	>tr|G5E884|G5E884_MOUSE Non-specific serine/threonine protein kinase OS=Mus musculus OX=10090 GN=Pak1 PE=1 SV=1	0	230.417	65	29	107	17	544
High	P11983	10610.6	10393.1	10625.2	10562.4	10622.6	10210.9	10719.1	10930.3	10579.7	10988.6	>sp|P11983|TCPA_MOUSE T-complex protein 1 subunit alpha OS=Mus musculus OX=10090 GN=Tcp1 PE=1 SV=3	0	248.258	58	27	115	27	556
High	F8VPK5	10417.2	9786.4	11391.9	10853.2	11227.3	9513.8	10398.6	10877.8	10357.5	11164.3	>tr|F8VPK5|F8VPK5_MOUSE Rho-associated protein kinase OS=Mus musculus OX=10090 GN=Rock2 PE=1 SV=1	0	303.623	44	59	122	52	1388
High	A0A0R4J1N7	10240.2	11796.4	10028.6	10116.8	9948.2	10693.1	11545.6	9912.6	10575.5	10481.2	>tr|A0A0R4J1N7|A0A0R4J1N7_MOUSE Ankyrin-1 OS=Mus musculus OX=10090 GN=Ank1 PE=1 SV=1	0	403.18	46	67	159	60	1907
High	Q5ICG5	10722.7	11121	9151.9	9974.2	9382.5	12119.1	10735.5	10411.8	11124.5	9653.2	>tr|Q5ICG5|Q5ICG5_MOUSE Arachidonate--CoA ligase OS=Mus musculus OX=10090 GN=Acsl6 PE=1 SV=1	0	286.807	57	34	122	2	697
High	Q8C5Q5	10327.9	10309.4	10359.1	10078.8	10170.4	10490.7	10463	10549.1	10680.7	10449.5	>tr|Q8C5Q5|Q8C5Q5_MOUSE T-complex protein 1 subunit eta OS=Mus musculus OX=10090 GN=Cct7 PE=2 SV=1	0	207.406	52	28	111	28	544
High	O54774	10828	10441.2	9747.4	9837.9	9841	11167.7	10565.2	10378.4	10938.9	9824	>sp|O54774|AP3D1_MOUSE AP-3 complex subunit delta-1 OS=Mus musculus OX=10090 GN=Ap3d1 PE=1 SV=1	0	275.886	47	45	111	45	1199
High	Q8BWF0	10508.8	10693.6	9961.8	10191.6	9958	11022.8	10440.3	10240	10444.1	9918	>sp|Q8BWF0|SSDH_MOUSE Succinate-semialdehyde dehydrogenase, mitochondrial OS=Mus musculus OX=10090 GN=Aldh5a1 PE=1 SV=1 >tr|B2RS41|B2RS41_MOUSE Succinate-semialdehyde dehydrogenase OS=Mus musculus OX=10090 GN=Aldh5a1 PE=1 SV=1	0	202.357	56	24	105	24	523
High	Q3TYE5	10252.2	9894.1	10723.7	10451.2	10639.9	10067.2	9916.5	10522.9	10283.2	10495	>tr|Q3TYE5|Q3TYE5_MOUSE Limbic system-associated membrane protein OS=Mus musculus OX=10090 GN=Lsamp PE=1 SV=1	0	82.599	38	10	77	10	338
High	P12787	10716.8	10403	9558.4	10019.7	9940.5	11869.9	10236.7	10079.5	10421.6	9874.2	>sp|P12787|COX5A_MOUSE Cytochrome c oxidase subunit 5A, mitochondrial OS=Mus musculus OX=10090 GN=Cox5a PE=1 SV=2	0	53.335	34	6	71	6	146
High	Q4FK49	10497.3	10672.2	9437.6	9897.6	9539.7	11385.1	10494.4	10256.3	10622.1	9628.5	>tr|Q4FK49|Q4FK49_MOUSE Inorganic diphosphatase OS=Mus musculus OX=10090 GN=Ppa1 PE=1 SV=1 >sp|Q9D819|IPYR_MOUSE Inorganic pyrophosphatase OS=Mus musculus OX=10090 GN=Ppa1 PE=1 SV=1	0	135.569	77	19	83	19	289
High	Q64727	10456	10408.7	10080.7	10399.4	10247.4	10505.2	10002.6	10133	10057.7	10116.8	>sp|Q64727|VINC_MOUSE Vinculin OS=Mus musculus OX=10090 GN=Vcl PE=1 SV=4	0	298.865	61	55	122	52	1066
High	Q3UBU0	9682.2	9728.7	9848.1	10112.5	9982.6	10127.5	10350	10806.9	10321.7	10973.3	>tr|Q3UBU0|Q3UBU0_MOUSE HATPase_c domain-containing protein OS=Mus musculus OX=10090 GN=Hsp90b1 PE=2 SV=1	0	264.385	50	38	132	37	802
High	E9PZF0	10307.7	10214.5	9995.2	10067.3	10133.8	10023.6	10193.8	10361.8	10148	9982.4	>tr|E9PZF0|E9PZF0_MOUSE Nucleoside diphosphate kinase OS=Mus musculus OX=10090 GN=Gm20390 PE=3 SV=1	0	131.503	76	13	110	5	267
High	Q9QYB8	10153.3	9366	11092.9	10486.8	11000.5	8863	9825.7	10458.6	9361.9	10769.5	>sp|Q9QYB8|ADDB_MOUSE Beta-adducin OS=Mus musculus OX=10090 GN=Add2 PE=1 SV=4	0	237.642	58	31	98	30	725
High	Q91WD5	10074	10312.8	9889.8	10106.7	9877.3	10728.5	10182	10033.4	10101.9	9900.4	>sp|Q91WD5|NDUS2_MOUSE NADH dehydrogenase [ubiquinone] iron-sulfur protein 2, mitochondrial OS=Mus musculus OX=10090 GN=Ndufs2 PE=1 SV=1	0	218.147	63	24	139	24	463
High	P16054	10252	9864.6	10482.1	9972.8	10350.6	9626.7	10063.9	10214.8	10288.9	10069.2	>sp|P16054|KPCE_MOUSE Protein kinase C epsilon type OS=Mus musculus OX=10090 GN=Prkce PE=1 SV=1	0	249.508	51	34	96	33	737
High	P80316	9982.3	10097.3	9700.9	10089.8	9943.2	10185.7	10244.4	10403.1	10236.2	10103.8	>sp|P80316|TCPE_MOUSE T-complex protein 1 subunit epsilon OS=Mus musculus OX=10090 GN=Cct5 PE=1 SV=1	0	222.678	61	34	107	33	541
High	Q61553	9969.6	9855.4	10585.8	9805	10250.5	9402.6	10127.6	10164.6	9959	10102.7	>sp|Q61553|FSCN1_MOUSE Fascin OS=Mus musculus OX=10090 GN=Fscn1 PE=1 SV=4	0	200.501	58	25	114	25	493
High	Q3TXE5	9173.4	8440.5	11529.9	10615.8	10997.2	8238.5	9580.8	10594.5	9118.1	11700.9	>tr|Q3TXE5|Q3TXE5_MOUSE Uncharacterized protein OS=Mus musculus OX=10090 GN=Canx PE=2 SV=1	0	180.815	47	31	93	31	591
High	P56399	9808.4	9563.9	10217.4	9866	10193.3	9246.8	9778.3	10001.5	9972.2	10388.1	>sp|P56399|UBP5_MOUSE Ubiquitin carboxyl-terminal hydrolase 5 OS=Mus musculus OX=10090 GN=Usp5 PE=1 SV=1	0	252.451	45	36	102	36	858
High	Q6P9K8	9968.5	9866.8	9611.5	9806.3	9837.2	9832	9821.5	9996	10080.2	10028.8	>sp|Q6P9K8|CSKI1_MOUSE Caskin-1 OS=Mus musculus OX=10090 GN=Caskin1 PE=1 SV=2	0	283.226	46	41	108	39	1431
High	Q0PD67	9862	9300.4	10897.8	9966.2	10367.9	9020.9	9659.7	9964.6	9457.4	10301.2	>tr|Q0PD67|Q0PD67_MOUSE Rab1A OS=Mus musculus OX=10090 GN=Rab1a PE=1 SV=1 >sp|P62821|RAB1A_MOUSE Ras-related protein Rab-1A OS=Mus musculus OX=10090 GN=Rab1A PE=1 SV=3	0	137.604	78	17	94	0	205
High	Q62277	10240.5	9829.5	9556.8	9523.9	9636.1	10022.1	10032.6	9856.2	10420	9319.4	>sp|Q62277|SYPH_MOUSE Synaptophysin OS=Mus musculus OX=10090 GN=Syp PE=1 SV=2	0	55.998	18	7	57	6	314
High	P61164	10204.6	9815.2	9362.7	9690.9	9712.5	9985.3	9929.4	9804.4	10129.4	9554.8	>sp|P61164|ACTZ_MOUSE Alpha-centractin OS=Mus musculus OX=10090 GN=Actr1a PE=1 SV=1	0	135.526	54	19	94	8	376
High	Q9DCX2	9862.5	9596.2	10100.1	10247.2	9953.3	9219.7	9532.2	10098.3	9411.3	10126.5	>sp|Q9DCX2|ATP5H_MOUSE ATP synthase subunit d, mitochondrial OS=Mus musculus OX=10090 GN=Atp5pd PE=1 SV=3	0	125.092	72	15	92	15	161
High	E9PWX1	10105.5	9752.4	9828.7	9840.3	10047.4	9586.4	9713.6	9813.9	9978.7	9428.2	>tr|E9PWX1|E9PWX1_MOUSE Dipeptidyl aminopeptidase-like protein 6 OS=Mus musculus OX=10090 GN=Dpp6 PE=1 SV=1	0	210.574	41	30	105	27	859
High	Q91WQ3	9640.7	9749.2	9863.4	9925.5	9784	9683.4	9773.6	10184.7	9678.4	9782.3	>sp|Q91WQ3|SYYC_MOUSE Tyrosine--tRNA ligase, cytoplasmic OS=Mus musculus OX=10090 GN=Yars1 PE=1 SV=3	0	185.707	70	35	105	35	528
High	Q3U6S1	9513.1	9279.6	9347.2	9745	9360.4	9354.2	10485.7	10336.6	10114.7	10366.4	>tr|Q3U6S1|Q3U6S1_MOUSE Vimentin OS=Mus musculus OX=10090 GN=Vim PE=2 SV=1	0	267.7	73	38	152	30	466
High	Z4YL78	9297.4	9238.3	10321.8	9786.1	10037.5	9029.2	9785.6	10013.1	9694.8	10388.2	>tr|Z4YL78|Z4YL78_MOUSE Cytoskeleton-associated protein 5 OS=Mus musculus OX=10090 GN=Ckap5 PE=1 SV=1	0	314.613	38	64	125	64	1972
High	Q80Y09	9480.6	9388	9964.9	9971.5	9811	9359.4	9519.4	9763.1	9428.9	9940.7	>tr|Q80Y09|Q80Y09_MOUSE Pdcd6ip protein OS=Mus musculus OX=10090 GN=Pdcd6ip PE=2 SV=1	0	217.771	55	43	106	1	872
High	P14733	9624.3	9083.3	10455.6	9795.8	10222	9067.1	9396.6	9561	9118.5	10036.1	>sp|P14733|LMNB1_MOUSE Lamin-B1 OS=Mus musculus OX=10090 GN=Lmnb1 PE=1 SV=3	0	274.408	63	43	126	39	588
High	P24549	9695.3	10220.5	9226.9	9779.6	9558	9861.5	9612.9	9313.4	9430.4	9481.8	>sp|P24549|AL1A1_MOUSE Aldehyde dehydrogenase 1A1 OS=Mus musculus OX=10090 GN=Aldh1a1 PE=1 SV=5	0	232.219	63	29	96	18	501
High	Q64514	9620.6	9864.6	9495	9551.2	9348.4	9798.7	9670.7	9712.9	9641.3	9415.3	>sp|Q64514|TPP2_MOUSE Tripeptidyl-peptidase 2 OS=Mus musculus OX=10090 GN=Tpp2 PE=1 SV=3	0	269.1	52	53	109	53	1262
High	E9QAX2	9500.1	9210.7	9695.2	9561	9806.3	9039.3	9604.2	9972	9629.2	9918.8	>tr|E9QAX2|E9QAX2_MOUSE Unconventional myosin-XVIIIa OS=Mus musculus OX=10090 GN=Myo18a PE=1 SV=1	0	395.279	43	74	132	74	2083
High	Q9JME5	9814.8	9199.6	9665.8	9390.6	9658.1	9558.6	9608.9	9682.7	9856.3	9366.2	>sp|Q9JME5|AP3B2_MOUSE AP-3 complex subunit beta-2 OS=Mus musculus OX=10090 GN=Ap3b2 PE=1 SV=2	0	245.484	48	44	95	40	1082
High	B2RXT3	9478.5	9064.5	10419.5	10045.5	10189.7	8616.9	9284.9	9590.7	9145.1	9800.4	>tr|B2RXT3|B2RXT3_MOUSE Oxoglutarate dehydrogenase (succinyl-transferring) OS=Mus musculus OX=10090 GN=Ogdhl PE=1 SV=1	0	304.155	48	45	153	33	1010
High	Q8BTM8	10177.6	9778.3	9166.7	9368.1	9203.9	9704.4	9736.3	9457.7	9932.7	8857.9	>sp|Q8BTM8|FLNA_MOUSE Filamin-A OS=Mus musculus OX=10090 GN=Flna PE=1 SV=5	0	444.715	42	76	136	73	2647
High	Q3U4U6	9393.1	9239.3	9632.6	9430.3	9499.3	9094.1	9679.6	9832.8	9591.4	9607	>tr|Q3U4U6|Q3U4U6_MOUSE T-complex protein 1 subunit gamma OS=Mus musculus OX=10090 GN=Cct3 PE=1 SV=1 >sp|P80318|TCPG_MOUSE T-complex protein 1 subunit gamma OS=Mus musculus OX=10090 GN=Cct3 PE=1 SV=1	0	233.195	59	33	106	33	545
High	D3YUM1	9744.8	9560.6	9375.8	9318.5	9251.5	10201.8	9469	9324.6	9520.6	9148.4	>tr|D3YUM1|D3YUM1_MOUSE NADH dehydrogenase [ubiquinone] flavoprotein 1, mitochondrial OS=Mus musculus OX=10090 GN=Ndufv1 PE=1 SV=1	0	186.402	61	24	96	24	455
High	Q3UMT7	9490	9173.5	9717.7	9549.6	9670.2	9317.7	9384.2	9724	9354.9	9446.7	>tr|Q3UMT7|Q3UMT7_MOUSE Uncharacterized protein OS=Mus musculus OX=10090 GN=Hnrnpl PE=2 SV=1	0	242.283	56	20	110	20	592
High	Q08331	9051.6	9557	9304.4	9616.5	9545.2	9383.5	9808.4	9767.4	9297.3	9411.1	>sp|Q08331|CALB2_MOUSE Calretinin OS=Mus musculus OX=10090 GN=Calb2 PE=1 SV=3	0	133.415	59	18	85	17	271
High	P48678	9421.3	9464.1	9457.3	9450.8	9561.7	9349.1	9380.7	9646.9	9326.1	9577.4	>sp|P48678|LMNA_MOUSE Prelamin-A/C OS=Mus musculus OX=10090 GN=Lmna PE=1 SV=2	0	250.823	62	40	110	39	665
High	P63040	9457.4	8900.4	9434.9	9805.2	9869.1	8311.9	9291.8	10210.1	8818.2	10510.2	>sp|P63040|CPLX1_MOUSE Complexin-1 OS=Mus musculus OX=10090 GN=Cplx1 PE=1 SV=1	0	124.064	69	13	83	9	134
High	Q3TGZ3	9413.9	9984.1	8533.2	9126.2	8763.5	10652.2	9630.9	9284.9	10142.8	8527.2	>tr|Q3TGZ3|Q3TGZ3_MOUSE Isocitrate dehydrogenase [NAD] subunit, mitochondrial OS=Mus musculus OX=10090 GN=Idh3g PE=1 SV=1 >sp|P70404|IDHG1_MOUSE Isocitrate dehydrogenase [NAD] subunit gamma 1, mitochondrial OS=Mus musculus OX=10090 GN=Idh3g PE=1 SV=1	0	178.909	53	15	97	15	393
High	P15864	9837.6	9075.9	9479	9364.4	9413.3	9931.6	9244.1	8967.3	9492.4	8818.1	>sp|P15864|H12_MOUSE Histone H1.2 OS=Mus musculus OX=10090 GN=H1-2 PE=1 SV=2 >tr|Q5SZA3|Q5SZA3_MOUSE Histone cluster 1, H1c OS=Mus musculus OX=10090 GN=H1f2 PE=1 SV=1	0	81.903	40	14	73	4	212
High	Q3UFJ3	9161.2	9338	9697.6	9424.3	9514.1	9636.1	8916	9291.5	9189.8	9284.6	>tr|Q3UFJ3|Q3UFJ3_MOUSE Pyruvate dehydrogenase E1 component subunit alpha OS=Mus musculus OX=10090 GN=Pdha1 PE=1 SV=1 >sp|P35486|ODPA_MOUSE Pyruvate dehydrogenase E1 component subunit alpha, somatic form, mitochondrial OS=Mus musculus OX=10090 GN=Pdha1 PE=1 SV=1	0	223.247	81	34	133	33	390
High	Q548F2	9421.1	9151.7	9642.2	9246	9809.1	8634.3	9264.5	9303.7	9172.3	9299.3	>tr|Q548F2|Q548F2_MOUSE Guanine deaminase OS=Mus musculus OX=10090 GN=Gda PE=1 SV=1 >sp|Q9R111|GUAD_MOUSE Guanine deaminase OS=Mus musculus OX=10090 GN=Gda PE=1 SV=1	0	211.615	73	26	97	26	454
High	F7DCH5	9309.9	8928.6	9481.9	9366.2	9441.8	8718.4	9261.1	9430.3	9341.5	9641.6	>tr|F7DCH5|F7DCH5_MOUSE CLIP-associating protein 2 OS=Mus musculus OX=10090 GN=Clasp2 PE=1 SV=1	0	248.938	44	44	103	1	1307
High	Q9DB20	9201.7	8976.4	9824.6	9585.7	9713.4	8475.3	8963	9395.3	8803.4	9700.9	>sp|Q9DB20|ATPO_MOUSE ATP synthase subunit O, mitochondrial OS=Mus musculus OX=10090 GN=Atp5po PE=1 SV=1	0	126.405	70	14	92	14	213
High	Q5DQJ3	9409.2	9172.2	9130.2	9113.4	9314.6	9226	9215.2	9351.2	9430.4	9136	>tr|Q5DQJ3|Q5DQJ3_MOUSE F-actin-capping protein subunit alpha OS=Mus musculus OX=10090 GN=Capza2 PE=1 SV=1 >sp|P47754|CAZA2_MOUSE F-actin-capping protein subunit alpha-2 OS=Mus musculus OX=10090 GN=Capza2 PE=1 SV=3	0	196.757	70	14	97	12	286
High	Q9CWS0	9317.2	9203.5	8903.9	8981.8	9121.2	9554	9380.4	9349.3	9623.7	9031.9	>sp|Q9CWS0|DDAH1_MOUSE N(G),N(G)-dimethylarginine dimethylaminohydrolase 1 OS=Mus musculus OX=10090 GN=Ddah1 PE=1 SV=3	0	171.544	57	14	89	13	285
High	Q9Z1S5	9402.5	9011.4	9820.9	9438.6	9568.4	8765.6	8804.9	9315.5	8793.8	9277	>sp|Q9Z1S5|SEPT3_MOUSE Neuronal-specific septin-3 OS=Mus musculus OX=10090 GN=Septin3 PE=1 SV=2	0	162.995	62	16	80	16	350
High	Q3TGW0	9220.9	9098.3	9285.3	9108.4	9492.6	8949.8	9057.4	9237.2	9318.3	9177.9	>tr|Q3TGW0|Q3TGW0_MOUSE Actin-like protein 3 OS=Mus musculus OX=10090 GN=Actr3 PE=2 SV=1	0	179.447	63	21	91	19	418
High	Q3UBP6	9098.5	8526.7	9226.9	9746.8	9783.4	8464	9036.1	9370.7	8999.2	9652	>tr|Q3UBP6|Q3UBP6_MOUSE Uncharacterized protein OS=Mus musculus OX=10090 GN=Actb PE=2 SV=1	0	412.471	68	23	1011	0	375
High	Q8C0M9	9230.2	8843.2	9282.6	9076.3	9055.8	9125.1	9225.1	9411.5	9305.7	9302.4	>sp|Q8C0M9|ASGL1_MOUSE Isoaspartyl peptidase/L-asparaginase OS=Mus musculus OX=10090 GN=Asrgl1 PE=1 SV=1	0	140.567	54	14	77	14	326
High	P40124	9217.1	9083.8	8930.9	9004.7	8921.1	9372.6	9168.1	9295.7	9424.8	9124.3	>sp|P40124|CAP1_MOUSE Adenylyl cyclase-associated protein 1 OS=Mus musculus OX=10090 GN=Cap1 PE=1 SV=4	0	192.7	64	25	91	24	474
High	Q3UF82	9360.2	8825.5	9156.1	9088.1	9296.7	8678.1	9185.3	9267.2	9472.3	9129.5	>tr|Q3UF82|Q3UF82_MOUSE Mitogen-activated protein kinase OS=Mus musculus OX=10090 GN=Mapk1 PE=2 SV=1	0	163.56	65	19	97	12	352
High	Q3URG1	9199.7	9143.2	8996	9076.7	9059.8	9399.4	8912.3	9075	9307.9	9117.4	>tr|Q3URG1|Q3URG1_MOUSE Uncharacterized protein OS=Mus musculus OX=10090 GN=Tppp PE=1 SV=1 >sp|Q7TQD2|TPPP_MOUSE Tubulin polymerization-promoting protein OS=Mus musculus OX=10090 GN=Tppp PE=1 SV=1	0	124.563	55	13	85	13	218
High	P0DP27	8427.6	7849	8684.9	8754.5	9288.2	7905.4	11409.5	9036.1	9355.3	10485.5	>sp|P0DP27|CALM2_MOUSE Calmodulin-2 OS=Mus musculus OX=10090 GN=Calm2 PE=1 SV=1 >sp|P0DP28|CALM3_MOUSE Calmodulin-3 OS=Mus musculus OX=10090 GN=Calm3 PE=1 SV=1 >sp|P0DP26|CALM1_MOUSE Calmodulin-1 OS=Mus musculus OX=10090 GN=Calm1 PE=1 SV=1	0	88.444	77	11	90	11	149
High	Q5RKP0	9219.4	9348.8	8598.4	8890.6	8762.3	9526.1	9403.5	9256.5	9428.5	8672.7	>tr|Q5RKP0|Q5RKP0_MOUSE Vat1 protein (Fragment) OS=Mus musculus OX=10090 GN=Vat1 PE=2 SV=1	0	182.42	52	15	81	15	401
High	Q8BGQ7	9066.3	8826.5	9320.9	9187.5	9216.3	8715.4	9115.4	9243.9	9039.5	9307.9	>sp|Q8BGQ7|SYAC_MOUSE Alanine--tRNA ligase, cytoplasmic OS=Mus musculus OX=10090 GN=Aars1 PE=1 SV=1	0	258.327	49	37	109	37	968
High	F6Z9E6	9059	8958.3	9267.3	8992.5	9193.7	9091.7	8668.7	8946.1	8985.4	8801.8	>tr|F6Z9E6|F6Z9E6_MOUSE PH and SEC7 domain-containing protein 3 OS=Mus musculus OX=10090 GN=Psd3 PE=1 SV=2	0	199.154	31	29	86	8	1005
High	P12658	8961.8	8286.6	9886.5	9248.7	9752	7808.7	8792.7	9323.9	8213.8	9123.9	>sp|P12658|CALB1_MOUSE Calbindin OS=Mus musculus OX=10090 GN=Calb1 PE=1 SV=2	0	164.533	62	20	82	19	261
High	Q3TW74	9188.6	9037.7	8814.4	8726.5	8744.9	8993.1	9205.3	8724.5	9014.5	8863.3	>tr|Q3TW74|Q3TW74_MOUSE C-1-tetrahydrofolate synthase, cytoplasmic OS=Mus musculus OX=10090 GN=Mthfd1 PE=2 SV=1	0	224.434	49	35	87	35	935
High	Q9D859	8498.5	9176.1	8843.5	8975.4	8829.7	9281.6	8882.1	8780.5	9109	8747.4	>tr|Q9D859|Q9D859_MOUSE Uncharacterized protein OS=Mus musculus OX=10090 GN=Rac1 PE=2 SV=1	0	77.602	45	10	71	5	192
High	A0A0R4J0I1	9255.1	13231.5	9401.6	9248.9	7934.7	7673	9422.3	6228.9	7556.6	9116.6	>tr|A0A0R4J0I1|A0A0R4J0I1_MOUSE Serine protease inhibitor A3K OS=Mus musculus OX=10090 GN=Serpina3k PE=1 SV=1	0	206.12	41	16	96	4	418
High	Q4FE56	8743.5	8739.8	9128.2	8864.5	8978	8893	8856.2	9027.1	8859.1	8886.6	>tr|Q4FE56|Q4FE56_MOUSE Ubiquitinyl hydrolase 1 OS=Mus musculus OX=10090 GN=Usp9x PE=1 SV=1	0	323.852	31	66	126	63	2554
High	Q9EPN1	8947.2	8812	8635.7	8510.5	8621.9	9180.6	9022.1	9016.9	9227.1	8785.9	>sp|Q9EPN1|NBEA_MOUSE Neurobeachin OS=Mus musculus OX=10090 GN=Nbea PE=1 SV=1	0	336.994	32	67	131	63	2936
High	O70318	8773.5	8654.2	8765.3	8891.5	8844.3	8902.7	8834.1	9051.5	8868	9129.3	>sp|O70318|E41L2_MOUSE Band 4.1-like protein 2 OS=Mus musculus OX=10090 GN=Epb41l2 PE=1 SV=2	0	278.672	46	45	119	1	988
High	O88844	8719.4	8459.3	8747.1	8661.1	8660.4	8859.8	9013.7	8843.7	9125.8	8938.5	>sp|O88844|IDHC_MOUSE Isocitrate dehydrogenase [NADP] cytoplasmic OS=Mus musculus OX=10090 GN=Idh1 PE=1 SV=2	0	188.605	59	25	83	25	414
High	Q8CGK3	8703.8	8412.9	9221.5	9107	9286.1	8205.3	8565.4	8962.8	8414.1	9113.3	>sp|Q8CGK3|LONM_MOUSE Lon protease homolog, mitochondrial OS=Mus musculus OX=10090 GN=Lonp1 PE=1 SV=2	0	259.115	46	39	100	39	949
High	P19783	9665.2	9492.7	7252.1	8050.6	7739.8	10386.6	9309.7	8666.8	9735.5	7622.9	>sp|P19783|COX41_MOUSE Cytochrome c oxidase subunit 4 isoform 1, mitochondrial OS=Mus musculus OX=10090 GN=Cox4i1 PE=1 SV=2 >tr|A2RSV8|A2RSV8_MOUSE Cytochrome c oxidase subunit 4 OS=Mus musculus OX=10090 GN=Cox4i1 PE=1 SV=1	0	126.324	66	14	113	14	169
High	Q3TQ70	9559.6	9650.9	6947.7	7776.9	7607.8	10850.2	9183.1	8618.6	10246.2	7203.4	>tr|Q3TQ70|Q3TQ70_MOUSE Beta1 subnuit of GTP-binding protein OS=Mus musculus OX=10090 GN=Gnb1 PE=1 SV=1 >sp|P62874|GBB1_MOUSE Guanine nucleotide-binding protein G(I)/G(S)/G(T) subunit beta-1 OS=Mus musculus OX=10090 GN=Gnb1 PE=1 SV=3	0	174.735	66	15	193	7	340
High	Q9CZ13	8647.3	8659.4	9125.6	8907.4	8927.9	8513.3	8460.8	8867.9	8432.4	8827.3	>sp|Q9CZ13|QCR1_MOUSE Cytochrome b-c1 complex subunit 1, mitochondrial OS=Mus musculus OX=10090 GN=Uqcrc1 PE=1 SV=2	0	184.629	51	17	129	17	480
High	Q8VHM5	8644	8438.3	8818.8	8914.6	8901.7	8332.9	8647	8876.1	8447.4	8892	>tr|Q8VHM5|Q8VHM5_MOUSE Heterogeneous nuclear ribonucleoprotein R OS=Mus musculus OX=10090 GN=Hnrnpr PE=1 SV=1	0	186.649	41	24	77	18	632
High	P10852	8942	8325.9	8744.3	8737.3	8770.6	8894.1	8564.1	8396.9	8856.9	8468.3	>sp|P10852|4F2_MOUSE 4F2 cell-surface antigen heavy chain OS=Mus musculus OX=10090 GN=Slc3a2 PE=1 SV=1	0	148.371	41	21	85	21	526
High	Q8CGC7	8458.2	8227.7	9074.9	8769.5	8972.5	8011	8622.2	8780.1	8462.7	9014.4	>sp|Q8CGC7|SYEP_MOUSE Bifunctional glutamate/proline--tRNA ligase OS=Mus musculus OX=10090 GN=Eprs1 PE=1 SV=4	0	299.733	44	53	94	52	1512
High	Q9DB05	8724.8	8801.8	8384.7	8344.3	8416.2	9120.7	8663.7	8535	8945.3	8126.4	>sp|Q9DB05|SNAA_MOUSE Alpha-soluble NSF attachment protein OS=Mus musculus OX=10090 GN=Napa PE=1 SV=1	0	230.231	87	24	90	19	295
High	Q8C243	8770.9	8598.7	8584.3	8526.5	8521.7	9089.7	8640.7	8405	8779.7	8095.3	>tr|Q8C243|Q8C243_MOUSE Peptidase A1 domain-containing protein OS=Mus musculus OX=10090 GN=Ctsd PE=2 SV=1	0	124.176	31	11	67	11	445
High	P10630	8637.3	8629	8171.4	8256.4	8117.3	9116.6	8705.8	8701.3	8998.5	8547.7	>sp|P10630|IF4A2_MOUSE Eukaryotic initiation factor 4A-II OS=Mus musculus OX=10090 GN=Eif4a2 PE=1 SV=2 >tr|Q52KC1|Q52KC1_MOUSE RNA helicase OS=Mus musculus OX=10090 GN=Eif4a2 PE=2 SV=1	0	171.413	55	23	99	11	407
High	Q9EQ20	8897.2	8758.5	8643.9	8529.5	8685.4	9410.3	8064.3	8187.8	8385	8275.5	>sp|Q9EQ20|MMSA_MOUSE Methylmalonate-semialdehyde dehydrogenase [acylating], mitochondrial OS=Mus musculus OX=10090 GN=Aldh6a1 PE=1 SV=1	0	200.827	64	26	83	26	535
High	Q9ES97	9017.5	8200.9	8757.4	8492	8710	8062.7	8592.2	8673	8886.5	8362.8	>sp|Q9ES97|RTN3_MOUSE Reticulon-3 OS=Mus musculus OX=10090 GN=Rtn3 PE=1 SV=2	0	255.715	61	40	104	37	964
High	Q9D172	8854.6	8549.9	8689.1	8488.1	8496	9111.7	8343.7	8367.6	8687.3	8156	>sp|Q9D172|GAL3A_MOUSE Glutamine amidotransferase-like class 1 domain-containing protein 3, mitochondrial OS=Mus musculus OX=10090 GN=Gatd3 PE=1 SV=1	0	139.403	55	11	79	11	266
High	Q9QXS6	8827.1	8042.9	8910.9	8685.8	8808.6	7791.3	8489.1	8692.2	8577.3	8616.4	>sp|Q9QXS6|DREB_MOUSE Drebrin OS=Mus musculus OX=10090 GN=Dbn1 PE=1 SV=4	0	213.754	51	23	95	4	706
High	Q91V41	8720.6	8304.8	8532.5	8338.3	8700.2	8356.1	8413.4	8668.4	8748.6	8495.4	>sp|Q91V41|RAB14_MOUSE Ras-related protein Rab-14 OS=Mus musculus OX=10090 GN=Rab14 PE=1 SV=3 >tr|Q50HX4|Q50HX4_MOUSE Ras-related protein Rab-14 OS=Mus musculus OX=10090 GN=Rab14 PE=1 SV=1	0	167.314	82	19	102	2	215
High	P51863	8654.5	8026.3	8942.8	8605.1	8919.6	8062.4	8325.2	8447.8	8376.8	8519.7	>sp|P51863|VA0D1_MOUSE V-type proton ATPase subunit d 1 OS=Mus musculus OX=10090 GN=Atp6v0d1 PE=1 SV=2	0	122.454	48	13	85	13	351
High	Q9R0P5	8236.5	8162.2	9116.2	8667.2	8931.8	7713.6	8319.2	8561.7	8235.1	8787.3	>sp|Q9R0P5|DEST_MOUSE Destrin OS=Mus musculus OX=10090 GN=Dstn PE=1 SV=3 >tr|Q4FK36|Q4FK36_MOUSE Actin-depolymerizing factor OS=Mus musculus OX=10090 GN=Dstn PE=1 SV=1	0	107.266	73	16	65	15	165
High	Q00PI9	8455.9	8019.8	8735.6	8461.3	8784.2	8292.6	8338.5	8411.3	8541.1	8671.3	>sp|Q00PI9|HNRL2_MOUSE Heterogeneous nuclear ribonucleoprotein U-like protein 2 OS=Mus musculus OX=10090 GN=Hnrnpul2 PE=1 SV=2	0	166.688	42	24	78	23	745
High	P99024	8356.1	8405.9	8202.7	8471.9	8552	8369.4	8442.5	8442.7	8601.4	8233.8	>sp|P99024|TBB5_MOUSE Tubulin beta-5 chain OS=Mus musculus OX=10090 GN=Tubb5 PE=1 SV=1	0	529.477	84	33	1206	4	444
High	Q8BX70	8295.3	8237.8	8278.2	8451.4	8430.2	8639.9	8272	8369	8553.6	8443.8	>sp|Q8BX70|VP13C_MOUSE Vacuolar protein sorting-associated protein 13C OS=Mus musculus OX=10090 GN=Vps13c PE=1 SV=2 >tr|A1ILG8|A1ILG8_MOUSE Chorein OS=Mus musculus OX=10090 GN=Vps13c PE=2 SV=1	0	365.948	26	71	116	71	3748
High	Q61768	8111.3	8056.4	8660.9	8464.6	8599.9	7893.2	8416	8424.3	8014.9	8782.6	>sp|Q61768|KINH_MOUSE Kinesin-1 heavy chain OS=Mus musculus OX=10090 GN=Kif5b PE=1 SV=3	0	293.396	59	48	103	39	963
High	Q3TJD4	8507.2	8201.9	8227.4	8516.9	8276.2	8119	8035.9	8626.5	7848.6	8666	>tr|Q3TJD4|Q3TJD4_MOUSE ATP synthase subunit b OS=Mus musculus OX=10090 GN=Atp5pb PE=2 SV=1	0	108.252	39	12	91	11	256
High	Q9CR16	8025.9	8051	8364.2	8387.9	8333	8050.2	8329.4	8505.4	8248.9	8146.7	>sp|Q9CR16|PPID_MOUSE Peptidyl-prolyl cis-trans isomerase D OS=Mus musculus OX=10090 GN=Ppid PE=1 SV=3	0	180.952	62	25	75	24	370
High	Q5SW83	8289.1	8174.7	8265.8	8231.6	8341.1	8026.8	8271.9	8298.4	8401.6	8060.3	>tr|Q5SW83|Q5SW83_MOUSE Uncharacterized protein OS=Mus musculus OX=10090 GN=Actr2 PE=1 SV=1 >sp|P61161|ARP2_MOUSE Actin-related protein 2 OS=Mus musculus OX=10090 GN=Actr2 PE=1 SV=1	0	164.307	45	14	84	13	394
High	Q9Z2I0	8293.2	7811.4	8439	8365.5	8540.3	7959.5	8163	8120	8259.1	8360.8	>sp|Q9Z2I0|LETM1_MOUSE Mitochondrial proton/calcium exchanger protein OS=Mus musculus OX=10090 GN=Letm1 PE=1 SV=1	0	225.594	42	29	99	29	738
High	E9Q912-2	8111.3	7893.2	8905.3	8394.3	8713.4	7401.5	8166.1	8078.1	8021.8	8617.6	>sp|E9Q912-2|GDS1_MOUSE Isoform 2 of Rap1 GTPase-GDP dissociation stimulator 1 OS=Mus musculus OX=10090 GN=Rap1gds1	0	212.09	52	24	85	1	606
High	Q02248	8603.2	8296.2	7695.1	7803.8	7846.7	8641.3	8316.2	8150.3	8723.3	7825	>sp|Q02248|CTNB1_MOUSE Catenin beta-1 OS=Mus musculus OX=10090 GN=Ctnnb1 PE=1 SV=1	0	172.035	48	26	85	21	781
High	Q5PR72	8264.7	7888.7	8607.5	8039.7	8607.4	8028.5	7804.7	8199.7	8206.3	7880	>tr|Q5PR72|Q5PR72_MOUSE Phosphodiesterase OS=Mus musculus OX=10090 GN=Pde2a PE=1 SV=1	0	211.529	43	29	86	29	935
High	Q3U1J4	8282.8	8212.1	8259.6	8265.4	8136.1	8138.1	8047	8236.3	7977	7947.1	>sp|Q3U1J4|DDB1_MOUSE DNA damage-binding protein 1 OS=Mus musculus OX=10090 GN=Ddb1 PE=1 SV=2	0	213.94	43	43	98	43	1140
High	P24527	8371	8048.1	8241.5	8085.2	8127.9	8164.2	8263.1	8061.8	8064.6	7898.2	>sp|P24527|LKHA4_MOUSE Leukotriene A-4 hydrolase OS=Mus musculus OX=10090 GN=Lta4h PE=1 SV=4	0	175.419	57	32	86	32	611
High	Q0VG47	8681.6	8854.1	6593.4	7745	7101.7	9403.1	8346.2	8318.7	8802.9	7075.3	>sp|Q8BG05-2|ROA3_MOUSE Isoform 2 of Heterogeneous nuclear ribonucleoprotein A3 OS=Mus musculus OX=10090 GN=Hnrnpa3 >tr|Q0VG47|Q0VG47_MOUSE Heterogeneous nuclear ribonucleoprotein A3 OS=Mus musculus OX=10090 GN=Hnrnpa3 PE=2 SV=1	0	193.761	47	19	111	17	357
High	A0A0R4J0I9	8163.7	8087.4	7795.9	7910.8	7803	8590.8	8082.7	7967.7	8202.2	7834.8	>tr|A0A0R4J0I9|A0A0R4J0I9_MOUSE Prolow-density lipoprotein receptor-related protein 1 OS=Mus musculus OX=10090 GN=Lrp1 PE=1 SV=1	0	301.817	22	67	117	66	4545
High	Q99LC5	8333	8364.7	7525.1	7899.4	7689.6	8678.2	7983.9	7964.2	8241.3	7726.8	>sp|Q99LC5|ETFA_MOUSE Electron transfer flavoprotein subunit alpha, mitochondrial OS=Mus musculus OX=10090 GN=Etfa PE=1 SV=2	0	148.948	54	14	81	14	333
High	Q5D0A4	7520.8	6926	9124.9	8519.3	9386.9	6708.3	7563.4	8278.7	7410.7	8965.7	>tr|Q5D0A4|Q5D0A4_MOUSE Stx1a protein (Fragment) OS=Mus musculus OX=10090 GN=Stx1a PE=2 SV=1	0	170.212	52	18	92	16	287
High	P28665	7821.5	9479.4	7263.6	7521.8	6752.2	5820.7	10951.6	6281.1	8237.9	10208.9	>sp|P28665|MUG1_MOUSE Murinoglobulin-1 OS=Mus musculus OX=10090 GN=Mug1 PE=1 SV=3	0	213.354	32	35	78	35	1476
High	B9EKR1	8443.1	7916.7	7984.7	7802	7996.9	8071	8037.9	8031.8	8190.2	7827.7	>sp|B9EKR1|PTPRZ_MOUSE Receptor-type tyrosine-protein phosphatase zeta OS=Mus musculus OX=10090 GN=Ptprz1 PE=1 SV=1	0	195.422	12	27	92	27	2312
High	Q9D8N0	7980.2	8055.9	7867.2	8046.8	7733.8	7924.9	8102.6	8359.8	7909.3	7944.9	>sp|Q9D8N0|EF1G_MOUSE Elongation factor 1-gamma OS=Mus musculus OX=10090 GN=Eef1g PE=1 SV=3 >tr|Q4FZK2|Q4FZK2_MOUSE Elongation factor 1-gamma OS=Mus musculus OX=10090 GN=Eef1g PE=1 SV=1	0	164.505	56	24	97	24	437
High	E0CXN5	8095.9	8102.7	8039.6	8012.8	7988.1	8454.8	7958.8	7769.3	7821.9	7670.9	>tr|E0CXN5|E0CXN5_MOUSE Glycerol-3-phosphate dehydrogenase [NAD(+)] OS=Mus musculus OX=10090 GN=Gpd1 PE=1 SV=1	0	163.222	65	21	89	20	326
High	Q921M7	8224	7805.3	7992.6	7768.8	8067.5	8074.2	7936.4	7964.3	8177	7766.9	>sp|Q921M7|CYRIB_MOUSE CYFIP-related Rac1 interactor B OS=Mus musculus OX=10090 GN=Cyrib PE=1 SV=1	0	169.179	63	19	89	12	324
High	P19536	8925.7	8280.7	6985.4	7293	7259	8893	8026.3	7749.3	8240	7653.2	>sp|P19536|COX5B_MOUSE Cytochrome c oxidase subunit 5B, mitochondrial OS=Mus musculus OX=10090 GN=Cox5b PE=1 SV=1	0	50.198	58	7	62	7	128
High	Q8R1Q8	7984.9	7577.8	8139	7903.1	8082.5	7656.7	7836	8003	7948.5	8027.6	>sp|Q8R1Q8|DC1L1_MOUSE Cytoplasmic dynein 1 light intermediate chain 1 OS=Mus musculus OX=10090 GN=Dync1li1 PE=1 SV=1 >tr|Q3TWG5|Q3TWG5_MOUSE Dynein light intermediate chain OS=Mus musculus OX=10090 GN=Dync1li1 PE=1 SV=1	0	192.826	58	33	77	32	523
High	Q8CGY8	7995.2	7894.2	7581	7685.5	7815.7	8267	7998.2	8031.8	8194.7	7631.2	>sp|Q8CGY8|OGT1_MOUSE UDP-N-acetylglucosamine--peptide N-acetylglucosaminyltransferase 110 kDa subunit OS=Mus musculus OX=10090 GN=Ogt PE=1 SV=2	0	237.333	44	33	97	33	1046
High	Q7TQI3	8074.7	7955.8	7716.9	7909.7	7805	7820.6	7808.4	7885.2	8098.1	7915.3	>sp|Q7TQI3|OTUB1_MOUSE Ubiquitin thioesterase OTUB1 OS=Mus musculus OX=10090 GN=Otub1 PE=1 SV=2	0	120.91	55	12	75	12	271
High	P53810	7674.9	7358	8748.1	8108.7	8297.5	7087.1	7691.3	7962.8	7570.4	8339.7	>sp|P53810|PIPNA_MOUSE Phosphatidylinositol transfer protein alpha isoform OS=Mus musculus OX=10090 GN=Pitpna PE=1 SV=2 >tr|Q5ND42|Q5ND42_MOUSE Uncharacterized protein OS=Mus musculus OX=10090 GN=Pitpna PE=1 SV=1	0	165.814	75	25	90	22	271
High	Q542T7	7802	7265.4	8702	8202.3	8622.1	6789.9	7561.9	8071.7	7518.4	8153.2	>tr|Q542T7|Q542T7_MOUSE Ras-related protein Rab-3 OS=Mus musculus OX=10090 GN=Rab3c PE=1 SV=1 >sp|P62823|RAB3C_MOUSE Ras-related protein Rab-3C OS=Mus musculus OX=10090 GN=Rab3c PE=1 SV=1	0	128.923	65	13	119	7	227
High	E9QN98	8026.5	7631.9	8117.4	7735.6	8187.2	7472.2	7837.7	7882.6	7980.4	7781.5	>tr|E9QN98|E9QN98_MOUSE Inactive dipeptidyl peptidase 10 OS=Mus musculus OX=10090 GN=Dpp10 PE=1 SV=1	0	159.198	44	33	76	31	800
High	A0JNY3	8057	7965.3	7694.7	7827.2	7768.4	7922.3	7872.8	7902.1	7917.4	7605.9	>tr|A0JNY3|A0JNY3_MOUSE Gephyrin OS=Mus musculus OX=10090 GN=Gphn PE=1 SV=1	0	225.691	55	35	91	35	772
High	Q80Z38-2	8155	7592.7	8007.3	7665.3	8064.4	7617	7666.2	8046.3	7943.2	7743.6	>sp|Q80Z38-2|SHAN2_MOUSE Isoform 2 of SH3 and multiple ankyrin repeat domains protein 2 OS=Mus musculus OX=10090 GN=Shank2	0	238.05	39	45	87	3	1472
High	Q63810	7883	7952.2	7895.3	7233.3	7691.8	6708.2	8333.5	8229.3	8085	8398	>sp|Q63810|CANB1_MOUSE Calcineurin subunit B type 1 OS=Mus musculus OX=10090 GN=Ppp3r1 PE=1 SV=3	0	156.689	72	13	74	13	170
High	Q9QZQ8	8045.6	8166.8	7149.3	7406	7282.8	9210.4	7898.1	7685.7	8189.9	7112.6	>sp|Q9QZQ8|H2AY_MOUSE Core histone macro-H2A.1 OS=Mus musculus OX=10090 GN=Macroh2a1 PE=1 SV=3	0	133.625	51	19	77	17	372
High	Q3TMJ8	7811.9	7893.1	7635.4	7873.2	7891.2	7566.7	7861.5	7973.1	7902.2	7699.8	>tr|Q3TMJ8|Q3TMJ8_MOUSE Mitogen activated protein kinase kinase 1 OS=Mus musculus OX=10090 GN=Map2k1 PE=1 SV=1 >sp|P31938|MP2K1_MOUSE Dual specificity mitogen-activated protein kinase kinase 1 OS=Mus musculus OX=10090 GN=Map2k1 PE=1 SV=2	0	149.113	53	20	78	17	393
High	Q8CIE6	7751.2	7503.4	7709	7769	7784.1	7578	7866.9	8000.9	8134.4	7972.2	>sp|Q8CIE6|COPA_MOUSE Coatomer subunit alpha OS=Mus musculus OX=10090 GN=Copa PE=1 SV=2	0	206.576	45	42	86	42	1224
High	B1AZ46	8003.4	7919.6	7456.3	7499.1	7645.5	8419.4	7701.1	7845.2	8167.9	7362.5	>tr|B1AZ46|B1AZ46_MOUSE Brain-specific angiogenesis inhibitor 1-associated protein 2 OS=Mus musculus OX=10090 GN=Baiap2 PE=1 SV=1	0	193.768	67	29	92	29	521
High	B1AQZ0	7843.5	7856.7	7124.3	7538.1	7574.3	8253.4	7817	7743.8	8043.3	7219.1	>tr|B1AQZ0|B1AQZ0_MOUSE Septin-8 OS=Mus musculus OX=10090 GN=Septin8 PE=1 SV=1	0	192.07	52	23	113	18	484
High	Q3TPI3	7798.8	7606.5	7722.9	7600	7603.7	7822.6	7665.4	7860	7745.9	7545.3	>tr|Q3TPI3|Q3TPI3_MOUSE Uncharacterized protein (Fragment) OS=Mus musculus OX=10090 GN=Trim2 PE=2 SV=1	0	244.538	63	35	88	32	744
High	Q9QUI0	7502.8	7407.4	7816.6	7741.3	7890.6	7095.4	7670.3	8048.4	7664	8070.4	>sp|Q9QUI0|RHOA_MOUSE Transforming protein RhoA OS=Mus musculus OX=10090 GN=Rhoa PE=1 SV=1 >tr|Q4VAE6|Q4VAE6_MOUSE Ras family member A OS=Mus musculus OX=10090 GN=Rhoa PE=1 SV=1	0	118.457	77	12	55	5	193
High	Q61171	7461.3	8178.2	7617	7620.3	7671.1	7183.4	8289.4	7472.2	7573	7801.7	>sp|Q61171|PRDX2_MOUSE Peroxiredoxin-2 OS=Mus musculus OX=10090 GN=Prdx2 PE=1 SV=3	0	98.161	65	9	63	9	198
High	Q9Z0P4	7900.7	7546.9	7891.1	7965.1	7995.9	7175.2	7430.1	7824.2	7237.8	7854.8	>sp|Q9Z0P4|PALM_MOUSE Paralemmin-1 OS=Mus musculus OX=10090 GN=Palm PE=1 SV=1	0	159.899	46	16	72	3	383
High	Q62108	7860.5	7773	7454.4	7479.4	7448.9	8190.7	7627.1	7657.7	8124.1	7004.2	>sp|Q62108|DLG4_MOUSE Disks large homolog 4 OS=Mus musculus OX=10090 GN=Dlg4 PE=1 SV=1	0	257.086	57	32	116	27	724
High	P26039	7951.3	8084.7	7140.8	7296.2	7212.9	8182	7834.8	7493.7	7844.4	7432.7	>sp|P26039|TLN1_MOUSE Talin-1 OS=Mus musculus OX=10090 GN=Tln1 PE=1 SV=2	0	458.648	39	78	152	39	2541
High	A0A087WQE8	7279.4	7376.4	7847.5	7820.2	7735.7	7424.1	7622.2	7806.6	7704.9	7820.5	>tr|A0A087WQE8|A0A087WQE8_MOUSE Kinesin-like protein KIF1A OS=Mus musculus OX=10090 GN=Kif1a PE=1 SV=1	0	326.53	42	60	102	47	1791
High	P68368	7690.8	7750.8	7663	7361.4	7659.7	7703.3	7563.2	7686.5	7848.2	7340.3	>sp|P68368|TBA4A_MOUSE Tubulin alpha-4A chain OS=Mus musculus OX=10090 GN=Tuba4a PE=1 SV=1	0	516.493	81	33	1294	8	448
High	Q3ULZ3	7740.2	7870.2	7418.8	7671.3	7452.4	7926.1	7528.1	7457.8	7586.7	7533.3	>tr|Q3ULZ3|Q3ULZ3_MOUSE Phosphoserine aminotransferase OS=Mus musculus OX=10090 GN=Psat1 PE=2 SV=1	0	142.216	54	19	77	19	370
High	D3YZU5	7629.1	7627.5	7521.8	7411.8	7692.2	7662.4	7606.9	7436.9	7719.6	7393	>tr|D3YZU5|D3YZU5_MOUSE SH3 and multiple ankyrin repeat domains protein 1 OS=Mus musculus OX=10090 GN=Shank1 PE=1 SV=1	0	289.63	37	52	114	50	2158
High	Q8BZ98-2	7678.3	7664.5	7165.9	7614.4	7339.8	7843.7	7452.6	7682.4	7618.6	7084.8	>sp|Q8BZ98-2|DYN3_MOUSE Isoform 2 of Dynamin-3 OS=Mus musculus OX=10090 GN=Dnm3	0	341.814	68	49	193	1	859
High	P21279	7721.4	7313.3	7743	7667.7	7818.8	7061.5	7276.9	7695.1	7372.6	7465.7	>sp|P21279|GNAQ_MOUSE Guanine nucleotide-binding protein G(q) subunit alpha OS=Mus musculus OX=10090 GN=Gnaq PE=1 SV=4 >tr|Q3UHH5|Q3UHH5_MOUSE Uncharacterized protein OS=Mus musculus OX=10090 GN=Gnaq PE=1 SV=1	0	139.341	56	17	78	10	359
High	Q8BL66	7480.8	7173.9	7712.6	7584.9	7638.9	7128.9	7511.1	7627.4	7652.1	7593.4	>sp|Q8BL66|EEA1_MOUSE Early endosome antigen 1 OS=Mus musculus OX=10090 GN=Eea1 PE=1 SV=2	0	288.866	45	61	101	61	1411
High	Q80YN3	7703.4	7247.9	7615.2	7703.6	7404.7	7209.3	7282.5	7569.7	7452.8	7862.3	>sp|Q80YN3|BCAS1_MOUSE Breast carcinoma-amplified sequence 1 homolog OS=Mus musculus OX=10090 GN=Bcas1 PE=1 SV=3	0	130.081	33	19	72	19	633
High	Q8VD37-6	7530	7152	8053.5	7707.8	7920.7	6864.3	7286.4	7599.6	7264.9	7647	>sp|Q8VD37-6|SGIP1_MOUSE Isoform 6 of SH3-containing GRB2-like protein 3-interacting protein 1 OS=Mus musculus OX=10090 GN=Sgip1	0	218.709	46	31	90	31	854
High	Q5U222	7594.6	7303.4	7831.3	7531	7639.2	7509.4	7306	7444.2	7506.8	7339.6	>tr|Q5U222|Q5U222_MOUSE DEAD box protein 5 (Fragment) OS=Mus musculus OX=10090 GN=Ddx5 PE=2 SV=1	0	190.111	52	32	85	23	648
High	Q9Z2D6	7682.9	7644.3	7362.1	7386.1	7401.6	8096.6	7366.3	7298.6	7635.5	7116.7	>sp|Q9Z2D6|MECP2_MOUSE Methyl-CpG-binding protein 2 OS=Mus musculus OX=10090 GN=Mecp2 PE=1 SV=1	0	158.146	47	23	65	23	484
High	P19157	7576	7493.4	7151.6	7314.9	7338.8	7869.6	7565.3	7620.8	7793.4	7261.6	>sp|P19157|GSTP1_MOUSE Glutathione S-transferase P 1 OS=Mus musculus OX=10090 GN=Gstp1 PE=1 SV=2	0	114.825	52	10	73	10	210
High	P31324	7590	7816.5	7365.6	7007	7238.8	8412.6	7445.7	7271.4	7860.2	6864.7	>sp|P31324|KAP3_MOUSE cAMP-dependent protein kinase type II-beta regulatory subunit OS=Mus musculus OX=10090 GN=Prkar2b PE=1 SV=3	0	192.8	67	21	90	18	416
High	P84075	7429	7127.1	7822.3	7646.9	8028.7	6753.3	7287.3	7883.2	7449.2	7438.9	>sp|P84075|HPCA_MOUSE Neuron-specific calcium-binding protein hippocalcin OS=Mus musculus OX=10090 GN=Hpca PE=1 SV=2	0	107.677	64	14	71	6	193
High	Q3UGR6	7531.6	7222	7788	7672	7570.9	7050.5	7475.9	7554.3	7251.6	7603.3	>tr|Q3UGR6|Q3UGR6_MOUSE Platelet-activating factor acetylhydrolase IB subunit alpha OS=Mus musculus OX=10090 GN=Pafah1b1 PE=2 SV=1	0	192.616	56	24	88	24	410
High	Q58EV5	7615	7166.5	7568.4	7581.7	7631.8	6983.1	7563.7	7617.1	7281.3	7675.4	>tr|Q58EV5|Q58EV5_MOUSE High mobility group protein 1 OS=Mus musculus OX=10090 GN=Hmgb1 PE=1 SV=1 >sp|P63158|HMGB1_MOUSE High mobility group protein B1 OS=Mus musculus OX=10090 GN=Hmgb1 PE=1 SV=2	0	116.954	66	19	70	17	215
High	Q0VF55	7710.1	7060.9	7911.5	7494.2	7824.6	7103.3	7253.8	7409.9	7344.9	7530	>tr|Q0VF55|Q0VF55_MOUSE Calcium-transporting ATPase OS=Mus musculus OX=10090 GN=Atp2b3 PE=1 SV=1	0	416.423	36	48	210	1	1220
High	Q6ZPY3	7899.5	7099.9	7645.1	7113.6	7785.5	7312.4	7472.1	7409.5	7700.2	7104.2	>tr|Q6ZPY3|Q6ZPY3_MOUSE MKIAA1087 protein (Fragment) OS=Mus musculus OX=10090 GN=mKIAA1087 PE=2 SV=1	0	177.803	40	23	84	22	723
High	Q3U7U8	7484.6	7263.9	7734.6	7479	7620.6	6765.5	7514.5	7359.4	7269.2	7614.1	>tr|Q3U7U8|Q3U7U8_MOUSE Uncharacterized protein OS=Mus musculus OX=10090 GN=Rap1a PE=2 SV=1	0	92.989	60	14	53	1	184
High	P09103	7029.5	6921.3	7885.9	7776.9	7654.9	6621.2	7258.8	7708.3	7207.1	7923.5	>sp|P09103|PDIA1_MOUSE Protein disulfide-isomerase OS=Mus musculus OX=10090 GN=P4hb PE=1 SV=2	0	158.629	55	28	85	27	509
High	Q9QXY6	7405.8	7413.1	7247.6	7397.8	7503.2	7610.7	7340.5	7475.5	7502.1	7070	>sp|Q9QXY6|EHD3_MOUSE EH domain-containing protein 3 OS=Mus musculus OX=10090 GN=Ehd3 PE=1 SV=2	0	196.667	64	31	83	21	535
High	Q80XN0	7727.5	7192.5	7744.8	7479.7	7521.8	7117.8	7207.4	7173.9	7399.7	7155.7	>sp|Q80XN0|BDH_MOUSE D-beta-hydroxybutyrate dehydrogenase, mitochondrial OS=Mus musculus OX=10090 GN=Bdh1 PE=1 SV=2	0	136.402	56	19	81	18	343
High	P53994	7337.8	7093	7538.7	7485.6	7442.9	7008.4	7283.2	7775.1	7092.3	7564.9	>sp|P53994|RAB2A_MOUSE Ras-related protein Rab-2A OS=Mus musculus OX=10090 GN=Rab2a PE=1 SV=1 >tr|Q0PD65|Q0PD65_MOUSE Rab2A OS=Mus musculus OX=10090 GN=Rab2a PE=1 SV=1	0	148.443	74	17	84	9	212
High	Q8CAA7	7377.3	7164.6	7577.9	7208.1	7484.2	7226.4	7281.9	7447.1	7423	7429.9	>sp|Q8CAA7|PGM2L_MOUSE Glucose 1,6-bisphosphate synthase OS=Mus musculus OX=10090 GN=Pgm2l1 PE=1 SV=1	0	170.059	48	26	77	26	621
High	Q3TRJ1	7213.5	7305.4	7379.1	7325.9	7510	7166.4	7414.6	7469.5	7355.7	7345	>tr|Q3TRJ1|Q3TRJ1_MOUSE Vacuolar protein sorting-associated protein 35 OS=Mus musculus OX=10090 GN=Vps35 PE=1 SV=1 >sp|Q9EQH3|VPS35_MOUSE Vacuolar protein sorting-associated protein 35 OS=Mus musculus OX=10090 GN=Vps35 PE=1 SV=1	0	164.541	36	28	77	28	796
High	A0A668KLV9	7012	6930.3	7565.3	7767.1	7802.7	6854.6	7180	7596.6	7003.6	7593.3	>tr|A0A668KLV9|A0A668KLV9_MOUSE A-kinase anchor protein 12 OS=Mus musculus OX=10090 GN=Akap12 PE=1 SV=1	0	262.822	44	45	81	45	1604
High	B2M1R6	7495.4	7334	7158.1	6923.8	7085.4	7986.7	7306.9	7065.7	7559.5	7037.6	>tr|B2M1R6|B2M1R6_MOUSE Heterogeneous nuclear ribonucleoprotein K OS=Mus musculus OX=10090 GN=Hnrnpk PE=1 SV=1	0	141.753	54	22	87	2	440
High	Q52KG9	7251.9	7563.7	6647.3	6909.5	6801.8	8127.5	7575	7284.3	7767.5	6880.9	>tr|Q52KG9|Q52KG9_MOUSE Chaperonin containing Tcp1, subunit 6a (Zeta) OS=Mus musculus OX=10090 GN=Cct6a PE=1 SV=1	0	128.569	49	19	72	15	531
High	Q5YLW3	7253.4	7196.3	6786.5	6965.5	6970.9	7789.1	7491.8	7334	7797.5	7068.3	>tr|Q5YLW3|Q5YLW3_MOUSE 40S ribosomal protein S3 OS=Mus musculus OX=10090 GN=Rps3 PE=1 SV=1 >sp|P62908|RS3_MOUSE 40S ribosomal protein S3 OS=Mus musculus OX=10090 GN=Rps3 PE=1 SV=1	0	125.658	77	20	75	20	243
High	Q5SX53	7663.6	7459.3	6553.8	6728.3	6717.4	8307.3	7325.8	7260.3	7821.7	6754.5	>tr|Q5SX53|Q5SX53_MOUSE Uncharacterized protein OS=Mus musculus OX=10090 GN=Slc25a11 PE=1 SV=1 >sp|Q9CR62|M2OM_MOUSE Mitochondrial 2-oxoglutarate/malate carrier protein OS=Mus musculus OX=10090 GN=Slc25a11 PE=1 SV=3	0	114.456	48	12	90	12	314
High	E9PYH2	7125.1	7178.5	7235.4	7168.3	7277.5	7132.7	7252.7	7426.3	7329.9	7450.5	>tr|E9PYH2|E9PYH2_MOUSE Cytosolic acyl coenzyme A thioester hydrolase OS=Mus musculus OX=10090 GN=Acot7 PE=1 SV=1	0	173.575	55	16	91	16	384
High	Q810U4-3	7283	7128.3	7122.1	7141.7	7252.3	7424.8	7190.5	7328.9	7360	7111	>sp|Q810U4-3|NRCAM_MOUSE Isoform 3 of Neuronal cell adhesion molecule OS=Mus musculus OX=10090 GN=Nrcam	0	241.661	34	30	95	1	1260
High	B1AX58	7319.2	7028.2	7282.4	7373.9	7263.9	7045.9	7225.7	7212.6	7076.9	7096.3	>tr|B1AX58|B1AX58_MOUSE Plastin-3 OS=Mus musculus OX=10090 GN=Pls3 PE=1 SV=1	0	157.733	47	25	73	19	639
High	Q4FJQ0	6992.5	6943.7	7380.9	7030.8	7182.5	7431	7099.6	7253.5	7247.3	7334.7	>tr|Q4FJQ0|Q4FJQ0_MOUSE Rab7 OS=Mus musculus OX=10090 GN=Rab7 PE=1 SV=1 >sp|P51150|RAB7A_MOUSE Ras-related protein Rab-7a OS=Mus musculus OX=10090 GN=Rab7a PE=1 SV=2	0	149.577	80	18	72	18	207
High	P97300	7073.4	6831.2	8096.8	6888.7	7488.9	7132	7060.4	7061.6	7249.4	6985.2	>sp|P97300|NPTN_MOUSE Neuroplastin OS=Mus musculus OX=10090 GN=Nptn PE=1 SV=3	0	104.443	37	13	87	5	397
High	Q8C1B7	7373.8	6610.3	7665.6	7443.1	7762.8	6301.3	6993.7	7342.1	6876.2	7302.9	>sp|Q8C1B7|SEP11_MOUSE Septin-11 OS=Mus musculus OX=10090 GN=Septin11 PE=1 SV=4	0	178.124	50	21	118	10	431
High	Q9JKC6	6705	6475.2	8037.8	7884.6	7658.1	6130.6	6899.7	7602.9	6453.3	7671.7	>sp|Q9JKC6|CEND_MOUSE Cell cycle exit and neuronal differentiation protein 1 OS=Mus musculus OX=10090 GN=Cend1 PE=1 SV=1	0	73.519	66	9	41	9	149
High	Q9QVP9	7393.8	7312.3	7874.5	7134.9	7553.5	7373.6	6706.8	6692.5	6798.2	6588.6	>sp|Q9QVP9|FAK2_MOUSE Protein-tyrosine kinase 2-beta OS=Mus musculus OX=10090 GN=Ptk2b PE=1 SV=2 >tr|K7QD41|K7QD41_MOUSE Non-specific protein-tyrosine kinase OS=Mus musculus OX=10090 GN=Ptk2b PE=1 SV=1	0	197.5	44	35	74	34	1009
High	Q9CQA3	7168.2	7132.9	7645.7	7223.1	7256.4	6684.4	7084	7114.5	6796.2	7305.7	>sp|Q9CQA3|SDHB_MOUSE Succinate dehydrogenase [ubiquinone] iron-sulfur subunit, mitochondrial OS=Mus musculus OX=10090 GN=Sdhb PE=1 SV=1	0	142.917	53	14	72	14	282
High	Q9D0M5	6714.1	6448.5	8636.4	7522.8	7874.1	5946.8	6764	6963.4	6575.4	7737.2	>sp|Q9D0M5|DYL2_MOUSE Dynein light chain 2, cytoplasmic OS=Mus musculus OX=10090 GN=Dynll2 PE=1 SV=1	0	82.025	60	6	99	3	89
High	A2AN08	6893.8	6993.2	6971.6	6975.9	7004.4	7142.2	7259.2	7269.9	7339.9	7310.7	>sp|A2AN08|UBR4_MOUSE E3 ubiquitin-protein ligase UBR4 OS=Mus musculus OX=10090 GN=Ubr4 PE=1 SV=1	0	286.039	17	64	99	64	5180
High	P09671	6432	7354.8	6969.4	7378.6	6973.9	7735.2	6801.4	7077.4	6960	7278.1	>sp|P09671|SODM_MOUSE Superoxide dismutase [Mn], mitochondrial OS=Mus musculus OX=10090 GN=Sod2 PE=1 SV=3 >tr|Q4FJX9|Q4FJX9_MOUSE Superoxide dismutase OS=Mus musculus OX=10090 GN=Sod2 PE=1 SV=1	0	119.223	57	13	74	13	222
High	Q548L4	7130.8	7425.9	6715.5	6874.1	6794.9	7852.5	6981.8	7026	7284.9	6697	>tr|Q548L4|Q548L4_MOUSE Glutamate decarboxylase OS=Mus musculus OX=10090 GN=Gad2 PE=1 SV=1 >sp|P48320|DCE2_MOUSE Glutamate decarboxylase 2 OS=Mus musculus OX=10090 GN=Gad2 PE=1 SV=1	0	169.837	49	21	89	19	585
High	F8WHW6	7177.7	7056.6	7029.4	6999.7	7014	7309.3	6950.3	7119.5	7180.6	6891	>tr|F8WHW6|F8WHW6_MOUSE Phosphatidylinositol 4-phosphate 5-kinase type-1 gamma OS=Mus musculus OX=10090 GN=Pip5k1c PE=1 SV=1	0	219.271	43	27	85	24	687
High	Q0KL02	7249.6	6930.9	6980.1	6952.1	7009.5	7407.8	7035.6	7140.2	7127	6862.3	>sp|Q0KL02|TRIO_MOUSE Triple functional domain protein OS=Mus musculus OX=10090 GN=Trio PE=1 SV=3	0	234.228	21	55	92	45	3102
High	H3BIV5	7144.6	6736.6	7455.5	7059.9	7534.4	6464.1	6843	7303.6	7079.7	6917.7	>tr|H3BIV5|H3BIV5_MOUSE A-kinase anchor protein 5 OS=Mus musculus OX=10090 GN=Akap5 PE=1 SV=1	0	240.843	57	23	70	23	752
High	P48036	6719.8	6605.3	7437	7367.2	7334.2	6522.7	7102	7062.2	6757.2	7513.4	>sp|P48036|ANXA5_MOUSE Annexin A5 OS=Mus musculus OX=10090 GN=Anxa5 PE=1 SV=1	0	106.78	59	22	67	22	319
High	E9Q175	6852.5	7101.1	6566.2	6688	6669.8	6807.3	7671.3	7516.2	7233.1	7233.3	>tr|E9Q175|E9Q175_MOUSE Unconventional myosin-6 OS=Mus musculus OX=10090 GN=Myo6 PE=1 SV=1	0	224.512	41	40	85	1	1253
High	Q6ZPJ3	6929.7	6873.6	6988.2	7025.4	6914.2	7211	7051.3	7070.5	7218.8	7039.3	>sp|Q6ZPJ3|UBE2O_MOUSE (E3-independent) E2 ubiquitin-conjugating enzyme UBE2O OS=Mus musculus OX=10090 GN=Ube2o PE=1 SV=3	0	218.836	38	35	85	35	1288
High	Q80TZ3	7061	7203.5	6797	6744.2	6698.8	7606.7	7032.5	6953.5	7321.2	6297.4	>sp|Q80TZ3|AUXI_MOUSE Putative tyrosine-protein phosphatase auxilin OS=Mus musculus OX=10090 GN=Dnajc6 PE=1 SV=2	0	166.187	34	24	81	21	938
High	D3Z396	7094.7	7225.6	6577.1	6770.7	6686.6	7673.5	7033.2	6877.6	7159.3	6577.7	>tr|D3Z396|D3Z396_MOUSE Neurotrimin OS=Mus musculus OX=10090 GN=Ntm PE=1 SV=1	0	105.269	52	13	98	3	316
High	A0A1D5RM83	6959.9	6724.9	6857.6	6847.9	6970.6	6980.6	6996.1	7060.8	7155.5	6851.4	>tr|A0A1D5RM83|A0A1D5RM83_MOUSE IQ motif and SEC7 domain-containing protein 1 OS=Mus musculus OX=10090 GN=Iqsec1 PE=1 SV=1	0	191.016	36	37	85	2	1051
High	E9QM38	6880.7	6571.1	6905.3	6980	6929.4	7146.7	6973.9	7060.6	6771.6	7138.6	>tr|E9QM38|E9QM38_MOUSE Solute carrier family 12 member 2 OS=Mus musculus OX=10090 GN=Slc12a2 PE=1 SV=1	0	206.296	30	31	81	31	1206
High	Q99LC3	6915.8	6730	7365.8	7135.1	7280.6	6255.5	6997.5	7038.3	6643.2	6973.4	>sp|Q99LC3|NDUAA_MOUSE NADH dehydrogenase [ubiquinone] 1 alpha subcomplex subunit 10, mitochondrial OS=Mus musculus OX=10090 GN=Ndufa10 PE=1 SV=1	0	150.773	74	19	76	19	355
High	A0A411ACY8	6973.5	6681.7	7142.4	7138.2	7073.1	6870.4	6846.5	6811.2	6810	6945.6	>tr|A0A411ACY8|A0A411ACY8_MOUSE Voltage-dependent calcium channel alpha2/delta-1 transcript variant 2 OS=Mus musculus OX=10090 GN=Cacna2d1 PE=2 SV=1 >sp|O08532-5|CA2D1_MOUSE Isoform 2E of Voltage-dependent calcium channel subunit alpha-2/delta-1 OS=Mus musculus OX=10090 GN=Cacna2d1	0	211.799	42	34	90	34	1091
High	Q9JLM8	7029	6656.8	7076.1	6995.8	7125.9	6517.8	6931	7068.9	6857.1	6988.7	>sp|Q9JLM8|DCLK1_MOUSE Serine/threonine-protein kinase DCLK1 OS=Mus musculus OX=10090 GN=Dclk1 PE=1 SV=1	0	208.785	53	35	89	1	756
High	A0A4W9	7046.4	6634.7	7443.5	7190.6	7180	6384.4	6718.1	6897.9	6755.2	6934.2	>tr|A0A4W9|A0A4W9_MOUSE Neuronal growth regulator 1 OS=Mus musculus OX=10090 GN=Negr1 PE=1 SV=1	0	116.712	46	14	56	14	329
High	Q91VR5	6870.6	6892.8	6674	6682.1	6665.9	7523.1	6945.1	6929.3	7225.7	6769.3	>sp|Q91VR5|DDX1_MOUSE ATP-dependent RNA helicase DDX1 OS=Mus musculus OX=10090 GN=Ddx1 PE=1 SV=1	0	192.433	52	32	75	32	740
High	E9QNN1	6829.6	6716.5	7163.2	6860.1	6995.1	6769.2	6850.3	6954.7	6852.4	7048.2	>tr|E9QNN1|E9QNN1_MOUSE DEAH box protein 9 OS=Mus musculus OX=10090 GN=Dhx9 PE=1 SV=1	0	223.287	34	35	96	35	1384
High	E9QN59	6955.6	6926	6785.6	6932.3	6775.9	6861.4	6881.9	6860.1	7028	6843.6	>tr|E9QN59|E9QN59_MOUSE Stress-activated protein kinase JNK OS=Mus musculus OX=10090 GN=Mapk10 PE=1 SV=1	0	128.207	48	22	54	10	494
High	Q99JY0	7071.3	6756.2	6634.2	6908	6952.7	7045	6859.8	6678.7	7048	6701.8	>sp|Q99JY0|ECHB_MOUSE Trifunctional enzyme subunit beta, mitochondrial OS=Mus musculus OX=10090 GN=Hadhb PE=1 SV=1	0	150.021	51	24	70	24	475
High	P29341	6740.3	6881.2	6696.4	6691.7	6604.2	7062	6906.3	6945	7047.4	6777.1	>sp|P29341|PABP1_MOUSE Polyadenylate-binding protein 1 OS=Mus musculus OX=10090 GN=Pabpc1 PE=1 SV=2	0	152.765	39	22	71	8	636
High	E9Q7Q3	6604.3	6284.8	7376.4	7101.9	7377.6	6222.1	6514.3	6882.2	6447.1	7401.2	>tr|E9Q7Q3|E9Q7Q3_MOUSE Tropomyosin alpha-3 chain OS=Mus musculus OX=10090 GN=Tpm3 PE=1 SV=1	0	145.892	75	29	96	0	248
High	Q3UHL1	7182.4	6788.6	6664.9	6289.4	6635.1	6974.3	6850.5	6811.5	7430.7	6376.6	>sp|Q3UHL1|CAMKV_MOUSE CaM kinase-like vesicle-associated protein OS=Mus musculus OX=10090 GN=Camkv PE=1 SV=2	0	190.616	73	25	82	25	512
High	P68369	6399.7	5868.5	8458.4	7329.2	7741.8	5324.3	6204.9	6886.6	5965.2	7798.6	>sp|P68369|TBA1A_MOUSE Tubulin alpha-1A chain OS=Mus musculus OX=10090 GN=Tuba1a PE=1 SV=1	0	562.154	82	37	1434	0	451
High	A0A0R4J083	7139.8	7290.7	6260.9	6823.8	6429.3	7350.2	6721.7	6710.7	6977.3	6266.4	>tr|A0A0R4J083|A0A0R4J083_MOUSE Long-chain specific acyl-CoA dehydrogenase, mitochondrial OS=Mus musculus OX=10090 GN=Acadl PE=1 SV=1	0	131.981	39	14	63	14	430
High	Q9CVB6	6790.7	6940.2	6435.8	6703.8	6777.6	6857.4	6962.1	6938	6984.8	6578.7	>sp|Q9CVB6|ARPC2_MOUSE Actin-related protein 2/3 complex subunit 2 OS=Mus musculus OX=10090 GN=Arpc2 PE=1 SV=3	0	152.653	62	20	85	20	300
High	Q3TCS0	6873	6750.1	6585.4	6782.7	6613	7133	6671.3	6880.9	6978.9	6651.3	>tr|Q3TCS0|Q3TCS0_MOUSE Prolyl endopeptidase OS=Mus musculus OX=10090 GN=Prep PE=2 SV=1	0	168.328	54	29	81	29	710
High	Q2UZW7	6688.5	6704.2	7067.1	7177	6929.6	6348.6	6572.5	6939.3	6371.3	6879.1	>tr|Q2UZW7|Q2UZW7_MOUSE Microtubule-associated protein OS=Mus musculus OX=10090 GN=Mapre3 PE=1 SV=1 >sp|Q6PER3|MARE3_MOUSE Microtubule-associated protein RP/EB family member 3 OS=Mus musculus OX=10090 GN=Mapre3 PE=1 SV=1	0	110.656	60	16	63	3	281
High	Q9Z1P6	7114.2	7049.3	6496	6558	6402.1	7251.2	6727.9	6716.8	6629.9	6429.3	>sp|Q9Z1P6|NDUA7_MOUSE NADH dehydrogenase [ubiquinone] 1 alpha subcomplex subunit 7 OS=Mus musculus OX=10090 GN=Ndufa7 PE=1 SV=3	0	74.749	69	11	49	11	113
High	Q80TB8	6952.3	6781.6	6449.2	6754.3	6585.1	7037.6	6665.4	6798	6783.1	6416.6	>sp|Q80TB8|VAT1L_MOUSE Synaptic vesicle membrane protein VAT-1 homolog-like OS=Mus musculus OX=10090 GN=Vat1l PE=1 SV=2	0	130.613	57	21	60	21	417
High	Q548L6	6683.4	6768.4	6762.7	6546	6540.3	7196.6	6637.2	6705.8	6773.4	6569.4	>tr|Q548L6|Q548L6_MOUSE Glutamate decarboxylase OS=Mus musculus OX=10090 GN=Gad1 PE=1 SV=1 >sp|P48318|DCE1_MOUSE Glutamate decarboxylase 1 OS=Mus musculus OX=10090 GN=Gad1 PE=1 SV=2	0	156.949	38	20	76	18	593
High	A0A1S6GWH1	6598.8	6583.7	6669	6637.9	6816	6660.9	6720	6809.5	6775	6812.2	>tr|A0A1S6GWH1|A0A1S6GWH1_MOUSE AAA domain-containing protein OS=Mus musculus OX=10090 GN=Psmc5 PE=2 SV=1	0	154.571	61	24	75	23	416
High	Q7TMY8	6709.3	6523.6	6644.1	6566.3	6633.8	6798.4	6875.9	6789	6840.2	6694.9	>sp|Q7TMY8|HUWE1_MOUSE E3 ubiquitin-protein ligase HUWE1 OS=Mus musculus OX=10090 GN=Huwe1 PE=1 SV=5	0	285.008	18	63	98	63	4377
High	Q99JF8	6625.9	6312.7	7056.8	6903.6	6990.8	6331.3	6543.4	6852.7	6397.9	7009.9	>sp|Q99JF8|PSIP1_MOUSE PC4 and SFRS1-interacting protein OS=Mus musculus OX=10090 GN=Psip1 PE=1 SV=1	0	139.761	43	21	60	6	528
High	Q9JJV2	6791.4	6654.1	6937.3	6821.9	6885.2	6329.5	6480.7	6704.7	6496	6913.7	>sp|Q9JJV2|PROF2_MOUSE Profilin-2 OS=Mus musculus OX=10090 GN=Pfn2 PE=1 SV=3	0	72.113	48	8	52	8	140
High	Q9WV55	6461	6199.1	7494.8	6932.1	7268.8	5684.9	6441.4	6998.2	6191.5	7334.4	>sp|Q9WV55|VAPA_MOUSE Vesicle-associated membrane protein-associated protein A OS=Mus musculus OX=10090 GN=Vapa PE=1 SV=2	0	84.391	53	13	50	12	249
High	E9Q0N0	6771.9	6471.8	7066.8	6700.6	6884.8	6342.8	6537	6782.3	6608.6	6766.8	>tr|E9Q0N0|E9Q0N0_MOUSE Intersectin-1 OS=Mus musculus OX=10090 GN=Itsn1 PE=1 SV=1	0	241.235	35	45	89	40	1719
High	Q5SYD0	6375.6	6407	7051.6	6866.8	6815.1	6164.3	6585.9	6781.6	6438.1	7293.8	>sp|Q5SYD0|MYO1D_MOUSE Unconventional myosin-Id OS=Mus musculus OX=10090 GN=Myo1d PE=1 SV=1	0	221.214	43	37	80	37	1006
High	B0QZN5	6950.5	6487	6580.2	6617.2	6919.1	6693.3	6523	6532.6	6845.1	6528.4	>tr|B0QZN5|B0QZN5_MOUSE Synaptobrevin-2 OS=Mus musculus OX=10090 GN=Vamp2 PE=1 SV=1	0	105.708	28	6	67	3	163
High	Q9CZC8	6745.7	6369.3	6870.5	6650.3	6937.2	6215.2	6716.4	6674.9	6645.9	6820	>sp|Q9CZC8|SCRN1_MOUSE Secernin-1 OS=Mus musculus OX=10090 GN=Scrn1 PE=1 SV=1	0	159.581	48	17	61	17	414
High	Q3TRH8	6624.1	6676.8	6671.4	6619.5	6607.5	6827.9	6667.4	6677	6652.9	6592.4	>tr|Q3TRH8|Q3TRH8_MOUSE F-actin-capping protein subunit beta OS=Mus musculus OX=10090 GN=Capzb PE=2 SV=1	0	119.281	64	20	84	4	260
High	E9PX29	6661.1	6737.5	6456.2	6492.4	6572.2	7053.8	6563.7	6619.3	6802.2	6461.4	>tr|E9PX29|E9PX29_MOUSE Spectrin beta chain OS=Mus musculus OX=10090 GN=Sptbn4 PE=1 SV=1	0	323.924	35	66	125	60	2561
High	Q3TI61	6737.2	6298.9	6883.2	6579.7	6844.9	6117.7	6647.1	6805.3	6574.5	6792.5	>tr|Q3TI61|Q3TI61_MOUSE 26S proteasome non-ATPase regulatory subunit 2 OS=Mus musculus OX=10090 GN=Psmd2 PE=2 SV=1	0	186.772	38	27	78	27	908
High	Q8BKC5	6402.2	6378.2	6544.2	6374.8	6607.9	6454.6	6821.9	6770.9	6946.6	6739.6	>sp|Q8BKC5|IPO5_MOUSE Importin-5 OS=Mus musculus OX=10090 GN=Ipo5 PE=1 SV=3	0	222.931	41	35	79	34	1097
High	Q60598	6668.7	6135.2	7194.8	6732.4	7168	5844.1	6247.6	6631.4	6287	6745.4	>sp|Q60598|SRC8_MOUSE Src substrate cortactin OS=Mus musculus OX=10090 GN=Cttn PE=1 SV=2	0	153.423	45	23	59	23	546
High	Q9JHI5	6824	6748.6	6566.8	6467.8	6480.2	7132.3	6353.1	6218.7	6608.7	6215	>sp|Q9JHI5|IVD_MOUSE Isovaleryl-CoA dehydrogenase, mitochondrial OS=Mus musculus OX=10090 GN=Ivd PE=1 SV=1	0	112.584	44	17	67	17	424
High	P20108	6753.2	6878.9	6141.9	6132.1	6174.8	7790.9	6514	6320.3	6938.2	5911.2	>sp|P20108|PRDX3_MOUSE Thioredoxin-dependent peroxide reductase, mitochondrial OS=Mus musculus OX=10090 GN=Prdx3 PE=1 SV=1	0	72.671	40	7	57	7	257
High	P63330	6294.5	6137.4	7113.4	6498.5	6707.7	6511.4	6428.3	6545.9	6516.4	6791	>sp|P63330|PP2AA_MOUSE Serine/threonine-protein phosphatase 2A catalytic subunit alpha isoform OS=Mus musculus OX=10090 GN=Ppp2ca PE=1 SV=1	0	182.206	69	16	89	2	309
High	Q3U4Y0	6522.2	5993.7	7575.5	7105.1	7152.5	5525.6	6087	6539.8	5823.3	7178.9	>tr|Q3U4Y0|Q3U4Y0_MOUSE H15 domain-containing protein OS=Mus musculus OX=10090 GN=H1f0 PE=2 SV=1	0	40.266	25	6	49	6	194
High	Q9D2G2	6567.7	6501.8	6597.9	6428.8	6511.3	6815.5	6437.6	6512.8	6609.4	6427.6	>sp|Q9D2G2|ODO2_MOUSE Dihydrolipoyllysine-residue succinyltransferase component of 2-oxoglutarate dehydrogenase complex, mitochondrial OS=Mus musculus OX=10090 GN=Dlst PE=1 SV=1	0	127.064	48	15	75	15	454
High	E9Q8N8	6412	6604.7	6290.5	6544.2	6340.6	6928.4	6548.1	6498.9	6570.7	6454.8	>tr|E9Q8N8|E9Q8N8_MOUSE Anion exchange protein OS=Mus musculus OX=10090 GN=Slc4a4 PE=1 SV=1	0	193.345	25	22	77	3	1094
High	Q3TPZ5	6490.2	6571	6223.1	6517.1	6426.1	6526.1	6493.4	6718.8	6525.1	6611.6	>tr|Q3TPZ5|Q3TPZ5_MOUSE Uncharacterized protein OS=Mus musculus OX=10090 GN=Dctn2 PE=1 SV=1 >sp|Q99KJ8|DCTN2_MOUSE Dynactin subunit 2 OS=Mus musculus OX=10090 GN=Dctn2 PE=1 SV=3	0	175.207	57	17	80	17	402
High	Q6PGJ3	6565.3	6410.3	6465	6540.3	6510.5	6678.8	6476.8	6450.5	6616.8	6354.4	>tr|Q6PGJ3|Q6PGJ3_MOUSE L1 cell adhesion molecule OS=Mus musculus OX=10090 GN=L1cam PE=1 SV=1	0	176.738	31	26	70	26	1259
High	P08032	5896.3	8527.9	6214.4	6116.5	6181	6078.6	7826.5	5232.3	6054	6771.2	>sp|P08032|SPTA1_MOUSE Spectrin alpha chain, erythrocytic 1 OS=Mus musculus OX=10090 GN=Spta1 PE=1 SV=3	0	237.472	31	55	82	54	2415
High	D3Z2Z1	6436.4	6336.7	6373.7	6398.7	6474.7	6496.6	6498.4	6728.7	6698.2	6412.8	>tr|D3Z2Z1|D3Z2Z1_MOUSE CAP-Gly domain-containing linker protein 1 OS=Mus musculus OX=10090 GN=Clip1 PE=1 SV=1	0	228.549	41	49	90	1	1426
High	Q8BIJ6	6500	6338.7	6503.6	6591.2	6601.1	6275.7	6375.5	6600.2	6373.4	6562.4	>sp|Q8BIJ6|SYIM_MOUSE Isoleucine--tRNA ligase, mitochondrial OS=Mus musculus OX=10090 GN=Iars2 PE=1 SV=1	0	191.892	39	33	79	33	1012
High	Q9Z204-2	6413.3	6199.3	6603.6	6587	6683.6	5994	6446.4	6698.6	6270.8	6612.3	>sp|Q9Z204-2|HNRPC_MOUSE Isoform C1 of Heterogeneous nuclear ribonucleoproteins C1/C2 OS=Mus musculus OX=10090 GN=Hnrnpc	0	128.977	48	18	70	17	300
High	Q93092	6512	6345.7	6507.5	6373.5	6428.5	6271.6	6516.1	6635	6397.7	6492.8	>sp|Q93092|TALDO_MOUSE Transaldolase OS=Mus musculus OX=10090 GN=Taldo1 PE=1 SV=2	0	91.176	38	17	56	17	337
High	P67778	6495.1	6404.3	6659.2	6473.8	6455.7	6350.6	6252.8	6373.7	6358.2	6554.3	>sp|P67778|PHB1_MOUSE Prohibitin 1 OS=Mus musculus OX=10090 GN=Phb1 PE=1 SV=1	0	134.105	68	18	72	18	272
High	Q3TXS9	6392	6716.4	5734.8	6164.2	5900	7380.3	6528.4	6560.2	6677.8	6146.2	>tr|Q3TXS9|Q3TXS9_MOUSE 40S ribosomal protein S2 OS=Mus musculus OX=10090 GN=Rps2 PE=2 SV=1	0	85.64	42	13	63	13	293
High	Q3UGC8	6518.4	6436.9	6577.8	6610.3	6521.3	6152	6319.1	6499.3	6228.9	6314.6	>tr|Q3UGC8|Q3UGC8_MOUSE Propanoyl-CoA:carbon dioxide ligase subunit alpha OS=Mus musculus OX=10090 GN=Pcca PE=1 SV=1 >sp|Q91ZA3|PCCA_MOUSE Propionyl-CoA carboxylase alpha chain, mitochondrial OS=Mus musculus OX=10090 GN=Pcca PE=1 SV=2	0	199.531	53	30	67	30	724
High	Q9CZ30	6265.2	6030.7	6882.1	6521.6	6607.2	5932.4	6354.3	6634.8	6113	6782	>sp|Q9CZ30|OLA1_MOUSE Obg-like ATPase 1 OS=Mus musculus OX=10090 GN=Ola1 PE=1 SV=1	0	113.06	47	21	61	21	396
High	Q6ZQ61	6445	6333.2	5975.4	6235.7	6170.1	7005.4	6552	6373.4	6720.6	6213.8	>tr|Q6ZQ61|Q6ZQ61_MOUSE MKIAA0723 protein (Fragment) OS=Mus musculus OX=10090 GN=Matr3 PE=2 SV=1	0	175.109	43	28	73	28	852
High	Q61753	6214.2	6296	6317.8	6249.9	6085.6	6770.2	6465.6	6505.7	6619.3	6461.9	>sp|Q61753|SERA_MOUSE D-3-phosphoglycerate dehydrogenase OS=Mus musculus OX=10090 GN=Phgdh PE=1 SV=3	0	158.325	44	22	71	22	533
High	Q0PD54	6449.2	6663.8	5619	5852	5695.3	7364.6	6567.9	6550.9	6931.3	6195.5	>tr|Q0PD54|Q0PD54_MOUSE Rab6A OS=Mus musculus OX=10090 GN=Rab6a PE=2 SV=1 >sp|P35279|RAB6A_MOUSE Ras-related protein Rab-6A OS=Mus musculus OX=10090 GN=Rab6a PE=1 SV=4	0	100.69	52	12	78	1	208
High	Q6P9K9	6376.3	6171.6	6695.2	6100	6646.4	6135.7	6423.2	6315.6	6537	6400.8	>sp|Q6P9K9|NRX3A_MOUSE Neurexin-3 OS=Mus musculus OX=10090 GN=Nrxn3 PE=1 SV=2	0	249.431	26	32	80	21	1571
High	Q62425	6380.6	5990.2	6704	6482.6	6455.3	5732.4	6252.5	6617.6	6240.7	6772.6	>sp|Q62425|NDUA4_MOUSE Cytochrome c oxidase subunit NDUFA4 OS=Mus musculus OX=10090 GN=Ndufa4 PE=1 SV=2	0	46.354	56	6	57	6	82
High	Q3TXS7	6004.1	5957.4	6798.1	6512.9	6629.9	5678.5	6195.8	6689.5	6052.5	6826.5	>sp|Q3TXS7|PSMD1_MOUSE 26S proteasome non-ATPase regulatory subunit 1 OS=Mus musculus OX=10090 GN=Psmd1 PE=1 SV=1	0	190.714	45	34	73	34	953
High	Q9CYT6	5972	5874.8	6880.3	6531.6	6788.9	5406.2	6162.7	6594.5	6074.1	6706	>sp|Q9CYT6|CAP2_MOUSE Adenylyl cyclase-associated protein 2 OS=Mus musculus OX=10090 GN=Cap2 PE=1 SV=1	0	169.754	53	24	74	23	476
High	P68181	6305	6109	6726.5	6227	6556.4	5866.8	6052.5	6316.5	6311.1	6391	>sp|P68181|KAPCB_MOUSE cAMP-dependent protein kinase catalytic subunit beta OS=Mus musculus OX=10090 GN=Prkacb PE=1 SV=2	0	123.909	59	20	65	11	351
High	B1AU25	6400.6	6229.4	6379.8	6304.6	6312.9	6249.8	6236.5	6205.9	6170.2	6305.5	>tr|B1AU25|B1AU25_MOUSE Apoptosis-inducing factor 1, mitochondrial OS=Mus musculus OX=10090 GN=Aifm1 PE=1 SV=1	0	181.097	39	17	69	17	608
High	Q3UPX0	6546.6	6085.3	6710.9	6236.7	6563.6	6387.3	5854.1	6060.3	6193.7	6099	>tr|Q3UPX0|Q3UPX0_MOUSE Ketimine reductase mu-crystallin OS=Mus musculus OX=10090 GN=Crym PE=1 SV=1 >sp|O54983|CRYM_MOUSE Ketimine reductase mu-crystallin OS=Mus musculus OX=10090 GN=Crym PE=1 SV=1	0	87.802	43	12	70	12	313
High	Q8C845	6135.2	5776.6	6696.7	6562.1	6659.1	5595.2	6059.4	6492.3	5998.6	6689	>tr|Q8C845|Q8C845_MOUSE EF-hand domain-containing protein D2 OS=Mus musculus OX=10090 GN=Efhd2 PE=1 SV=1	0	143.993	76	19	69	16	240
High	P49615	6493.3	6240	6313.1	6361.3	6179.2	6485.6	6086.6	6191.9	6255.8	6048.2	>sp|P49615|CDK5_MOUSE Cyclin-dependent-like kinase 5 OS=Mus musculus OX=10090 GN=Cdk5 PE=1 SV=1 >tr|Q543F6|Q543F6_MOUSE Protein kinase domain-containing protein OS=Mus musculus OX=10090 GN=Cdk5 PE=1 SV=1	0	118.158	67	21	54	19	292
High	A0A0R3P9C8	6347.1	6230.4	6040.9	6089.2	5983.3	6663.6	6313.1	6329.6	6524.8	6016.1	>tr|A0A0R3P9C8|A0A0R3P9C8_MOUSE NADH dehydrogenase [ubiquinone] 1 alpha subcomplex subunit 9, mitochondrial OS=Mus musculus OX=10090 GN=Ndufa9 PE=1 SV=1	0	134.888	53	19	73	19	373
High	A0A498WGK2	6175.4	6033	6305.3	6230.5	6300.8	6278.6	6237.5	6169	6320	6432.8	>tr|A0A498WGK2|A0A498WGK2_MOUSE Asparagine--tRNA ligase OS=Mus musculus OX=10090 GN=Nars PE=1 SV=1	0	150.33	44	24	79	1	558
High	Q6P4T2	6212.9	6095	6308.3	6180.3	6292.4	6229.6	6225.8	6354.8	6308.1	6266.2	>sp|Q6P4T2|U520_MOUSE U5 small nuclear ribonucleoprotein 200 kDa helicase OS=Mus musculus OX=10090 GN=Snrnp200 PE=1 SV=1	0	228.333	31	52	83	52	2136
High	Q9JLV5	6231.3	6253.8	5965.1	6076.7	6105.6	6685.1	6321.5	6199.5	6463.9	6092.2	>sp|Q9JLV5|CUL3_MOUSE Cullin-3 OS=Mus musculus OX=10090 GN=Cul3 PE=1 SV=1	0	208.323	50	35	82	34	768
High	P24369	5681.5	6121	6242.4	7349.8	6305.1	5727.1	6028.5	6232.7	5864.9	6763.9	>sp|P24369|PPIB_MOUSE Peptidyl-prolyl cis-trans isomerase B OS=Mus musculus OX=10090 GN=Ppib PE=1 SV=2 >tr|Q9DCY1|Q9DCY1_MOUSE Peptidyl-prolyl cis-trans isomerase OS=Mus musculus OX=10090 GN=Ppib PE=1 SV=1	0	83.913	63	17	51	16	216
High	Q9R1T4	6124.1	5852.6	6708.1	6367.6	6750.4	5727.8	5835.6	6336.9	5921	6261.9	>sp|Q9R1T4|SEPT6_MOUSE Septin-6 OS=Mus musculus OX=10090 GN=Septin6 PE=1 SV=4	0	190.959	49	19	106	9	434
High	B9EJ23	6051.5	6006.6	6327.8	6237.8	6291.9	5898.9	6246.7	6269.6	6116	6295.9	>tr|B9EJ23|B9EJ23_MOUSE Cask protein OS=Mus musculus OX=10090 GN=Cask PE=2 SV=1	0	156.877	39	35	69	2	880
High	Q9R1V6	6281.4	5927.4	6387.1	6121.1	6301	5683.4	6157.2	6304.5	6208.2	6120.1	>sp|Q9R1V6|ADA22_MOUSE Disintegrin and metalloproteinase domain-containing protein 22 OS=Mus musculus OX=10090 GN=Adam22 PE=1 SV=2 >tr|D6QSS8|D6QSS8_MOUSE A disintegrin and metallopeptidase domain 22 isoform OS=Mus musculus OX=10090 GN=Adam22 PE=2 SV=1	0	181.228	36	25	69	25	904
High	P42669	5992.8	5764.8	6658.6	6234.3	6521.3	5747	6024.5	6180.3	6068.4	6293.7	>sp|P42669|PURA_MOUSE Transcriptional activator protein Pur-alpha OS=Mus musculus OX=10090 GN=Pura PE=1 SV=1	0	116.532	58	15	70	13	321
High	Q5EBI8	5874.7	5767.1	6726.5	6497.8	6551.2	5363.5	5989	6169.5	5744.1	6679.9	>tr|Q5EBI8|Q5EBI8_MOUSE ATP synthase subunit e, mitochondrial OS=Mus musculus OX=10090 GN=Atp5k PE=2 SV=1	0	50.222	58	4	49	4	71
High	Q9JKK7	6129.7	5904.7	6564.8	6186	6504.9	6054	5846.1	5961	5866.5	6199.7	>sp|Q9JKK7|TMOD2_MOUSE Tropomodulin-2 OS=Mus musculus OX=10090 GN=Tmod2 PE=1 SV=2	0	141.942	46	13	62	12	351
High	E9QM90	5990.5	5904.8	6195.6	6177.9	6386	5935.3	6130.5	6174.5	6164.5	6145.5	>tr|E9QM90|E9QM90_MOUSE RAB11-binding protein RELCH OS=Mus musculus OX=10090 GN=Relch PE=1 SV=2	0	187.183	34	29	78	1	1216
High	Q3TSR4	6146.4	5942	5958.8	6190.2	6036.1	6094	6202.5	6246.6	6175.9	6206.6	>tr|Q3TSR4|Q3TSR4_MOUSE N-myc downstream-regulated gene 1 protein OS=Mus musculus OX=10090 GN=Ndrg1 PE=2 SV=1	0	142.432	49	11	70	11	394
High	Q99L13	6266.8	5999	6375.6	6324	6226	5854.3	5981.5	6156.8	5895.3	6089.5	>sp|Q99L13|3HIDH_MOUSE 3-hydroxyisobutyrate dehydrogenase, mitochondrial OS=Mus musculus OX=10090 GN=Hibadh PE=1 SV=1	0	126.227	33	8	47	8	335
High	Q00897	6219.6	9202.4	5637.3	6333.7	5070.5	5608.6	6836.5	4555.6	5214.5	6467.9	>sp|Q00897|A1AT4_MOUSE Alpha-1-antitrypsin 1-4 OS=Mus musculus OX=10090 GN=Serpina1d PE=1 SV=1	0	146.94	43	16	69	7	413
High	Q9CQV8	6078.4	5780.2	6785.8	6322.2	6557	5536.9	5797.1	6171.6	5720.6	6343.8	>sp|Q9CQV8|1433B_MOUSE 14-3-3 protein beta/alpha OS=Mus musculus OX=10090 GN=Ywhab PE=1 SV=3 >tr|A2A5N2|A2A5N2_MOUSE Tyrosine 3-monooxygenase/tryptophan 5-monooxygenase activation protein, beta polypeptide OS=Mus musculus OX=10090 GN=Ywhab PE=2 SV=1	0	216.268	63	17	234	9	246
High	Q8CCV1	5662.9	5973.9	5945.5	6191.2	6062	6105.7	6205	6300.5	6348.1	6221.6	>tr|Q8CCV1|Q8CCV1_MOUSE Tr-type G domain-containing protein OS=Mus musculus OX=10090 GN=Gspt1 PE=2 SV=1	0	141.796	49	23	60	11	498
High	Q8BGT8	6002	5991	5632.1	5918.7	5927.4	6043	6302.9	6463.1	6266.8	6316.8	>sp|Q8BGT8|PHIPL_MOUSE Phytanoyl-CoA hydroxylase-interacting protein-like OS=Mus musculus OX=10090 GN=Phyhipl PE=1 SV=1	0	144.518	54	21	73	19	375
High	Q4FJZ4	5903	5973.3	6022.6	6145.5	6144.1	6115.2	6162.1	6321.2	6055.2	5987.5	>tr|Q4FJZ4|Q4FJZ4_MOUSE Tryptophan--tRNA ligase, cytoplasmic OS=Mus musculus OX=10090 GN=Wars PE=2 SV=1	0	174.492	51	22	63	22	481
High	Q6ZPE2	6158	5900.9	6037.5	6013.6	6112.6	6278.4	5946	6066.3	6256.4	6030.4	>sp|Q6ZPE2|MTMR5_MOUSE Myotubularin-related protein 5 OS=Mus musculus OX=10090 GN=Sbf1 PE=1 SV=2	0	251.946	35	48	81	46	1867
High	Q61990	6278.8	6403.1	5702.4	5498.4	5763.1	6437.1	6439.6	6013	6471.8	5724.2	>sp|Q61990|PCBP2_MOUSE Poly(rC)-binding protein 2 OS=Mus musculus OX=10090 GN=Pcbp2 PE=1 SV=1	0	117.573	56	14	61	0	362
High	Q04690	6041.3	5975.6	5968.2	5962.5	5955.2	6182.5	6054.2	6149.4	6277.6	6114.5	>sp|Q04690|NF1_MOUSE Neurofibromin OS=Mus musculus OX=10090 GN=Nf1 PE=1 SV=1	0	205.113	17	44	80	23	2841
High	P28738	5796.7	5790	6497.8	6284.4	6263.3	5581.5	5811.7	6409.3	5727.4	6467.9	>sp|P28738|KIF5C_MOUSE Kinesin heavy chain isoform 5C OS=Mus musculus OX=10090 GN=Kif5c PE=1 SV=3	0	278.403	53	44	108	32	956
High	Q3UEM7	7935.3	9779.2	9230.7	9818.7	8418	7255.1	2385.3	1659.9	1965.2	1841.8	>tr|Q3UEM7|Q3UEM7_MOUSE Fibrinogen C-terminal domain-containing protein OS=Mus musculus OX=10090 GN=Fgg PE=1 SV=1 >sp|Q8VCM7|FIBG_MOUSE Fibrinogen gamma chain OS=Mus musculus OX=10090 GN=Fgg PE=1 SV=1	0	128.416	55	18	53	18	436
High	Q9JLN9	6080.8	6105.4	5875.8	5956.3	5886	6298.6	6052.5	6046.4	6180.2	5795.2	>sp|Q9JLN9|MTOR_MOUSE Serine/threonine-protein kinase mTOR OS=Mus musculus OX=10090 GN=Mtor PE=1 SV=2	0	260.536	27	52	89	52	2549
High	O88685	6018.1	5833.2	6019.4	5916.1	5948.2	6005.3	6075.2	6039.5	6168.7	6014.1	>sp|O88685|PRS6A_MOUSE 26S proteasome regulatory subunit 6A OS=Mus musculus OX=10090 GN=Psmc3 PE=1 SV=2	0	149.96	59	23	59	23	442
High	Q99LF4	6098.4	6061	5791.8	5864.2	5818.1	6358.4	6025.7	6015	6154.5	5841.1	>sp|Q99LF4|RTCB_MOUSE RNA-splicing ligase RtcB homolog OS=Mus musculus OX=10090 GN=Rtcb PE=1 SV=1	0	163.55	50	22	59	22	505
High	E9QAQ5	6063.9	5495.8	6679.4	6053.7	6483.7	5230.6	5791.5	6090.2	5831	6264.1	>tr|E9QAQ5|E9QAQ5_MOUSE Glycogen synthase kinase-3 beta OS=Mus musculus OX=10090 GN=Gsk3b PE=1 SV=1	0	111.699	65	21	59	15	433
High	A0A1B0GRV0	6024.9	5848.7	6286.1	5960	6114.4	5683.9	5957.9	5997.9	5960	6040.4	>tr|A0A1B0GRV0|A0A1B0GRV0_MOUSE 3'(2'),5'-bisphosphate nucleotidase 1 OS=Mus musculus OX=10090 GN=Bpnt1 PE=1 SV=1	0	119.969	59	15	54	1	323
High	Q80UG2	5934.8	5757.4	6089.9	6016	6069.6	5963.4	5925	6064.8	6013.6	5987	>sp|Q80UG2|PLXA4_MOUSE Plexin-A4 OS=Mus musculus OX=10090 GN=Plxna4 PE=1 SV=3	0	200.683	29	47	80	36	1893
High	Q9ERS2	6018.2	5633.1	6363.7	6165.1	6358	5458.3	5898.6	6025.3	5661.1	6198.1	>sp|Q9ERS2|NDUAD_MOUSE NADH dehydrogenase [ubiquinone] 1 alpha subcomplex subunit 13 OS=Mus musculus OX=10090 GN=Ndufa13 PE=1 SV=3	0	110.758	58	11	67	11	144
High	P48774	6222.1	6018	6208.1	6029.5	6041.3	5691.2	5838.2	5834.7	5878.7	5810.8	>sp|P48774|GSTM5_MOUSE Glutathione S-transferase Mu 5 OS=Mus musculus OX=10090 GN=Gstm5 PE=1 SV=1	0	96.871	73	18	59	17	224
High	Q8BKZ9	6274.4	6159.5	5606.6	5743.8	5731.5	6451.2	5967.8	5998.2	6104.8	5521	>sp|Q8BKZ9|ODPX_MOUSE Pyruvate dehydrogenase protein X component, mitochondrial OS=Mus musculus OX=10090 GN=Pdhx PE=1 SV=1	0	123.021	39	15	64	15	501
High	A0A0R5RP28	5909.7	5431.5	6126.7	5851.1	6329.1	5531	5902.3	6150.3	6056.6	6188	>tr|A0A0R5RP28|A0A0R5RP28_MOUSE Sodium channel protein OS=Mus musculus OX=10090 GN=Scn2a PE=2 SV=1	0	176.74	16	29	65	1	2006
High	Q8JZQ2	6098	6095	5733.3	5797.9	5709.3	6372.5	5920.7	5906.3	5944.8	5728.1	>sp|Q8JZQ2|AFG32_MOUSE AFG3-like protein 2 OS=Mus musculus OX=10090 GN=Afg3l2 PE=1 SV=1	0	151.467	36	29	70	26	802
High	Q8K0E8	7537.5	8982.4	9094.3	9838.3	8513.6	7035	2394.4	1753.8	1998.3	2025.7	>sp|Q8K0E8|FIBB_MOUSE Fibrinogen beta chain OS=Mus musculus OX=10090 GN=Fgb PE=1 SV=1 >tr|Q3TGR2|Q3TGR2_MOUSE Fibrinogen beta chain OS=Mus musculus OX=10090 GN=Fgb PE=1 SV=1	0	179.045	62	23	71	23	481
High	Q91WS0	5743.7	5808.8	6190.9	5999.3	6205.3	5712.2	5824.9	5902.2	5787	5990.1	>sp|Q91WS0|CISD1_MOUSE CDGSH iron-sulfur domain-containing protein 1 OS=Mus musculus OX=10090 GN=Cisd1 PE=1 SV=1	0	73.406	45	6	55	6	108
High	Q8BIZ1	6007.9	5694.6	6430.9	5771.9	6158.2	5703.7	5576.5	5831.5	5777.8	5804	>sp|Q8BIZ1|ANS1B_MOUSE Ankyrin repeat and sterile alpha motif domain-containing protein 1B OS=Mus musculus OX=10090 GN=Anks1b PE=1 SV=3	0	107.663	18	19	53	7	1259
High	P84244	6148.7	5965.4	5867.2	6246.4	5945.4	5504.9	5735.9	5605.9	5842.7	5865.8	>sp|P84244|H33_MOUSE Histone H3.3 OS=Mus musculus OX=10090 GN=H3-3a PE=1 SV=2	0	39.439	52	6	46	2	136
High	Q9WTP7	6096.9	5763.1	6418	6292	6247.2	5480.6	5451.1	5662.6	5305.2	5864.9	>sp|Q9WTP7|KAD3_MOUSE GTP:AMP phosphotransferase AK3, mitochondrial OS=Mus musculus OX=10090 GN=Ak3 PE=1 SV=3	0	118.555	64	15	59	15	227
High	Q8C2Q7	5732.8	5626	6206.5	5734.7	6028	5671	5814.4	5787.5	5850.4	6072.6	>tr|Q8C2Q7|Q8C2Q7_MOUSE Heterogeneous nuclear ribonucleoprotein H OS=Mus musculus OX=10090 GN=Hnrnph1 PE=1 SV=1	0	145.862	46	16	70	8	472
High	Q8R016	5889.9	6037.2	5735.5	5700.5	5643.3	6049.7	5905	5874.2	5767.5	5759	>sp|Q8R016|BLMH_MOUSE Bleomycin hydrolase OS=Mus musculus OX=10090 GN=Blmh PE=1 SV=1	0	156.544	58	25	67	25	455
High	P31650	5888.6	5724.8	6032.2	6140.5	5919.4	5654.6	5654.2	5733.3	5512	6025.6	>sp|P31650|S6A11_MOUSE Sodium- and chloride-dependent GABA transporter 3 OS=Mus musculus OX=10090 GN=Slc6a11 PE=1 SV=2	0	78.493	17	11	41	9	627
High	P60469	5858.1	5777	5876.5	5788	5925	5749.5	5796.1	5851.2	5842.1	5774.3	>sp|P60469|LIPA3_MOUSE Liprin-alpha-3 OS=Mus musculus OX=10090 GN=Ppfia3 PE=1 SV=2	0	231.686	38	39	89	36	1194
High	Q5PPQ7	5778.3	5623.3	6399.7	5878.1	5954.1	5465.7	5665.9	5906.7	5642.5	5917.5	>tr|Q5PPQ7|Q5PPQ7_MOUSE Coronin OS=Mus musculus OX=10090 GN=Coro1c PE=2 SV=1	0	125.034	52	23	69	19	474
High	B9EHZ5	5887.1	5702.7	6272.4	5845.1	5969.5	5434.4	5670	5854.9	5628.1	5927.4	>sp|Q9JLB0-2|PALS2_MOUSE Isoform Alpha of Protein PALS2 OS=Mus musculus OX=10090 GN=Pals2 >tr|B9EHZ5|B9EHZ5_MOUSE Membrane protein, palmitoylated 6 (MAGUK p55 subfamily member 6) OS=Mus musculus OX=10090 GN=Pals2 PE=2 SV=1	0	174.1	64	32	71	30	539
High	Q3TFF0	5860.9	5669.7	5929.1	5914.3	5987.4	5399.1	5814.2	5999.1	5657.5	5905.4	>tr|Q3TFF0|Q3TFF0_MOUSE Uncharacterized protein OS=Mus musculus OX=10090 GN=Dnaja2 PE=2 SV=1	0	116.178	41	15	48	15	412
High	Q3UK30	6200.6	5918.2	5375.3	5449.5	5441.2	6592.2	5824.6	5640.6	6219	5426.2	>tr|Q3UK30|Q3UK30_MOUSE Uncharacterized protein OS=Mus musculus OX=10090 PE=2 SV=1	0	92.676	17	10	43	8	518
High	P62702	5586.6	5699.5	5726.8	5789.9	5756.2	5699	5944.5	6082.7	5902.7	5843.3	>sp|P62702|RS4X_MOUSE 40S ribosomal protein S4, X isoform OS=Mus musculus OX=10090 GN=Rps4x PE=1 SV=2 >tr|Q545X8|Q545X8_MOUSE 40S ribosomal protein S4 OS=Mus musculus OX=10090 GN=Rps4x PE=1 SV=1	0	117.06	59	18	56	8	263
High	Q5BKQ9	5856.8	5759.2	5707	5686.1	5687.8	5713.1	5988	5813.4	6009	5797.2	>tr|Q5BKQ9|Q5BKQ9_MOUSE Proteasome (Prosome, macropain) 26S subunit, non-ATPase, 11 OS=Mus musculus OX=10090 GN=Psmd11 PE=1 SV=1 >sp|Q8BG32|PSD11_MOUSE 26S proteasome non-ATPase regulatory subunit 11 OS=Mus musculus OX=10090 GN=Psmd11 PE=1 SV=3	0	163.415	71	27	71	27	422
High	O35685	5604.4	5535.7	5942.7	5850.5	5830.5	5548.1	5769.5	6112.2	5791.9	6019.8	>sp|O35685|NUDC_MOUSE Nuclear migration protein nudC OS=Mus musculus OX=10090 GN=Nudc PE=1 SV=1	0	109.464	58	20	53	20	332
High	Q3TPD9	5776.8	5609.4	5982.5	5865.6	5916.7	5511.8	5801.6	5852.9	5792.8	5889.9	>tr|Q3TPD9|Q3TPD9_MOUSE Amine oxidase (Fragment) OS=Mus musculus OX=10090 GN=Maoa PE=2 SV=1	0	114.126	47	21	67	19	519
High	Q6PDL0	6024.6	5708.1	5640.5	5661.6	5516.8	5664.7	5982	5883.2	6037.7	5867.8	>sp|Q6PDL0|DC1L2_MOUSE Cytoplasmic dynein 1 light intermediate chain 2 OS=Mus musculus OX=10090 GN=Dync1li2 PE=1 SV=2	0	117.262	46	18	49	17	492
High	O54991	5575.9	5531.4	6073.5	5729.3	6044.6	5483.5	5722.9	5767.8	5879.2	6172	>sp|O54991|CNTP1_MOUSE Contactin-associated protein 1 OS=Mus musculus OX=10090 GN=Cntnap1 PE=1 SV=2	0	210.771	39	35	92	35	1385
High	Q91X72	8576.7	9827	7264.5	8150.7	6205	8164.8	2865.7	2234.4	2223.6	2454.6	>sp|Q91X72|HEMO_MOUSE Hemopexin OS=Mus musculus OX=10090 GN=Hpx PE=1 SV=2	0	119.804	51	20	59	20	460
High	Q8BWT1	5833.7	5842.4	5818	5887.9	5857.3	5899.7	5616	5828.3	5702.7	5623	>sp|Q8BWT1|THIM_MOUSE 3-ketoacyl-CoA thiolase, mitochondrial OS=Mus musculus OX=10090 GN=Acaa2 PE=1 SV=3	0	233.328	73	23	71	23	397
High	E0CYV0	5751.3	5712.4	5828.1	5634	5818	5806.8	5907	5833.7	5795.4	5751.3	>tr|E0CYV0|E0CYV0_MOUSE Protein-L-isoaspartate O-methyltransferase OS=Mus musculus OX=10090 GN=Pcmt1 PE=1 SV=1	0	106.504	46	11	58	11	286
High	F6ZDS4	5812.9	5602.5	5823	5836.2	5857.3	5757.3	5684.3	5792.5	5625.7	5861.1	>sp|F6ZDS4|TPR_MOUSE Nucleoprotein TPR OS=Mus musculus OX=10090 GN=Tpr PE=1 SV=1	0	236.927	27	55	75	55	2431
High	P54071	5818.5	5799.6	5942.2	5952.6	6080.9	5669.3	5458.9	5607.4	5510.7	5745.9	>sp|P54071|IDHP_MOUSE Isocitrate dehydrogenase [NADP], mitochondrial OS=Mus musculus OX=10090 GN=Idh2 PE=1 SV=3	0	142.784	49	19	70	19	452
High	Q3TN31	5903.5	6080.4	5231	5562	5215.4	6465.1	5844.5	5816.5	6043	5400	>tr|Q3TN31|Q3TN31_MOUSE Proteasome subunit alpha type OS=Mus musculus OX=10090 GN=Psma7 PE=2 SV=1	0	119.984	60	12	60	12	248
High	Q3TJS0	5823.2	5799.2	5407.2	5517.7	5562.3	6238.9	5782.4	5802	5995.4	5599.7	>tr|Q3TJS0|Q3TJS0_MOUSE Flotillin OS=Mus musculus OX=10090 GN=Flot1 PE=2 SV=1	0	169.412	61	22	72	22	428
High	Q14AI7	5756.5	5753.9	5778.4	5630.4	5606	6119.6	5800.2	5745.3	5787.8	5460.8	>tr|Q14AI7|Q14AI7_MOUSE COP9 signalosome complex subunit 4 OS=Mus musculus OX=10090 GN=Cops4 PE=1 SV=1 >sp|O88544|CSN4_MOUSE COP9 signalosome complex subunit 4 OS=Mus musculus OX=10090 GN=Cops4 PE=1 SV=1	0	172.105	74	23	66	23	406
High	Q3THB3	5695.2	5745.3	5435.7	5516.1	5544.5	6423.9	5713	5659.1	5992	5512.2	>sp|Q9D0E1-2|HNRPM_MOUSE Isoform 2 of Heterogeneous nuclear ribonucleoprotein M OS=Mus musculus OX=10090 GN=Hnrnpm >tr|Q3THB3|Q3THB3_MOUSE Uncharacterized protein OS=Mus musculus OX=10090 GN=Hnrnpm PE=1 SV=1	0	162.096	42	23	76	23	690
High	Q3TFE8	5453	5608.1	5989.5	5684.9	5858.1	5371.5	5740.4	5836.7	5644.5	6043.7	>tr|Q3TFE8|Q3TFE8_MOUSE Importin N-terminal domain-containing protein OS=Mus musculus OX=10090 GN=Kpnb1 PE=2 SV=1	0	215.37	39	27	81	27	875
High	F6RJV6	5758.8	5606.8	5745	5561.9	5851	5629	5813.4	5780.2	5780.3	5703.2	>tr|F6RJV6|F6RJV6_MOUSE LanC-like protein 2 (Fragment) OS=Mus musculus OX=10090 GN=Lancl2 PE=1 SV=1	0	167.807	59	20	66	20	441
High	P60766	5480.4	4883.5	7082.5	6021.5	6543.1	4318.4	5325.4	5952.4	5112.3	6473.3	>sp|P60766|CDC42_MOUSE Cell division control protein 42 homolog OS=Mus musculus OX=10090 GN=Cdc42 PE=1 SV=2	0	91.01	49	9	55	3	191
High	Q80UG5	6088	5780.2	5532.2	5553.1	5634	5970.9	5778.1	5661.5	5946.1	5207.1	>sp|Q80UG5|SEPT9_MOUSE Septin-9 OS=Mus musculus OX=10090 GN=Septin9 PE=1 SV=1	0	144.516	55	23	60	23	583
High	Q7TPT7	5771.4	5621.4	5788.8	5769.6	5665.2	5684.1	5595.3	5673.2	5787.9	5786.7	>tr|Q7TPT7|Q7TPT7_MOUSE Valine--tRNA ligase OS=Mus musculus OX=10090 GN=Vars PE=2 SV=1	0	157.443	33	32	65	32	1263
High	F8VPN4	5549.4	5623.6	5647.4	5845.1	5638.3	6010.4	5660.9	5720.5	5656.1	5779.3	>tr|F8VPN4|F8VPN4_MOUSE Glycogen debrancher OS=Mus musculus OX=10090 GN=Agl PE=1 SV=1	0	195.454	37	42	81	42	1532
High	P70441	5801.7	5441.5	5808.6	5838.4	5827.3	5454	5551.8	5777.2	5561.1	5904.4	>sp|P70441|NHRF1_MOUSE Na(+)/H(+) exchange regulatory cofactor NHE-RF1 OS=Mus musculus OX=10090 GN=Slc9a3r1 PE=1 SV=3 >tr|Q3TG37|Q3TG37_MOUSE Na(+)/H(+) exchange regulatory cofactor NHE-RF OS=Mus musculus OX=10090 GN=Slc9a3r1 PE=2 SV=1	0	157.743	72	25	74	25	355
High	Q3U4D1	5985	5866.8	5446	5537.5	5459.3	5950.7	5791.3	5620.3	5945.7	5356.1	>tr|Q3U4D1|Q3U4D1_MOUSE Adenosylhomocysteinase OS=Mus musculus OX=10090 PE=2 SV=1	0	134.046	54	19	70	18	432
High	Q922B2	5530.7	5395.7	6082.1	5738.4	5821.7	5384.2	5716	5730.6	5633.1	5924.5	>sp|Q922B2|SYDC_MOUSE Aspartate--tRNA ligase, cytoplasmic OS=Mus musculus OX=10090 GN=Dars1 PE=1 SV=2	0	186.083	63	28	76	28	501
High	Q8C419	5831.7	5782.9	5476.9	5502.5	5584.4	5854.6	5856.5	5725.1	5834.1	5421.6	>sp|Q8C419|GP158_MOUSE Probable G-protein coupled receptor 158 OS=Mus musculus OX=10090 GN=Gpr158 PE=1 SV=2	0	200.633	37	36	73	36	1200
High	B0V2N1	5636.6	5596	5721.8	5541.8	5734.4	5524.5	5697.1	5709.1	5856.1	5793.6	>sp|B0V2N1|PTPRS_MOUSE Receptor-type tyrosine-protein phosphatase S OS=Mus musculus OX=10090 GN=Ptprs PE=1 SV=1	0	243.592	37	45	83	3	1907
High	B2RXY7	5798	5637.5	5764	5716.3	5698.7	5703.9	5573.8	5667.6	5695.1	5547.4	>tr|B2RXY7|B2RXY7_MOUSE Carbonyl reductase (NADPH) OS=Mus musculus OX=10090 GN=Cbr1 PE=1 SV=1 >sp|P48758|CBR1_MOUSE Carbonyl reductase [NADPH] 1 OS=Mus musculus OX=10090 GN=Cbr1 PE=1 SV=3	0	131.866	75	19	66	13	277
High	Q8BGZ1	5662.6	5087.4	6275.4	6113.5	6347.8	4736.7	5378.7	5745.8	5451.2	5963	>sp|Q8BGZ1|HPCL4_MOUSE Hippocalcin-like protein 4 OS=Mus musculus OX=10090 GN=Hpcal4 PE=1 SV=3 >tr|B2RRY8|B2RRY8_MOUSE Hippocalcin-like protein 4 OS=Mus musculus OX=10090 GN=Hpcal4 PE=1 SV=1	0	117.49	78	14	62	13	191
High	Q9D8E6	5406.3	5284.8	6116.3	5844.5	5878.1	5476.4	5417.2	5799	5403.5	5974.1	>sp|Q9D8E6|RL4_MOUSE 60S ribosomal protein L4 OS=Mus musculus OX=10090 GN=Rpl4 PE=1 SV=3 >tr|Q564E8|Q564E8_MOUSE 60S ribosomal protein L4 OS=Mus musculus OX=10090 GN=Rpl4 PE=1 SV=1	0	124.391	37	19	68	19	419
High	Q9D066	5781.3	5704.4	5721.6	5708.2	5661.2	5392.5	5724.1	5756.2	5510.7	5541.6	>tr|Q9D066|Q9D066_MOUSE Inositol-1-monophosphatase OS=Mus musculus OX=10090 GN=Impa1 PE=2 SV=1	0	115.765	56	17	71	17	277
High	Q6P6I8	5891.7	5905.3	4976.2	5283.5	5256	6610.7	5644.2	5632.3	6130.7	5139.1	>tr|Q6P6I8|Q6P6I8_MOUSE Signal-regulatory protein alpha OS=Mus musculus OX=10090 GN=Sirpa PE=1 SV=1 >sp|P97797-2|SHPS1_MOUSE Isoform 2 of Tyrosine-protein phosphatase non-receptor type substrate 1 OS=Mus musculus OX=10090 GN=Sirpa	0	139.98	41	15	76	1	509
High	Q9CPY7	5428.1	5707.4	5247.1	5355.4	5245.2	6095	5749.9	5691.6	6012.7	5723	>sp|Q9CPY7|AMPL_MOUSE Cytosol aminopeptidase OS=Mus musculus OX=10090 GN=Lap3 PE=1 SV=3	0	195.079	61	27	75	27	519
High	P14231	5508.9	5308.2	5916.8	6008.4	5887.6	5185.5	5509.6	5548.2	5210.9	6050.1	>sp|P14231|AT1B2_MOUSE Sodium/potassium-transporting ATPase subunit beta-2 OS=Mus musculus OX=10090 GN=Atp1b2 PE=1 SV=2 >tr|Q3UR55|Q3UR55_MOUSE Sodium/potassium-transporting ATPase subunit beta OS=Mus musculus OX=10090 GN=Atp1b2 PE=1 SV=1	0	75.197	36	8	59	8	290
High	H2BL43	5410.9	5228.8	6462.1	5786	6270.8	4790.1	5427	5732	5246.7	5767.3	>tr|H2BL43|H2BL43_MOUSE Calcium-transporting ATPase OS=Mus musculus OX=10090 GN=Atp2b4 PE=2 SV=1	0	343.161	35	39	178	23	1172
High	Q9ERK4	5624.6	5554.4	5568	5498.2	5343.5	5753.2	5638.7	5663.1	5981.8	5473.6	>sp|Q9ERK4|XPO2_MOUSE Exportin-2 OS=Mus musculus OX=10090 GN=Cse1l PE=1 SV=1	0	161.418	30	26	66	26	971
High	Q9DBF1	5748.8	5597.4	5625	5560.8	5551.6	5916.5	5528.2	5424.6	5594.3	5542.6	>sp|Q9DBF1|AL7A1_MOUSE Alpha-aminoadipic semialdehyde dehydrogenase OS=Mus musculus OX=10090 GN=Aldh7a1 PE=1 SV=4	0	153.677	50	21	65	21	539
High	Q9D6J6	5481.4	5220.7	6123.8	5857.8	5954.5	5075.1	5430.9	5654.2	5274.5	6004.1	>sp|Q9D6J6|NDUV2_MOUSE NADH dehydrogenase [ubiquinone] flavoprotein 2, mitochondrial OS=Mus musculus OX=10090 GN=Ndufv2 PE=1 SV=2	0	132.835	62	14	82	14	248
High	Q9CPV4	5624.3	5482	5622.4	5622.8	5595	5330.9	5720.3	5812.2	5662	5589.4	>sp|Q9CPV4|GLOD4_MOUSE Glyoxalase domain-containing protein 4 OS=Mus musculus OX=10090 GN=Glod4 PE=1 SV=1	0	157.149	76	19	68	19	298
High	Q78ZJ8	5665.7	5934.3	5171.8	5226	5155.1	6423.4	5830.8	5514.2	5901.6	5136.1	>tr|Q78ZJ8|Q78ZJ8_MOUSE RAB11B protein OS=Mus musculus OX=10090 GN=Rab11b PE=1 SV=1 >sp|P46638|RB11B_MOUSE Ras-related protein Rab-11B OS=Mus musculus OX=10090 GN=Rab11b PE=1 SV=3	0	70.472	47	10	67	10	218
High	Q4V9X9	5561.3	5326.4	5878.3	5710.9	5847.6	4928.8	5539.6	5752.9	5584.7	5808.9	>tr|Q4V9X9|Q4V9X9_MOUSE Rpl23a protein (Fragment) OS=Mus musculus OX=10090 GN=Rpl23a PE=2 SV=1	0	63.292	52	11	35	11	155
High	Q9CQB4	5812.1	5584.7	5561.6	5815	5625.7	5395.2	5548.5	5698.7	5517.6	5376.1	>tr|Q9CQB4|Q9CQB4_MOUSE Cytochrome b-c1 complex subunit 7 OS=Mus musculus OX=10090 GN=Uqcrb PE=1 SV=1	0	63.736	69	10	61	10	111
High	Q4KUS2	5473.7	5374.8	6024.1	5579	5856.9	5284.8	5447.6	5594.2	5526.9	5587.5	>sp|Q4KUS2|UN13A_MOUSE Protein unc-13 homolog A OS=Mus musculus OX=10090 GN=Unc13a PE=1 SV=3	0	215.363	31	45	76	34	1712
High	Q9DBP5	5572.8	5284.3	5935.6	5682.1	5931.9	4861.7	5393.6	5747.4	5397.3	5831	>sp|Q9DBP5|KCY_MOUSE UMP-CMP kinase OS=Mus musculus OX=10090 GN=Cmpk1 PE=1 SV=1	0	79.071	54	9	43	9	196
High	P23116	5526.4	5394	5448.6	5319.4	5465.2	5486.6	5763.6	5693.5	5889.9	5580.6	>sp|P23116|EIF3A_MOUSE Eukaryotic translation initiation factor 3 subunit A OS=Mus musculus OX=10090 GN=Eif3a PE=1 SV=5	0	157.339	23	30	62	30	1344
High	Q9JKD3	5717	5162.9	5861.4	5693.6	5897.9	4994.4	5360.5	5595.4	5423.6	5801.2	>sp|Q9JKD3|SCAM5_MOUSE Secretory carrier-associated membrane protein 5 OS=Mus musculus OX=10090 GN=Scamp5 PE=1 SV=1	0	34.022	39	5	35	5	235
High	P27661	5378.1	5327.1	6245.3	5785.4	6074	5169.2	5214.6	5442.2	5024.4	5821.5	>sp|P27661|H2AX_MOUSE Histone H2AX OS=Mus musculus OX=10090 GN=H2ax PE=1 SV=2	0	51.847	38	7	54	2	143
High	Q60902	5621.6	5394.7	5809.6	5488.6	5656.3	5572.2	5431	5432.2	5554.3	5502.3	>sp|Q60902|EP15R_MOUSE Epidermal growth factor receptor substrate 15-like 1 OS=Mus musculus OX=10090 GN=Eps15l1 PE=1 SV=3	0	184.29	50	33	62	33	907
High	Q9Z1F9	5604.9	5394.4	5701.1	5613	5640.7	5069.4	5496.7	5670.3	5433.7	5689.2	>sp|Q9Z1F9|SAE2_MOUSE SUMO-activating enzyme subunit 2 OS=Mus musculus OX=10090 GN=Uba2 PE=1 SV=1	0	114.532	36	20	47	20	638
High	A0A0G2JGS4	5556.3	5320.5	5795.1	5737.2	5744.8	5087.3	5438.2	5637.1	5334	5568.1	>tr|A0A0G2JGS4|A0A0G2JGS4_MOUSE Calcium/calmodulin-dependent protein kinase OS=Mus musculus OX=10090 GN=Camk2d PE=1 SV=1	0	198.435	58	23	159	1	533
High	Q61646	8364.6	10635.1	8997	8987.5	6701.3	8375.3	924.1	893.4	615.7	690.5	>sp|Q61646|HPT_MOUSE Haptoglobin OS=Mus musculus OX=10090 GN=Hp PE=1 SV=1 >tr|Q3UBS3|Q3UBS3_MOUSE Haptoglobin OS=Mus musculus OX=10090 GN=Hp PE=1 SV=1	0	95.234	41	14	52	14	347
High	Q9DCW4	5505	5643	5464	5688.4	5564.1	5552	5310.1	5624.4	5269.5	5535.4	>sp|Q9DCW4|ETFB_MOUSE Electron transfer flavoprotein subunit beta OS=Mus musculus OX=10090 GN=Etfb PE=1 SV=3	0	108.121	56	15	65	15	255
High	Q91UZ1	5581	5257.5	5594.9	5525.8	5538.2	5375.2	5526.9	5606.7	5491.8	5565.5	>tr|Q91UZ1|Q91UZ1_MOUSE 1-phosphatidylinositol 4,5-bisphosphate phosphodiesterase OS=Mus musculus OX=10090 GN=Plcb4 PE=1 SV=1	0	203.767	41	38	74	33	1175
High	P57746	5615.1	5100	5699.5	5536.6	5785.7	5250.2	5449.1	5626.6	5442.1	5551	>sp|P57746|VATD_MOUSE V-type proton ATPase subunit D OS=Mus musculus OX=10090 GN=Atp6v1d PE=1 SV=1 >tr|Q3U861|Q3U861_MOUSE V-type proton ATPase subunit D OS=Mus musculus OX=10090 GN=Atp6v1d PE=1 SV=1	0	115.024	60	16	59	16	247
High	Q6R891	5828.8	5350.5	5654.9	5300.6	5675.4	5396.2	5374.1	5393.2	5687.9	5368.8	>sp|Q6R891|NEB2_MOUSE Neurabin-2 OS=Mus musculus OX=10090 GN=Ppp1r9b PE=1 SV=1	0	175.446	44	29	62	27	817
High	Q8CC35	5445.6	5294	5911.2	5409.9	5856.4	5343.1	5387.5	5428.1	5502.8	5444.5	>sp|Q8CC35|SYNPO_MOUSE Synaptopodin OS=Mus musculus OX=10090 GN=Synpo PE=1 SV=2	0	163.638	41	25	69	25	929
High	Q9JKR6	5351.9	5288.2	5360.1	5493.2	5448.4	5371.3	5610.2	5817.2	5652.2	5552.8	>sp|Q9JKR6|HYOU1_MOUSE Hypoxia up-regulated protein 1 OS=Mus musculus OX=10090 GN=Hyou1 PE=1 SV=1	0	188.106	34	25	67	25	999
High	G3X9H5	5456.3	5363.3	5537.4	5378	5476.5	5565.4	5492.7	5541.7	5606.5	5479.1	>tr|G3X9H5|G3X9H5_MOUSE Huntingtin OS=Mus musculus OX=10090 GN=Htt PE=1 SV=1	0	234.535	21	49	74	49	3120
High	Q9CQD1	5714.7	5576.1	5161.8	5243.2	5258.3	5901.6	5437.2	5532.5	5608.5	5365.3	>sp|Q9CQD1|RAB5A_MOUSE Ras-related protein Rab-5A OS=Mus musculus OX=10090 GN=Rab5a PE=1 SV=1	0	90.055	73	10	52	7	215
High	Q8BG39	5212.4	5134.6	5969.7	5557.4	6033.2	5105.6	5176	5535.9	5300	5723.6	>sp|Q8BG39|SV2B_MOUSE Synaptic vesicle glycoprotein 2B OS=Mus musculus OX=10090 GN=Sv2b PE=1 SV=1	0	106.558	24	16	65	14	683
High	P09528	5662.1	5287.9	5146.7	5554.2	5669.2	5421.6	5317.8	5620.6	5690.5	5360.1	>sp|P09528|FRIH_MOUSE Ferritin heavy chain OS=Mus musculus OX=10090 GN=Fth1 PE=1 SV=2	0	84.44	65	9	46	9	182
High	Q3UH60	5526.1	5422.9	5237.5	5228.5	5143.8	5623.9	5658.9	5603.8	5673.9	5550.6	>sp|Q3UH60|DIP2B_MOUSE Disco-interacting protein 2 homolog B OS=Mus musculus OX=10090 GN=Dip2b PE=1 SV=1	0	190.257	37	43	74	8	1574
High	Q3UDZ1	5840.9	5537.3	5917.7	7391.8	3685.6	3478.2	3801.2	7954.8	4288	6703.1	>tr|Q3UDZ1|Q3UDZ1_MOUSE Uncharacterized protein OS=Mus musculus OX=10090 GN=Rhog PE=1 SV=1 >sp|P84096|RHOG_MOUSE Rho-related GTP-binding protein RhoG OS=Mus musculus OX=10090 GN=Rhog PE=1 SV=1	0	74.608	69	10	38	9	191
High	Q9D1A2	5468.7	5309	5506.9	5404.4	5514.6	5351.5	5539.5	5545.5	5538.9	5389.7	>sp|Q9D1A2|CNDP2_MOUSE Cytosolic non-specific dipeptidase OS=Mus musculus OX=10090 GN=Cndp2 PE=1 SV=1	0	166.96	64	25	61	25	475
High	P63028	5442.9	5338.7	5498.8	5473	5518.6	4901.2	5491.6	5797.5	5423.3	5632.7	>sp|P63028|TCTP_MOUSE Translationally-controlled tumor protein OS=Mus musculus OX=10090 GN=Tpt1 PE=1 SV=1	0	68.346	37	8	41	8	172
High	Q9Z1Z0	5418.9	5233.7	5552.5	5419.7	5567.5	5153.6	5442.4	5587.8	5492.8	5554.5	>sp|Q9Z1Z0|USO1_MOUSE General vesicular transport factor p115 OS=Mus musculus OX=10090 GN=Uso1 PE=1 SV=2	0	212.947	44	32	76	32	959
High	P63321	5611.3	5259.5	5692.2	5509.9	5620.6	5089.4	5381.2	5541.4	5230.6	5486.1	>sp|P63321|RALA_MOUSE Ras-related protein Ral-A OS=Mus musculus OX=10090 GN=Rala PE=1 SV=1	0	99.312	56	13	44	8	206
High	P49025	5521.2	5389.9	5576.5	5482.9	5543	5280.9	5276	5438.3	5477.2	5332.8	>sp|P49025|CTRO_MOUSE Citron Rho-interacting kinase OS=Mus musculus OX=10090 GN=Cit PE=1 SV=3	0	190.966	25	45	78	45	2055
High	P26041	5444	5332.4	5210.4	5493.6	5395	5473.7	5432.4	5446.2	5620.7	5398.6	>sp|P26041|MOES_MOUSE Moesin OS=Mus musculus OX=10090 GN=Msn PE=1 SV=3	0	150.21	48	29	75	19	577
High	A0A0R4J0Z1	5066.9	5044.6	5355.7	5338.9	5422.6	4978	5630.9	5804	5680.2	5686.9	>tr|A0A0R4J0Z1|A0A0R4J0Z1_MOUSE Protein disulfide-isomerase A4 OS=Mus musculus OX=10090 GN=Pdia4 PE=1 SV=1	0	159.347	46	28	61	28	641
High	Q60668	5435	5012	5709	5548	5675.1	5031.7	5289.1	5463.9	5283.4	5531.7	>sp|Q60668|HNRPD_MOUSE Heterogeneous nuclear ribonucleoprotein D0 OS=Mus musculus OX=10090 GN=Hnrnpd PE=1 SV=2	0	119.099	36	15	52	2	355
High	Q9DCT2	5359.1	5340.8	5450.3	5497	5411.5	5125.5	5318.5	5608	5245.1	5528.5	>sp|Q9DCT2|NDUS3_MOUSE NADH dehydrogenase [ubiquinone] iron-sulfur protein 3, mitochondrial OS=Mus musculus OX=10090 GN=Ndufs3 PE=1 SV=2	0	139.704	58	22	87	22	263
High	E9Q6X0	5392.7	5276.7	5561.2	5462.8	5566.5	4868.5	5326.4	5537.7	5107.6	5602.7	>tr|E9Q6X0|E9Q6X0_MOUSE Microtubule-associated protein RP/EB family member 2 OS=Mus musculus OX=10090 GN=Mapre2 PE=1 SV=1	0	117.27	62	15	58	13	284
High	Q99PT1	5388.1	5097.6	5517.7	5471.3	5505.9	5078.3	5250.3	5503.2	5280.4	5592.7	>sp|Q99PT1|GDIR1_MOUSE Rho GDP-dissociation inhibitor 1 OS=Mus musculus OX=10090 GN=Arhgdia PE=1 SV=3	0	68.829	35	9	46	9	204
High	Q9EPU0	5376	5248.7	5275.8	5275.1	5288	5347.4	5446.8	5421.9	5556.7	5444.7	>sp|Q9EPU0|RENT1_MOUSE Regulator of nonsense transcripts 1 OS=Mus musculus OX=10090 GN=Upf1 PE=1 SV=2	0	223.015	44	38	70	38	1124
High	Q66JR8	4459.6	4869	6093.7	5917.5	5720.3	4251.6	5227.7	5762.3	4804.7	6500.8	>tr|Q66JR8|Q66JR8_MOUSE Ptms protein OS=Mus musculus OX=10090 GN=Ptms PE=2 SV=1	0	64.065	24	8	36	0	211
High	O35129	5663.1	5561	5145.2	5238.9	5221.6	5529.3	5333.5	5286.2	5432.7	5151.5	>sp|O35129|PHB2_MOUSE Prohibitin-2 OS=Mus musculus OX=10090 GN=Phb2 PE=1 SV=1 >tr|Q3V235|Q3V235_MOUSE Prohibitin OS=Mus musculus OX=10090 GN=Phb2 PE=1 SV=1	0	124.216	65	18	72	18	299
High	Q61411	5348.3	5126	5763.2	5477.7	5645.1	4916.1	5174.8	5292.8	5184	5557.8	>sp|Q61411|RASH_MOUSE GTPase HRas OS=Mus musculus OX=10090 GN=Hras PE=1 SV=2	0	90.877	54	9	50	3	189
High	O35136	5639.5	5715	4695.1	5173.7	4917.8	5727.6	5531.2	5432.1	5697.9	4898.8	>sp|O35136|NCAM2_MOUSE Neural cell adhesion molecule 2 OS=Mus musculus OX=10090 GN=Ncam2 PE=1 SV=1	0	160.834	38	27	58	27	837
High	Q80X90	5227.5	5311.5	4972.9	5147.9	5105.1	5772.4	5526.8	5421.2	5582.4	5314.8	>sp|Q80X90|FLNB_MOUSE Filamin-B OS=Mus musculus OX=10090 GN=Flnb PE=1 SV=3	0	254.87	29	50	72	45	2602
High	Q91V89	5383.5	5174.7	5349.7	5323.3	5487.6	5194.6	5286.6	5427.7	5295.9	5337.8	>tr|Q91V89|Q91V89_MOUSE Serine/threonine-protein phosphatase 2A 56 kDa regulatory subunit OS=Mus musculus OX=10090 GN=Ppp2r5d PE=1 SV=1	0	122.417	41	21	60	14	594
High	A0A0A6YWG7	5328	5229.1	5395.5	5211.3	5468.9	5489.6	5223.6	5284	5227.3	5286.6	>tr|A0A0A6YWG7|A0A0A6YWG7_MOUSE Cyclic nucleotide ras GEF OS=Mus musculus OX=10090 GN=Rapgef2 PE=1 SV=1	0	219.967	34	42	79	37	1644
High	P70704	5203.1	5116.8	6033	5318.2	5589.6	4918.7	5202.8	5278.2	5059.4	5335	>sp|P70704|AT8A1_MOUSE Phospholipid-transporting ATPase IA OS=Mus musculus OX=10090 GN=Atp8a1 PE=1 SV=2	0	196.161	33	35	82	34	1164
High	P17156	5324.7	5051.3	5646.1	5206	5596.1	5148.7	5001.4	5155.6	5155.8	5385.7	>sp|P17156|HSP72_MOUSE Heat shock-related 70 kDa protein 2 OS=Mus musculus OX=10090 GN=Hspa2 PE=1 SV=2	0	246.561	53	32	186	15	633
High	Q91ZZ3	5266.5	5473.6	4704.5	5394.6	4911.6	5771.7	5278.2	5275.5	5563.3	4981.8	>sp|Q91ZZ3|SYUB_MOUSE Beta-synuclein OS=Mus musculus OX=10090 GN=Sncb PE=1 SV=1	0	96.696	50	6	100	3	133
High	Q571J7	5252.6	5084.6	5299.8	5273.1	5336	5205.8	5218.2	5313.4	5291.1	5223.8	>tr|Q571J7|Q571J7_MOUSE Serine/threonine-protein phosphatase 2A 55 kDa regulatory subunit B (Fragment) OS=Mus musculus OX=10090 GN=Ppp2r2a PE=2 SV=1	0	126.605	46	18	60	9	509
High	Q60676	5265.9	5082.8	5311.6	5146	5254.6	5287.4	5214.3	5322.2	5351.6	5178.6	>sp|Q60676|PPP5_MOUSE Serine/threonine-protein phosphatase 5 OS=Mus musculus OX=10090 GN=Ppp5c PE=1 SV=3	0	154.001	54	23	59	23	499
High	Q5J8K8	5224.1	5000.7	5456.8	5275.6	5399.9	4943.1	5081.2	5351.2	5180.7	5215.9	>tr|Q5J8K8|Q5J8K8_MOUSE CAST1/ERC2 splicing variant-1 OS=Mus musculus OX=10090 GN=Erc2 PE=2 SV=1	0	171.418	41	39	76	31	969
High	B2RRH9	5396.8	5349.1	4837.1	5291.3	5064	5610	5237.3	5101.8	5327.4	4886.6	>tr|B2RRH9|B2RRH9_MOUSE Glutamine amidotransferase OS=Mus musculus OX=10090 GN=Gmps PE=1 SV=1 >sp|Q3THK7|GUAA_MOUSE GMP synthase [glutamine-hydrolyzing] OS=Mus musculus OX=10090 GN=Gmps PE=1 SV=2	0	180.246	50	29	65	29	693
High	E9QNF7	5223.9	5345.3	4943.8	5214.8	4998.9	5513.4	5268.6	5327.1	5296.5	4954.6	>tr|E9QNF7|E9QNF7_MOUSE Contactin-associated protein-like 2 OS=Mus musculus OX=10090 GN=Cntnap2 PE=1 SV=1	0	188.079	32	30	65	30	1332
High	Q9Z1N5	5121.5	4906.3	5351	5310.6	5382.3	4833.4	5219.2	5302.4	5206	5423.6	>sp|Q9Z1N5|DX39B_MOUSE Spliceosome RNA helicase Ddx39b OS=Mus musculus OX=10090 GN=Ddx39b PE=1 SV=1	0	122.766	48	20	61	13	428
High	Q8C483	5224.2	5052.8	5043.8	5173.6	5118	5247.9	5292.6	5353.6	5335.4	5186.1	>tr|Q8C483|Q8C483_MOUSE Seryl-tRNA synthetase OS=Mus musculus OX=10090 GN=Sars PE=1 SV=1	0	160.52	49	25	68	25	536
High	P28474	5426.5	5274.3	5041.4	5187	5059.4	5024.3	5343.1	5208.7	5350.9	5109.7	>sp|P28474|ADHX_MOUSE Alcohol dehydrogenase class-3 OS=Mus musculus OX=10090 GN=Adh5 PE=1 SV=3 >tr|Q6P5I3|Q6P5I3_MOUSE S-(hydroxymethyl)glutathione dehydrogenase OS=Mus musculus OX=10090 GN=Adh5 PE=1 SV=2	0	83.001	41	11	40	11	374
High	E9QN14	5203.6	4964.8	5258.6	5219	5230.2	5154.8	5210.1	5268.1	5243.9	5182	>tr|E9QN14|E9QN14_MOUSE SLIT-ROBO Rho GTPase-activating protein 3 OS=Mus musculus OX=10090 GN=Srgap3 PE=1 SV=1	0	200.091	41	33	71	30	1075
High	Q91YQ5	5289.3	5135.9	4904.2	5038.8	5025.3	5326	5378.9	5247.8	5480	5075.6	>sp|Q91YQ5|RPN1_MOUSE Dolichyl-diphosphooligosaccharide--protein glycosyltransferase subunit 1 OS=Mus musculus OX=10090 GN=Rpn1 PE=1 SV=1	0	154.578	53	27	51	27	608
High	Q7TMQ1	5629	5439	4746.1	5194.7	4821.8	5615.9	5136.1	4988.5	5269.9	4834.3	>tr|Q7TMQ1|Q7TMQ1_MOUSE Gap junction protein OS=Mus musculus OX=10090 GN=Gja1 PE=2 SV=1	0	135.141	38	12	59	12	434
High	Q3ULJ0	5241.9	5218.6	5261.4	5133.9	5186.8	5101.1	4983.6	5204.1	5138.7	5108.4	>sp|Q3ULJ0|GPD1L_MOUSE Glycerol-3-phosphate dehydrogenase 1-like protein OS=Mus musculus OX=10090 GN=Gpd1l PE=1 SV=2 >tr|B2RSR7|B2RSR7_MOUSE Glycerol-3-phosphate dehydrogenase [NAD(+)] OS=Mus musculus OX=10090 GN=Gpd1l PE=2 SV=1	0	117.706	60	19	61	18	351
High	Q3USB7	5242.9	5185.8	5033.7	5189.7	5046	5442.5	5126	5033	5216.9	5056.3	>sp|Q3USB7|PLCL1_MOUSE Inactive phospholipase C-like protein 1 OS=Mus musculus OX=10090 GN=Plcl1 PE=1 SV=3	0	184.184	37	29	56	28	1096
High	Q91XT3	4981.7	4705.2	5344.4	5231.9	5492.5	4442.6	5160.2	5321	5052.1	5805.1	>tr|Q91XT3|Q91XT3_MOUSE Stathmin OS=Mus musculus OX=10090 GN=Stmn1 PE=2 SV=1	0	66.641	51	10	57	8	149
High	Q3UM45	5141	5027.6	5254.3	5220.9	5275.4	4873.9	5080	5228.1	5156.1	5273.8	>sp|Q3UM45|PP1R7_MOUSE Protein phosphatase 1 regulatory subunit 7 OS=Mus musculus OX=10090 GN=Ppp1r7 PE=1 SV=2	0	195.214	71	27	82	27	361
High	Q3UM20	5108.9	4936.5	5350.9	5168.5	5343.5	4950.4	4953.5	5084	5105.4	5373.9	>tr|Q3UM20|Q3UM20_MOUSE Uncharacterized protein OS=Mus musculus OX=10090 GN=Nono PE=2 SV=1	0	123.45	45	21	65	3	475
High	O70251	4986.5	4855.1	5511.6	5235	5417.1	4697.9	4982.6	5273	4979.5	5433.4	>sp|O70251|EF1B_MOUSE Elongation factor 1-beta OS=Mus musculus OX=10090 GN=Eef1b PE=1 SV=5	0	102.026	71	14	48	12	225
High	Q8BH95	5071.2	5180.1	5465.6	5162.6	5156.1	5066.8	5049.7	5056.2	5075.3	5068.4	>sp|Q8BH95|ECHM_MOUSE Enoyl-CoA hydratase, mitochondrial OS=Mus musculus OX=10090 GN=Echs1 PE=1 SV=1	0	128.122	61	15	61	15	290
High	Q60737	5186.7	5151.1	5059.9	5053.4	5232.7	5171.9	5106.9	5133.7	5197.8	5038.8	>sp|Q60737|CSK21_MOUSE Casein kinase II subunit alpha OS=Mus musculus OX=10090 GN=Csnk2a1 PE=1 SV=2	0	156.216	48	14	60	13	391
High	Q3TGU7	4960.1	5010.1	5340.1	5153.5	5233.5	4873	5165.9	5134.5	4942.5	5413.1	>tr|Q3TGU7|Q3TGU7_MOUSE Peptidase_M24 domain-containing protein OS=Mus musculus OX=10090 GN=Pa2g4 PE=1 SV=1 >sp|P50580|PA2G4_MOUSE Proliferation-associated protein 2G4 OS=Mus musculus OX=10090 GN=Pa2g4 PE=1 SV=3	0	139.158	63	22	58	22	394
High	Q8K212	5220	5072.1	5020.3	5014.8	5105.8	4967.6	5120.2	5291.2	5226.7	5098.8	>sp|Q8K212|PACS1_MOUSE Phosphofurin acidic cluster sorting protein 1 OS=Mus musculus OX=10090 GN=Pacs1 PE=1 SV=2	0	167.912	41	30	69	29	961
High	Q8R2R9	5247.7	5126	4792.2	4885.8	4931.4	5772.2	5211.2	5136	5251.7	4763.8	>sp|Q8R2R9|AP3M2_MOUSE AP-3 complex subunit mu-2 OS=Mus musculus OX=10090 GN=Ap3m2 PE=1 SV=1	0	113.938	62	17	48	14	418
High	A0PJE6	5228.2	5066	5076.2	5081.9	5059	5329.6	5070.6	5014.8	5080.6	4919.1	>tr|A0PJE6|A0PJE6_MOUSE Pccb protein (Fragment) OS=Mus musculus OX=10090 GN=Pccb PE=2 SV=1	0	155.781	53	22	64	22	539
High	P12382	5220.5	5041.4	4974.8	4958.7	5019.9	5148.9	5180.2	5136.9	5238.3	4908.8	>sp|P12382|PFKAL_MOUSE ATP-dependent 6-phosphofructokinase, liver type OS=Mus musculus OX=10090 GN=Pfkl PE=1 SV=4	0	241.042	38	30	100	27	780
High	A0A1B0GSG5	5087.2	5065.1	5154.7	5046.7	5131.5	5039.4	5168.2	5028.4	4922.5	5120.5	>tr|A0A1B0GSG5|A0A1B0GSG5_MOUSE Ribonuclease inhibitor OS=Mus musculus OX=10090 GN=Rnh1 PE=1 SV=1	0	189.989	58	20	63	20	492
High	E9Q3Q6	5026.4	4913.6	5078.7	5188.1	5289.7	4924.2	5015.3	5161.6	5150.2	4991.2	>tr|E9Q3Q6|E9Q3Q6_MOUSE Activated leukocyte cell adhesion molecule OS=Mus musculus OX=10090 GN=Alcam PE=1 SV=1	0	143.669	43	21	58	21	570
High	P28740-1	4908.3	5020.9	5148.2	4977.1	5071	5307.2	5043.7	5021.4	5113.3	4980.5	>sp|P28740-1|KIF2A_MOUSE Isoform 1 of Kinesin-like protein KIF2A OS=Mus musculus OX=10090 GN=Kif2a	0	122.441	30	22	61	22	716
High	Q9Z2Y3	5215.4	5079.5	4817.1	4853.6	4988.8	5399.6	5051.9	4990	5282.3	4751.3	>sp|Q9Z2Y3|HOME1_MOUSE Homer protein homolog 1 OS=Mus musculus OX=10090 GN=Homer1 PE=1 SV=2	0	146.216	56	20	62	20	366
High	P70232	5109.9	4794.6	4822.1	4803.6	4972.8	5065	5110.4	5201.7	5372.8	5023.8	>sp|P70232|NCHL1_MOUSE Neural cell adhesion molecule L1-like protein OS=Mus musculus OX=10090 GN=Chl1 PE=1 SV=2	0	145.501	31	23	48	2	1209
High	Q9R0P3	5039.9	4941.2	5314.3	4949.3	5176.9	4873.4	5105.9	4901.4	5026.8	4941.4	>sp|Q9R0P3|ESTD_MOUSE S-formylglutathione hydrolase OS=Mus musculus OX=10090 GN=Esd PE=1 SV=1	0	102.769	68	13	47	13	282
High	Q3U232	5160	4840.1	5283.4	5008.9	5216.7	4728.6	4856.7	5119.9	4952.5	5098.8	>tr|Q3U232|Q3U232_MOUSE Coronin OS=Mus musculus OX=10090 GN=Coro1a PE=2 SV=1	0	104.468	44	21	57	20	461
High	Q9WTX5	4815.7	4980	5239.1	4928.9	4997.6	4931.7	5053.7	5133.4	4864.3	5290.5	>sp|Q9WTX5|SKP1_MOUSE S-phase kinase-associated protein 1 OS=Mus musculus OX=10090 GN=Skp1 PE=1 SV=3 >tr|Q5SUR3|Q5SUR3_MOUSE S-phase kinase-associated protein 1 OS=Mus musculus OX=10090 GN=Skp1 PE=1 SV=1	0	87.837	79	14	46	14	163
High	Q6P9M2	5120.8	4668.6	5373.3	5081.1	5446.5	4531.8	4851.9	5036.7	5030	5071.4	>tr|Q6P9M2|Q6P9M2_MOUSE Glutamate receptor (Fragment) OS=Mus musculus OX=10090 GN=Gria1 PE=2 SV=1	0	164.227	36	28	75	2	906
High	Q3UB67	5145.7	5027.6	4580.5	4919.8	4760.6	5115.3	5260.5	5257.8	5282.1	4811.9	>tr|Q3UB67|Q3UB67_MOUSE Uncharacterized protein OS=Mus musculus OX=10090 GN=Rpl3 PE=2 SV=1	0	132.482	42	16	54	16	403
High	G3UZM4	5166.4	5020.6	4755.4	4755.7	4756.9	5690.5	5117.8	5081	5158.9	4656.5	>tr|G3UZM4|G3UZM4_MOUSE Cell adhesion molecule 2 (Fragment) OS=Mus musculus OX=10090 GN=Cadm2 PE=1 SV=1	0	112.175	43	11	51	11	435
High	Q99PV0	4924.7	4977.5	5000.5	4954.3	5021.9	5013.2	5074.1	5004.7	5039.7	5092.2	>sp|Q99PV0|PRP8_MOUSE Pre-mRNA-processing-splicing factor 8 OS=Mus musculus OX=10090 GN=Prpf8 PE=1 SV=2	0	193.62	24	41	66	41	2335
High	Q8K394	5024.1	4803.2	5101.6	4938.4	5151.5	5016.8	4958.1	5004.7	5113.6	4990.7	>sp|Q8K394|PLCL2_MOUSE Inactive phospholipase C-like protein 2 OS=Mus musculus OX=10090 GN=Plcl2 PE=1 SV=2	0	137.691	30	24	49	23	1128
High	P42208	4892.4	4804.1	5161.6	5334.3	5114.2	4648.1	4978.6	5061.2	4808.5	5279	>sp|P42208|SEPT2_MOUSE Septin-2 OS=Mus musculus OX=10090 GN=Septin2 PE=1 SV=2	0	153.541	66	20	63	20	361
High	E9Q9E1	4970.7	4971.4	4778.1	5016.8	4789.7	5149.4	5033.5	5197.2	5054	5093.4	>tr|E9Q9E1|E9Q9E1_MOUSE Eukaryotic translation initiation factor 4 gamma 1 OS=Mus musculus OX=10090 GN=Eif4g1 PE=1 SV=1	0	194.73	26	35	76	29	1593
High	Q8BFZ9	5058.7	4989.9	4895.7	4986	4921.4	4990.2	4965.9	5104.9	5081.6	5020.4	>sp|Q8BFZ9|ERLN2_MOUSE Erlin-2 OS=Mus musculus OX=10090 GN=Erlin2 PE=1 SV=1	0	121.273	49	17	52	14	340
High	A2RRK3	5043.3	4643.3	5192.9	5064.9	5202.1	4708.4	4901	5099.2	4888	5258.6	>tr|A2RRK3|A2RRK3_MOUSE Non-specific serine/threonine protein kinase OS=Mus musculus OX=10090 GN=Slk PE=2 SV=1 >sp|O54988-2|SLK_MOUSE Isoform 2 of STE20-like serine/threonine-protein kinase OS=Mus musculus OX=10090 GN=Slk	0	174.834	30	31	64	29	1202
High	E9PV24	6081	7706	7845.2	8101.6	7223.7	5801.5	1999.9	1622.8	1765.8	1829.1	>sp|E9PV24|FIBA_MOUSE Fibrinogen alpha chain OS=Mus musculus OX=10090 GN=Fga PE=1 SV=1	0	108.886	28	21	62	21	789
High	P00405	5704.6	5773.7	3833.4	4302.6	4041.5	6728	5211.2	4824.8	5664.5	3806.6	>sp|P00405|COX2_MOUSE Cytochrome c oxidase subunit 2 OS=Mus musculus OX=10090 GN=Mtco2 PE=1 SV=1 >tr|Q7JCZ1|Q7JCZ1_MOUSE Cytochrome c oxidase subunit 2 OS=Mus musculus OX=10090 GN=mt-Co2 PE=1 SV=1	0	84.946	45	6	46	6	227
High	A2AVR9	4828.6	4933.7	4808.4	4846.9	4973.5	5087	5105	5162.5	5099.2	4983.5	>tr|A2AVR9|A2AVR9_MOUSE Dynein light chain roadblock OS=Mus musculus OX=10090 GN=Dynlrb1 PE=1 SV=1	0	55.016	68	6	33	6	104
High	O08529	5065	4968.2	4596.5	4982.2	4780.3	5357.7	5096.8	4985	5165.5	4812.9	>sp|O08529|CAN2_MOUSE Calpain-2 catalytic subunit OS=Mus musculus OX=10090 GN=Capn2 PE=1 SV=4	0	165.42	43	23	67	23	700
High	Q9CWJ9	5063.6	5438.8	4375.1	4716.2	4583	5535.9	5323.9	4912.8	5271.5	4533.2	>sp|Q9CWJ9|PUR9_MOUSE Bifunctional purine biosynthesis protein ATIC OS=Mus musculus OX=10090 GN=Atic PE=1 SV=2	0	177.819	61	25	68	25	592
High	A0A571BG95	4935.5	4911.4	4980.5	4983.2	5072.5	4960.9	4943.7	4998.6	4938.1	4899.2	>tr|A0A571BG95|A0A571BG95_MOUSE Active breakpoint cluster region-related protein OS=Mus musculus OX=10090 GN=Abr PE=1 SV=1	0	146.911	34	33	68	1	1185
High	Q9D394	4871.4	4886.9	4915.3	4960.5	5033.8	5001.4	4899.2	5047.4	5065.1	4891.6	>sp|Q9D394|RUFY3_MOUSE Protein RUFY3 OS=Mus musculus OX=10090 GN=Rufy3 PE=1 SV=1	0	148.986	61	27	67	2	469
High	Q8BVQ9	4857.6	4722.3	4990.8	5004.7	5058.4	4709.5	4979.8	5067.3	4976	5200.9	>tr|Q8BVQ9|Q8BVQ9_MOUSE 26S proteasome AAA-ATPase subunit RPT1 OS=Mus musculus OX=10090 GN=Psmc2 PE=1 SV=1	0	137.865	50	22	62	22	475
High	P47962	4745.9	4606.3	5418.1	5006.4	5173.4	4596.7	4872.6	5105.4	4747.8	5259.2	>sp|P47962|RL5_MOUSE 60S ribosomal protein L5 OS=Mus musculus OX=10090 GN=Rpl5 PE=1 SV=3 >tr|Q58EU6|Q58EU6_MOUSE Ribosomal protein L5 OS=Mus musculus OX=10090 GN=Rpl5 PE=1 SV=1	0	105.951	46	14	67	14	297
High	A2AGR0	4910.1	4798.7	5155.7	4922	5016.5	4783.7	4879.8	4922.4	4995.1	5046.7	>tr|A2AGR0|A2AGR0_MOUSE MAP kinase-activating death domain protein OS=Mus musculus OX=10090 GN=Madd PE=1 SV=1	0	206.424	36	39	67	2	1577
High	Q9CPQ8	5203.9	4876.6	4902.4	4906.6	4840.6	4712.8	5046.2	4820.3	5030.6	5034.6	>sp|Q9CPQ8|ATP5L_MOUSE ATP synthase subunit g, mitochondrial OS=Mus musculus OX=10090 GN=Atp5mg PE=1 SV=1	0	35.067	34	4	30	4	103
High	Q3U1S6	4840.1	4794.3	4879.8	5055.8	4924.1	4955.8	4824.1	5066.4	4936.7	4960.9	>tr|Q3U1S6|Q3U1S6_MOUSE Uncharacterized protein OS=Mus musculus OX=10090 GN=Csde1 PE=1 SV=1 >sp|Q91W50|CSDE1_MOUSE Cold shock domain-containing protein E1 OS=Mus musculus OX=10090 GN=Csde1 PE=1 SV=1	0	173.754	42	29	60	29	798
High	A0A1Y7VL44	4930.7	5127.1	4590.5	4795	4782.8	5329.2	4895.1	4887.4	5184.1	4664.1	>tr|A0A1Y7VL44|A0A1Y7VL44_MOUSE Tetratricopeptide repeat protein 7B OS=Mus musculus OX=10090 GN=Ttc7b PE=1 SV=1	0	133.701	35	24	50	24	860
High	Q91ZJ5	4722.1	4627	4898.8	4943.8	4896.3	4679.3	5050.4	5154.5	5113.6	5091.3	>sp|Q91ZJ5|UGPA_MOUSE UTP--glucose-1-phosphate uridylyltransferase OS=Mus musculus OX=10090 GN=Ugp2 PE=1 SV=3	0	136.649	57	22	56	22	508
High	Q8BH66	5059.4	4768.8	4970.8	4828.2	4958.9	4679.6	4931.1	4912.6	5018	4809.2	>sp|Q8BH66|ATLA1_MOUSE Atlastin-1 OS=Mus musculus OX=10090 GN=Atl1 PE=1 SV=1	0	119.181	36	18	49	16	558
High	Q9JIF7	4867.6	4764.8	4812	4710.3	4755.3	4826.1	5083.9	5081.6	5093.9	4916.3	>sp|Q9JIF7|COPB_MOUSE Coatomer subunit beta OS=Mus musculus OX=10090 GN=Copb1 PE=1 SV=1	0	171.46	39	31	65	31	953
High	P52760	4571	4806.1	4918.6	5062.4	4865.5	5203.6	4808.9	4972.1	4738.4	4870	>sp|P52760|RIDA_MOUSE 2-iminobutanoate/2-iminopropanoate deaminase OS=Mus musculus OX=10090 GN=Rida PE=1 SV=3	0	110.842	87	11	56	11	135
High	Q9CS84	4748.2	4697.3	4802.9	4766.7	4791	5030.4	4932.3	4893.2	5104.6	4947.2	>sp|Q9CS84|NRX1A_MOUSE Neurexin-1 OS=Mus musculus OX=10090 GN=Nrxn1 PE=1 SV=3	0	224.232	29	32	78	21	1514
High	Q6P5F9	4745.1	4672.9	4921.9	4885.7	5004.8	4815.1	4876	4879.8	4846.4	4918.6	>sp|Q6P5F9|XPO1_MOUSE Exportin-1 OS=Mus musculus OX=10090 GN=Xpo1 PE=1 SV=1	0	164.001	32	27	62	27	1071
High	P61089	4854.7	4894.8	4687.8	4887.8	4801.8	4844.9	4827.2	4942	4964.6	4853.7	>sp|P61089|UBE2N_MOUSE Ubiquitin-conjugating enzyme E2 N OS=Mus musculus OX=10090 GN=Ube2n PE=1 SV=1 >tr|A2RTT4|A2RTT4_MOUSE Ubiquitin-conjugating enzyme E2N OS=Mus musculus OX=10090 GN=Ube2n PE=1 SV=1	0	65.941	64	9	44	9	152
High	Q91XH5	4853.9	4900.3	4866.4	4807.5	4812.2	4879.5	4858.8	4870.1	4908.7	4704	>tr|Q91XH5|Q91XH5_MOUSE Sepiapterin reductase OS=Mus musculus OX=10090 GN=Spr PE=1 SV=1	0	110.589	53	10	48	10	262
High	F8WJK8	4839	5007.3	4339	4674.3	4416.9	5436.2	4967.9	4958	5036.5	4592.5	>tr|F8WJK8|F8WJK8_MOUSE Hsc70-interacting protein OS=Mus musculus OX=10090 GN=St13 PE=1 SV=1	0	103.245	31	13	44	13	362
High	Q80TH1	5022.3	4971.4	4474.4	4607.6	4546.8	5397.7	4908.6	4838.1	5152.2	4309.8	>tr|Q80TH1|Q80TH1_MOUSE MKIAA1232 protein (Fragment) OS=Mus musculus OX=10090 GN=Dlg3 PE=2 SV=1	0	164.911	41	29	70	2	950
High	Q543N3	4847.7	4728.7	5031.1	4776.8	4881.3	4738.6	4706.3	4905.6	4813.8	4756.7	>tr|Q543N3|Q543N3_MOUSE LIM and SH3 domain protein 1 OS=Mus musculus OX=10090 GN=Lasp1 PE=1 SV=1 >sp|Q61792|LASP1_MOUSE LIM and SH3 domain protein 1 OS=Mus musculus OX=10090 GN=Lasp1 PE=1 SV=1	0	81.457	60	14	45	13	263
High	Q91V61	4886.2	5223.8	4402	4497.8	4506.4	5731.4	4857.6	4692.4	5101	4221.8	>sp|Q91V61|SFXN3_MOUSE Sideroflexin-3 OS=Mus musculus OX=10090 GN=Sfxn3 PE=1 SV=1	0	94.168	38	10	55	8	321
High	Q5DTI3	4765.1	4227.8	5262	5175.8	5133.8	4316.3	4743.7	4847.8	4497.5	5149.5	>tr|Q5DTI3|Q5DTI3_MOUSE Synaptotagmin (Fragment) OS=Mus musculus OX=10090 GN=Syt2 PE=2 SV=1	0	181.765	61	20	119	14	320
High	A0A0R4J1E2	4806.4	4558.2	5062.1	4909.4	5051.4	4629.6	4577.1	4763.2	4551.8	5102.2	>tr|A0A0R4J1E2|A0A0R4J1E2_MOUSE Elongation factor 1-delta OS=Mus musculus OX=10090 GN=Eef1d PE=1 SV=1	0	131.035	43	23	53	7	660
High	P52480-2	5110.8	5608.2	3823.2	4163.3	3927.1	6498.5	5017.2	4557.5	5392.2	3864.2	>sp|P52480-2|KPYM_MOUSE Isoform M1 of Pyruvate kinase PKM OS=Mus musculus OX=10090 GN=Pkm	0	613.069	78	45	620	4	531
High	Q7TT50	4773.4	4626.4	4765.7	4729.7	4818	4815.1	4828.6	4839.9	4932.9	4828.4	>sp|Q7TT50|MRCKB_MOUSE Serine/threonine-protein kinase MRCK beta OS=Mus musculus OX=10090 GN=Cdc42bpb PE=1 SV=2	0	136.361	26	38	60	34	1713
High	Q6PDI5	4778	4737.8	4735.6	4625.7	4759.9	4850.8	4798.8	4863.4	4895	4882.6	>sp|Q6PDI5|ECM29_MOUSE Proteasome adapter and scaffold protein ECM29 OS=Mus musculus OX=10090 GN=Ecpas PE=1 SV=3	0	200.69	27	38	68	38	1840
High	Q61081	4560.4	4447.1	5261.3	4909.3	5112	4136.8	4684.9	4960.9	4479.7	5172.2	>sp|Q61081|CDC37_MOUSE Hsp90 co-chaperone Cdc37 OS=Mus musculus OX=10090 GN=Cdc37 PE=1 SV=1	0	89.072	33	11	40	11	379
High	P63168	4526.5	4597.2	5141.3	4780.5	5005.5	4464.1	4671.1	4885.7	4563.7	4925	>sp|P63168|DYL1_MOUSE Dynein light chain 1, cytoplasmic OS=Mus musculus OX=10090 GN=Dynll1 PE=1 SV=1	0	66.302	60	6	65	3	89
High	Q80XJ7	4907.6	4909.1	4402.3	4527.3	4479.1	5559.6	4675.9	4574.6	5103.9	4414.8	>tr|Q80XJ7|Q80XJ7_MOUSE Alcohol dehydrogenase [NADP(+)] OS=Mus musculus OX=10090 GN=Akr1a1 PE=2 SV=1	0	94.136	50	13	53	13	325
High	Q6URW6	4556.9	4630.4	4593	4628.9	4732.4	4930	4767.9	4941.2	4876.1	4897.4	>sp|Q6URW6|MYH14_MOUSE Myosin-14 OS=Mus musculus OX=10090 GN=Myh14 PE=1 SV=1	0	353.247	43	66	118	56	2000
High	P16460	4653.1	4528.5	5000.4	4933.8	5086	4646.6	4657.1	4733.1	4715	4566.5	>sp|P16460|ASSY_MOUSE Argininosuccinate synthase OS=Mus musculus OX=10090 GN=Ass1 PE=1 SV=1 >tr|Q3UJ34|Q3UJ34_MOUSE Argininosuccinate synthase OS=Mus musculus OX=10090 GN=Ass1 PE=1 SV=1	0	98.319	46	17	46	17	412
High	Q8VDC3	4723.8	4624.1	4784.7	4738	4702.1	4799.3	4725.3	4805.6	4748	4847.4	>tr|Q8VDC3|Q8VDC3_MOUSE Citrate hydro-lyase OS=Mus musculus OX=10090 GN=aco1 PE=3 SV=1	0	144.621	40	29	59	28	899
High	G3UYZ1	4771.6	5069.3	4451.3	4566.8	4498.6	5357.2	4710.7	4713.3	4987.1	4354.1	>tr|G3UYZ1|G3UYZ1_MOUSE Immunoglobulin superfamily member 8 OS=Mus musculus OX=10090 GN=Igsf8 PE=1 SV=1	0	135.714	48	16	87	16	548
High	Q5EBP9	4792.3	4645.8	4615	4770.3	4755.6	4663.7	4721.6	4806.5	4860	4774.3	>tr|Q5EBP9|Q5EBP9_MOUSE Tripartite motif-containing 28 OS=Mus musculus OX=10090 GN=Trim28 PE=2 SV=1 >sp|Q62318|TIF1B_MOUSE Transcription intermediary factor 1-beta OS=Mus musculus OX=10090 GN=Trim28 PE=1 SV=3	0	150.047	40	27	55	27	834
High	Q8BVQ5	4624.5	4496.9	5075.7	4847.7	4985.6	4452.1	4534.3	4759.4	4532.1	5008.3	>sp|Q8BVQ5|PPME1_MOUSE Protein phosphatase methylesterase 1 OS=Mus musculus OX=10090 GN=Ppme1 PE=1 SV=5	0	109.894	49	14	54	14	386
High	Q8BMJ2	4810.3	4651.2	4751.7	4644.6	4756	4830.8	4626.2	4677.3	4834.9	4693.2	>sp|Q8BMJ2|SYLC_MOUSE Leucine--tRNA ligase, cytoplasmic OS=Mus musculus OX=10090 GN=Lars1 PE=1 SV=2 >tr|Q7TSZ3|Q7TSZ3_MOUSE Leucyl-tRNA synthetase OS=Mus musculus OX=10090 GN=Lars PE=2 SV=1	0	160.989	37	34	62	34	1178
High	Q9DCN2	4744.7	4693.1	4649.1	4632.9	4662.8	5019.2	4723.6	4716	4742.7	4652.1	>sp|Q9DCN2|NB5R3_MOUSE NADH-cytochrome b5 reductase 3 OS=Mus musculus OX=10090 GN=Cyb5r3 PE=1 SV=3	0	120.298	53	14	57	14	301
High	Q9CR68	4844.4	4792.9	4569.3	4715.3	4569	4885.9	4740.8	4725.6	4727.5	4621	>sp|Q9CR68|UCRI_MOUSE Cytochrome b-c1 complex subunit Rieske, mitochondrial OS=Mus musculus OX=10090 GN=Uqcrfs1 PE=1 SV=1	0	87.442	65	17	52	17	274
High	Q80TL4	4939.3	4722.4	4440.2	4630.9	4630.3	4792.9	4622.3	4775.8	4932.9	4635.8	>sp|Q80TL4|PHF24_MOUSE PHD finger protein 24 OS=Mus musculus OX=10090 GN=Phf24 PE=1 SV=2	0	105.899	48	16	52	16	400
High	Q8CBB7	4719.7	5062.1	4264.6	4393	4389.7	5326.5	4818.4	4654.2	5033.1	4422.1	>tr|Q8CBB7|Q8CBB7_MOUSE AP-1 complex subunit gamma OS=Mus musculus OX=10090 GN=Ap1g1 PE=1 SV=1	0	132.556	33	24	52	24	825
High	Q9CQZ5	4740.6	4714	4523	4589.5	4679.9	4792.7	4835.4	4656.7	4769.7	4671.7	>sp|Q9CQZ5|NDUA6_MOUSE NADH dehydrogenase [ubiquinone] 1 alpha subcomplex subunit 6 OS=Mus musculus OX=10090 GN=Ndufa6 PE=1 SV=1	0	58.251	47	6	44	6	131
High	A2ALS5	4649.2	4725	4501.2	4598.8	4591.3	4958.7	4682.4	4804.7	4844.3	4599.8	>sp|A2ALS5|RPGP1_MOUSE Rap1 GTPase-activating protein 1 OS=Mus musculus OX=10090 GN=Rap1gap PE=1 SV=2	0	145.214	43	26	60	14	663
High	Q8K0S0	4683.8	4558.8	5036.2	4732.1	4837.6	4404.5	4499.7	4746.2	4642.9	4794.3	>sp|Q8K0S0|PHYIP_MOUSE Phytanoyl-CoA hydroxylase-interacting protein OS=Mus musculus OX=10090 GN=Phyhip PE=1 SV=1 >tr|B9EIC7|B9EIC7_MOUSE Phyhip protein OS=Mus musculus OX=10090 GN=Phyhip PE=1 SV=1	0	94.257	53	15	63	13	330
High	O55029	4735.1	4642.2	4565.7	4513.9	4540	4900.5	4777.8	4800.6	4851.2	4591.7	>sp|O55029|COPB2_MOUSE Coatomer subunit beta' OS=Mus musculus OX=10090 GN=Copb2 PE=1 SV=2	0	152.329	47	33	61	33	905
High	E9PVA8	4663.3	4644.8	4390.5	4531.8	4464.4	5050.7	4779.1	4723.9	5046.3	4612.6	>sp|E9PVA8|GCN1_MOUSE eIF-2-alpha kinase activator GCN1 OS=Mus musculus OX=10090 GN=Gcn1 PE=1 SV=1	0	189.581	22	49	75	49	2671
High	A0A338P6K2	4791.3	4386.5	4885	4893.7	4888.7	4418.4	4716.6	4727.9	4536	4607.1	>tr|A0A338P6K2|A0A338P6K2_MOUSE Myosin-11 OS=Mus musculus OX=10090 GN=Myh11 PE=1 SV=1	0	351.983	40	66	132	48	1979
High	P52196	4826.3	4949.3	3912.8	4337.4	4077.3	5770.5	4946.5	4578.5	5164.7	4212.2	>sp|P52196|THTR_MOUSE Thiosulfate sulfurtransferase OS=Mus musculus OX=10090 GN=Tst PE=1 SV=3 >tr|Q545S0|Q545S0_MOUSE Sulfurtransferase OS=Mus musculus OX=10090 GN=Tst PE=1 SV=1	0	72.878	38	10	39	10	297
High	Q4ACU6	4828.6	4700.7	4445.6	4286.5	4430.7	5165	4705.7	4650	4968.8	4504.9	>sp|Q4ACU6|SHAN3_MOUSE SH3 and multiple ankyrin repeat domains protein 3 OS=Mus musculus OX=10090 GN=Shank3 PE=1 SV=3	0	187.716	28	35	68	12	1730
High	Q64516-1	4522.4	4549.9	4889	4736.4	4867	4465.2	4575.3	4690.8	4505.8	4799.2	>sp|Q64516-1|GLPK_MOUSE Isoform 1 of Glycerol kinase OS=Mus musculus OX=10090 GN=Gk	0	143.518	49	20	63	19	524
High	P14685	4830.9	4558	4335.5	4535.4	4523.4	4702.5	4829.9	4811.4	4875.9	4578.2	>sp|P14685|PSMD3_MOUSE 26S proteasome non-ATPase regulatory subunit 3 OS=Mus musculus OX=10090 GN=Psmd3 PE=1 SV=3	0	122.423	50	25	56	25	530
High	Q99N28	4750.3	4557.8	4554.9	4616.2	4703.6	4684.2	4716.7	4689.3	4843.7	4460.4	>sp|Q99N28|CADM3_MOUSE Cell adhesion molecule 3 OS=Mus musculus OX=10090 GN=Cadm3 PE=1 SV=1	0	95.644	39	10	43	10	396
High	P68040	4573.2	4479.4	4793	4600.9	4589.6	4413.8	4758.6	4843.3	4668.3	4801.5	>sp|P68040|RACK1_MOUSE Receptor of activated protein C kinase 1 OS=Mus musculus OX=10090 GN=Rack1 PE=1 SV=3	0	146.054	78	20	59	20	317
High	Q8K183	4803.7	4641.5	4510.9	4706.6	4734.8	4591.6	4634.1	4697.8	4669.9	4446.9	>sp|Q8K183|PDXK_MOUSE Pyridoxal kinase OS=Mus musculus OX=10090 GN=Pdxk PE=1 SV=1	0	100.178	59	13	54	13	312
High	Q5SQB7	4625.9	4407.4	4932.3	4664.4	4988	4145.6	4654.2	4811.4	4495.1	4677.7	>tr|Q5SQB7|Q5SQB7_MOUSE Nucleophosmin OS=Mus musculus OX=10090 GN=Npm1 PE=1 SV=1 >sp|Q61937|NPM_MOUSE Nucleophosmin OS=Mus musculus OX=10090 GN=Npm1 PE=1 SV=1	0	123.964	70	19	56	19	292
High	Q9CXW3	4331.9	4319.3	4586.4	4677.9	4582.5	4492.3	4819.9	5008.9	4578.6	4998.6	>sp|Q9CXW3|CYBP_MOUSE Calcyclin-binding protein OS=Mus musculus OX=10090 GN=Cacybp PE=1 SV=1	0	84.174	64	13	36	12	229
High	Q9DCS9	4626.6	4506.4	4692.5	4678.5	4683.9	4679.6	4535.4	4630.2	4530.4	4736	>sp|Q9DCS9|NDUBA_MOUSE NADH dehydrogenase [ubiquinone] 1 beta subcomplex subunit 10 OS=Mus musculus OX=10090 GN=Ndufb10 PE=1 SV=3	0	93.946	63	12	54	12	176
High	A0A571BGH0	4608.1	4588.2	4708.3	4613.1	4679.5	4698.8	4540.9	4615.9	4588.4	4632.9	>tr|A0A571BGH0|A0A571BGH0_MOUSE K(+) channel subunit beta-2 OS=Mus musculus OX=10090 GN=Kcnab2 PE=1 SV=1	0	99.568	50	18	59	1	382
High	A2AUE1	4944.2	4734.3	4332.8	4666.9	4572.7	4529.8	4745.2	4758.8	4773.8	4214	>tr|A2AUE1|A2AUE1_MOUSE DnaJ homolog subfamily C member 5 (Fragment) OS=Mus musculus OX=10090 GN=Dnajc5 PE=1 SV=1	0	41.735	33	5	28	5	141
High	A0A5F8MPF3	4727	4388.9	4998.9	4661.9	4780.5	4347	4500.4	4512.4	4572.5	4717.7	>tr|A0A5F8MPF3|A0A5F8MPF3_MOUSE F-actin monooxygenase OS=Mus musculus OX=10090 GN=Mical3 PE=1 SV=1	0	178.491	30	47	64	47	1968
High	Q64737	4583.8	4761.5	4104.7	4341.4	4201.8	5549.5	4670.3	4656.7	4977	4334.5	>sp|Q64737|PUR2_MOUSE Trifunctional purine biosynthetic protein adenosine-3 OS=Mus musculus OX=10090 GN=Gart PE=1 SV=3	0	143.196	34	25	49	25	1010
High	P14206	4494.8	4462.9	4709.9	4618.9	4686.7	4388.2	4717.4	4826.7	4568.7	4657.2	>sp|P14206|RSSA_MOUSE 40S ribosomal protein SA OS=Mus musculus OX=10090 GN=Rpsa PE=1 SV=4	0	103.544	53	12	42	11	295
High	A0A0R4IZY0	4532.2	4376	5110	4739.1	4845.6	4168.2	4391.7	4597.7	4482.6	4819.4	>tr|A0A0R4IZY0|A0A0R4IZY0_MOUSE Thimet oligopeptidase OS=Mus musculus OX=10090 GN=Thop1 PE=1 SV=1	0	143.026	49	30	60	30	687
High	P57759	4554.5	4507.4	4490.5	4476.7	4624.2	4599.8	4583.3	4728.9	4727.2	4603.5	>sp|P57759|ERP29_MOUSE Endoplasmic reticulum resident protein 29 OS=Mus musculus OX=10090 GN=Erp29 PE=1 SV=2	0	90.366	56	12	43	12	262
High	Q8BXB3	4648.1	4555.7	4439.2	4537.5	4580.4	4989.7	4466.2	4561.2	4568.6	4485.6	>tr|Q8BXB3|Q8BXB3_MOUSE J domain-containing protein (Fragment) OS=Mus musculus OX=10090 GN=Slc8a1 PE=2 SV=1	0	113.568	29	17	50	3	706
High	Q3V100	4538.3	4631.8	4794.5	4441.5	4656.3	4533.1	4588.7	4557.3	4408.9	4597	>tr|Q3V100|Q3V100_MOUSE Mannose-6-phosphate isomerase OS=Mus musculus OX=10090 GN=Mpi PE=1 SV=1 >sp|Q924M7|MPI_MOUSE Mannose-6-phosphate isomerase OS=Mus musculus OX=10090 GN=Mpi PE=1 SV=1	0	115.489	42	13	45	13	423
High	Q6P5E4	4661.5	4605.6	4371.5	4510.9	4558.3	4568.1	4630	4654.7	4620	4545	>sp|Q6P5E4|UGGG1_MOUSE UDP-glucose:glycoprotein glucosyltransferase 1 OS=Mus musculus OX=10090 GN=Uggt1 PE=1 SV=4	0	190.732	35	39	68	39	1551
High	Q3TD78	4580.9	4583	4751	4624.3	4760.8	4318	4388.8	4577.6	4481	4631.4	>tr|Q3TD78|Q3TD78_MOUSE NIPSNAP domain-containing protein OS=Mus musculus OX=10090 GN=Nipsnap2 PE=2 SV=1	0	80.043	48	12	48	12	281
High	Q9JI91	4566.8	4505.6	4583.9	4351.8	4696.7	4659.8	4663.7	4574.6	4593	4473.8	>sp|Q9JI91|ACTN2_MOUSE Alpha-actinin-2 OS=Mus musculus OX=10090 GN=Actn2 PE=1 SV=2	0	258.689	50	39	106	29	894
High	D3Z3B8	4628.9	4641.6	4456.3	4408.3	4442	4982.4	4519.9	4581.1	4700.1	4275.7	>tr|D3Z3B8|D3Z3B8_MOUSE Disks large homolog 1 OS=Mus musculus OX=10090 GN=Dlg1 PE=1 SV=1	0	177.754	51	30	91	2	834
High	P55264	4577.1	4612.5	4522.1	4528.5	4493.2	4627.6	4550.6	4515.4	4566.1	4571.1	>sp|P55264|ADK_MOUSE Adenosine kinase OS=Mus musculus OX=10090 GN=Adk PE=1 SV=2	0	91.143	42	15	53	15	361
High	P37040	4355.5	4496.9	4654.3	4719.1	4618.9	4611.3	4443.3	4634.2	4380.4	4622	>sp|P37040|NCPR_MOUSE NADPH--cytochrome P450 reductase OS=Mus musculus OX=10090 GN=Por PE=1 SV=2	0	158.639	42	22	64	22	678
High	Q8QZY1	4547.3	4432.4	4619.1	4438.3	4599.3	4476.5	4520.1	4753.8	4486.2	4575.5	>sp|Q8QZY1|EIF3L_MOUSE Eukaryotic translation initiation factor 3 subunit L OS=Mus musculus OX=10090 GN=Eif3l PE=1 SV=1	0	102.026	36	19	43	19	564
High	Q9R1P0	4541.5	4594.6	4565.2	4497.4	4591.1	4452.5	4518.5	4586.3	4436.5	4618.7	>sp|Q9R1P0|PSA4_MOUSE Proteasome subunit alpha type-4 OS=Mus musculus OX=10090 GN=Psma4 PE=1 SV=1	0	95.28	59	12	37	12	261
High	Q3TCL2	4465.2	4525.6	4774.9	4552.8	4623.8	4524.8	4477.2	4618.4	4369.4	4467.2	>tr|Q3TCL2|Q3TCL2_MOUSE Aldo_ket_red domain-containing protein (Fragment) OS=Mus musculus OX=10090 GN=Akr1b3 PE=2 SV=1	0	97.736	55	14	52	13	310
High	A0A0G2JDT9	4561.9	4367.5	4539.6	4418.2	4582	4450.4	4500.3	4722.7	4669.5	4568.7	>tr|A0A0G2JDT9|A0A0G2JDT9_MOUSE Leucine-rich repeat-containing protein 7 OS=Mus musculus OX=10090 GN=Lrrc7 PE=1 SV=1	0	167.39	30	34	57	32	1495
High	P62137	4416.2	4523.7	4462	4410.5	4530.3	4536.9	4573.5	4646	4616.8	4562.5	>sp|P62137|PP1A_MOUSE Serine/threonine-protein phosphatase PP1-alpha catalytic subunit OS=Mus musculus OX=10090 GN=Ppp1ca PE=1 SV=1	0	147.378	73	19	63	5	330
High	Q9Z0H8	4335	4366	4519.7	4503.6	4585	4371.1	4507.1	4713.9	4584	4778.6	>sp|Q9Z0H8|CLIP2_MOUSE CAP-Gly domain-containing linker protein 2 OS=Mus musculus OX=10090 GN=Clip2 PE=1 SV=2	0	212.874	47	45	84	36	1047
High	Q3UNK1	4631.7	4294.3	4573	4514	4638.6	4304.8	4547	4612	4556.4	4526.5	>sp|Q9QYB5-2|ADDG_MOUSE Isoform 1 of Gamma-adducin OS=Mus musculus OX=10090 GN=Add3 >tr|Q3UNK1|Q3UNK1_MOUSE Aldolase_II domain-containing protein OS=Mus musculus OX=10090 GN=Add3 PE=2 SV=1	0	131.892	45	22	52	22	674
High	A0A171KXD3	4586.9	4361.8	4629.7	4505	4617.8	4231.2	4510.8	4593.2	4434.9	4633.4	>tr|A0A171KXD3|A0A171KXD3_MOUSE Protein arginine N-methyltransferase 1 OS=Mus musculus OX=10090 GN=Prmt1 PE=1 SV=1	0	113.829	58	15	47	13	318
High	Q8BGH2	4283.1	4195.8	5114.8	4585.8	4935.3	4043	4316.5	4474.8	4274.5	4853.6	>sp|Q8BGH2|SAM50_MOUSE Sorting and assembly machinery component 50 homolog OS=Mus musculus OX=10090 GN=Samm50 PE=1 SV=1	0	158.918	52	21	63	21	469
High	Q9R0Y5	4524.5	4497.2	4421.4	4525.6	4570	4566	4492.4	4467.8	4488.2	4460.5	>sp|Q9R0Y5|KAD1_MOUSE Adenylate kinase isoenzyme 1 OS=Mus musculus OX=10090 GN=Ak1 PE=1 SV=1	0	111.089	79	16	67	16	194
High	Q571J8	4574	4338	4561.5	4402.7	4686.2	4118.3	4591.7	4517.7	4628.7	4582.3	>tr|Q571J8|Q571J8_MOUSE Non-specific serine/threonine protein kinase (Fragment) OS=Mus musculus OX=10090 GN=Mark2 PE=2 SV=1	0	125.342	39	22	50	16	780
High	Q5M8R8	4447	4438.7	4487.5	4269.3	4443.7	4825.4	4507.2	4473.9	4614	4448.1	>tr|Q5M8R8|Q5M8R8_MOUSE 60S acidic ribosomal protein P0 OS=Mus musculus OX=10090 GN=Rplp0 PE=2 SV=1 >sp|P14869|RLA0_MOUSE 60S acidic ribosomal protein P0 OS=Mus musculus OX=10090 GN=Rplp0 PE=1 SV=3	0	96.94	60	14	48	14	317
High	A2CG49	4583	4513.5	4409.2	4412.5	4606.5	4540.9	4408	4479.3	4565.2	4364.6	>sp|A2CG49|KALRN_MOUSE Kalirin OS=Mus musculus OX=10090 GN=Kalrn PE=1 SV=1	0	222.434	25	55	86	45	2964
High	Q3TEA8	4667.9	4551.3	4447.9	4411.6	4418.6	4803.9	4409.1	4335.8	4538	4290.3	>sp|Q3TEA8|HP1B3_MOUSE Heterochromatin protein 1-binding protein 3 OS=Mus musculus OX=10090 GN=Hp1bp3 PE=1 SV=1	0	114.032	32	21	61	21	554
High	P00493	4389.3	4292.9	4682.2	4525.7	4525	4380.7	4464.2	4546.5	4401.5	4645.7	>sp|P00493|HPRT_MOUSE Hypoxanthine-guanine phosphoribosyltransferase OS=Mus musculus OX=10090 GN=Hprt1 PE=1 SV=3	0	96.475	65	11	45	11	218
High	Q9Z2U1	4534	4715.7	4082.7	4311.9	4204.1	4848	4579.8	4511.4	4709.3	4271.2	>sp|Q9Z2U1|PSA5_MOUSE Proteasome subunit alpha type-5 OS=Mus musculus OX=10090 GN=Psma5 PE=1 SV=1 >tr|Q3UPK6|Q3UPK6_MOUSE Proteasome subunit alpha type OS=Mus musculus OX=10090 GN=Psma5 PE=1 SV=1	0	115.107	63	11	58	11	241
High	F8WGT1	4458.3	4561.1	4224.3	4372.6	4394	4811.7	4444.1	4503.5	4664.7	4326.6	>tr|F8WGT1|F8WGT1_MOUSE Putative adenosylhomocysteinase 3 OS=Mus musculus OX=10090 GN=Ahcyl2 PE=1 SV=1	0	218.876	53	33	134	3	612
High	Q6NZL0	4322.4	4252.5	4724.6	4634.2	4665.9	4131.5	4317.2	4666.1	4260.7	4710.2	>sp|Q6NZL0|SOGA3_MOUSE Protein SOGA3 OS=Mus musculus OX=10090 GN=Soga3 PE=1 SV=2	0	139.745	32	27	58	25	945
High	P51859	4541.2	3986.9	4850.3	4562.3	4794.7	3906.2	4409.6	4502.1	4228.3	4788.6	>sp|P51859|HDGF_MOUSE Hepatoma-derived growth factor OS=Mus musculus OX=10090 GN=Hdgf PE=1 SV=2	0	87.873	62	15	36	14	237
High	Q921G7	4639.9	4620.5	4278.6	4326.5	4297.4	4765.1	4510.2	4410.6	4629.3	4070.9	>sp|Q921G7|ETFD_MOUSE Electron transfer flavoprotein-ubiquinone oxidoreductase, mitochondrial OS=Mus musculus OX=10090 GN=Etfdh PE=1 SV=1	0	134.611	46	22	47	22	616
High	Q64511	4495	4255.4	4290.2	4380.8	4382.2	4456.2	4491.9	4523.7	4520.5	4677.1	>sp|Q64511|TOP2B_MOUSE DNA topoisomerase 2-beta OS=Mus musculus OX=10090 GN=Top2b PE=1 SV=2	0	147.032	25	31	48	31	1612
High	Q9ERU9	4338.8	4225.7	4595	4402.3	4509.2	4447	4443.1	4411.5	4476.8	4550.3	>sp|Q9ERU9|RBP2_MOUSE E3 SUMO-protein ligase RanBP2 OS=Mus musculus OX=10090 GN=Ranbp2 PE=1 SV=2	0	206.787	24	51	65	51	3053
High	E9QB02	4228.5	4289.1	4485.8	4325.5	4460.9	4493.3	4421.4	4412.1	4458.4	4539.2	>tr|E9QB02|E9QB02_MOUSE Methionine--tRNA ligase, cytoplasmic OS=Mus musculus OX=10090 GN=Mars1 PE=1 SV=1	0	158.713	46	32	55	32	910
High	Q8BGR3	4543.3	4209.5	4475.4	4312.7	4512.5	4368	4285.4	4599.6	4407.4	4393	>tr|Q8BGR3|Q8BGR3_MOUSE Calcium/calmodulin-dependent protein kinase IV OS=Mus musculus OX=10090 GN=Camk4 PE=1 SV=1	0	115.846	57	20	46	19	469
High	H3BJU7	4364.4	4328.9	4416.6	4201.4	4343.1	4424.1	4406.1	4481.5	4566.7	4535.5	>tr|H3BJU7|H3BJU7_MOUSE Guanine nucleotide exchange factor H1 OS=Mus musculus OX=10090 GN=Arhgef2 PE=1 SV=1	0	184.445	50	38	71	38	956
High	P05480	4363.2	4218.9	4088	4172	4283.1	5304.2	4357.4	4369.4	4614.3	4273	>sp|P05480|SRC_MOUSE Neuronal proto-oncogene tyrosine-protein kinase Src OS=Mus musculus OX=10090 GN=Src PE=1 SV=5	0	87.558	39	16	37	12	535
High	A0A1D5RLG3	4477.8	4352.9	4506.8	4447	4474.8	4174.8	4342.2	4496.5	4332.8	4411.8	>tr|A0A1D5RLG3|A0A1D5RLG3_MOUSE Rab3 GTPase-activating protein catalytic subunit OS=Mus musculus OX=10090 GN=Rab3gap1 PE=1 SV=1	0	141.924	37	27	53	2	988
High	A2A5R2	4280	4262.7	4710.6	4270.3	4527.5	4352.9	4244.4	4387.5	4261.5	4711.2	>sp|A2A5R2|BIG2_MOUSE Brefeldin A-inhibited guanine nucleotide-exchange protein 2 OS=Mus musculus OX=10090 GN=Arfgef2 PE=1 SV=1	0	179.441	29	42	64	29	1792
High	Q8JZQ9	4373.7	4224.8	4392.5	4287.3	4402.7	4155.4	4461.3	4499.6	4546.1	4551.7	>sp|Q8JZQ9|EIF3B_MOUSE Eukaryotic translation initiation factor 3 subunit B OS=Mus musculus OX=10090 GN=Eif3b PE=1 SV=1	0	146.269	41	26	50	26	803
High	G5E8G3	4393.5	4167	4594.5	4567.1	4508.9	4169.7	4215.7	4481.7	4276.4	4468.5	>tr|G5E8G3|G5E8G3_MOUSE Opioid-binding protein/cell adhesion molecule-like OS=Mus musculus OX=10090 GN=Opcml PE=1 SV=1	0	114.414	36	15	54	2	345
High	Q8CC88	4440.4	4362.4	4379.4	4488.9	4433	4255.6	4333.5	4393.9	4391.1	4342	>sp|Q8CC88|VWA8_MOUSE von Willebrand factor A domain-containing protein 8 OS=Mus musculus OX=10090 GN=Vwa8 PE=1 SV=2	0	177.387	29	44	61	44	1905
High	P97315	4205.9	4214.6	4629.9	4491.3	4592.9	4649.3	4124	4211.2	4307.1	4352.3	>sp|P97315|CSRP1_MOUSE Cysteine and glycine-rich protein 1 OS=Mus musculus OX=10090 GN=Csrp1 PE=1 SV=3 >tr|Q4FJX4|Q4FJX4_MOUSE Csrp1 protein OS=Mus musculus OX=10090 GN=Csrp1 PE=1 SV=1	0	117.611	65	14	56	14	193
High	Q9ESW4	4554	4438.6	4129.9	4221	4165.1	4957.6	4420.3	4303.6	4567.8	4015.1	>sp|Q9ESW4|AGK_MOUSE Acylglycerol kinase, mitochondrial OS=Mus musculus OX=10090 GN=Agk PE=1 SV=1	0	110.724	50	18	50	18	421
High	Q9D0I9	4311	4331.5	4451.5	4303.5	4440	4265.3	4303.8	4401.1	4457.1	4412.3	>sp|Q9D0I9|SYRC_MOUSE Arginine--tRNA ligase, cytoplasmic OS=Mus musculus OX=10090 GN=Rars1 PE=1 SV=2	0	157.175	39	25	54	25	660
High	P60840	4503.2	4214.3	4382.1	4322.9	4490.6	3810.8	4414.2	4737.2	4157.8	4635.5	>sp|P60840|ENSA_MOUSE Alpha-endosulfine OS=Mus musculus OX=10090 GN=Ensa PE=1 SV=1	0	52.202	69	8	29	7	121
High	Q78PY7	4327.3	4326	4278.1	4276.6	4280.4	4255.8	4521.8	4415.2	4492	4477.4	>sp|Q78PY7|SND1_MOUSE Staphylococcal nuclease domain-containing protein 1 OS=Mus musculus OX=10090 GN=Snd1 PE=1 SV=1	0	154.127	36	27	60	27	910
High	Q8BK64	4053	4145.9	4512.3	4552.9	4554.9	4171.9	4282.1	4429.9	4225	4628	>sp|Q8BK64|AHSA1_MOUSE Activator of 90 kDa heat shock protein ATPase homolog 1 OS=Mus musculus OX=10090 GN=Ahsa1 PE=1 SV=2	0	120.593	66	19	50	19	338
High	Q3UPL0	4471.2	4443.8	4130	4125.7	4143.1	4696.6	4420.6	4284.5	4473.1	4269.5	>sp|Q3UPL0|SC31A_MOUSE Protein transport protein Sec31A OS=Mus musculus OX=10090 GN=Sec31a PE=1 SV=2	0	160.432	28	25	61	25	1230
High	Q3ULW0	4092.7	4207.7	4732.8	4435.3	4523.7	3891.1	4428.8	4346.4	4181.2	4591.7	>tr|Q3ULW0|Q3ULW0_MOUSE GTP-binding nuclear protein Ran OS=Mus musculus OX=10090 GN=Ran PE=2 SV=1	0	84.364	42	10	48	10	216
High	P06801	4359.5	4151.9	4367.5	4290.6	4426.5	4243.1	4330	4363.9	4408.2	4387.3	>sp|P06801|MAOX_MOUSE NADP-dependent malic enzyme OS=Mus musculus OX=10090 GN=Me1 PE=1 SV=2	0	147.01	46	20	52	20	572
High	A0A0A6YX73	4380.3	4309.1	4343.6	4275.5	4311.7	4513.1	4259.7	4311.2	4341.5	4241.8	>tr|A0A0A6YX73|A0A0A6YX73_MOUSE cAMP-dependent protein kinase type II-alpha regulatory subunit OS=Mus musculus OX=10090 GN=Prkar2a PE=1 SV=1	0	139.452	53	18	71	15	380
High	P10639	4245.4	4153.6	4757	4394.9	4608.8	3840	4297.3	4202.5	4257.6	4414.3	>sp|P10639|THIO_MOUSE Thioredoxin OS=Mus musculus OX=10090 GN=Txn PE=1 SV=3	0	53.433	78	8	36	8	105
High	P32848	7292.7	4590.3	3522.8	3661.5	3202.1	3324.6	4325.5	4691.3	3813.6	4717.8	>sp|P32848|PRVA_MOUSE Parvalbumin alpha OS=Mus musculus OX=10090 GN=Pvalb PE=1 SV=3 >tr|Q545M7|Q545M7_MOUSE Parvalbumin OS=Mus musculus OX=10090 GN=Pvalb PE=1 SV=1	0	62.436	72	12	33	12	110
High	Q3THE7	4381.9	4216.4	4248.8	4289.3	4311.2	4389.7	4309.5	4340.5	4356.4	4286.7	>tr|Q3THE7|Q3THE7_MOUSE Aldedh domain-containing protein OS=Mus musculus OX=10090 GN=Aldh9a1 PE=2 SV=1	0	129.35	48	19	55	19	494
High	P11404	4311	4276.9	4606.8	4469	4454.5	3833.5	4243.6	4483.2	4072.6	4319.5	>sp|P11404|FABPH_MOUSE Fatty acid-binding protein, heart OS=Mus musculus OX=10090 GN=Fabp3 PE=1 SV=5 >tr|Q5EBJ0|Q5EBJ0_MOUSE Fatty acid binding protein 3, muscle and heart OS=Mus musculus OX=10090 GN=Fabp3 PE=1 SV=1	0	56.36	63	8	37	7	133
High	P30416	4168.7	4379.2	3651.7	4110.2	3872.2	4788.8	4600.4	4648.9	4621.8	4201	>sp|P30416|FKBP4_MOUSE Peptidyl-prolyl cis-trans isomerase FKBP4 OS=Mus musculus OX=10090 GN=Fkbp4 PE=1 SV=5	0	179.945	67	28	59	28	458
High	Q91X97	4335	4266	3951.9	4185.3	4257.3	4570.6	4336.8	4416.2	4591.3	4082.8	>sp|Q91X97|NCALD_MOUSE Neurocalcin-delta OS=Mus musculus OX=10090 GN=Ncald PE=1 SV=4	0	95.874	69	11	63	8	193
High	Q8BKS6	4198.4	4126.9	4587.2	4459.6	4468.1	3995.9	4257.8	4281.7	4141.8	4418.1	>tr|Q8BKS6|Q8BKS6_MOUSE Prolyl endopeptidase (Fragment) OS=Mus musculus OX=10090 GN=Prepl PE=2 SV=1	0	135.828	42	23	51	23	662
High	Q8CCK0	4361.1	4274.5	4376.6	4279	4353.9	4301.6	4318.6	4118.9	4250.2	4239.2	>sp|Q8CCK0|H2AW_MOUSE Core histone macro-H2A.2 OS=Mus musculus OX=10090 GN=Macroh2a2 PE=1 SV=3	0	113.431	55	18	60	16	372
High	Q5SRX1	4219.7	4042.1	4349.9	4379.3	4349.6	4341.8	4088.1	4296.2	4236.1	4512.2	>sp|Q5SRX1|TM1L2_MOUSE TOM1-like protein 2 OS=Mus musculus OX=10090 GN=Tom1l2 PE=1 SV=1	0	141.842	47	16	60	1	507
High	O35381	4323.4	4363.1	4392.8	4265.5	4422.8	4026.4	4262.4	4313.6	4196.2	4220.8	>sp|O35381|AN32A_MOUSE Acidic leucine-rich nuclear phosphoprotein 32 family member A OS=Mus musculus OX=10090 GN=Anp32a PE=1 SV=1	0	74.111	38	12	43	9	247
High	B7ZNJ1	5034.5	6241.9	5815.6	5389.4	4929.2	4659.4	2969.2	2379.1	2478.4	2888.4	>tr|B7ZNJ1|B7ZNJ1_MOUSE Fibronectin OS=Mus musculus OX=10090 GN=Fn1 PE=1 SV=1	0	183.945	29	36	57	36	2176
High	E9Q3M9	4515.3	4293.7	4397.5	4098.6	4391.1	4506.2	4131.8	4122.7	4240.8	4012.4	>tr|E9Q3M9|E9Q3M9_MOUSE Capping protein-inhibiting regulator of actin-like OS=Mus musculus OX=10090 GN=Cracdl PE=1 SV=1	0	155.744	55	36	59	13	1175
High	B2RTN5	4319.1	4191.7	4229.7	4223.9	4268	4188.8	4242.1	4284	4397.7	4251.7	>tr|B2RTN5|B2RTN5_MOUSE Glucocorticoid receptor DNA binding factor 1 OS=Mus musculus OX=10090 GN=Arhgap35 PE=1 SV=1 >sp|Q91YM2|RHG35_MOUSE Rho GTPase-activating protein 35 OS=Mus musculus OX=10090 GN=Arhgap35 PE=1 SV=3	0	163.572	27	30	56	30	1499
High	O35864	4341.8	4197	4450.8	4199.8	4294	4051.7	4201.9	4293.8	4295.9	4155.9	>sp|O35864|CSN5_MOUSE COP9 signalosome complex subunit 5 OS=Mus musculus OX=10090 GN=Cops5 PE=1 SV=3	0	94.954	57	17	40	17	334
High	F6VBV0	4336.5	4224	4222.8	4083.8	4327.7	4383.6	4227.6	4256.2	4310.3	4109.4	>tr|F6VBV0|F6VBV0_MOUSE Regulating synaptic membrane exocytosis protein 1 OS=Mus musculus OX=10090 GN=Rims1 PE=1 SV=3	0	157.631	26	32	55	30	1666
High	Q3TS44	4009.9	4034.3	4548.3	4284.8	4396.4	3936.8	4199.4	4291	4150.9	4619.2	>tr|Q3TS44|Q3TS44_MOUSE Proteasome subunit alpha type OS=Mus musculus OX=10090 GN=Psma1 PE=1 SV=1 >sp|Q9R1P4|PSA1_MOUSE Proteasome subunit alpha type-1 OS=Mus musculus OX=10090 GN=Psma1 PE=1 SV=1	0	126.779	83	17	47	17	263
High	P97351	4270.5	4500.5	3899.6	3972.1	3946	4675.9	4427.6	4323.7	4555.2	3896.9	>sp|P97351|RS3A_MOUSE 40S ribosomal protein S3a OS=Mus musculus OX=10090 GN=Rps3a PE=1 SV=3 >tr|Q564F3|Q564F3_MOUSE 40S ribosomal protein S3a OS=Mus musculus OX=10090 GN=Rps3a1 PE=1 SV=1	0	99.852	61	19	55	19	264
High	Q9Z1L5	4374.2	4136.8	4249.5	4138.2	4293.8	4295.6	4162.9	4282.5	4296.6	4148.6	>tr|A0A411ACY3|A0A411ACY3_MOUSE Voltage-dependent calcium channel alpha2/delta-3 transcript variant OS=Mus musculus OX=10090 GN=Cacna2d3 PE=2 SV=1 >sp|Q9Z1L5|CA2D3_MOUSE Voltage-dependent calcium channel subunit alpha-2/delta-3 OS=Mus musculus OX=10090 GN=Cacna2d3 PE=1 SV=1	0	158.411	33	33	63	33	1091
High	Q62048	4460.9	4011.8	3997.6	4211.7	4237.4	4058	4228.8	4386.5	4389.3	4363.2	>sp|Q62048|PEA15_MOUSE Astrocytic phosphoprotein PEA-15 OS=Mus musculus OX=10090 GN=Pea15 PE=1 SV=1	0	73.122	55	7	48	7	130
High	P20917	4043.8	3846.5	4649.1	4522	4290.6	3966.1	4100.9	4211.9	4067.9	4617.6	>sp|P20917|MAG_MOUSE Myelin-associated glycoprotein OS=Mus musculus OX=10090 GN=Mag PE=1 SV=3	0	117.642	32	17	58	5	627
High	Q8BU30	4201.2	4174.4	4209.1	4193.7	4205.1	4323.6	4294.2	4257.9	4255.2	4196.7	>sp|Q8BU30|SYIC_MOUSE Isoleucine--tRNA ligase, cytoplasmic OS=Mus musculus OX=10090 GN=Iars1 PE=1 SV=2	0	132.812	32	31	54	31	1262
High	D3Z781	4143.5	3973.4	4438.2	4247.2	4495.4	4025.1	4053.3	4337.7	4242.9	4353.1	>tr|D3Z781|D3Z781_MOUSE Enhancer trap locus 4 OS=Mus musculus OX=10090 GN=Etl4 PE=1 SV=2	0	134.366	31	35	53	35	1347
High	F8WIV2	3962.7	4040.6	4469.2	4539.6	4565.1	3915.2	4121.6	4309.6	4009	4330.9	>tr|F8WIV2|F8WIV2_MOUSE Serine (or cysteine) peptidase inhibitor, clade B, member 6a OS=Mus musculus OX=10090 GN=Serpinb6a PE=1 SV=1	0	111.244	46	17	49	15	399
High	Q8BW75	4254.4	4244.9	4254.4	4243.1	4356.8	4212.6	4145.1	4164.2	4212.8	4028.6	>sp|Q8BW75|AOFB_MOUSE Amine oxidase [flavin-containing] B OS=Mus musculus OX=10090 GN=Maob PE=1 SV=4	0	123.798	43	18	57	16	520
High	Q3UHD9	4346	4119.3	4027.7	3916.2	4083.8	4474	4214	4233.5	4488.2	4064.4	>sp|Q3UHD9|AGAP2_MOUSE Arf-GAP with GTPase, ANK repeat and PH domain-containing protein 2 OS=Mus musculus OX=10090 GN=Agap2 PE=1 SV=1	0	136.464	33	25	59	25	1186
High	Q9CRB6	4080.9	4462.9	4287	4757.8	4068.2	4494	3978.6	3865.8	3833.7	4104.2	>sp|Q9CRB6|TPPP3_MOUSE Tubulin polymerization-promoting protein family member 3 OS=Mus musculus OX=10090 GN=Tppp3 PE=1 SV=1	0	81.047	54	11	35	11	176
High	P35235-1	4291.5	4269	4218.1	4261.5	4180.5	4429.7	4089.8	4137.1	4124.6	3903.1	>sp|P35235-1|PTN11_MOUSE Isoform 2 of Tyrosine-protein phosphatase non-receptor type 11 OS=Mus musculus OX=10090 GN=Ptpn11	0	142.658	61	29	55	29	597
High	P60335	4398.5	4554.3	3878.5	3886.3	3699.5	4653.3	4396.4	4120.7	4546.1	3744.3	>sp|P60335|PCBP1_MOUSE Poly(rC)-binding protein 1 OS=Mus musculus OX=10090 GN=Pcbp1 PE=1 SV=1	0	136.794	61	13	74	8	356
High	E9PZ43	4183.3	4276.1	3970.2	4087.3	4052.3	4500.3	4186.7	4205.8	4320.7	4013.8	>tr|E9PZ43|E9PZ43_MOUSE Microtubule-associated protein OS=Mus musculus OX=10090 GN=Map4 PE=1 SV=3	0	283.201	58	42	105	23	933
High	Q5GQ64	3844.2	3931.2	4284.3	4951.9	4276.2	3768.4	4083.7	4265	3792.6	4595.5	>tr|Q5GQ64|Q5GQ64_MOUSE Gamma-synuclein (Fragment) OS=Mus musculus OX=10090 GN=Sncg PE=1 SV=1 >sp|Q9Z0F7|SYUG_MOUSE Gamma-synuclein OS=Mus musculus OX=10090 GN=Sncg PE=1 SV=1	0	85.095	80	11	40	10	123
High	Z4YKC4	4042.9	3914.4	4275.6	4128.5	4252	3914.9	4235.2	4274.2	4267.4	4440.5	>tr|Z4YKC4|Z4YKC4_MOUSE Eukaryotic translation initiation factor 4 gamma 3 OS=Mus musculus OX=10090 GN=Eif4g3 PE=1 SV=1	0	158.304	28	36	60	2	1567
High	Q3TDN8	3998.9	3934.4	4540.5	4427.4	4425.2	3733.5	4061.8	4202	4031.2	4324.6	>tr|Q3TDN8|Q3TDN8_MOUSE AB hydrolase-1 domain-containing protein OS=Mus musculus OX=10090 GN=Bphl PE=2 SV=1	0	109.945	51	12	47	12	299
High	E9PXY8	4174.4	4164.4	4130	4190	4189.7	4083.6	4152.2	4235	4132.3	4183.8	>tr|E9PXY8|E9PXY8_MOUSE Ubiquitin carboxyl-terminal hydrolase 7 OS=Mus musculus OX=10090 GN=Usp7 PE=1 SV=1	0	139.018	35	32	57	32	1143
High	A0A0R4J0X5	4549.7	6674	3715.5	4078.1	3358.9	4374.8	4582.4	2937.9	3603.7	3744.1	>tr|A0A0R4J0X5|A0A0R4J0X5_MOUSE Alpha-1-antitrypsin 1-3 OS=Mus musculus OX=10090 GN=Serpina1c PE=1 SV=1	0	159.691	48	15	88	5	413
High	Q9JIS5	4190.8	4159.6	4142.7	4013.4	4184.2	4319.7	4127.1	4185.8	4219.7	4075.4	>sp|Q9JIS5|SV2A_MOUSE Synaptic vesicle glycoprotein 2A OS=Mus musculus OX=10090 GN=Sv2a PE=1 SV=1	0	88.993	21	16	47	15	742
High	A0A498WGM0	4243.6	4070.6	4371.4	4123.2	4359.4	3939.8	4007.2	4177.3	4114.2	4125.5	>tr|A0A498WGM0|A0A498WGM0_MOUSE Synaptotagmin-7 OS=Mus musculus OX=10090 GN=Syt7 PE=1 SV=1	0	140.646	46	27	50	27	687
High	A0A1L1SUX8	4343.4	4638.6	3351.5	3950.3	3597.2	5017	4279.1	4112.7	4629.5	3598.1	>tr|A0A1L1SUX8|A0A1L1SUX8_MOUSE Thy-1 antigen (Fragment) OS=Mus musculus OX=10090 GN=Thy1 PE=1 SV=1	0	59.365	59	6	71	6	125
High	O55106	4269.3	4121.2	4044	3999.8	4079.4	4467.4	4058.7	4151.2	4224.2	4078.6	>sp|O55106|STRN_MOUSE Striatin OS=Mus musculus OX=10090 GN=Strn PE=1 SV=2	0	172.972	56	27	57	26	780
High	P62746	4187.9	4131.2	4239.8	4250.6	4221	4273.8	3985.9	4215.4	3895.6	4080	>sp|P62746|RHOB_MOUSE Rho-related GTP-binding protein RhoB OS=Mus musculus OX=10090 GN=Rhob PE=1 SV=1 >tr|Q4FJM5|Q4FJM5_MOUSE Ras homolog gene family, member B OS=Mus musculus OX=10090 GN=Rhob PE=1 SV=1	0	76.863	55	10	45	8	196
High	Q61361	4247	3938	4288.7	4202.7	4206.9	4028.3	4095.3	4044.3	4148.7	4253.6	>sp|Q61361|PGCB_MOUSE Brevican core protein OS=Mus musculus OX=10090 GN=Bcan PE=1 SV=2	0	162.724	37	25	63	25	883
High	G3X8Q5	5188.2	5869.5	5012.7	5651.6	4999.5	4529.1	2970.8	2216.8	2410.3	2585.5	>tr|G3X8Q5|G3X8Q5_MOUSE Ceruloplasmin OS=Mus musculus OX=10090 GN=Cp PE=1 SV=1	0	150.733	33	25	47	24	1085
High	Q9JIA1	4254.4	4248.4	4014.7	4047.1	4124.7	4299.7	4174.8	4193.3	4144.2	3920.5	>sp|Q9JIA1|LGI1_MOUSE Leucine-rich glioma-inactivated protein 1 OS=Mus musculus OX=10090 GN=Lgi1 PE=1 SV=1	0	100.227	39	21	52	21	557
High	B2RQ80	4192.5	4272.6	3878.4	3901.5	3956.9	4524	4228.3	4126.9	4438.9	3897.2	>tr|B2RQ80|B2RQ80_MOUSE Tnik protein OS=Mus musculus OX=10090 GN=Tnik PE=1 SV=1	0	121.637	22	25	43	16	1360
High	Q68FF6	4017.1	4403.4	3902.5	3992.7	3973.6	4611	4155.3	4148.7	4230.1	3965.4	>sp|Q68FF6|GIT1_MOUSE ARF GTPase-activating protein GIT1 OS=Mus musculus OX=10090 GN=Git1 PE=1 SV=1	0	162.745	52	29	56	27	770
High	Q8JZN5	4256.4	4249.5	3815.6	3969.2	3922.2	4689.5	4158.3	4096.5	4299	3900.2	>sp|Q8JZN5|ACAD9_MOUSE Complex I assembly factor ACAD9, mitochondrial OS=Mus musculus OX=10090 GN=Acad9 PE=1 SV=2	0	135.685	51	27	60	27	625
High	P61202	4033.5	4102.8	4052.4	4157.4	4180.1	4151.5	4102.8	4200.2	4203.2	4148.2	>sp|P61202|CSN2_MOUSE COP9 signalosome complex subunit 2 OS=Mus musculus OX=10090 GN=Cops2 PE=1 SV=1	0	93.474	44	19	40	19	443
High	Q9WV69	3997.1	4088.2	4322.2	4224.3	4320.6	3835.5	3996.1	4181.4	3969.5	4380.1	>sp|Q9WV69|DEMA_MOUSE Dematin OS=Mus musculus OX=10090 GN=Dmtn PE=1 SV=1	0	117.613	52	19	52	17	405
High	Q3U1C2	4099.6	4142	4032.8	4041.3	4109.6	4281.1	4198	4073.5	4200.4	4100.7	>tr|Q3U1C2|Q3U1C2_MOUSE RuvB-like helicase OS=Mus musculus OX=10090 GN=Ruvbl1 PE=1 SV=1 >sp|P60122|RUVB1_MOUSE RuvB-like 1 OS=Mus musculus OX=10090 GN=Ruvbl1 PE=1 SV=1	0	141.773	56	18	48	18	456
High	Q8BME2	4220	3925.9	4526.5	4310.3	4408.7	3541.9	4021.9	4125.9	3863.9	4317.1	>tr|Q8BME2|Q8BME2_MOUSE NADH dehydrogenase [ubiquinone] 1 alpha subcomplex subunit 12 OS=Mus musculus OX=10090 GN=Ndufa12 PE=2 SV=1	0	63.368	77	10	38	10	147
High	Q91VM9	4025.2	4061.7	4292.2	4180.7	4299.7	4032.2	4072.7	4149.2	3977.3	4160.3	>sp|Q91VM9|IPYR2_MOUSE Inorganic pyrophosphatase 2, mitochondrial OS=Mus musculus OX=10090 GN=Ppa2 PE=1 SV=1	0	107.047	62	18	44	18	330
High	Q925N0	3992.2	3879.8	4316.9	4154.4	4286.3	3858.9	4146.2	4210.4	4104.3	4288.9	>sp|Q925N0|SFXN5_MOUSE Sideroflexin-5 OS=Mus musculus OX=10090 GN=Sfxn5 PE=1 SV=2	0	63.449	34	10	40	10	342
High	Q8CDG3	4220	4030.2	4172.8	4145.8	4098.3	4210.7	3999.7	4163.7	4158.4	4036	>sp|Q8CDG3|VCIP1_MOUSE Deubiquitinating protein VCPIP1 OS=Mus musculus OX=10090 GN=Vcpip1 PE=1 SV=1	0	162.445	37	35	53	35	1220
High	E9Q6L0	4171.5	4126.8	4020.7	4088.9	3935.4	4108.8	4213.4	4205.8	4186.9	4157	>tr|E9Q6L0|E9Q6L0_MOUSE CLIP-associating protein 1 OS=Mus musculus OX=10090 GN=Clasp1 PE=1 SV=2	0	178.174	33	37	67	33	1452
High	E9QKE4	4062.7	4159.5	3816.4	4017.9	4025.2	4463.1	4135.4	4124.4	4319.1	4072.4	>tr|E9QKE4|E9QKE4_MOUSE Rab3 GTPase-activating protein non-catalytic subunit OS=Mus musculus OX=10090 GN=Rab3gap2 PE=1 SV=1	0	159.866	33	35	62	35	1387
High	Q7TPG1	4191.3	4003.7	4170	3904.4	4122.1	4179.7	4123.9	4078.6	4331.3	4085.1	>tr|Q7TPG1|Q7TPG1_MOUSE Phosphodiesterase (Fragment) OS=Mus musculus OX=10090 GN=Pde10a Mus musculus PE=3 SV=1	0	150.88	46	26	52	26	773
High	A2AG50	4130.5	4062.7	4124.5	4204.9	4105.1	4177.3	4036.8	4064.3	4021	4241.2	>sp|A2AG50|MA7D2_MOUSE MAP7 domain-containing protein 2 OS=Mus musculus OX=10090 GN=Map7d2 PE=1 SV=1	0	119.192	33	25	51	24	781
High	Q69Z98	4136.6	4037.8	4180.8	3960.6	4174.8	4164.6	4119.6	4106.4	4183.7	4100.7	>sp|Q69Z98|BRSK2_MOUSE Serine/threonine-protein kinase BRSK2 OS=Mus musculus OX=10090 GN=Brsk2 PE=1 SV=2	0	104.503	39	23	43	1	735
High	Q3UNG2	4439.6	4110.8	4265.7	3995.8	4241.1	4039.3	4069.6	3952.5	4153.4	3884.4	>tr|Q3UNG2|Q3UNG2_MOUSE Protein kinase C delta type OS=Mus musculus OX=10090 GN=Prkcd PE=2 SV=1	0	128.456	41	24	52	21	674
High	Q9DCD0	4074.8	4219.2	4023.4	4032	3997.3	4344.8	4165.2	4103.4	4081.6	4063.9	>sp|Q9DCD0|6PGD_MOUSE 6-phosphogluconate dehydrogenase, decarboxylating OS=Mus musculus OX=10090 GN=Pgd PE=1 SV=3	0	124.972	41	19	54	19	483
High	E9QNY8	4070.2	3897.2	4171.1	4132.4	4036.9	4127.1	4112.2	4148.7	4134.5	4267.2	>tr|E9QNY8|E9QNY8_MOUSE Sacsin OS=Mus musculus OX=10090 GN=Sacs PE=1 SV=1	0	183.928	14	54	64	54	4582
High	P50544	4357.2	4056.3	4263.2	4182.8	4230.7	3924	3944	3861.7	4080.4	4186	>sp|P50544|ACADV_MOUSE Very long-chain specific acyl-CoA dehydrogenase, mitochondrial OS=Mus musculus OX=10090 GN=Acadvl PE=1 SV=3	0	135.426	52	27	56	27	656
High	Q9QUM9	4106.6	4091.9	4279	4090.7	4076.5	3899.8	4148.9	4085.2	4115.8	4162.2	>sp|Q9QUM9|PSA6_MOUSE Proteasome subunit alpha type-6 OS=Mus musculus OX=10090 GN=Psma6 PE=1 SV=1	0	97.544	64	11	55	11	246
High	A4PI81	4330	4003.7	4158.2	3923.9	4125.7	3988.5	4056.5	4096.7	4213.5	4097.5	>sp|Q8BYR5-2|CAPS2_MOUSE Isoform 2 of Calcium-dependent secretion activator 2 OS=Mus musculus OX=10090 GN=Cadps2 >tr|A4PI81|A4PI81_MOUSE Ca2+-dependent activator protein for secretion 2 isoform b OS=Mus musculus OX=10090 GN=Cadps2 PE=2 SV=1	0	249.136	44	44	102	36	1304
High	Q9DCD8	4139.7	3816.5	4477.6	4101.6	4443.9	3563.8	4110.3	4075.4	3930.3	4277.8	>tr|Q9DCD8|Q9DCD8_MOUSE Proteasome subunit alpha type OS=Mus musculus OX=10090 GN=Psma3 PE=2 SV=1	0	59.975	45	11	39	11	255
High	Q9JKY5	4001.9	3992.3	3992.6	4023.4	4066.1	4308	4010.1	4112.7	4246.8	4174.6	>sp|Q9JKY5|HIP1R_MOUSE Huntingtin-interacting protein 1-related protein OS=Mus musculus OX=10090 GN=Hip1r PE=1 SV=2	0	142.111	40	38	60	36	1068
High	H3BJY2	4143.1	4075.8	3933.7	3997.2	4075.4	4087	4131.3	4211.3	4288.9	3954.2	>tr|H3BJY2|H3BJY2_MOUSE Arf-GAP with SH3 domain, ANK repeat and PH domain-containing protein 1 OS=Mus musculus OX=10090 GN=Asap1 PE=1 SV=1	0	148.944	32	30	53	3	1144
High	P63037	3967.5	3923.6	4006.1	4111.6	4112	3800.5	4210.5	4447.2	3999	4295.8	>sp|P63037|DNJA1_MOUSE DnaJ homolog subfamily A member 1 OS=Mus musculus OX=10090 GN=Dnaja1 PE=1 SV=1 >tr|Q5NTY0|Q5NTY0_MOUSE DnaJ (Hsp40) homolog, subfamily A, member 1 OS=Mus musculus OX=10090 GN=Dnaja1 PE=1 SV=1	0	115.154	48	15	43	15	397
High	Q3U9Q8	4128.1	4220.7	3568.7	3876.5	3668.4	4250.5	4490.3	4164.3	4274.3	4182.7	>tr|Q3U9Q8|Q3U9Q8_MOUSE Actin-depolymerizing factor OS=Mus musculus OX=10090 GN=Gsn PE=2 SV=1	0	121.927	39	19	44	3	731
High	O35954	4208	3908.4	4176.6	4042.2	4158.5	4010.8	3979.2	4019.6	4129.8	4124.9	>sp|O35954|PITM1_MOUSE Membrane-associated phosphatidylinositol transfer protein 1 OS=Mus musculus OX=10090 GN=Pitpnm1 PE=1 SV=1	0	170.47	41	33	59	32	1243
High	Q8C1W9	3981.1	3798.6	4376.2	4172.6	4244.4	3546.8	4056.1	4218	4017.2	4322	>tr|Q8C1W9|Q8C1W9_MOUSE Uncharacterized protein OS=Mus musculus OX=10090 GN=Nap1l4 PE=2 SV=1	0	93.448	37	13	37	11	422
High	Q9D0R2	4061.5	3971.1	4119.4	4174.4	4147.5	3901.7	4039.2	4174.6	3999	4136.3	>sp|Q9D0R2|SYTC_MOUSE Threonine--tRNA ligase 1, cytoplasmic OS=Mus musculus OX=10090 GN=Tars1 PE=1 SV=2	0	134.623	43	28	50	26	722
High	P27612	4110.9	4242.1	3883.4	3942.6	3861.8	4484.2	4073.1	4002.3	4160.3	3957.7	>sp|P27612|PLAP_MOUSE Phospholipase A-2-activating protein OS=Mus musculus OX=10090 GN=Plaa PE=1 SV=4	0	146.89	43	27	55	27	794
High	Q5EBP8	4314.6	4298.6	3417.8	3706.4	3598.3	4887.5	4311.8	4018.6	4580.2	3567.2	>tr|Q5EBP8|Q5EBP8_MOUSE Helix-destabilizing protein OS=Mus musculus OX=10090 GN=Hnrnpa1 PE=1 SV=1	0	147.928	57	23	76	1	373
High	Q5BLK0	4186.6	3997.8	4160.7	4024.5	4041.2	3809.8	4180.3	4116.8	4126.5	4049.5	>tr|Q5BLK0|Q5BLK0_MOUSE 60S ribosomal protein L12 OS=Mus musculus OX=10090 GN=Rpl12 PE=1 SV=1 >sp|P35979|RL12_MOUSE 60S ribosomal protein L12 OS=Mus musculus OX=10090 GN=Rpl12 PE=1 SV=2	0	80.185	67	10	40	10	165
High	Q58ET1	3990.9	3956.4	4139.3	4145.2	4022.6	3902.7	4065	4208.3	4005.2	4178.5	>tr|Q58ET1|Q58ET1_MOUSE 60S ribosomal protein L7a OS=Mus musculus OX=10090 GN=Rpl7a PE=1 SV=1 >sp|P12970|RL7A_MOUSE 60S ribosomal protein L7a OS=Mus musculus OX=10090 GN=Rpl7a PE=1 SV=2	0	84.705	41	13	46	13	266
High	H3BL28	4070.5	3929.7	4166.2	3897.3	4105	4102.5	3973.5	4141.9	4111.3	4115.3	>tr|H3BL28|H3BL28_MOUSE Protein phosphatase 1, regulatory subunit 9A (Fragment) OS=Mus musculus OX=10090 GN=Ppp1r9a PE=1 SV=1	0	155.813	39	27	59	25	1042
High	P63054	3711	3949.9	3456	3837.6	3818.3	4438.7	4740.3	4117.8	4406	4079.8	>sp|P63054|PCP4_MOUSE Calmodulin regulator protein PCP4 OS=Mus musculus OX=10090 GN=Pcp4 PE=3 SV=2	0	60.75	45	4	47	4	62
High	A0A0R4J0Q5	4148.7	4060.6	3969.5	3905.1	4035.6	4243.9	4006.1	4080.5	4255.2	3776	>tr|A0A0R4J0Q5|A0A0R4J0Q5_MOUSE Lamin-B2 OS=Mus musculus OX=10090 GN=Lmnb2 PE=1 SV=1	0	186.244	56	29	67	25	615
High	Q99L45	3957.1	3810.1	4165.5	4121.9	4198.8	3788.6	3974.5	4187.8	4028.4	4243.5	>sp|Q99L45|IF2B_MOUSE Eukaryotic translation initiation factor 2 subunit 2 OS=Mus musculus OX=10090 GN=Eif2s2 PE=1 SV=1 >tr|Q3ULL5|Q3ULL5_MOUSE Eif2s2 protein OS=Mus musculus OX=10090 GN=Eif2s2 PE=1 SV=1	0	94.974	47	16	36	16	331
High	D3YXZ3	3913.1	3739.6	4345.5	4154	4243.6	3687	3914.9	4212.5	3877.5	4347.9	>tr|D3YXZ3|D3YXZ3_MOUSE Kinesin light chain OS=Mus musculus OX=10090 GN=Klc2 PE=1 SV=1	0	123.139	52	27	51	21	617
High	Q8BH44	4316.7	4273.6	3619.8	3864.4	3658.2	4572	4137.9	4077.8	4367.9	3520.1	>sp|Q8BH44|COR2B_MOUSE Coronin-2B OS=Mus musculus OX=10090 GN=Coro2b PE=1 SV=2	0	101.737	38	17	47	16	480
High	Q501J6	4096.9	4051.4	3838.8	3939	3917.4	4206.5	4078.5	4105	4125.5	3949.5	>sp|Q501J6|DDX17_MOUSE Probable ATP-dependent RNA helicase DDX17 OS=Mus musculus OX=10090 GN=Ddx17 PE=1 SV=1	0	133.059	43	26	61	17	650
High	Q8K1X5	4056.3	3904.7	4022.1	3954.5	4100.6	3871.5	4131.9	4062.9	4042.9	4102.3	>tr|Q8K1X5|Q8K1X5_MOUSE EH-domain containing 1 (Fragment) OS=Mus musculus OX=10090 GN=Ehd1 PE=2 SV=2	0	187.128	67	27	78	17	548
High	Q8K4Z3	4141.5	4147.3	3826.7	3857.4	3811	4414.1	4008.5	4106.3	4120.1	3802.8	>sp|Q8K4Z3|NNRE_MOUSE NAD(P)H-hydrate epimerase OS=Mus musculus OX=10090 GN=Naxe PE=1 SV=1	0	66.092	37	9	36	9	282
High	Q3U0V1	4188.7	4033	4080.8	3898.7	3986.5	3926.2	4024.8	4045.9	4073.2	3947	>sp|Q3U0V1|FUBP2_MOUSE Far upstream element-binding protein 2 OS=Mus musculus OX=10090 GN=Khsrp PE=1 SV=2	0	156.243	43	26	54	24	748
High	O88485	4079.4	4004.5	3937.9	3889.4	4056.8	4114.1	4012.8	4089.7	4055.1	3941.1	>sp|O88485|DC1I1_MOUSE Cytoplasmic dynein 1 intermediate chain 1 OS=Mus musculus OX=10090 GN=Dync1i1 PE=1 SV=2	0	143.477	46	21	57	1	628
High	G5E866	4126.3	3865.8	4215.4	4012.3	4105.6	3917.4	3920.1	3990.9	3993.3	3956.7	>tr|G5E866|G5E866_MOUSE Splicing factor 3B subunit 1 OS=Mus musculus OX=10090 GN=Sf3b1 PE=1 SV=1	0	134.267	31	25	46	25	1304
High	Q8VIJ6	4016.5	3898.9	3937.3	3957.7	4071	3922.3	3977.4	4138.3	4155.2	4000.2	>sp|Q8VIJ6|SFPQ_MOUSE Splicing factor, proline- and glutamine-rich OS=Mus musculus OX=10090 GN=Sfpq PE=1 SV=1	0	133.768	41	19	55	18	699
High	Q8VDJ3	3955.2	3821.4	4018.6	4031.8	4011.4	3921.7	4054	4139.4	3941	4133.7	>sp|Q8VDJ3|VIGLN_MOUSE Vigilin OS=Mus musculus OX=10090 GN=Hdlbp PE=1 SV=1 >tr|Q3U4Z7|Q3U4Z7_MOUSE Uncharacterized protein OS=Mus musculus OX=10090 GN=Hdlbp PE=1 SV=1	0	184.055	40	37	61	37	1268
High	Q9EPL8	4007.6	3936.7	3701.3	3803.1	3821	3968.5	4253	4092.2	4384.1	4025.2	>sp|Q9EPL8|IPO7_MOUSE Importin-7 OS=Mus musculus OX=10090 GN=Ipo7 PE=1 SV=2	0	139.352	26	22	50	22	1038
High	A0A087WQQ5	3832.3	3881.8	3967.6	3898.1	4036.8	3980.2	4126	4094.8	4093.3	4053.8	>tr|A0A087WQQ5|A0A087WQQ5_MOUSE Kinectin OS=Mus musculus OX=10090 GN=Ktn1 PE=1 SV=1	0	183.209	39	40	64	1	1275
High	Q9R0Q6	4254.3	4209.9	3738	3820.3	3770.8	4183.6	4198.8	4090.2	4135.2	3559.8	>sp|Q9R0Q6|ARC1A_MOUSE Actin-related protein 2/3 complex subunit 1A OS=Mus musculus OX=10090 GN=Arpc1a PE=1 SV=1	0	111.202	55	17	54	16	370
High	Q571A8	3967.1	4090	3866.3	3872.7	4012.2	4125.6	3959.8	3960.1	4046.3	4021.1	>tr|Q571A8|Q571A8_MOUSE MKIAA4040 protein (Fragment) OS=Mus musculus OX=10090 GN=Rapgef4 PE=2 SV=1	0	111.687	29	27	47	27	1035
High	F8SLQ1	3936.3	3935.3	3989.9	4028.9	3884.1	3912	3999.5	4105.6	4011.9	4100.9	>tr|F8SLQ1|F8SLQ1_MOUSE PEX5-related protein OS=Mus musculus OX=10090 GN=Pex5l PE=1 SV=1	0	135.905	52	26	52	3	650
High	E9Q2E4	3975.5	4076.2	3813.4	3922.1	3911.5	4107	4048.6	3882.8	4123	3985.4	>tr|E9Q2E4|E9Q2E4_MOUSE HECT domain E3 ubiquitin protein ligase 4 OS=Mus musculus OX=10090 GN=Hectd4 PE=1 SV=2	0	210.934	17	53	75	53	4418
High	Q8R5M8-4	3932.1	3746.2	4219.2	4053.2	4228.7	3932.5	3826	3905.5	3958.3	3979.6	>sp|Q8R5M8-4|CADM1_MOUSE Isoform 4 of Cell adhesion molecule 1 OS=Mus musculus OX=10090 GN=Cadm1	0	125.836	36	11	44	11	417
High	D3YXK2	3894.9	3710.6	4149.3	3957	4101.6	3770.1	3920	4110.7	3859	4264.6	>sp|D3YXK2|SAFB1_MOUSE Scaffold attachment factor B1 OS=Mus musculus OX=10090 GN=Safb PE=1 SV=2	0	128.199	26	20	41	12	937
High	Q9CR61	4011.2	3842.8	4062.3	4030.5	4074.9	3783.2	3972.8	3951.8	3917	4081.4	>sp|Q9CR61|NDUB7_MOUSE NADH dehydrogenase [ubiquinone] 1 beta subcomplex subunit 7 OS=Mus musculus OX=10090 GN=Ndufb7 PE=1 SV=3	0	85.004	62	10	54	10	137
High	Q8BJU0	3994	4070.1	3889.8	3878.6	3896.8	4174.9	3949.7	3979	3979.3	3886.5	>sp|Q8BJU0|SGTA_MOUSE Small glutamine-rich tetratricopeptide repeat-containing protein alpha OS=Mus musculus OX=10090 GN=Sgta PE=1 SV=2	0	78.249	35	12	37	12	315
High	A0A1L1STE4	4061.7	4032.4	3763.7	3794.6	3867.4	4226.1	4077	3971.9	4087.6	3812.2	>tr|A0A1L1STE4|A0A1L1STE4_MOUSE Interleukin enhancer-binding factor 3 OS=Mus musculus OX=10090 GN=Ilf3 PE=1 SV=1	0	114.226	36	25	45	22	908
High	Q4FJL0	4088.1	3861.6	4014.2	3772.5	3834.6	4064.4	3931.2	3894.6	4083.9	3995.9	>tr|Q4FJL0|Q4FJL0_MOUSE Rab10 OS=Mus musculus OX=10090 GN=Rab10 PE=1 SV=1 >sp|P61027|RAB10_MOUSE Ras-related protein Rab-10 OS=Mus musculus OX=10090 GN=Rab10 PE=1 SV=1	0	94.999	75	16	75	13	200
High	Q5SWU9	4024.7	3807.1	4030.9	3935.2	4013	3873.9	3923.7	3957.1	3966.4	3994.7	>sp|Q5SWU9|ACACA_MOUSE Acetyl-CoA carboxylase 1 OS=Mus musculus OX=10090 GN=Acaca PE=1 SV=1	0	160.222	21	35	60	34	2345
High	Q9QY76	3808.5	3533.6	4387.4	4318.2	4327.1	3134.2	3898.6	4127.5	3705.5	4243.4	>sp|Q9QY76|VAPB_MOUSE Vesicle-associated membrane protein-associated protein B OS=Mus musculus OX=10090 GN=Vapb PE=1 SV=3	0	78.601	50	11	43	10	243
High	Q6GQT9	4038.3	3779.5	3929.9	3979.4	3933	4042.2	3967	3896.8	4116.8	3791.3	>sp|Q6GQT9|NOMO1_MOUSE Nodal modulator 1 OS=Mus musculus OX=10090 GN=Nomo1 PE=1 SV=1	0	166.012	32	26	47	26	1214
High	Q9D8W5	4080.2	3845.2	3889.2	3785.6	3894.7	3775.2	4014.8	4024.2	4095.4	3973.2	>sp|Q9D8W5|PSD12_MOUSE 26S proteasome non-ATPase regulatory subunit 12 OS=Mus musculus OX=10090 GN=Psmd12 PE=1 SV=4	0	117.16	43	18	43	18	456
High	O70443	4113.6	4071.4	3623.9	3828.9	3784.6	4345.7	3953.6	3891.3	4118.6	3616.1	>sp|O70443|GNAZ_MOUSE Guanine nucleotide-binding protein G(z) subunit alpha OS=Mus musculus OX=10090 GN=Gnaz PE=1 SV=4 >tr|Q542R8|Q542R8_MOUSE Uncharacterized protein OS=Mus musculus OX=10090 GN=Gnaz PE=1 SV=1	0	133.099	46	15	53	15	355
High	Q3TD71	4033.5	4040.8	3697.5	3872.3	3776	4331.9	3844.2	3977.4	3898.1	3866.7	>tr|Q3TD71|Q3TD71_MOUSE Secretory carrier-associated membrane protein OS=Mus musculus OX=10090 GN=Scamp1 PE=1 SV=1 >sp|Q8K021|SCAM1_MOUSE Secretory carrier-associated membrane protein 1 OS=Mus musculus OX=10090 GN=Scamp1 PE=1 SV=1	0	79.897	26	5	38	5	338
High	Q9DCL9	3956	3910.7	3897.9	3949.7	3911.1	3821.8	3968.1	3904.6	4007.8	3893.6	>sp|Q9DCL9|PUR6_MOUSE Multifunctional protein ADE2 OS=Mus musculus OX=10090 GN=Paics PE=1 SV=4	0	96.123	42	15	41	15	425
High	Q9D5V5	3914.5	3827.9	4030	3906.9	3974.5	3735.7	3924.1	4027.7	3903.4	3943.8	>sp|Q9D5V5|CUL5_MOUSE Cullin-5 OS=Mus musculus OX=10090 GN=Cul5 PE=1 SV=3 >tr|Q2M4H5|Q2M4H5_MOUSE Cullin 5 OS=Mus musculus OX=10090 GN=Cul5 PE=3 SV=1	0	145.699	36	27	53	27	780
High	A0A0R4J094	3854.7	3623.1	4479.5	4130.8	4281.5	3342.7	3743.4	3858.8	3660.2	4107.9	>tr|A0A0R4J094|A0A0R4J094_MOUSE Fumarylacetoacetate hydrolase domain-containing 2A OS=Mus musculus OX=10090 GN=Fahd2a PE=1 SV=1	0	119.992	56	14	42	14	313
High	Q0VB06	4159	4114.6	3634.8	3757.3	3656.5	4246.3	3968.6	3812.8	4150.2	3575.1	>tr|Q0VB06|Q0VB06_MOUSE NECAP endocytosis associated 1 OS=Mus musculus OX=10090 GN=Necap1 PE=1 SV=1 >sp|Q9CR95|NECP1_MOUSE Adaptin ear-binding coat-associated protein 1 OS=Mus musculus OX=10090 GN=Necap1 PE=1 SV=2	0	54.999	42	7	25	7	275
High	Q61885	3610.5	3773.6	4236.9	3928	3894.9	3801.5	3792.3	3933.7	3728.7	4213.1	>sp|Q61885|MOG_MOUSE Myelin-oligodendrocyte glycoprotein OS=Mus musculus OX=10090 GN=Mog PE=1 SV=1	0	78.411	36	11	43	11	246
High	B2RSY3	3769.8	3572.6	4571.3	4237.5	4271.4	3249.2	3634.3	3848.1	3473.5	4276.6	>tr|B2RSY3|B2RSY3_MOUSE Hepatocyte cell adhesion molecule OS=Mus musculus OX=10090 GN=Hepacam PE=1 SV=1 >sp|Q640R3|HECAM_MOUSE Hepatocyte cell adhesion molecule OS=Mus musculus OX=10090 GN=Hepacam PE=1 SV=2	0	97.452	37	13	43	13	418
High	F8WJ64	3820.3	4324.9	3108.9	3595.9	3323.4	4680.3	4276.6	3767.3	4468.7	3487.4	>tr|F8WJ64|F8WJ64_MOUSE Acyl carrier protein (Fragment) OS=Mus musculus OX=10090 GN=Ndufab1 PE=1 SV=1	0	55.896	28	5	33	5	128
High	Q64487	3785.9	3808.9	3797.5	3800.3	3813.4	3950.5	3961.1	3978.1	4043.7	3914.1	>sp|Q64487|PTPRD_MOUSE Receptor-type tyrosine-protein phosphatase delta OS=Mus musculus OX=10090 GN=Ptprd PE=1 SV=3	0	262.019	34	42	87	28	1912
High	Q811P8	3916.5	3777	3795.3	3741	3811.7	3846.7	3915.7	4013.6	4033.2	3912.1	>sp|Q811P8|RHG32_MOUSE Rho GTPase-activating protein 32 OS=Mus musculus OX=10090 GN=Arhgap32 PE=1 SV=2	0	162.908	24	33	55	32	2089
High	Q6A065	3770.3	3666.2	3872.4	3884.2	3885.7	3726	3929.4	3949.6	3865.2	4091.4	>sp|Q6A065|CE170_MOUSE Centrosomal protein of 170 kDa OS=Mus musculus OX=10090 GN=Cep170 PE=1 SV=2	0	126.029	26	29	52	28	1588
High	A2AFQ2	3962.6	4048.2	3690.2	3748.3	3699.5	4253.3	3765.2	3890.7	3853.3	3722.7	>tr|A2AFQ2|A2AFQ2_MOUSE 3-hydroxyacyl-CoA dehydrogenase type-2 OS=Mus musculus OX=10090 GN=Hsd17b10 PE=1 SV=1	0	124.892	60	13	47	13	271
High	E9QK41	3893.6	3734.1	3962.6	3898.5	4040.6	3818.6	3777.6	3903.6	3727.4	3866.1	>tr|E9QK41|E9QK41_MOUSE Actin-binding LIM protein 1 OS=Mus musculus OX=10090 GN=Ablim1 PE=1 SV=1	0	108.686	31	22	43	20	861
High	A5GZX3	3668.7	3885.9	3902.7	3761.2	3879.8	3817.7	4153.1	3785	3853.9	3914.3	>tr|A5GZX3|A5GZX3_MOUSE Lactoylglutathione lyase OS=Mus musculus OX=10090 GN=Glo1 PE=1 SV=1 >sp|Q9CPU0|LGUL_MOUSE Lactoylglutathione lyase OS=Mus musculus OX=10090 GN=Glo1 PE=1 SV=3	0	61.619	36	7	31	7	184
High	Q9CQR4	3808.8	3901.4	3848.2	3903.9	3960.6	4042.7	3683.8	3888.9	3735.5	3825.8	>sp|Q9CQR4|ACO13_MOUSE Acyl-coenzyme A thioesterase 13 OS=Mus musculus OX=10090 GN=Acot13 PE=1 SV=1 >tr|Q4VA32|Q4VA32_MOUSE Thioesterase superfamily member 2 OS=Mus musculus OX=10090 GN=Acot13 PE=1 SV=1	0	68.449	66	6	44	6	140
High	Q9CZU5	3817.5	3663.2	4095.4	3949.6	3975.2	3597.9	3733.9	3892.9	3847.7	3989.3	>tr|Q9CZU5|Q9CZU5_MOUSE Phenylalanyl-tRNA synthetase beta subunit OS=Mus musculus OX=10090 GN=Farsb PE=2 SV=1	0	113.8	47	24	45	24	589
High	Q3UPJ8	3670.2	3818.5	3739.6	3903.3	3814.9	3891.8	3873.8	3964.8	3983.9	3869.2	>tr|Q3UPJ8|Q3UPJ8_MOUSE HATPase_c domain-containing protein OS=Mus musculus OX=10090 GN=Trap1 PE=2 SV=1	0	153.323	48	28	64	27	706
High	O08585	3921.4	3841.5	4040.4	3868.1	3976.9	3497.3	3819.8	3848.2	3764.5	3873.2	>sp|O08585|CLCA_MOUSE Clathrin light chain A OS=Mus musculus OX=10090 GN=Clta PE=1 SV=2	0	45.842	32	13	35	2	235
High	Q8R5L1	3863.7	3625.6	4080.8	3985.7	4093.5	3458.9	3703.3	3887.8	3736	3964.7	>tr|Q8R5L1|Q8R5L1_MOUSE Complement component 1 Q subcomponent-binding protein, mitochondrial OS=Mus musculus OX=10090 GN=C1qbp PE=1 SV=1	0	92.428	42	8	47	8	279
High	A0A3B2WDD2	3827.4	3651	3740.8	3825.5	3759.6	3872.2	3952.4	4034.6	3905.1	3800.9	>tr|A0A3B2WDD2|A0A3B2WDD2_MOUSE Ribosomal protein OS=Mus musculus OX=10090 GN=Rpl10a PE=1 SV=1	0	77.87	46	9	38	9	190
High	A2AWI7	3791	3977.8	3632.8	3743.2	3689.9	4136.8	3890.5	3867.2	3926.6	3678.9	>tr|A2AWI7|A2AWI7_MOUSE Endophilin-B2 OS=Mus musculus OX=10090 GN=Sh3glb2 PE=1 SV=1	0	94.089	43	16	52	1	404
High	Q91Z67	3847.5	3787.1	3808.3	3675.1	3748.9	3982	3874.6	3861.5	3861.1	3872.4	>sp|Q91Z67|SRGP2_MOUSE SLIT-ROBO Rho GTPase-activating protein 2 OS=Mus musculus OX=10090 GN=Srgap2 PE=1 SV=2	0	148.038	35	25	51	24	1071
High	Q99L04	3669.7	3681.1	4033.5	3894.2	3897.7	3632.8	3730.2	3860.9	3596.6	4101.8	>sp|Q99L04|DHRS1_MOUSE Dehydrogenase/reductase SDR family member 1 OS=Mus musculus OX=10090 GN=Dhrs1 PE=1 SV=1	0	70.838	53	14	33	14	313
High	P62192	3787.9	3564.6	3973.7	3840.5	3957.4	3533.4	3829.8	3807.9	3819	3907.8	>sp|P62192|PRS4_MOUSE 26S proteasome regulatory subunit 4 OS=Mus musculus OX=10090 GN=Psmc1 PE=1 SV=1 >tr|Q542I9|Q542I9_MOUSE AAA domain-containing protein OS=Mus musculus OX=10090 GN=Psmc1 PE=1 SV=1	0	140.039	57	21	58	20	440
High	Q61330	3903.9	3805.5	3787.1	3878.3	3740.5	4038.5	3790.2	3652.3	3760.1	3642.3	>sp|Q61330|CNTN2_MOUSE Contactin-2 OS=Mus musculus OX=10090 GN=Cntn2 PE=1 SV=2	0	148.349	35	25	54	25	1040
High	Q3UUI3	3884.1	3817.8	3597.6	3740.4	3703.1	4014.4	3878.2	3760.1	3803.6	3753.2	>sp|Q3UUI3|THEM4_MOUSE Acyl-coenzyme A thioesterase THEM4 OS=Mus musculus OX=10090 GN=Them4 PE=1 SV=1	0	76.048	39	7	38	7	230
High	Q8CGF6	4028.9	3970	3282.5	3581.5	3470.1	4241.7	3875.3	3846.1	4207.2	3433.3	>sp|Q8CGF6|WDR47_MOUSE WD repeat-containing protein 47 OS=Mus musculus OX=10090 GN=Wdr47 PE=1 SV=2	0	153.646	42	28	52	28	920
High	Q3V3R1	3968.9	3832.3	3633.5	3698.8	3739.6	3971.8	3729.5	3806.4	3913.5	3613.3	>sp|Q3V3R1|C1TM_MOUSE Monofunctional C1-tetrahydrofolate synthase, mitochondrial OS=Mus musculus OX=10090 GN=Mthfd1l PE=1 SV=2	0	148.174	46	33	56	33	977
High	Q9QYA2	3795.1	3804.2	3707.9	3770.4	3754.5	3949.6	3754.3	3828.5	3814.5	3701.4	>sp|Q9QYA2|TOM40_MOUSE Mitochondrial import receptor subunit TOM40 homolog OS=Mus musculus OX=10090 GN=Tomm40 PE=1 SV=3	0	89.516	35	9	38	9	361
High	Q8BUM1	3879	3651.3	3769.6	3776.9	3856.8	3669.1	3754.4	3877.2	3708.6	3895.6	>tr|Q8BUM1|Q8BUM1_MOUSE TAR DNA-binding protein 43 OS=Mus musculus OX=10090 GN=Tardbp PE=2 SV=1	0	96.57	54	13	36	13	301
High	F6V2U0	3852.6	3698.1	3669	3696.3	3778.2	3923.5	3833.6	3786.4	3953.6	3646	>tr|F6V2U0|F6V2U0_MOUSE Phosphatidylinositol-3,4-bisphosphate 4-phosphatase OS=Mus musculus OX=10090 GN=Inpp4a PE=1 SV=1	0	187.087	49	33	63	33	939
High	Q3UIT2	3837.8	3900.8	3521.9	3660.8	3557.7	3957.3	3862.7	3852.1	3921	3630.9	>tr|Q3UIT2|Q3UIT2_MOUSE COP9 signalosome complex subunit 6 OS=Mus musculus OX=10090 GN=Cops6 PE=1 SV=1 >sp|O88545|CSN6_MOUSE COP9 signalosome complex subunit 6 OS=Mus musculus OX=10090 GN=Cops6 PE=1 SV=1	0	98.002	47	11	46	11	324
High	Q544I1	3855.5	3747.5	3694.3	3618.2	3684.5	3784.2	3840.3	3872.8	3808.9	3796.4	>tr|Q544I1|Q544I1_MOUSE N-myc downstream-regulated gene 3 protein OS=Mus musculus OX=10090 GN=Ndrg3 PE=1 SV=1 >sp|Q9QYF9|NDRG3_MOUSE Protein NDRG3 OS=Mus musculus OX=10090 GN=Ndrg3 PE=1 SV=1	0	117.24	50	13	49	12	375
High	Q6PHS9	3706.4	3481.9	3972.9	3873.9	3931.7	3524.3	3766	3741.5	3764.1	3831.1	>tr|A0A411ACX9|A0A411ACX9_MOUSE Voltage-dependent calcium channel alpha2/delta-2 transcript variant 2 OS=Mus musculus OX=10090 GN=Cacna2d2 PE=2 SV=1 >sp|Q6PHS9|CA2D2_MOUSE Voltage-dependent calcium channel subunit alpha-2/delta-2 OS=Mus musculus OX=10090 GN=Cacna2d2 PE=1 SV=1	0	111.447	25	23	41	1	1154
High	Q9CYH2	3968	3799.9	3787.9	3967.2	3950.3	3896.6	3576.2	3575.2	3522	3536.6	>sp|Q9CYH2|PXL2A_MOUSE Peroxiredoxin-like 2A OS=Mus musculus OX=10090 GN=Prxl2a PE=1 SV=2	0	78.788	34	13	40	13	218
High	P62830	3696.1	3565.7	3738.6	3645.8	3709.6	3777.6	3763.6	3845	3864.7	3929.8	>sp|P62830|RL23_MOUSE 60S ribosomal protein L23 OS=Mus musculus OX=10090 GN=Rpl23 PE=1 SV=1	0	70.99	69	9	34	9	140
High	Q3UYN2	3783.6	3829.6	4066.8	3775	3820.7	3449.4	3670.9	3761.9	3671.6	3681.3	>tr|Q3UYN2|Q3UYN2_MOUSE Copine-6 OS=Mus musculus OX=10090 GN=Cpne6 PE=1 SV=1	0	103.979	44	20	46	19	556
High	B2RUC7	3759.7	3677	3773.9	3737.9	3652.6	3768.6	3806.5	3757.6	3826.8	3695.2	>tr|B2RUC7|B2RUC7_MOUSE Serine/threonine kinase receptor associated protein OS=Mus musculus OX=10090 GN=Strap PE=1 SV=1 >sp|Q9Z1Z2|STRAP_MOUSE Serine-threonine kinase receptor-associated protein OS=Mus musculus OX=10090 GN=Strap PE=1 SV=2	0	122.255	55	16	48	16	350
High	Q61696	3280.3	3508.6	4242.9	3700.6	4065.2	3426.6	3679.1	3839.3	3539.9	4126.8	>sp|Q61696|HS71A_MOUSE Heat shock 70 kDa protein 1A OS=Mus musculus OX=10090 GN=Hspa1a PE=1 SV=2 >tr|Q3TU85|Q3TU85_MOUSE Hspa1b protein OS=Mus musculus OX=10090 GN=Hspa1b PE=1 SV=1	0	173.651	54	26	101	1	641
High	Q9QYB1	3651.8	3550.6	3712.4	3716.1	3710.7	3573.6	3849.9	3897.7	3853.9	3874.7	>sp|Q9QYB1|CLIC4_MOUSE Chloride intracellular channel protein 4 OS=Mus musculus OX=10090 GN=Clic4 PE=1 SV=3 >tr|Q543N5|Q543N5_MOUSE Chloride intracellular channel protein OS=Mus musculus OX=10090 GN=Clic4 PE=1 SV=1	0	116.521	64	15	39	14	253
High	P14148	3668.2	3622.1	3603.3	3705.4	3640.7	3570.7	3912.7	3873.6	3950.1	3805.2	>sp|P14148|RL7_MOUSE 60S ribosomal protein L7 OS=Mus musculus OX=10090 GN=Rpl7 PE=1 SV=2 >tr|Q5M9N8|Q5M9N8_MOUSE Ribosomal protein L7 OS=Mus musculus OX=10090 GN=Rpl7 PE=1 SV=1	0	78.48	51	16	40	16	270
High	Q9CZW4	3937.3	3761.4	4029.1	3817.9	3855	3801	3521.9	3385.5	3656.3	3500.8	>sp|Q9CZW4|ACSL3_MOUSE Fatty acid CoA ligase Acsl3 OS=Mus musculus OX=10090 GN=Acsl3 PE=1 SV=2	0	138.698	41	22	47	21	720
High	A2AVJ7	3490.1	3501.8	3601.2	3731.6	3616.3	3518.4	3827.9	4034.3	3857.8	4077.6	>tr|A2AVJ7|A2AVJ7_MOUSE Ribosome-binding protein 1 OS=Mus musculus OX=10090 GN=Rrbp1 PE=1 SV=1	0	153.826	27	34	52	34	1464
High	G3X9V4	3780.3	3831.5	3388.3	3575.3	3550.8	3935.7	3792.7	3816.1	3987.8	3574.4	>tr|G3X9V4|G3X9V4_MOUSE Glutamate receptor OS=Mus musculus OX=10090 GN=Grin2b PE=1 SV=1	0	111.979	23	22	41	20	1482
High	Q6NZD2	3617.1	3608.9	3903.6	3882.5	3952.8	3457	3559.6	3765.5	3505.8	3904	>tr|Q6NZD2|Q6NZD2_MOUSE Sorting nexin-1 OS=Mus musculus OX=10090 GN=Snx1 PE=1 SV=1	0	103.692	38	19	45	17	521
High	F8VPN7	3789.8	3622.7	3757.1	3724.8	3721.7	3702.3	3767.9	3617.2	3737.5	3674.2	>tr|F8VPN7|F8VPN7_MOUSE Dedicator of cytokinesis protein 9 OS=Mus musculus OX=10090 GN=Dock9 PE=1 SV=1	0	179.242	26	38	50	36	2113
High	P32067	3712.3	3634.2	3676.2	3636	3676	3609.4	3782.3	3762.5	3958.5	3645.1	>sp|P32067|LA_MOUSE Lupus La protein homolog OS=Mus musculus OX=10090 GN=Ssb PE=1 SV=1 >tr|Q564E6|Q564E6_MOUSE Ssb protein OS=Mus musculus OX=10090 GN=Ssb PE=1 SV=1	0	84.063	43	19	37	19	415
High	O70325	3841	3828.7	3578.3	3762.7	3637.7	3667.7	3745.9	3759.9	3643.3	3614.9	>sp|O70325|GPX4_MOUSE Phospholipid hydroperoxide glutathione peroxidase OS=Mus musculus OX=10090 GN=Gpx4 PE=1 SV=4	0	69.883	52	11	43	11	197
High	Q49S98	3710	3651	3773.4	3596.4	3865.8	3667.9	3676.8	3636.5	3669.3	3807.6	>tr|Q49S98|Q49S98_MOUSE Vasicular inhibitory amino acid transporter 10D OS=Mus musculus OX=10090 GN=Slc32a1 PE=2 SV=1 >sp|O35633|VIAAT_MOUSE Vesicular inhibitory amino acid transporter OS=Mus musculus OX=10090 GN=Slc32a1 PE=1 SV=3	0	103.804	30	13	44	13	525
High	Q80V08	3702.5	3674	3440.5	3709.2	3498.4	3989.3	3693.6	3814	3883.5	3618	>tr|Q80V08|Q80V08_MOUSE 60S ribosomal protein L17 (Fragment) OS=Mus musculus OX=10090 GN=Rpl17 PE=2 SV=1	0	59.524	36	6	43	6	194
High	Q9CX34	3553	3939.8	3602.3	3698	3565.6	3914.5	3624.4	3792.2	3626	3707	>sp|Q9CX34|SGT1_MOUSE Protein SGT1 homolog OS=Mus musculus OX=10090 GN=Sugt1 PE=1 SV=3	0	93.887	57	17	39	17	336
High	Q4VA29	3695.8	3683.3	3772.6	3656.2	3739.5	3563.5	3677.8	3748	3767.2	3708.2	>tr|Q4VA29|Q4VA29_MOUSE RNA transcription, translation and transport factor protein OS=Mus musculus OX=10090 GN=Rtraf PE=1 SV=1 >sp|Q9CQE8|RTRAF_MOUSE RNA transcription, translation and transport factor protein OS=Mus musculus OX=10090 GN=RTRAF PE=1 SV=1	0	83.417	53	12	35	12	244
High	Q545R0	3597.6	3561.1	3920.4	3780.4	3877.7	3378.5	3648	3795.7	3575.8	3864.2	>tr|Q545R0|Q545R0_MOUSE Catenin (Cadherin associated protein), alpha 1 OS=Mus musculus OX=10090 GN=Ctnna1 PE=1 SV=1 >sp|P26231|CTNA1_MOUSE Catenin alpha-1 OS=Mus musculus OX=10090 GN=Ctnna1 PE=1 SV=1	0	182.762	48	35	72	25	906
High	Q9CZ44	3589.4	3617	3618.2	3638.5	3714.2	3726.4	3789.3	3756.5	3751.9	3737.5	>sp|Q9CZ44|NSF1C_MOUSE NSFL1 cofactor p47 OS=Mus musculus OX=10090 GN=Nsfl1c PE=1 SV=1	0	123.899	62	21	52	21	370
High	Q3U6W4	3618.1	3580.4	3842.5	3698.8	3817.2	3493.8	3685.6	3766.1	3619.5	3799.5	>tr|Q3U6W4|Q3U6W4_MOUSE Heme oxygenase OS=Mus musculus OX=10090 GN=Hmox2 PE=2 SV=1	0	121.677	50	16	42	16	315
High	Q3UHW9	3620	3406.1	3787.9	3781.3	3861.7	3397.3	3760.8	3719.9	3697.7	3823.3	>tr|Q3UHW9|Q3UHW9_MOUSE ADF-H domain-containing protein OS=Mus musculus OX=10090 GN=Cfl2 PE=1 SV=1 >sp|P45591|COF2_MOUSE Cofilin-2 OS=Mus musculus OX=10090 GN=Cfl2 PE=1 SV=1	0	77.959	77	16	55	13	166
High	G3UXL2	3604.5	3548.3	3928.5	3838.2	3819.4	3316.5	3657.4	3835.2	3643.3	3637.6	>tr|G3UXL2|G3UXL2_MOUSE Ribose-phosphate diphosphokinase OS=Mus musculus OX=10090 GN=Prps1l3 PE=3 SV=1	0	81.788	54	14	37	6	318
High	Q3UHB1	3746.1	3667.1	3899.9	3743.9	3734.6	3639.2	3594.9	3599.8	3688.3	3507.2	>sp|Q3UHB1|NT5D3_MOUSE 5'-nucleotidase domain-containing protein 3 OS=Mus musculus OX=10090 GN=Nt5dc3 PE=1 SV=1	0	99.933	35	18	39	18	546
High	P70349	3869.1	4212.8	3103.6	3042.4	3081	4804.7	3935	3494.5	4216.4	3060.8	>sp|P70349|HINT1_MOUSE Adenosine 5'-monophosphoramidase HINT1 OS=Mus musculus OX=10090 GN=Hint1 PE=1 SV=3	0	105.064	79	8	36	8	126
High	O35927	3679.9	3584.8	3793.6	3552.3	3723.8	3869.1	3563.6	3653.1	3762.5	3610.2	>sp|O35927|CTND2_MOUSE Catenin delta-2 OS=Mus musculus OX=10090 GN=Ctnnd2 PE=1 SV=1	0	157.559	35	31	54	31	1247
High	D3Z041	3716.4	3716.6	3405.8	3559	3533.5	4085.6	3774.6	3666.5	3783.6	3515.2	>tr|D3Z041|D3Z041_MOUSE Arachidonate--CoA ligase OS=Mus musculus OX=10090 GN=Acsl1 PE=1 SV=1	0	120.984	42	25	47	24	699
High	Q5SVF7	3489.9	3730	4195.5	3517.9	3761	3368.5	3667.4	3724.3	3589.7	3663.7	>tr|Q5SVF7|Q5SVF7_MOUSE NIPSNAP domain-containing protein OS=Mus musculus OX=10090 GN=Nipsnap1 PE=1 SV=1 >sp|O55125|NIPS1_MOUSE Protein NipSnap homolog 1 OS=Mus musculus OX=10090 GN=Nipsnap1 PE=1 SV=1	0	61.742	49	10	33	10	284
High	P99027	3512.2	3352.8	3844.3	3828.6	3899.4	3123.9	3632.5	3899.4	3511.3	4096.9	>sp|P99027|RLA2_MOUSE 60S acidic ribosomal protein P2 OS=Mus musculus OX=10090 GN=Rplp2 PE=1 SV=3	0	76.898	81	9	34	9	115
High	Q3TQ49	3668.4	3673.1	3546.5	3651.2	3601.1	3758.1	3717.1	3765	3674	3567.5	>tr|Q3TQ49|Q3TQ49_MOUSE Uncharacterized protein OS=Mus musculus OX=10090 GN=Stam PE=1 SV=1 >sp|P70297|STAM1_MOUSE Signal transducing adapter molecule 1 OS=Mus musculus OX=10090 GN=Stam PE=1 SV=3	0	105.446	35	16	40	14	548
High	O09111	3745.7	3617.5	3845.8	3691.8	3803.9	3471.9	3573.2	3674.2	3510.2	3660.1	>sp|O09111|NDUBB_MOUSE NADH dehydrogenase [ubiquinone] 1 beta subcomplex subunit 11, mitochondrial OS=Mus musculus OX=10090 GN=Ndufb11 PE=1 SV=2	0	47.523	38	5	29	5	151
High	A0A3B2W864	3647.7	3445.6	3740.7	3625.3	3653.5	3310.7	3776.5	3763.2	3747.8	3855.5	>tr|A0A3B2W864|A0A3B2W864_MOUSE Predicted gene, 49804 OS=Mus musculus OX=10090 GN=Gm49804 PE=3 SV=1	0	99.351	54	16	47	0	287
High	E0CZ78	3753.8	3618	3647.7	3541.7	3668.1	3781.6	3573.1	3630.8	3653.9	3599.5	>tr|E0CZ78|E0CZ78_MOUSE Serine/threonine-protein phosphatase OS=Mus musculus OX=10090 GN=Ppp3cb PE=1 SV=1	0	180.979	56	25	114	16	524
High	E9PVD2	4661.7	6139.1	5426.4	5573.7	4797	4868.8	1437.1	1174.6	1099.8	1288.5	>tr|E9PVD2|E9PVD2_MOUSE Inter alpha-trypsin inhibitor, heavy chain 4 OS=Mus musculus OX=10090 GN=Itih4 PE=1 SV=1	0	113.425	32	25	48	1	941
High	B9EKE9	3660	3489.5	3883.1	3631.4	3785.6	3502.8	3496.4	3659.5	3578.9	3720.4	>tr|B9EKE9|B9EKE9_MOUSE RNA helicase OS=Mus musculus OX=10090 GN=Ddx3x PE=2 SV=1	0	147.757	44	29	59	5	661
High	Q5DQR4	3637.3	3631.3	3553.6	3578.2	3683.6	3655.5	3677.4	3696.4	3692	3588.5	>sp|Q5DQR4|STB5L_MOUSE Syntaxin-binding protein 5-like OS=Mus musculus OX=10090 GN=Stxbp5l PE=1 SV=1	0	144.652	32	24	49	2	1185
High	Q91XL9	3614.3	3420.7	3905	3634.7	3788.5	3350.4	3643.1	3711.3	3553.3	3709.5	>sp|Q91XL9|OSBL1_MOUSE Oxysterol-binding protein-related protein 1 OS=Mus musculus OX=10090 GN=Osbpl1a PE=1 SV=2	0	100.954	18	14	33	13	950
High	Q9CZT8	3667.4	3695.1	3830	3557.4	3733.1	3565.3	3576.5	3583.7	3413	3585.7	>sp|Q9CZT8|RAB3B_MOUSE Ras-related protein Rab-3B OS=Mus musculus OX=10090 GN=Rab3b PE=1 SV=1 >tr|Q0PD62|Q0PD62_MOUSE Ras-related protein Rab-3 OS=Mus musculus OX=10090 GN=Rab3b PE=1 SV=1	0	118.285	63	13	114	8	219
High	Q3TLE2	3664	3330	3573.4	3581.5	3556.5	3561.6	3674.8	3780.4	3643.2	3807.6	>tr|Q3TLE2|Q3TLE2_MOUSE PH domain-containing protein OS=Mus musculus OX=10090 GN=Fermt2 PE=1 SV=1 >sp|Q8CIB5|FERM2_MOUSE Fermitin family homolog 2 OS=Mus musculus OX=10090 GN=Fermt2 PE=1 SV=1	0	118.158	33	23	47	17	680
High	Q8VCT3	3664	3434.6	3728.5	3512	3764.2	3594.6	3681.5	3460.5	3665.5	3639.1	>sp|Q8VCT3|AMPB_MOUSE Aminopeptidase B OS=Mus musculus OX=10090 GN=Rnpep PE=1 SV=2	0	125.578	44	22	50	22	650
High	A0A087WQG6	3600.5	3568.6	3747.6	3546.1	3735.7	3583.3	3615.6	3565.1	3595.6	3581.2	>tr|A0A087WQG6|A0A087WQG6_MOUSE Regulator of G-protein-signaling 6 OS=Mus musculus OX=10090 GN=Rgs6 PE=1 SV=2	0	111.017	39	18	51	15	465
High	Q922Q1	3473.1	3516.9	3954.2	3647.3	3880	3561.6	3423.8	3601.7	3431.6	3648.5	>sp|Q922Q1|MARC2_MOUSE Mitochondrial amidoxime reducing component 2 OS=Mus musculus OX=10090 GN=Mtarc2 PE=1 SV=1	0	82.741	44	13	42	13	338
High	A0A286YCI8	3592.8	3531.6	3834.9	3785	3828.6	3471.6	3429.2	3551.3	3496.3	3615.5	>tr|A0A286YCI8|A0A286YCI8_MOUSE Sorbin and SH3 domain-containing protein 1 OS=Mus musculus OX=10090 GN=Sorbs1 PE=1 SV=1	0	125.482	27	28	50	6	1290
High	P24472	3623.2	3665.8	3362	3572.2	3500.7	3934.5	3661.6	3579.9	3739.7	3406.9	>sp|P24472|GSTA4_MOUSE Glutathione S-transferase A4 OS=Mus musculus OX=10090 GN=Gsta4 PE=1 SV=3	0	46.069	37	10	32	10	222
High	Q3TFP8	3370.1	3403.2	3782.2	3794.2	3808.9	3424.3	3428.4	3742	3392.1	3882.2	>tr|Q3TFP8|Q3TFP8_MOUSE Cytochrome b5 heme-binding domain-containing protein OS=Mus musculus OX=10090 GN=Pgrmc1 PE=2 SV=1	0	66.61	54	10	44	8	175
High	Q8R1B4	3548.8	3542.5	3777.5	3590.4	3723.7	3346.1	3619.5	3613.3	3512.9	3749.8	>sp|Q8R1B4|EIF3C_MOUSE Eukaryotic translation initiation factor 3 subunit C OS=Mus musculus OX=10090 GN=Eif3c PE=1 SV=1	0	109.072	31	24	45	24	911
High	Q8VCW8	3551.7	3444.8	3865.2	3676.4	3771.8	3516.3	3473.5	3471.8	3518.2	3721.2	>sp|Q8VCW8|ACSF2_MOUSE Medium-chain acyl-CoA ligase ACSF2, mitochondrial OS=Mus musculus OX=10090 GN=Acsf2 PE=1 SV=1	0	121.714	39	18	45	18	615
High	O88741	3629.4	3780.2	3376.2	3627.2	3518.3	3654.5	3588.3	3616.3	3634.5	3558.6	>sp|O88741|GDAP1_MOUSE Ganglioside-induced differentiation-associated protein 1 OS=Mus musculus OX=10090 GN=Gdap1 PE=1 SV=1	0	56.909	45	13	40	12	358
High	Q62418	3826.7	3764.7	3191.1	3317	3181.9	4212.2	3738.1	3549.2	3844.3	3293.7	>sp|Q62418|DBNL_MOUSE Drebrin-like protein OS=Mus musculus OX=10090 GN=Dbnl PE=1 SV=2	0	109.919	45	15	41	15	436
High	Q3UZG4	3642.3	3554.8	3471.8	3543.1	3461.1	3718.9	3644.7	3597.7	3676.8	3589.9	>tr|Q3UZG4|Q3UZG4_MOUSE Aminoacyl tRNA synthase complex-interacting multifunctional protein 1 OS=Mus musculus OX=10090 GN=Aimp1 PE=1 SV=1	0	112.951	73	17	41	17	319
High	Q91VE0	3547.3	3617.8	3339.8	3382.9	3424.3	3917.3	3634.4	3501.7	3748.1	3555.5	>sp|Q91VE0|S27A4_MOUSE Long-chain fatty acid transport protein 4 OS=Mus musculus OX=10090 GN=Slc27a4 PE=1 SV=1	0	147.766	45	22	52	21	643
High	Q5H8C4	3493.9	3537	3521.3	3528.2	3579.9	3638.9	3539.6	3604	3635.4	3536.3	>sp|Q5H8C4|VP13A_MOUSE Vacuolar protein sorting-associated protein 13A OS=Mus musculus OX=10090 GN=Vps13a PE=1 SV=1	0	171.789	17	41	58	41	3166
High	Q60634	3535.2	3509.2	3589.1	3557.4	3619.8	3518.2	3594.6	3608.1	3549.6	3499.6	>sp|Q60634|FLOT2_MOUSE Flotillin-2 OS=Mus musculus OX=10090 GN=Flot2 PE=1 SV=2	0	134.989	54	22	49	22	428
High	Q99MR8	3522.4	3554.5	3618	3653.5	3588.5	3490.7	3526.1	3507.1	3532.7	3586.2	>sp|Q99MR8|MCCA_MOUSE Methylcrotonoyl-CoA carboxylase subunit alpha, mitochondrial OS=Mus musculus OX=10090 GN=Mccc1 PE=1 SV=2	0	175.965	53	26	55	26	717
High	E9Q852	3633	3334.7	3625.4	3514.4	3647.6	3410	3486	3653	3610.3	3647.9	>tr|E9Q852|E9Q852_MOUSE Afadin OS=Mus musculus OX=10090 GN=Afdn PE=1 SV=2	0	135.199	24	29	47	29	1805
High	P32020	3731	3488.1	3877.6	3667.5	3683.8	3279.2	3402.8	3448.2	3469	3509.9	>sp|P32020|SCP2_MOUSE Sterol carrier protein 2 OS=Mus musculus OX=10090 GN=Scp2 PE=1 SV=3	0	69.159	18	10	35	10	547
High	Q3THJ6	3518.4	3472	3519.4	3594	3542.4	3441.2	3582.6	3749.2	3563.9	3571.7	>tr|Q3THJ6|Q3THJ6_MOUSE Ribosomal_L16 domain-containing protein OS=Mus musculus OX=10090 PE=2 SV=1	0	84.342	46	10	36	10	214
High	H7BX95	3565.1	3544.2	3388	3530	3473.9	3821	3509.3	3569.3	3575.3	3546.2	>tr|H7BX95|H7BX95_MOUSE Serine/arginine-rich splicing factor 1 OS=Mus musculus OX=10090 GN=Srsf1 PE=1 SV=1	0	61.462	44	14	49	14	253
High	Q3UHD7	3565.6	3564.6	3492.1	3527.8	3531.8	3686.4	3492.5	3563.4	3601.5	3479.8	>sp|Q61137-2|ASTN1_MOUSE Isoform 2 of Astrotactin-1 OS=Mus musculus OX=10090 GN=Astn1 >tr|Q3UHD7|Q3UHD7_MOUSE Uncharacterized protein OS=Mus musculus OX=10090 GN=Astn1 PE=2 SV=1	0	106.874	22	21	45	21	1294
High	Q9JMH6	3395	3472.1	3785	3611.3	3647.9	3421.7	3533.7	3568.8	3452.8	3613.8	>sp|Q9JMH6|TRXR1_MOUSE Thioredoxin reductase 1, cytoplasmic OS=Mus musculus OX=10090 GN=Txnrd1 PE=1 SV=3	0	138.241	46	22	48	21	613
High	P54823	3528.4	3429.5	3573.7	3432.8	3629	3539.9	3620.8	3592.3	3597.4	3536.4	>sp|P54823|DDX6_MOUSE Probable ATP-dependent RNA helicase DDX6 OS=Mus musculus OX=10090 GN=Ddx6 PE=1 SV=1	0	121.092	51	19	52	18	483
High	J3QNU6	3574	3616.5	3435.1	3530.5	3600.6	3620.1	3513.3	3543.5	3664.1	3355.4	>tr|J3QNU6|J3QNU6_MOUSE Beta-arrestin-1 OS=Mus musculus OX=10090 GN=Arrb1 PE=1 SV=1	0	121.179	67	20	51	19	419
High	Q99KB8	3557.9	3619.7	3513.7	3566.2	3487.6	3581.4	3518.1	3534.7	3556.7	3482.1	>sp|Q99KB8|GLO2_MOUSE Hydroxyacylglutathione hydrolase, mitochondrial OS=Mus musculus OX=10090 GN=Hagh PE=1 SV=2	0	89.877	45	11	47	11	309
High	Q5SWZ5	3563.3	3447	3488	3529.5	3590.2	3548.2	3481.7	3580.7	3546.8	3591.6	>tr|Q5SWZ5|Q5SWZ5_MOUSE Myosin phosphatase Rho-interacting protein OS=Mus musculus OX=10090 GN=Mprip PE=1 SV=1	0	181.696	31	49	56	49	2269
High	A2AEW8	3507	3469.2	3500.6	3528.1	3481.1	3561.8	3518.4	3616.4	3612.6	3529	>tr|A2AEW8|A2AEW8_MOUSE GRIP1-associated protein 1 OS=Mus musculus OX=10090 GN=Gripap1 PE=1 SV=1	0	183.836	50	33	58	33	837
High	O70503	3345.2	3601.2	3270.3	3413.2	3345.8	3922.7	3677.3	3579.2	3615	3503.8	>sp|O70503|DHB12_MOUSE Very-long-chain 3-oxoacyl-CoA reductase OS=Mus musculus OX=10090 GN=Hsd17b12 PE=1 SV=1 >tr|Q0VGQ1|Q0VGQ1_MOUSE Hydroxysteroid (17-beta) dehydrogenase 12 OS=Mus musculus OX=10090 GN=Hsd17b12 PE=2 SV=1	0	84.934	44	12	36	12	312
High	Q3UKJ6	3517	3506	3525.2	3417.2	3530.7	3464.5	3549.8	3528.3	3495.8	3471	>tr|Q3UKJ6|Q3UKJ6_MOUSE RNA helicase OS=Mus musculus OX=10090 GN=Dhx15 PE=1 SV=1 >sp|O35286|DHX15_MOUSE ATP-dependent RNA helicase DHX15 OS=Mus musculus OX=10090 GN=Dhx15 PE=1 SV=2	0	107.299	38	23	49	23	795
High	Q9CY58	3407.3	3254.9	3728.7	3570.2	3642.9	2881.6	3432.9	3790.2	3392.1	3897.5	>sp|Q9CY58|PAIRB_MOUSE Plasminogen activator inhibitor 1 RNA-binding protein OS=Mus musculus OX=10090 GN=Serbp1 PE=1 SV=2	0	88.341	43	16	28	16	407
High	P51660	3354.6	3499.1	3714.2	3484.6	3525.9	3561.8	3368.7	3417.8	3528.8	3509	>sp|P51660|DHB4_MOUSE Peroxisomal multifunctional enzyme type 2 OS=Mus musculus OX=10090 GN=Hsd17b4 PE=1 SV=3	0	140.268	43	22	52	22	735
High	Q3UYC0	3582	3422.3	3515.5	3427.7	3561.9	3579.7	3502.1	3392.1	3620.6	3350.2	>sp|Q3UYC0|PPM1H_MOUSE Protein phosphatase 1H OS=Mus musculus OX=10090 GN=Ppm1h PE=1 SV=1	0	97.945	48	18	36	18	513
High	Q06138	3464.5	3440.7	3564.9	3500.7	3445.7	3339.3	3563.2	3639.9	3439.4	3528.7	>sp|Q06138|CAB39_MOUSE Calcium-binding protein 39 OS=Mus musculus OX=10090 GN=Cab39 PE=1 SV=2	0	94.86	54	19	43	13	341
High	B8X349	3420.1	3386.6	3466.8	3483.8	3510.6	3422.7	3486.8	3573.7	3555.5	3602.1	>tr|B8X349|B8X349_MOUSE JNK-interacting leucine zipper protein long form OS=Mus musculus OX=10090 GN=Spag9 PE=2 SV=1	0	124.036	29	30	43	27	1320
High	A0A0F7IQ06	3519.8	3403.3	3541.4	3609.5	3537	3493.9	3430.5	3381.8	3444.4	3521.6	>tr|A0A0F7IQ06|A0A0F7IQ06_MOUSE Alpha v integrin OS=Mus musculus OX=10090 GN=Itgav PE=2 SV=1	0	112.377	30	25	44	0	1044
High	P42125	3638.1	3764	3144.6	3451	3196.6	3860.5	3504.8	3444.2	3650	3189.6	>sp|P42125|ECI1_MOUSE Enoyl-CoA delta isomerase 1, mitochondrial OS=Mus musculus OX=10090 GN=Eci1 PE=1 SV=2	0	84.307	35	11	36	11	289
High	P51830	3641	3534.9	3547.6	3312.9	3536.5	3660.3	3325.4	3385.5	3533.3	3357.2	>sp|P51830|ADCY9_MOUSE Adenylate cyclase type 9 OS=Mus musculus OX=10090 GN=Adcy9 PE=1 SV=1	0	117.417	24	26	50	26	1353
High	Q3TA40	3417	3292.2	3601	3561.4	3596.5	3250.3	3433.4	3614.8	3309.1	3641.7	>tr|Q3TA40|Q3TA40_MOUSE RIKEN cDNA 6430548M08 gene OS=Mus musculus OX=10090 GN=6430548M08Rik PE=1 SV=1	0	82.825	42	17	39	17	397
High	Q3TJM9	3301	3333.9	3643.4	3484.6	3567.3	3263.1	3421.1	3627.3	3353.5	3568.1	>tr|Q3TJM9|Q3TJM9_MOUSE Uncharacterized protein OS=Mus musculus OX=10090 GN=Abce1 PE=2 SV=1	0	97.461	37	18	34	18	599
High	K3W4S4	3364.9	3303.6	3699.2	3582.8	3631.3	3188	3371.8	3529.5	3340.9	3529.4	>tr|K3W4S4|K3W4S4_MOUSE C-Jun-amino-terminal kinase-interacting protein 3 OS=Mus musculus OX=10090 GN=Mapk8ip3 PE=1 SV=1	0	134.441	26	27	53	23	1345
High	Q6PCX2	3362.8	3261.9	3604.4	3674.9	3673	3071.1	3391.8	3485.4	3411.4	3572.9	>tr|Q6PCX2|Q6PCX2_MOUSE Transporter OS=Mus musculus OX=10090 GN=Slc6a1 PE=2 SV=1	0	65.585	15	7	33	7	599
High	B9EHJ3	3381.9	3315.6	3470.7	3428.7	3446.8	3249.3	3467.3	3574.9	3472.2	3661	>tr|B9EHJ3|B9EHJ3_MOUSE Tight junction protein ZO-1 OS=Mus musculus OX=10090 GN=Tjp1 PE=1 SV=1	0	150.038	25	32	53	32	1685
High	P35803	3567.4	3324.7	3530.7	3385.3	3470.3	3430.4	3484.5	3410.2	3581.1	3282.6	>sp|P35803|GPM6B_MOUSE Neuronal membrane glycoprotein M6-b OS=Mus musculus OX=10090 GN=Gpm6b PE=1 SV=2	0	43.727	27	8	30	8	328
High	Q3TG75	3466.2	3494.5	3198.2	3400.9	3304.5	3550.2	3548.8	3525.2	3569.9	3406.8	>tr|Q3TG75|Q3TG75_MOUSE Ornithine--oxo-acid aminotransferase OS=Mus musculus OX=10090 GN=Oat PE=1 SV=1 >sp|P29758|OAT_MOUSE Ornithine aminotransferase, mitochondrial OS=Mus musculus OX=10090 GN=Oat PE=1 SV=1	0	112.627	42	18	45	18	439
High	Q9CXZ1	3416.2	3186.4	3879	3608.3	3750	2989.3	3340.5	3486.8	3190.7	3610.1	>sp|Q9CXZ1|NDUS4_MOUSE NADH dehydrogenase [ubiquinone] iron-sulfur protein 4, mitochondrial OS=Mus musculus OX=10090 GN=Ndufs4 PE=1 SV=3	0	61.43	38	8	34	8	175
High	D3YTQ3	3418.6	3219.2	3533.8	3468.1	3601.1	3190.5	3438.2	3553.5	3445.2	3514.6	>tr|D3YTQ3|D3YTQ3_MOUSE Heterogeneous nuclear ribonucleoprotein D-like OS=Mus musculus OX=10090 GN=Hnrnpdl PE=1 SV=1	0	95.964	25	13	43	11	420
High	Q9WTX6	3285.6	3317.8	3460.9	3517.8	3586.9	3182.9	3441.2	3505.5	3462.1	3583.6	>sp|Q9WTX6|CUL1_MOUSE Cullin-1 OS=Mus musculus OX=10090 GN=Cul1 PE=1 SV=1	0	148.35	45	31	54	31	776
High	Q00493	3841.8	3595	3230.1	3353.4	3416	3711.3	3329	3335.6	3468.8	2977.5	>sp|Q00493|CBPE_MOUSE Carboxypeptidase E OS=Mus musculus OX=10090 GN=Cpe PE=1 SV=2 >tr|Q543R4|Q543R4_MOUSE Carboxypeptidase E OS=Mus musculus OX=10090 GN=Cpe PE=1 SV=1	0	99.713	38	18	40	18	476
High	Q80YA9	3526.3	3372.6	3385.5	3290.9	3384	3548.2	3408.3	3465.8	3514.5	3323.7	>sp|Q80YA9|CNKR2_MOUSE Connector enhancer of kinase suppressor of ras 2 OS=Mus musculus OX=10090 GN=Cnksr2 PE=1 SV=1	0	110.003	33	27	42	26	1032
High	P17563	3433.6	3582.9	3415.1	3399.1	3374.6	3623.8	3441.6	3198.1	3428.9	3302.3	>sp|P17563|SBP1_MOUSE Methanethiol oxidase OS=Mus musculus OX=10090 GN=Selenbp1 PE=1 SV=2	0	128.047	60	21	48	21	472
High	Q3UE92	3504.2	3476.9	3338.5	3241.3	3350.5	3643.8	3452	3286.6	3596.6	3254.9	>tr|Q3UE92|Q3UE92_MOUSE Xaa-Pro aminopeptidase 1 OS=Mus musculus OX=10090 GN=Xpnpep1 PE=1 SV=1	0	81.989	31	16	38	15	666
High	B2RSV4	3479.3	3368.2	3425.5	3437.2	3421.9	3243.6	3483.6	3476.1	3413.3	3394.6	>tr|B2RSV4|B2RSV4_MOUSE Splicing factor 3b, subunit 3 OS=Mus musculus OX=10090 GN=Sf3b3 PE=2 SV=1 >sp|Q921M3|SF3B3_MOUSE Splicing factor 3B subunit 3 OS=Mus musculus OX=10090 GN=Sf3b3 PE=1 SV=1	0	142.105	28	26	53	26	1217
High	P97379	3225.6	3105.5	3718.7	3560.2	3648.5	2966.5	3369.3	3595.2	3240.2	3650.1	>sp|P97379|G3BP2_MOUSE Ras GTPase-activating protein-binding protein 2 OS=Mus musculus OX=10090 GN=G3bp2 PE=1 SV=2 >tr|Q3U541|Q3U541_MOUSE Uncharacterized protein OS=Mus musculus OX=10090 GN=G3bp2 PE=2 SV=1	0	109.093	36	15	43	2	482
High	O35382	3355.4	3478.7	3373.9	3337.3	3469.6	3500.6	3380.5	3371.9	3437.8	3350.3	>sp|O35382|EXOC4_MOUSE Exocyst complex component 4 OS=Mus musculus OX=10090 GN=Exoc4 PE=1 SV=2	0	145.009	36	28	47	28	975
High	Q80T41	3452.1	3309.9	3538.5	3373.6	3424.8	3518.5	3299.4	3342.3	3434.4	3265.1	>sp|Q80T41|GABR2_MOUSE Gamma-aminobutyric acid type B receptor subunit 2 OS=Mus musculus OX=10090 GN=Gabbr2 PE=1 SV=2	0	105.505	18	12	36	12	940
High	O08989	3339.8	3219.7	3450.6	3392.1	3497.6	3201.2	3364.4	3507.7	3359.8	3615.1	>sp|O08989|RASM_MOUSE Ras-related protein M-Ras OS=Mus musculus OX=10090 GN=Mras PE=1 SV=1 >tr|Q3TPX5|Q3TPX5_MOUSE Uncharacterized protein OS=Mus musculus OX=10090 GN=Mras PE=1 SV=1	0	54.07	47	9	26	9	208
High	Q9JMA1	3350.8	3228.2	3605	3346.5	3494.6	3193.9	3390.3	3379.3	3409.5	3522.3	>sp|Q9JMA1|UBP14_MOUSE Ubiquitin carboxyl-terminal hydrolase 14 OS=Mus musculus OX=10090 GN=Usp14 PE=1 SV=3	0	126.835	46	19	48	19	493
High	O35250	3297.5	3199.3	3693.6	3446.2	3557.3	3134.6	3342.5	3446.8	3231.3	3534.1	>sp|O35250|EXOC7_MOUSE Exocyst complex component 7 OS=Mus musculus OX=10090 GN=Exoc7 PE=1 SV=2 >tr|Q3USE0|Q3USE0_MOUSE Exocyst complex component 7 OS=Mus musculus OX=10090 GN=Exoc7 PE=2 SV=1	0	116.324	39	21	40	21	697
High	P62242	3371.9	3276.4	3491.1	3346.7	3448	3204.9	3415.7	3475.3	3360.8	3487.6	>sp|P62242|RS8_MOUSE 40S ribosomal protein S8 OS=Mus musculus OX=10090 GN=Rps8 PE=1 SV=2 >tr|Q497E9|Q497E9_MOUSE 40S ribosomal protein S8 OS=Mus musculus OX=10090 GN=Rps8 PE=1 SV=1	0	91.979	61	14	45	14	208
High	Q5QGU0	3380.1	3386	3228.4	3466.9	3295	3324.1	3426	3574.4	3372	3397.9	>tr|Q5QGU0|Q5QGU0_MOUSE Receptor expression-enhancing protein OS=Mus musculus OX=10090 GN=Reep5 PE=2 SV=1	0	48.914	26	9	25	9	189
High	Q3TDT0	3391.3	3345.8	3441.6	3313	3488.7	3278.6	3375.7	3352.8	3412.3	3360.4	>tr|Q3TDT0|Q3TDT0_MOUSE Tripartite motif-containing protein 3 OS=Mus musculus OX=10090 GN=Trim3 PE=1 SV=1	0	150.963	54	28	52	25	717
High	Q9D0L7	3460.1	3396.7	3252.6	3248.9	3358.2	3607.9	3364.2	3385.3	3467.3	3215.5	>sp|Q9D0L7|ARM10_MOUSE Armadillo repeat-containing protein 10 OS=Mus musculus OX=10090 GN=Armc10 PE=1 SV=1	0	78.536	48	12	35	12	306
High	A0A286YDI8	3296.1	3442.4	3395.7	3198.2	3320.4	3601.6	3371	3369.3	3469	3287.9	>tr|A0A286YDI8|A0A286YDI8_MOUSE Sec24-related gene family, member C (S. cerevisiae) OS=Mus musculus OX=10090 GN=Sec24c PE=1 SV=1	0	148.109	43	29	50	28	1020
High	A0A2R8VK70	3248.9	3017.9	4160.4	3583.5	3804.3	2738.4	3029.6	3399	2954.3	3798.8	>tr|A0A2R8VK70|A0A2R8VK70_MOUSE Integrin-associated protein OS=Mus musculus OX=10090 GN=Cd47 PE=1 SV=1	0	46.899	16	6	31	1	321
High	O35551	3271.2	3220.9	3477.4	3320.4	3423.9	3333.6	3355.4	3418	3385.8	3506.1	>sp|O35551|RABE1_MOUSE Rab GTPase-binding effector protein 1 OS=Mus musculus OX=10090 GN=Rabep1 PE=1 SV=2	0	132.303	45	34	53	34	862
High	Q8R317	3249.7	3094.5	3527.7	3478.8	3507.4	3163.4	3370.8	3421.4	3366.9	3514.3	>sp|Q8R317|UBQL1_MOUSE Ubiquilin-1 OS=Mus musculus OX=10090 GN=Ubqln1 PE=1 SV=1	0	82.849	20	11	34	1	582
High	Q8BXZ1	3265.4	3296.7	3118.6	3286.9	3257.1	3805.9	3324.3	3470.1	3468.5	3389.2	>sp|Q8BXZ1|TMX3_MOUSE Protein disulfide-isomerase TMX3 OS=Mus musculus OX=10090 GN=Tmx3 PE=1 SV=2	0	74.704	24	11	29	11	456
High	Q8R4N0	3495.3	3295.7	3435.3	3464.2	3444.8	3246.3	3345.1	3357.8	3215	3301.7	>sp|Q8R4N0|CLYBL_MOUSE Citramalyl-CoA lyase, mitochondrial OS=Mus musculus OX=10090 GN=Clybl PE=1 SV=2	0	97.267	47	15	34	15	338
High	Q9DC70	3439.3	3312.2	3346.8	3506.9	3406	3145.4	3313.5	3478	3186.6	3458.7	>sp|Q9DC70|NDUS7_MOUSE NADH dehydrogenase [ubiquinone] iron-sulfur protein 7, mitochondrial OS=Mus musculus OX=10090 GN=Ndufs7 PE=1 SV=1	0	45.068	32	6	27	6	224
High	Q923T9	3234.4	3256.2	3472.2	3504.8	3392.4	3114.9	3287.1	3509.7	3229.9	3575.5	>sp|Q923T9|KCC2G_MOUSE Calcium/calmodulin-dependent protein kinase type II subunit gamma OS=Mus musculus OX=10090 GN=Camk2g PE=1 SV=1	0	180.465	43	17	128	1	529
High	O54865	3338.2	3251.5	3487.6	3344	3461.4	3353.9	3316.7	3420.9	3267	3335.4	>sp|O54865|GCYB1_MOUSE Guanylate cyclase soluble subunit beta-1 OS=Mus musculus OX=10090 GN=Gucy1b1 PE=1 SV=1	0	113.586	42	23	48	23	620
High	Q9Z2I8	3327.5	3273.3	3587.3	3561.9	3507.6	2973	3253.1	3321.5	3169.6	3589.7	>sp|Q9Z2I8|SUCB2_MOUSE Succinate--CoA ligase [GDP-forming] subunit beta, mitochondrial OS=Mus musculus OX=10090 GN=Suclg2 PE=1 SV=3	0	104.883	49	17	36	17	433
High	Q9R0X4	3303.6	3261.1	3576.4	3471	3493.9	3121.7	3250.3	3428.9	3221.4	3429.9	>sp|Q9R0X4|ACOT9_MOUSE Acyl-coenzyme A thioesterase 9, mitochondrial OS=Mus musculus OX=10090 GN=Acot9 PE=1 SV=1	0	77.896	39	18	39	18	439
High	Q3UW40	3376.4	3294.7	3296.4	3305.1	3347.4	3330.5	3415.9	3413.9	3404.5	3369.8	>tr|Q3UW40|Q3UW40_MOUSE TRASH domain-containing protein OS=Mus musculus OX=10090 GN=Rpl24 PE=2 SV=1	0	57.534	41	9	34	9	160
High	P06909	4325.2	5167.8	4043	4400.7	3787.2	3890	2263.8	1708.6	1839	2084.4	>sp|P06909|CFAH_MOUSE Complement factor H OS=Mus musculus OX=10090 GN=Cfh PE=1 SV=2	0	117.383	25	21	38	21	1234
High	Q9WV34	3410	3452.4	3261.1	3159.7	3222.8	3699.8	3366.2	3284.9	3491.3	3132.4	>sp|Q9WV34|MPP2_MOUSE MAGUK p55 subfamily member 2 OS=Mus musculus OX=10090 GN=Mpp2 PE=1 SV=1	0	140.219	53	25	62	23	552
High	P23953	3380.1	4905.6	2605.1	3330.3	2683.8	3253.4	4362.5	2418.6	2937.6	3579.4	>sp|P23953|EST1C_MOUSE Carboxylesterase 1C OS=Mus musculus OX=10090 GN=Ces1c PE=1 SV=4	0	90.685	35	16	36	16	554
High	O08997	3568.1	3526.2	3026.2	3165.9	3090	3773.3	3463.8	3274.3	3461.5	3075.3	>sp|O08997|ATOX1_MOUSE Copper transport protein ATOX1 OS=Mus musculus OX=10090 GN=Atox1 PE=1 SV=1	0	58.509	85	6	24	6	68
High	Q8CHP8	3156.3	3272.3	3338.3	3377.1	3347.9	3438.7	3298.1	3347.5	3301.6	3534.9	>sp|Q8CHP8|PGP_MOUSE Glycerol-3-phosphate phosphatase OS=Mus musculus OX=10090 GN=Pgp PE=1 SV=1	0	84.478	50	15	36	15	321
High	F8WGF2	3327.7	3368.3	3411.6	3317.3	3386.4	3383.2	3290.2	3336.3	3419.7	3154.7	>tr|F8WGF2|F8WGF2_MOUSE Constitutive NOS OS=Mus musculus OX=10090 GN=Nos1 PE=1 SV=1	0	140.53	29	30	51	30	1463
High	Q99KK7	3329.2	3382.2	3243.6	3207.4	3248.3	3497.3	3352.9	3335	3533.5	3238.5	>sp|Q99KK7|DPP3_MOUSE Dipeptidyl peptidase 3 OS=Mus musculus OX=10090 GN=Dpp3 PE=1 SV=2	0	129.225	44	23	48	23	738
High	Q548W7	3332.3	3118.2	3455.8	3439	3596	2646.7	3171.1	3605.7	2968.6	4033.3	>tr|Q548W7|Q548W7_MOUSE Diazepam binding inhibitor OS=Mus musculus OX=10090 GN=Dbi PE=1 SV=1 >sp|P31786|ACBP_MOUSE Acyl-CoA-binding protein OS=Mus musculus OX=10090 GN=Dbi PE=1 SV=2	0	57.058	48	3	40	3	87
High	A0A0R4J023	3325.1	3514.9	3181.3	3234.7	3191.7	3660.6	3401.9	3313.3	3416.4	3104.4	>tr|A0A0R4J023|A0A0R4J023_MOUSE Methylglutaconyl-CoA hydratase, mitochondrial OS=Mus musculus OX=10090 GN=Auh PE=1 SV=1	0	83.69	38	14	48	14	314
High	Q99J08	3386.2	3533.6	3142.7	3281.4	3190.8	3575.8	3388	3295.9	3418.6	3128.3	>sp|Q99J08|S14L2_MOUSE SEC14-like protein 2 OS=Mus musculus OX=10090 GN=Sec14l2 PE=1 SV=1	0	98.05	52	14	35	14	403
High	Q8K411	3500.1	3305.9	3345	3299.6	3363.3	3363.6	3249.6	3229.8	3440.6	3228	>sp|Q8K411|PREP_MOUSE Presequence protease, mitochondrial OS=Mus musculus OX=10090 GN=Pitrm1 PE=1 SV=1	0	138.855	36	28	46	28	1036
High	P97494	3067.3	3341.2	3582.9	3469.4	3402.4	3088.6	3312.3	3376.8	3242.9	3439	>sp|P97494|GSH1_MOUSE Glutamate--cysteine ligase catalytic subunit OS=Mus musculus OX=10090 GN=Gclc PE=1 SV=4 >tr|Q3TEF1|Q3TEF1_MOUSE Glutamate--cysteine ligase OS=Mus musculus OX=10090 GN=Gclc PE=1 SV=1	0	94.768	40	17	34	17	637
High	Q9D1K2	3273	3112.8	3697.5	3487.8	3613.6	2818.7	3201.4	3377.5	3186.6	3545.3	>sp|Q9D1K2|VATF_MOUSE V-type proton ATPase subunit F OS=Mus musculus OX=10090 GN=Atp6v1f PE=1 SV=2	0	39.897	62	7	27	7	119
High	A0JNY7	3246.7	3308.9	3201.8	3277.2	3207.8	3423.3	3364.2	3425.6	3502.9	3345.6	>tr|A0JNY7|A0JNY7_MOUSE Eukaryotic translation initiation factor 4, gamma 2 OS=Mus musculus OX=10090 GN=Eif4g2 PE=2 SV=1	0	112.141	38	31	49	31	906
High	Q3USC7	3318.8	3392.1	3068.9	3372.1	3230.4	3447	3446.7	3417.7	3442.2	3102.8	>tr|Q3USC7|Q3USC7_MOUSE Ganglioside-induced differentiation-associated protein 1-like 1 OS=Mus musculus OX=10090 GN=Gdap1l1 PE=1 SV=1	0	89.583	46	15	40	14	367
High	P84084	3152.8	2980.7	3911.3	3452.3	3652.9	2730.7	3167.4	3409.8	3077.9	3674.5	>sp|P84084|ARF5_MOUSE ADP-ribosylation factor 5 OS=Mus musculus OX=10090 GN=Arf5 PE=1 SV=2	0	131.544	80	11	84	4	180
High	G3UZI2	3146.8	3045.7	3473.5	3395.8	3455.2	3055	3340.5	3468.2	3199.1	3587.2	>tr|G3UZI2|G3UZI2_MOUSE Heterogeneous nuclear ribonucleoprotein Q OS=Mus musculus OX=10090 GN=Syncrip PE=1 SV=1	0	137.811	42	20	55	14	527
High	Q9DBR7	3335.6	3158.9	3387	3289.9	3387.3	3143.2	3335.1	3476.9	3268.3	3376.5	>sp|Q9DBR7|MYPT1_MOUSE Protein phosphatase 1 regulatory subunit 12A OS=Mus musculus OX=10090 GN=Ppp1r12a PE=1 SV=2	0	91.892	17	16	30	14	1029
High	Q6A0A9	3223	3155.1	3338.7	3261.5	3356.2	3158.1	3364.2	3413.1	3417.7	3419.4	>sp|Q6A0A9|F120A_MOUSE Constitutive coactivator of PPAR-gamma-like protein 1 OS=Mus musculus OX=10090 GN=FAM120A PE=1 SV=2	0	114.773	26	24	43	22	1112
High	Q3TXX4	3538.1	3205.4	3281.5	3186.7	3399.9	3176.4	3271.7	3360.5	3382	3215.1	>sp|Q3TXX4|VGLU1_MOUSE Vesicular glutamate transporter 1 OS=Mus musculus OX=10090 GN=Slc17a7 PE=1 SV=2	0	49.066	22	8	27	6	560
High	M0QWP1	3347.7	3416.4	2908.4	3290.9	3094.3	3894.4	3282.6	3177.2	3458.4	3115	>tr|M0QWP1|M0QWP1_MOUSE Agrin OS=Mus musculus OX=10090 GN=Agrn PE=1 SV=1	0	174.349	24	34	51	34	2034
High	Q8CIN4	3277.9	3170.3	3354.6	3369.1	3334.6	3220.8	3255.6	3342.1	3294.7	3349.8	>sp|Q8CIN4|PAK2_MOUSE Serine/threonine-protein kinase PAK 2 OS=Mus musculus OX=10090 GN=Pak2 PE=1 SV=1	0	162.296	55	23	74	14	524
High	Q8BH55	3327.4	3108.2	3632.8	3318.8	3474.6	2924	3271.1	3279.6	3156.9	3425.1	>sp|Q8BH55|THNS1_MOUSE Threonine synthase-like 1 OS=Mus musculus OX=10090 GN=Thnsl1 PE=1 SV=1 >tr|Q149D1|Q149D1_MOUSE Threonine synthase-like 1 (Bacterial) OS=Mus musculus OX=10090 GN=Thnsl1 PE=1 SV=1	0	142.764	39	22	41	21	747
High	D6Q0F6	3205.8	3201.6	3116.3	3305.4	3278.9	3190.5	3319.2	3405	3202.6	3656.9	>tr|D6Q0F6|D6Q0F6_MOUSE Cytoplasmic dynein intermediate chain 2 isoform 2.2 OS=Mus musculus OX=10090 GN=Dync1i2 PE=2 SV=1	0	123.395	40	17	40	17	650
High	Q921H8	3253.1	3119.7	3342.1	3304.9	3398	3119.8	3278.7	3359.9	3285.9	3352.3	>sp|Q921H8|THIKA_MOUSE 3-ketoacyl-CoA thiolase A, peroxisomal OS=Mus musculus OX=10090 GN=Acaa1a PE=1 SV=1	0	137.484	59	19	42	19	424
High	Q9QZX7	3353.4	3180.4	3372.1	3264	3387.4	3264.9	3229.5	3247.1	3271.1	3234.4	>sp|Q9QZX7|SRR_MOUSE Serine racemase OS=Mus musculus OX=10090 GN=Srr PE=1 SV=1	0	96.94	44	14	37	14	339
High	Q3THJ0	3262.3	3203.6	3255.9	3248.1	3265.1	3191.2	3291.6	3381.8	3345.9	3332.7	>tr|Q3THJ0|Q3THJ0_MOUSE 60S ribosomal protein L18a OS=Mus musculus OX=10090 GN=Rpl18a PE=2 SV=1	0	58.822	41	9	34	9	176
High	Q62351	3469.4	3358.7	3303.8	3132.4	3059.9	3300.5	3275.5	3247	3310.4	3247.5	>sp|Q62351|TFR1_MOUSE Transferrin receptor protein 1 OS=Mus musculus OX=10090 GN=Tfrc PE=1 SV=1 >tr|Q542D9|Q542D9_MOUSE Transferrin receptor protein 1 OS=Mus musculus OX=10090 GN=Tfrc PE=1 SV=1	0	114.662	32	20	37	20	763
High	Q3UGR5	3366.7	3443.5	2898.3	3087.5	3056.2	3849.4	3269.4	3263.6	3496.4	2966.5	>sp|Q3UGR5|HDHD2_MOUSE Haloacid dehalogenase-like hydrolase domain-containing protein 2 OS=Mus musculus OX=10090 GN=Hdhd2 PE=1 SV=2	0	77.569	58	9	31	9	259
High	B1AS06	3393.1	3220.3	3218.8	3184.8	3339.8	3321.9	3185.4	3270.1	3366	3189	>tr|B1AS06|B1AS06_MOUSE Disks large-associated protein 3 OS=Mus musculus OX=10090 GN=Dlgap3 PE=1 SV=1	0	100.719	28	19	42	19	966
High	Q8C943	3268	3043.4	3466.1	3259.3	3391	2928.2	3305.1	3390.3	3231.3	3399.2	>tr|Q8C943|Q8C943_MOUSE Anion exchange protein (Fragment) OS=Mus musculus OX=10090 GN=Slc4a10 PE=2 SV=2	0	98.605	19	18	37	10	1089
High	P35802	3605.6	3244.3	2964.9	3322.4	3197.8	3162	3373	3449.4	3487.3	2870.3	>sp|P35802|GPM6A_MOUSE Neuronal membrane glycoprotein M6-a OS=Mus musculus OX=10090 GN=Gpm6a PE=1 SV=1 >tr|Q542P2|Q542P2_MOUSE Uncharacterized protein OS=Mus musculus OX=10090 GN=Gpm6a PE=1 SV=1	0	53.912	17	7	32	7	278
High	Q3UXI9	3389.5	3198.1	3080.3	3165.9	3226.1	3275.6	3402.7	3292.1	3448.3	3181.8	>tr|Q3UXI9|Q3UXI9_MOUSE DZF domain-containing protein OS=Mus musculus OX=10090 GN=Ilf2 PE=2 SV=1	0	74.53	41	11	31	11	390
High	Q8K3H0	3208.9	3327.7	3128.8	3321.7	3208.8	3138.6	3278.8	3395.4	3360.4	3277.4	>sp|Q8K3H0|DP13A_MOUSE DCC-interacting protein 13-alpha OS=Mus musculus OX=10090 GN=Appl1 PE=1 SV=1	0	167.861	47	24	53	24	707
High	Q3UQL2	3270.2	3229.9	3197.5	3240.1	3217.4	3408.7	3157.9	3419.7	3298.1	3200.7	>tr|Q3UQL2|Q3UQL2_MOUSE COP9 signalosome complex subunit 3 OS=Mus musculus OX=10090 GN=Cops3 PE=1 SV=1 >sp|O88543|CSN3_MOUSE COP9 signalosome complex subunit 3 OS=Mus musculus OX=10090 GN=Cops3 PE=1 SV=3	0	100.818	44	13	38	13	423
High	Q3TYK4	3192.8	3080.6	3525	3253.6	3368.5	2892.8	3299.2	3333.9	3180.1	3476.4	>tr|Q3TYK4|Q3TYK4_MOUSE Uncharacterized protein OS=Mus musculus OX=10090 GN=Prkar1a PE=2 SV=1	0	84.894	31	16	46	13	510
High	Q9WV18	3194.8	3169.9	3350.5	3210.2	3349.2	3270.2	3235.7	3298.7	3299.1	3198.3	>sp|Q9WV18|GABR1_MOUSE Gamma-aminobutyric acid type B receptor subunit 1 OS=Mus musculus OX=10090 GN=Gabbr1 PE=1 SV=1	0	88.883	19	18	39	18	960
High	Q9CQC7	3175.6	3210.4	3494	3384.4	3498	2987.9	3131.5	3256.2	3032.4	3370.8	>sp|Q9CQC7|NDUB4_MOUSE NADH dehydrogenase [ubiquinone] 1 beta subcomplex subunit 4 OS=Mus musculus OX=10090 GN=Ndufb4 PE=1 SV=3	0	50.798	54	9	29	9	129
High	Q7TMB8	3273.3	3208.1	3142.2	3217.8	3199.9	3230.3	3232.2	3427.8	3233.6	3360.2	>sp|Q7TMB8|CYFP1_MOUSE Cytoplasmic FMR1-interacting protein 1 OS=Mus musculus OX=10090 GN=Cyfip1 PE=1 SV=1	0	189.741	32	36	95	1	1253
High	O70194	3135.6	3009	3453.2	3336.6	3424.6	2972.3	3308.8	3318.5	3114.5	3451.5	>sp|O70194|EIF3D_MOUSE Eukaryotic translation initiation factor 3 subunit D OS=Mus musculus OX=10090 GN=Eif3d PE=1 SV=2	0	109.419	51	21	39	21	548
High	Q3U890	3200	3069.3	3318.8	3345.9	3296.4	3137.4	3245.8	3381.9	3141.9	3346.6	>tr|Q3U890|Q3U890_MOUSE Histidine--tRNA ligase, cytoplasmic OS=Mus musculus OX=10090 GN=Hars PE=2 SV=1	0	100.909	38	20	41	17	509
High	Q9CZD3	3112.2	3077.9	3547.5	3366.5	3459.8	2852.3	3187.4	3335	3059.1	3472.5	>sp|Q9CZD3|GARS_MOUSE Glycine--tRNA ligase OS=Mus musculus OX=10090 GN=Gars1 PE=1 SV=1	0	119.415	35	22	46	21	729
High	Q8VDP4	3282.5	3211.4	3378.9	3307.5	3288.6	3067.8	3167.9	3215.6	3283.4	3224.5	>sp|Q8VDP4|CCAR2_MOUSE Cell cycle and apoptosis regulator protein 2 OS=Mus musculus OX=10090 GN=Ccar2 PE=1 SV=2	0	125.857	35	24	44	24	922
High	A4GZ26	3241.3	3298.4	3103	3176.6	3236.3	3480.9	3159.2	3265.5	3300.8	3164.2	>tr|A4GZ26|A4GZ26_MOUSE ARF6 guanine nucleotide exchange factor IQArfGEF OS=Mus musculus OX=10090 GN=Iqsec2 PE=1 SV=1	0	140.563	30	33	56	29	1479
High	Q9QYS2	3157.6	3072.9	3483.5	3172.4	3460.8	2962.5	3233.5	3277.4	3274.9	3299.8	>sp|Q9QYS2|GRM3_MOUSE Metabotropic glutamate receptor 3 OS=Mus musculus OX=10090 GN=Grm3 PE=1 SV=1	0	104.316	26	21	43	19	879
High	Q3UWG5	3278.7	2996.8	3377.9	3322.3	3352.3	2926.4	3282.7	3191.5	3212.5	3440.5	>tr|Q3UWG5|Q3UWG5_MOUSE Tetraspanin OS=Mus musculus OX=10090 GN=Cd81 PE=2 SV=1	0	71.959	28	3	49	3	236
High	Q922Q8	3237.4	3315.9	2921.3	3209.6	3056.6	3501.6	3256.1	3393.1	3377.7	3105	>sp|Q922Q8|LRC59_MOUSE Leucine-rich repeat-containing protein 59 OS=Mus musculus OX=10090 GN=Lrrc59 PE=1 SV=1	0	63.087	39	11	25	11	307
High	A0A571BEC9	4599.2	4059.9	4778.7	4352.3	4642.2	3965.9	1595.7	1443.8	1366.4	1565.7	>tr|A0A571BEC9|A0A571BEC9_MOUSE Perilipin-4 OS=Mus musculus OX=10090 GN=Plin4 PE=1 SV=1	0	130.699	57	24	43	24	1601
High	Q9WVK8	3349.2	3092.2	3445.5	3211.9	3355.7	2989.4	3066.5	3180.7	3344.2	3190.5	>sp|Q9WVK8|CP46A_MOUSE Cholesterol 24-hydroxylase OS=Mus musculus OX=10090 GN=Cyp46a1 PE=1 SV=1 >tr|Q3US73|Q3US73_MOUSE Uncharacterized protein OS=Mus musculus OX=10090 GN=Cyp46a1 PE=1 SV=1	0	90.548	45	19	38	19	500
High	Q9CQM9	3226.7	3177.8	3273.7	3216.4	3287.5	3096.4	3249	3240.4	3214.1	3238.8	>sp|Q9CQM9|GLRX3_MOUSE Glutaredoxin-3 OS=Mus musculus OX=10090 GN=Glrx3 PE=1 SV=1	0	69.948	37	11	35	11	337
High	F8VPU2	3311	3295.7	3165.6	3193.9	3164.2	3224.1	3177.1	3316	3159.9	3195	>sp|F8VPU2|FARP1_MOUSE FERM, ARHGEF and pleckstrin domain-containing protein 1 OS=Mus musculus OX=10090 GN=Farp1 PE=1 SV=1	0	113.794	29	23	48	22	1048
High	Q9CZS7	3101.2	3135.9	3302.7	3341.8	3290.3	3177.8	3222.1	3233.1	3134.6	3219.8	>tr|Q9CZS7|Q9CZS7_MOUSE PIPK domain-containing protein OS=Mus musculus OX=10090 GN=Pip4k2a PE=2 SV=1	0	73.384	28	12	37	7	405
High	Q3UXN3	3146.4	3210	3175.2	3254.9	3286.1	3154.4	3188.6	3245	3298.8	3166.8	>tr|Q3UXN3|Q3UXN3_MOUSE Cysteinyl-tRNA synthetase OS=Mus musculus OX=10090 GN=Cars PE=2 SV=1	0	114.149	34	24	41	24	831
High	Q3UGY8	3163.3	3288.9	3038.3	3065.3	3019.7	3511.7	3246.2	3265.1	3362	3081.6	>sp|Q3UGY8|BIG3_MOUSE Brefeldin A-inhibited guanine nucleotide-exchange protein 3 OS=Mus musculus OX=10090 GN=Arfgef3 PE=1 SV=1	0	134.556	21	32	55	32	2170
High	Q9QUP5	3339.2	3208	3164.5	3039.1	3107.5	3224.9	3278.5	3269	3318.4	3074.7	>sp|Q9QUP5|HPLN1_MOUSE Hyaluronan and proteoglycan link protein 1 OS=Mus musculus OX=10090 GN=Hapln1 PE=1 SV=1	0	79.967	46	13	37	12	356
High	P35585	3227.9	2995.6	3248.5	3202.3	3235.1	2988.1	3259.7	3265.3	3256.7	3279	>sp|P35585|AP1M1_MOUSE AP-1 complex subunit mu-1 OS=Mus musculus OX=10090 GN=Ap1m1 PE=1 SV=3 >tr|Q3UG16|Q3UG16_MOUSE MHD domain-containing protein OS=Mus musculus OX=10090 GN=Ap1m1 PE=1 SV=1	0	88.207	50	18	43	18	423
High	Q6NS52	3079.4	3069.4	3347.3	3119.4	3329.4	3012.2	3183.6	3262.3	3287.2	3262.1	>sp|Q6NS52|DGKB_MOUSE Diacylglycerol kinase beta OS=Mus musculus OX=10090 GN=Dgkb PE=1 SV=2	0	123.664	45	27	47	2	802
High	Q8VBY2	3270.8	3192.2	3351.6	3288.9	3307.2	3188.5	3054.1	3100.8	3143.1	3022.9	>sp|Q8VBY2|KKCC1_MOUSE Calcium/calmodulin-dependent protein kinase kinase 1 OS=Mus musculus OX=10090 GN=Camkk1 PE=1 SV=1	0	72.13	32	14	31	14	505
High	B1AXZ5	3181.8	3074.6	3169	3191.3	3187	3200	3237.3	3264.9	3102.9	3288.8	>tr|B1AXZ5|B1AXZ5_MOUSE ELAV-like protein OS=Mus musculus OX=10090 GN=Elavl2 PE=1 SV=1	0	103.803	52	20	47	8	389
High	Q61187	3194.6	3049.2	3275.8	3235.2	3323.7	3002.3	3168.4	3242	3133.3	3265.2	>sp|Q61187|TS101_MOUSE Tumor susceptibility gene 101 protein OS=Mus musculus OX=10090 GN=Tsg101 PE=1 SV=2 >tr|Q3UCW0|Q3UCW0_MOUSE Uncharacterized protein OS=Mus musculus OX=10090 GN=Tsg101 PE=1 SV=1	0	79.878	37	14	34	14	391
High	Q8R5H6	3063.8	2782.6	3548.3	3301.2	3458.5	2824	3027.5	3287.3	3033.1	3531.5	>sp|Q8R5H6|WASF1_MOUSE Wiskott-Aldrich syndrome protein family member 1 OS=Mus musculus OX=10090 GN=Wasf1 PE=1 SV=2	0	88.99	38	15	34	14	559
High	Q9D6Z1	3133.3	3260.4	3162.3	3209.5	3097.4	3226.8	3182.6	3198.7	3151.5	3111.4	>sp|Q9D6Z1|NOP56_MOUSE Nucleolar protein 56 OS=Mus musculus OX=10090 GN=Nop56 PE=1 SV=2	0	110.65	48	21	42	21	580
High	Q9Z268	3265.4	3192.5	3059.1	2980.2	3151.3	3529.4	3131.3	3085	3348.5	2923.3	>sp|Q9Z268|RASL1_MOUSE RasGAP-activating-like protein 1 OS=Mus musculus OX=10090 GN=Rasal1 PE=1 SV=2	0	122.095	39	22	46	22	799
High	A0A0R4J049	3264.6	3204.7	3033.1	3055	3063	3295.8	3274.9	3145.3	3375.5	2936.8	>tr|A0A0R4J049|A0A0R4J049_MOUSE Protein arginine N-methyltransferase 5 OS=Mus musculus OX=10090 GN=Prmt5 PE=1 SV=1	0	95.282	36	21	36	21	637
High	Q3U9A8	3385.4	3069.8	3287.4	3151.4	3368.2	2779.9	3187.6	3059.3	3202.8	3131.6	>tr|Q3U9A8|Q3U9A8_MOUSE SH3 domain-binding glutamic acid-rich-like protein OS=Mus musculus OX=10090 GN=Sh3bgrl PE=2 SV=1	0	63.742	85	9	24	9	114
High	E9PYH0	3234.4	3051.3	3246.1	3241.9	3128.5	2943.7	3170.3	3183.7	3230.1	3191.7	>tr|E9PYH0|E9PYH0_MOUSE Versican core protein OS=Mus musculus OX=10090 GN=Vcan PE=1 SV=1	0	102.42	6	16	36	2	3354
High	O55234	3226.4	3309.5	2881.2	3020.7	2859.7	3510.2	3253.7	3164.2	3367.2	3028	>sp|O55234|PSB5_MOUSE Proteasome subunit beta type-5 OS=Mus musculus OX=10090 GN=Psmb5 PE=1 SV=3	0	110.152	61	14	54	14	264
High	Q3UTJ2-2	3161.8	3138.2	3098.1	3020.6	3128	3147.6	3244.2	3236.8	3348.5	3083.7	>sp|Q3UTJ2-2|SRBS2_MOUSE Isoform 2 of Sorbin and SH3 domain-containing protein 2 OS=Mus musculus OX=10090 GN=Sorbs2	0	147.57	37	31	49	31	1295
High	Q3U4H0	3030.1	3053	3312.9	3234.9	3170.5	2937.7	3196.3	3311	3071.1	3266.5	>tr|Q3U4H0|Q3U4H0_MOUSE APC-binding protein EB1 OS=Mus musculus OX=10090 GN=Mapre1 PE=1 SV=1 >sp|Q61166|MARE1_MOUSE Microtubule-associated protein RP/EB family member 1 OS=Mus musculus OX=10090 GN=Mapre1 PE=1 SV=3	0	97.75	51	14	43	11	268
High	Q9ES28	3167.6	3046.6	3247.8	3225.8	3244.8	2954.9	3124.1	3218.6	3076.3	3237.5	>sp|Q9ES28|ARHG7_MOUSE Rho guanine nucleotide exchange factor 7 OS=Mus musculus OX=10090 GN=Arhgef7 PE=1 SV=2	0	136.891	36	22	45	20	862
High	Q9Z0P5	3139.1	3137.2	3133.1	3140	3206.1	3071.5	3191	3146.6	3251.2	3064.5	>sp|Q9Z0P5|TWF2_MOUSE Twinfilin-2 OS=Mus musculus OX=10090 GN=Twf2 PE=1 SV=1	0	95.5	48	16	37	14	349
High	Q99JI4	3007	3064.5	3313	3039.1	3221.3	2846.5	3269	3122.7	3194.4	3352.1	>sp|Q99JI4|PSMD6_MOUSE 26S proteasome non-ATPase regulatory subunit 6 OS=Mus musculus OX=10090 GN=Psmd6 PE=1 SV=1	0	82.536	42	16	38	16	389
High	E9Q8I9-2	3228.7	3154.7	2980.4	3126.3	3118	3259.8	3159.9	3171.3	3245.4	2980.8	>sp|E9Q8I9-2|FRY_MOUSE Isoform 2 of Protein furry homolog OS=Mus musculus OX=10090 GN=Fry	0	117.747	12	26	40	25	3029
High	Q8CJH3	3129.6	3071.6	3090.6	3086.4	3151.9	3167.4	3109.9	3152.9	3224.8	3233.8	>sp|Q8CJH3|PLXB1_MOUSE Plexin-B1 OS=Mus musculus OX=10090 GN=Plxnb1 PE=1 SV=2	0	105.5	14	22	40	22	2119
High	Q5XJY5	2992.2	3018.3	3293.1	3214.1	3211.8	2914.3	3086.4	3251.8	3044.5	3373.6	>sp|Q5XJY5|COPD_MOUSE Coatomer subunit delta OS=Mus musculus OX=10090 GN=Arcn1 PE=1 SV=2	0	83.781	51	23	37	23	511
High	V9GXM1	3336.9	3097.4	3148.3	3035.1	3094.2	3082.5	3147.1	3149.5	3250.4	3037.2	>tr|V9GXM1|V9GXM1_MOUSE ADP-ribosylation factor GTPase-activating protein 1 OS=Mus musculus OX=10090 GN=Arfgap1 PE=1 SV=1	0	106.546	49	17	39	17	424
High	Q60865	3151.9	3033.5	3131.6	3097.4	3126.7	2928.7	3204.4	3301	3181.6	3220.8	>sp|Q60865|CAPR1_MOUSE Caprin-1 OS=Mus musculus OX=10090 GN=Caprin1 PE=1 SV=2	0	75.789	28	14	31	14	707
High	Q3TZT4	3355.2	3194	2887.9	3088	3062.9	3332.7	3133.2	3118.8	3238.9	2963.5	>tr|Q3TZT4|Q3TZT4_MOUSE Inositol-polyphosphate 5-phosphatase OS=Mus musculus OX=10090 GN=Inpp5a PE=1 SV=1	0	67.987	46	17	32	17	420
High	Q8K298	3363.3	3174.6	3130.9	3380.1	3057	3315.6	3050.7	3000.5	2869.1	3025.3	>sp|Q8K298|ANLN_MOUSE Anillin OS=Mus musculus OX=10090 GN=Anln PE=1 SV=2	0	76.492	21	18	33	18	1121
High	A0A0J9YU62	3275.6	3297.8	2851.3	2940.8	2943.2	3521.8	3224.8	3137.1	3296.6	2862.7	>tr|A0A0J9YU62|A0A0J9YU62_MOUSE C-terminal-binding protein 1 OS=Mus musculus OX=10090 GN=Ctbp1 PE=1 SV=1	0	112.289	39	15	56	10	429
High	P83940	3205.4	3184.6	3163.6	3021.1	2973.5	3402.2	3016.3	3069.1	3247.1	3027.8	>sp|P83940|ELOC_MOUSE Elongin-C OS=Mus musculus OX=10090 GN=Eloc PE=1 SV=1	0	69.38	65	6	30	6	112
High	E9PUW7	3065	2990.5	3251.1	3004.8	3191.8	3176.4	3108.9	3108.8	3256.5	3116.6	>tr|E9PUW7|E9PUW7_MOUSE Exportin-7 OS=Mus musculus OX=10090 GN=Xpo7 PE=1 SV=1	0	89.047	24	21	37	21	1088
High	P60487	3141.2	3091.8	3002.8	3054.9	3075.2	3264.2	3166.1	3076	3304	3053.6	>sp|P60487|PLPP_MOUSE Chronophin OS=Mus musculus OX=10090 GN=Pdxp PE=1 SV=1	0	101.39	62	12	56	9	292
High	Q6ZQ18	3215.9	3107.3	3019.2	3016.1	3099.3	3212.2	3138.7	3133.2	3214.5	3061.4	>sp|Q6ZQ18|EFR3B_MOUSE Protein EFR3 homolog B OS=Mus musculus OX=10090 GN=Efr3b PE=1 SV=2	0	126.082	36	24	43	23	817
High	Q9EP69	3141.5	3115.6	3095.1	3144.2	3043.5	3042.5	3120.2	3225.6	3146.2	3104.6	>sp|Q9EP69|SAC1_MOUSE Phosphatidylinositol-3-phosphatase SAC1 OS=Mus musculus OX=10090 GN=Sacm1l PE=1 SV=1	0	94.791	32	19	40	19	587
High	Q3TDF8	3073.4	2925.3	3075.7	3071	3042.9	3094	3155.2	3258.1	3228.5	3230.2	>tr|Q3TDF8|Q3TDF8_MOUSE Eukaryotic peptide chain release factor subunit 1 OS=Mus musculus OX=10090 GN=Etf1 PE=2 SV=1	0	78.81	42	15	34	15	437
High	E9QM73	3128.4	2968.3	3279.6	3127.1	3235.4	3022.7	3030.8	3102.8	3075.1	3173.2	>tr|E9QM73|E9QM73_MOUSE Non-specific serine/threonine protein kinase OS=Mus musculus OX=10090 GN=Wnk2 PE=1 SV=1	0	121.732	20	30	44	1	2213
High	P47199	3079.3	3150.1	2911.5	3078.7	2983.3	3319.5	3199.4	3170.3	3228.9	2998.8	>sp|P47199|QOR_MOUSE Quinone oxidoreductase OS=Mus musculus OX=10090 GN=Cryz PE=1 SV=1	0	108.484	56	15	36	15	331
High	Q5UE59	2965.2	3054.3	3276.2	3196.3	3159.8	2756.8	3104.4	3280.4	2993.9	3310.5	>tr|Q5UE59|Q5UE59_MOUSE Kinesin light chain OS=Mus musculus OX=10090 GN=Klc1 PE=1 SV=1	0	156.292	44	25	51	19	542
High	Q2YDW1	3087.6	3034.4	2968.7	3091.1	3045.6	3077.9	3177.2	3179.7	3171.9	3186.9	>tr|Q2YDW1|Q2YDW1_MOUSE Eukaryotic translation initiation factor 3 30 kDa subunit (Fragment) OS=Mus musculus OX=10090 GN=Eif3j PE=2 SV=1	0	77.853	55	11	31	11	219
High	A0A0R4J087	3341	3129.3	2893.2	2921.4	3027	3198.3	3126.6	3152.2	3291.6	2924.8	>tr|A0A0R4J087|A0A0R4J087_MOUSE Transporter OS=Mus musculus OX=10090 GN=Slc6a17 PE=1 SV=1	0	88.17	23	13	41	12	724
High	Q790Y8	3046.3	3042.4	3324.5	3105.5	3110.6	3047.1	3091.7	3034.4	3095.8	3095.8	>tr|Q790Y8|Q790Y8_MOUSE Glucose-6-phosphate 1-dehydrogenase OS=Mus musculus OX=10090 GN=G6pdx PE=1 SV=1 >sp|Q00612|G6PD1_MOUSE Glucose-6-phosphate 1-dehydrogenase X OS=Mus musculus OX=10090 GN=G6pdx PE=1 SV=3	0	92.811	37	18	43	2	515
High	Q9D898	3149.6	2976	3209.5	3061.4	3162.9	3179.8	3047.3	3044.5	3131.4	3031	>sp|Q9D898|ARP5L_MOUSE Actin-related protein 2/3 complex subunit 5-like protein OS=Mus musculus OX=10090 GN=Arpc5l PE=1 SV=1	0	76.083	68	11	30	11	153
High	Q9QZE5	3244.1	3284.2	2548.4	2740.4	2604.4	3947.9	3235.2	3086.7	3542.9	2694	>sp|Q9QZE5|COPG1_MOUSE Coatomer subunit gamma-1 OS=Mus musculus OX=10090 GN=Copg1 PE=1 SV=1	0	106.677	31	21	39	18	874
High	E9PWK1	3061.4	2915.1	3097.2	3157.3	3181.9	2916.2	3176	3191.2	3137.8	3080.4	>tr|E9PWK1|E9PWK1_MOUSE Epoxide hydrolase OS=Mus musculus OX=10090 GN=Ephx1 PE=1 SV=1	0	53.011	27	10	22	10	441
High	P49722	3266.9	3474.8	2487.1	2869	2666.4	3751	3298.5	3059	3365.7	2668.7	>sp|P49722|PSA2_MOUSE Proteasome subunit alpha type-2 OS=Mus musculus OX=10090 GN=Psma2 PE=1 SV=3	0	86.381	55	9	40	9	234
High	A0A0R4J0B8	3132.2	2961.3	3139.1	3134	3277	3091	3025.6	3108.7	3024.7	3002	>tr|A0A0R4J0B8|A0A0R4J0B8_MOUSE Endophilin-A3 OS=Mus musculus OX=10090 GN=Sh3gl3 PE=1 SV=1	0	89.7	48	15	35	15	347
High	Q8R127	3117.3	3067.3	2999	3138	3107.7	3038.9	3093.1	3119.4	3151.5	3019.4	>sp|Q8R127|SCPDL_MOUSE Saccharopine dehydrogenase-like oxidoreductase OS=Mus musculus OX=10090 GN=Sccpdh PE=1 SV=1	0	88.499	42	13	33	13	429
High	Q9QZ88-2	3044.5	3356.3	2796.9	2987	2818	3466.3	3118.7	3114	3314.6	2817.6	>sp|Q9QZ88-2|VPS29_MOUSE Isoform 2 of Vacuolar protein sorting-associated protein 29 OS=Mus musculus OX=10090 GN=Vps29	0	74.159	59	9	33	1	186
High	Q61625	3107.9	2894.4	3209.3	3069.4	3273.2	2949.4	3066.9	3085.7	3149.4	2994.3	>sp|Q61625|GRID2_MOUSE Glutamate receptor ionotropic, delta-2 OS=Mus musculus OX=10090 GN=Grid2 PE=1 SV=1	0	110.771	33	20	42	20	1007
High	Q8BSH9	2888.5	2627.4	3505.5	3221.5	3458.9	2444.9	3047.2	3213.2	2954.3	3435.4	>tr|Q8BSH9|Q8BSH9_MOUSE Nucleosome assembly protein 1-like 1 OS=Mus musculus OX=10090 GN=Nap1l1 PE=1 SV=1	0	104.374	44	11	39	9	383
High	Q3TLQ9	2976.7	2947.8	3276.9	3077.1	3237.3	2864.8	2960.7	3144.2	2975.5	3229.9	>tr|Q3TLQ9|Q3TLQ9_MOUSE RRM domain-containing protein OS=Mus musculus OX=10090 GN=Eif4b PE=2 SV=1	0	80.892	24	13	35	13	611
High	G5E895	2910.5	3036.1	2998.1	3074.6	3044.3	3115.9	3112.9	3156.6	3077	3134.6	>tr|G5E895|G5E895_MOUSE Aldo-keto reductase family 1, member B10 (aldose reductase) OS=Mus musculus OX=10090 GN=Akr1b10 PE=1 SV=1	0	80.505	54	14	33	9	316
High	Q3TE95	3018.5	2992.9	2933.4	3034.2	2949.2	3137.9	3089.6	3148.4	3280	3041.8	>tr|Q3TE95|Q3TE95_MOUSE Uncharacterized protein OS=Mus musculus OX=10090 GN=Rcn2 PE=2 SV=1	0	91.085	42	14	37	14	355
High	Q9D154	2943.2	3000.8	2781.3	2975.5	2860.6	3043.2	3250.3	3252.5	3326.8	3143.9	>sp|Q9D154|ILEUA_MOUSE Leukocyte elastase inhibitor A OS=Mus musculus OX=10090 GN=Serpinb1a PE=1 SV=1	0	102.293	49	20	47	15	379
High	Q5RKN9	3054.3	2997.9	3015.1	3136.7	3042.9	2968.1	3114.3	3200.3	2976.5	3039.6	>tr|Q5RKN9|Q5RKN9_MOUSE F-actin-capping protein subunit alpha OS=Mus musculus OX=10090 GN=Capza1 PE=1 SV=1	0	130.141	71	13	53	11	286
High	Q8QZS1	3098.9	3119.1	2931.2	3024.5	3006.7	3125.4	3088.7	3052.7	3132.7	2921.3	>sp|Q8QZS1|HIBCH_MOUSE 3-hydroxyisobutyryl-CoA hydrolase, mitochondrial OS=Mus musculus OX=10090 GN=Hibch PE=1 SV=1	0	99.144	46	16	41	16	385
High	B1AQF4	3225.3	3252.7	2763.6	2876.1	2793.5	3364.4	3176.1	3040.6	3196.7	2808.8	>tr|B1AQF4|B1AQF4_MOUSE Dual specificity protein phosphatase OS=Mus musculus OX=10090 GN=Dusp3 PE=1 SV=1	0	69.449	47	6	29	6	210
High	P67871	3114.7	3006.5	2957.8	3018.8	3121.6	3207.4	2943.7	3008.4	3164	2942.7	>sp|P67871|CSK2B_MOUSE Casein kinase II subunit beta OS=Mus musculus OX=10090 GN=Csnk2b PE=1 SV=1	0	81.874	43	7	31	7	215
High	Q54AH9	2925.9	5428.6	1765	2467.6	2133.3	2749	4976.9	2243.4	3407	2358.8	>tr|Q54AH9|Q54AH9_MOUSE Beta-2-globin (Fragment) OS=Mus musculus OX=10090 GN=Hbb-b2 PE=2 SV=1	0	61.462	36	6	364	1	146
High	Q80WQ2	3064.2	3029.4	3065.5	3019.2	3047.4	3118.1	3016.8	2961.9	3078.5	3040.3	>sp|Q80WQ2|VAC14_MOUSE Protein VAC14 homolog OS=Mus musculus OX=10090 GN=Vac14 PE=1 SV=1	0	96.43	29	18	38	18	782
High	Q641P0	3109.1	2977.7	3203.4	2896.3	3179.3	2982.8	2950.8	3027.2	3026.8	3020.4	>sp|Q641P0|ARP3B_MOUSE Actin-related protein 3B OS=Mus musculus OX=10090 GN=Actr3b PE=1 SV=1	0	106.163	44	17	49	15	418
High	A2AEX6	2990.4	3048.5	3056.9	3104.5	2920.7	3091.3	3038.2	3157.3	2983.6	2973.2	>tr|A2AEX6|A2AEX6_MOUSE Four and a half LIM domains protein 1 OS=Mus musculus OX=10090 GN=Fhl1 PE=1 SV=1	0	74.829	50	12	29	12	309
High	Q9JMG7	3062.9	3043	3089.1	3070.5	3186.4	2979.3	2958.8	2917.7	3031.2	3024.5	>sp|Q9JMG7|HDGR3_MOUSE Hepatoma-derived growth factor-related protein 3 OS=Mus musculus OX=10090 GN=Hdgfl3 PE=1 SV=2	0	62.885	65	11	27	9	202
High	E9PY39	3096.8	3072.7	2912	2915.4	2976.6	3169.1	2985.7	3011.9	3179.1	2939.7	>tr|E9PY39|E9PY39_MOUSE Predicted gene 20431 OS=Mus musculus OX=10090 GN=Gm20431 PE=3 SV=1	0	70.559	27	10	52	4	371
High	Q80U23-2	3071.9	2985	3169.6	3119.8	3085.8	3012.2	2930.2	2948.2	2923.1	3012.7	>sp|Q80U23-2|SNPH_MOUSE Isoform 2 of Syntaphilin OS=Mus musculus OX=10090 GN=Snph	0	106.282	44	16	38	14	528
High	P49442	3142.3	2902.6	3124.4	2994.1	3088.9	3027.2	2989.8	2992.8	3082.7	2889.2	>sp|P49442|INPP_MOUSE Inositol polyphosphate 1-phosphatase OS=Mus musculus OX=10090 GN=Inpp1 PE=1 SV=2	0	91.482	40	15	33	15	396
High	Q3UYN1	2831.8	3060.4	3060.6	3156.1	3055.2	2877.9	3005.3	3073	2930.5	3154	>tr|Q3UYN1|Q3UYN1_MOUSE Pyridoxal phosphate homeostasis protein OS=Mus musculus OX=10090 GN=Plpbp PE=2 SV=1	0	74.783	47	11	27	11	326
High	Q8BMF3	3120.2	3104.4	2981.6	2849.6	2975.1	3242.4	2987.7	2930.5	3190.6	2814.4	>sp|Q8BMF3|MAON_MOUSE NADP-dependent malic enzyme, mitochondrial OS=Mus musculus OX=10090 GN=Me3 PE=1 SV=2	0	115.419	48	21	43	20	604
High	P36916	3000.4	2958.2	3087.6	2887.8	2968.5	2940.4	3137.2	3085.6	3075.1	3052.2	>sp|P36916|GNL1_MOUSE Guanine nucleotide-binding protein-like 1 OS=Mus musculus OX=10090 GN=Gnl1 PE=1 SV=4	0	81.187	29	14	41	14	607
High	Q6W8Q3	2824.3	2868	3043	3076.2	3245.6	2602.6	3246.2	3055	3031.8	3131	>sp|Q6W8Q3|PC4L1_MOUSE Purkinje cell protein 4-like protein 1 OS=Mus musculus OX=10090 GN=Pcp4l1 PE=1 SV=1	0	27.129	60	4	12	4	68
High	P56391	2840.2	2853.8	3258.3	3139.1	3202.8	2670.4	3043.3	3017.3	2931.3	3143.7	>sp|P56391|CX6B1_MOUSE Cytochrome c oxidase subunit 6B1 OS=Mus musculus OX=10090 GN=Cox6b1 PE=1 SV=2	0	50.671	72	8	34	8	86
High	Q61191	3061.9	3007.1	3088.2	2973.5	2986.7	2987.9	2997.3	2988.2	2927.6	3050.1	>sp|Q61191|HCFC1_MOUSE Host cell factor 1 OS=Mus musculus OX=10090 GN=Hcfc1 PE=1 SV=2	0	108.433	16	23	37	23	2045
High	Q3UDN2	2992.1	3015	2884.8	2926.6	2860.8	3196.8	3061.5	3090.7	3146.9	2872.7	>tr|Q3UDN2|Q3UDN2_MOUSE Vacuolar protein sorting-associated protein 53 homolog OS=Mus musculus OX=10090 GN=Vps53 PE=2 SV=1	0	87.801	31	21	35	21	832
High	O70310	3023.2	3153.3	2760.5	2937.1	2902.2	3244.2	2970.8	3058.7	3097.4	2896.8	>sp|O70310|NMT1_MOUSE Glycylpeptide N-tetradecanoyltransferase 1 OS=Mus musculus OX=10090 GN=Nmt1 PE=1 SV=1 >tr|Q3UJC3|Q3UJC3_MOUSE Glycylpeptide N-tetradecanoyltransferase OS=Mus musculus OX=10090 GN=Nmt1 PE=1 SV=1	0	96.975	31	15	32	12	496
High	Q3UUG6	3142.5	2758.7	3263.2	3059.7	3279.5	2578.8	2948	2997.2	2889.8	3116.1	>sp|Q3UUG6|TBC24_MOUSE TBC1 domain family member 24 OS=Mus musculus OX=10090 GN=Tbc1d24 PE=1 SV=2	0	61.979	23	10	25	10	561
High	Q3U0T9	3023.7	2814.9	3210	3060.3	3226.8	2779.2	2962.2	2960.7	2953.2	3038.9	>tr|Q3U0T9|Q3U0T9_MOUSE Rab35 OS=Mus musculus OX=10090 GN=Rab35 PE=1 SV=1 >sp|Q6PHN9|RAB35_MOUSE Ras-related protein Rab-35 OS=Mus musculus OX=10090 GN=Rab35 PE=1 SV=1	0	90.765	53	9	79	6	201
High	P49443	3014.5	2908.3	3051.9	3040.2	2985.1	3000.5	2986.7	3012.7	3008.7	2994.7	>sp|P49443|PPM1A_MOUSE Protein phosphatase 1A OS=Mus musculus OX=10090 GN=Ppm1a PE=1 SV=1	0	90.191	52	16	37	14	382
High	Q8C6E3	2859.7	3621.1	2666.2	2726.4	2664.7	2988.2	3623.4	2740.8	3201.1	2899.5	>tr|Q8C6E3|Q8C6E3_MOUSE Catalase OS=Mus musculus OX=10090 GN=Cat PE=2 SV=1	0	103.351	45	19	40	19	527
High	Q5DTY9	2995.3	3022.2	3069.3	2918.2	3035.5	2915	2976.8	3091.4	2991.5	2924.7	>sp|Q5DTY9|KCD16_MOUSE BTB/POZ domain-containing protein KCTD16 OS=Mus musculus OX=10090 GN=Kctd16 PE=1 SV=2	0	61.973	37	18	38	15	427
High	Q8BKU2	3045.5	2871.4	2894.3	2942.6	3065.1	2874	3004.8	3066.5	3006.6	3122.6	>tr|Q8BKU2|Q8BKU2_MOUSE 26S proteasome AAA-ATPase subunit RPT3 OS=Mus musculus OX=10090 GN=Psmc4 PE=2 SV=1	0	92.122	52	16	43	16	418
High	P62881	3069.4	2960.5	2989.3	2927	2968.6	3025.9	2963.2	2996.3	3060.6	2925.9	>sp|P62881|GNB5_MOUSE Guanine nucleotide-binding protein subunit beta-5 OS=Mus musculus OX=10090 GN=Gnb5 PE=1 SV=1	0	98.471	46	14	51	14	395
High	Q6P4S6	2972.4	2855.9	3153.4	2902.1	3111.8	2802.8	3047.7	3014.4	2943.6	3075.8	>sp|Q6P4S6|SIK3_MOUSE Serine/threonine-protein kinase SIK3 OS=Mus musculus OX=10090 GN=Sik3 PE=1 SV=4	0	93.637	19	22	41	21	1369
High	B9EKR4	2831.1	2985.7	2881.8	2913.9	2858.5	3043.2	3071.8	3129.2	3079.7	3083.4	>tr|B9EKR4|B9EKR4_MOUSE Phosphatidylinositol-3,4, 5-trisphosphate-dependent Rac exchange factor 1 OS=Mus musculus OX=10090 GN=Prex1 PE=2 SV=1	0	154.584	27	34	53	32	1650
High	P26043	2799.7	2915.8	3004.9	3026.7	3026.9	2793	2973.5	3124.1	2957	3249.8	>sp|P26043|RADI_MOUSE Radixin OS=Mus musculus OX=10090 GN=Rdx PE=1 SV=3	0	148.546	40	26	76	16	583
High	Q3UMM1	2948.6	2582.9	3415.3	3073.4	3452.5	2436.4	2924.3	2981.1	2806.1	3226.1	>tr|Q3UMM1|Q3UMM1_MOUSE Tubulin beta chain OS=Mus musculus OX=10090 GN=Tubb6 PE=1 SV=1 >sp|Q922F4|TBB6_MOUSE Tubulin beta-6 chain OS=Mus musculus OX=10090 GN=Tubb6 PE=1 SV=1	0	263.125	46	19	594	2	447
High	B9EIE9	2950.9	2831.5	3057.8	2966.8	2995.6	2859.7	2986	3064.9	3055	3012.9	>tr|B9EIE9|B9EIE9_MOUSE Adenylosuccinate synthetase isozyme 2 OS=Mus musculus OX=10090 GN=Adss PE=1 SV=1 >sp|P46664|PURA2_MOUSE Adenylosuccinate synthetase isozyme 2 OS=Mus musculus OX=10090 GN=Adss2 PE=1 SV=2	0	126.792	49	20	45	19	456
High	Q0PD53	2980.3	2871.9	2952.5	2880.8	3041.8	2706	3170.6	3065.1	3016.8	3086.8	>tr|Q0PD53|Q0PD53_MOUSE Rab6B OS=Mus musculus OX=10090 GN=Rab6b PE=1 SV=1 >sp|P61294|RAB6B_MOUSE Ras-related protein Rab-6B OS=Mus musculus OX=10090 GN=Rab6b PE=1 SV=1	0	103.585	55	12	75	6	208
High	Q791V5	2972.1	3207.7	2677.3	2940.4	2807.4	3103.9	2993.4	3099.6	3031.9	2881.5	>sp|Q791V5|MTCH2_MOUSE Mitochondrial carrier homolog 2 OS=Mus musculus OX=10090 GN=Mtch2 PE=1 SV=1	0	70.126	35	9	44	9	303
High	Q8BL65-4	2902.8	2891	2942.9	3004.2	3086	2957.4	2958.3	3035.7	2967.3	2965.8	>sp|Q8BL65-4|ABLM2_MOUSE Isoform 4 of Actin-binding LIM protein 2 OS=Mus musculus OX=10090 GN=Ablim2	0	89.731	39	19	45	1	617
High	Q9ERG2	3055.8	2858.1	2911.9	2850.2	2853.9	3197.4	2994.5	2919.7	3184.8	2858.4	>sp|Q9ERG2|STRN3_MOUSE Striatin-3 OS=Mus musculus OX=10090 GN=Strn3 PE=1 SV=1	0	108.721	29	16	38	1	796
High	A0A1D5RLV7	2939.3	2945.7	2828.1	2911.4	2900.9	3231.5	2888.8	2943.6	2998	3037.7	>tr|A0A1D5RLV7|A0A1D5RLV7_MOUSE WD repeat and FYVE domain-containing protein 3 OS=Mus musculus OX=10090 GN=Wdfy3 PE=1 SV=1	0	141.918	14	39	57	39	3512
High	A2AWA9	2983.7	2979.8	3021.4	2958	3002.7	2767.4	3042.3	2969.4	2935.7	2950	>sp|A2AWA9|RBGP1_MOUSE Rab GTPase-activating protein 1 OS=Mus musculus OX=10090 GN=Rabgap1 PE=1 SV=1 >tr|B2RRC5|B2RRC5_MOUSE RAB GTPase activating protein 1 OS=Mus musculus OX=10090 GN=Rabgap1 PE=2 SV=1	0	106.742	28	25	38	22	1064
High	Q6RI64	3035.2	3092.5	2675.9	2839.5	2734.4	3377.7	3049.8	2859.5	3152.8	2782.1	>tr|Q6RI64|Q6RI64_MOUSE Proteasome subunit beta OS=Mus musculus OX=10090 GN=Psmb1 PE=1 SV=1 >sp|O09061|PSB1_MOUSE Proteasome subunit beta type-1 OS=Mus musculus OX=10090 GN=Psmb1 PE=1 SV=1	0	88.221	49	9	40	9	240
High	Q8CBW3	3040.9	2947.2	2931.2	2897.1	2872.2	2877.2	3025	3047.9	2978.6	2968.1	>sp|Q8CBW3|ABI1_MOUSE Abl interactor 1 OS=Mus musculus OX=10090 GN=Abi1 PE=1 SV=3	0	64.676	33	14	34	11	481
High	P27601	2973.6	3016.7	2958.4	2971.2	2939.7	2965.9	2910.4	2894.8	2978.4	2966.5	>sp|P27601|GNA13_MOUSE Guanine nucleotide-binding protein subunit alpha-13 OS=Mus musculus OX=10090 GN=Gna13 PE=1 SV=1	0	94.887	55	19	79	18	377
High	Q8R464	2970.3	2946.1	2781.9	2928.5	2839.1	3071.5	3000.3	2942.7	3088.5	2993.8	>sp|Q8R464|CADM4_MOUSE Cell adhesion molecule 4 OS=Mus musculus OX=10090 GN=Cadm4 PE=1 SV=1	0	91.281	48	13	37	13	388
High	Q5SV85-2	2996.2	2890	3161.2	3045.3	3132.9	2763.8	2851.1	2952.9	2851.8	2904.3	>sp|Q5SV85-2|SYNRG_MOUSE Isoform 2 of Synergin gamma OS=Mus musculus OX=10090 GN=Synrg	0	108.691	27	22	41	22	1138
High	A0A1S6GWI0	2976	3080	2789.3	2971.6	2802.6	3061.1	2973	3021	2983.3	2884.5	>tr|A0A1S6GWI0|A0A1S6GWI0_MOUSE Complex I-19kD OS=Mus musculus OX=10090 GN=Ndufa8 PE=2 SV=1	0	55.897	39	8	33	8	206
High	Q5M8N0	3116.3	3083.1	2841.7	2828.9	2875.1	3202	2949.4	2937.3	2986.8	2718.3	>sp|Q5M8N0|CNRP1_MOUSE CB1 cannabinoid receptor-interacting protein 1 OS=Mus musculus OX=10090 GN=Cnrip1 PE=1 SV=1	0	59.024	47	8	24	8	164
High	O55091	2994.4	2696.9	3140.5	2996	3155.7	2472.2	2980.5	3017.5	2899.3	3175.8	>sp|O55091|IMPCT_MOUSE Protein IMPACT OS=Mus musculus OX=10090 GN=Impact PE=1 SV=2	0	78.073	50	13	38	13	318
High	Q5PR73	3004.4	2943.5	2820.1	2718.8	2863.2	3156.9	2914.6	2984.9	3144.7	2977.2	>sp|Q5PR73|DIRA2_MOUSE GTP-binding protein Di-Ras2 OS=Mus musculus OX=10090 GN=Diras2 PE=1 SV=1 >tr|Q3UWU7|Q3UWU7_MOUSE Uncharacterized protein OS=Mus musculus OX=10090 GN=Diras2 PE=1 SV=1	0	74.443	64	10	37	9	199
High	Q4QRK2	3119.2	3089.8	2605.9	2785	2776.7	3292.5	3059.6	2899.8	3219.2	2656.2	>tr|Q4QRK2|Q4QRK2_MOUSE Fech protein (Fragment) OS=Mus musculus OX=10090 GN=Fech PE=2 SV=1	0	110.25	44	15	39	15	399
High	P63094	3072.7	2844.2	2878.1	2814.4	2876.4	2904.7	3009.4	2991.3	3030	3074.3	>sp|P63094|GNAS2_MOUSE Guanine nucleotide-binding protein G(s) subunit alpha isoforms short OS=Mus musculus OX=10090 GN=Gnas PE=1 SV=1	0	85.142	43	16	76	11	394
High	Q9CQW1	3039.1	3002.8	2762.9	2815.9	2796.5	3063.9	3053.7	2992.4	3099	2839.1	>sp|Q9CQW1|YKT6_MOUSE Synaptobrevin homolog YKT6 OS=Mus musculus OX=10090 GN=Ykt6 PE=1 SV=1	0	78.583	75	14	35	14	198
High	O08677	3473.4	4322.7	2732.3	3358.3	2611.9	3486.1	2884.3	1854.4	2228.3	2507.8	>sp|O08677|KNG1_MOUSE Kininogen-1 OS=Mus musculus OX=10090 GN=Kng1 PE=1 SV=1	0	90.403	25	13	32	10	661
High	Q8C0E2	3126.6	2957.9	2618.1	2901.2	2781.8	3199.1	3072.1	2923.9	3186.3	2657.5	>sp|Q8C0E2|VP26B_MOUSE Vacuolar protein sorting-associated protein 26B OS=Mus musculus OX=10090 GN=Vps26b PE=1 SV=1	0	87.348	52	13	34	13	336
High	B2RXX8	2963.1	2843.4	2945.1	2942.7	2933.7	3051.1	2859.6	2942.3	3006.9	2929.1	>tr|B2RXX8|B2RXX8_MOUSE Non-specific serine/threonine protein kinase OS=Mus musculus OX=10090 GN=Cdc42bpa PE=2 SV=1	0	131.24	25	36	56	33	1732
High	Q3U011	2972.2	2976.1	2861.4	2994.8	2736.6	3141.3	2934.1	2950.9	2915.1	2922.1	>tr|Q3U011|Q3U011_MOUSE GLTP domain-containing protein OS=Mus musculus OX=10090 GN=Gltp PE=2 SV=1	0	52.053	43	8	24	8	209
High	A1A4T2	2979.3	3048.2	2749.3	2882.4	2775.7	3148.1	2946.9	2939.8	3015.2	2915.2	>tr|A1A4T2|A1A4T2_MOUSE Alpha glucosidase 2 alpha neutral subunit OS=Mus musculus OX=10090 GN=Ganab PE=1 SV=1 >sp|Q8BHN3-2|GANAB_MOUSE Isoform 2 of Neutral alpha-glucosidase AB OS=Mus musculus OX=10090 GN=Ganab	0	122.477	39	27	47	27	966
High	Q5SUR0	2958.8	3084.1	2802.1	2725.9	2716.9	3409	2998.7	2805.2	3171.6	2726.9	>sp|Q5SUR0|PUR4_MOUSE Phosphoribosylformylglycinamidine synthase OS=Mus musculus OX=10090 GN=Pfas PE=1 SV=1	0	141.066	36	28	46	28	1337
High	Q8BW96	3068.4	2798.7	2909.7	2958.4	3053.8	2715.3	2937.5	2987.8	2986.1	2945.1	>sp|Q8BW96|KCC1D_MOUSE Calcium/calmodulin-dependent protein kinase type 1D OS=Mus musculus OX=10090 GN=Camk1d PE=1 SV=2 >tr|B1AW58|B1AW58_MOUSE Calcium/calmodulin-dependent protein kinase ID OS=Mus musculus OX=10090 GN=Camk1d PE=2 SV=1	0	112.523	51	13	38	10	385
High	Q6ZWX6	3009	2852.2	2823.2	2858.1	2837.5	3189.1	2912.6	2979	2995.2	2903.6	>sp|Q6ZWX6|IF2A_MOUSE Eukaryotic translation initiation factor 2 subunit 1 OS=Mus musculus OX=10090 GN=Eif2s1 PE=1 SV=3	0	100.367	61	21	37	21	315
High	Q8CJG0	2996.5	2834.1	2898.4	2936.9	3038.6	2879.1	2990.3	2885.9	2901.7	2965	>sp|Q8CJG0|AGO2_MOUSE Protein argonaute-2 OS=Mus musculus OX=10090 GN=Ago2 PE=1 SV=3	0	92.528	34	23	42	15	860
High	Q3TNL6	2597.1	4406	2505.5	2577.2	2561.7	2607.7	3976.6	2165.9	2865	3009.2	>tr|Q3TNL6|Q3TNL6_MOUSE Anion exchange protein OS=Mus musculus OX=10090 GN=Slc4a1 PE=2 SV=1	0	84.044	21	12	33	12	929
High	Q8BJ42	2849.7	2766.1	2935.5	2910.3	2980.2	3076.2	2860	2921.5	3010	2944.2	>sp|Q8BJ42|DLGP2_MOUSE Disks large-associated protein 2 OS=Mus musculus OX=10090 GN=Dlgap2 PE=1 SV=2	0	95.256	20	18	43	15	1059
High	Q3TPL8	3079.6	3023.5	2700.7	2770.8	2790.3	3467	2904.9	2867.1	3035.9	2594.2	>tr|Q3TPL8|Q3TPL8_MOUSE MFS domain-containing protein OS=Mus musculus OX=10090 GN=Slc2a3 PE=1 SV=1 >sp|P32037|GTR3_MOUSE Solute carrier family 2, facilitated glucose transporter member 3 OS=Mus musculus OX=10090 GN=Slc2a3 PE=1 SV=1	0	62.441	16	10	30	10	493
High	Q6ZPH4	2932.1	2906.3	2775.5	2720.9	2820.7	3083.2	2976.5	3016.7	3018.2	2941.4	>tr|Q6ZPH4|Q6ZPH4_MOUSE MKIAA1835 protein (Fragment) OS=Mus musculus OX=10090 GN=Rangap1 PE=2 SV=1	0	113.436	38	22	42	22	646
High	Q8CFX3	2954.7	2696.3	3154.2	3028.7	3096.3	2592.1	2849.2	3014	2737.8	3015.2	>tr|Q8CFX3|Q8CFX3_MOUSE Protocadherin 1 OS=Mus musculus OX=10090 GN=Pcdh1 PE=1 SV=1	0	101.947	29	23	41	0	1038
High	Q80U63	2876.9	2790	2986.2	2907.4	3031.1	2768.7	2891.2	2935.5	2935.5	3010.2	>sp|Q80U63|MFN2_MOUSE Mitofusin-2 OS=Mus musculus OX=10090 GN=Mfn2 PE=1 SV=3	0	123.204	36	23	38	22	757
High	P62334	2931.1	2985.1	2802.2	2787.1	2772.9	3128.1	2925.9	2945.2	2988.7	2863	>sp|P62334|PRS10_MOUSE 26S proteasome regulatory subunit 10B OS=Mus musculus OX=10090 GN=Psmc6 PE=1 SV=1 >tr|Q14AQ1|Q14AQ1_MOUSE Proteasome (Prosome, macropain) 26S subunit, ATPase, 6 OS=Mus musculus OX=10090 GN=Psmc6 PE=1 SV=1	0	118.395	55	16	42	16	389
High	Q3B7Z2	2868.8	2883.5	2905.1	2941.4	2823.2	2915.2	2937.3	2926.7	2914.4	3005.6	>sp|Q3B7Z2|OSBP1_MOUSE Oxysterol-binding protein 1 OS=Mus musculus OX=10090 GN=Osbp PE=1 SV=3	0	111.385	36	21	41	19	805
High	Q9JM76	3038	2902.6	2924.5	2833.3	2951.9	2780.1	2903.6	2980.4	2992.4	2811.5	>sp|Q9JM76|ARPC3_MOUSE Actin-related protein 2/3 complex subunit 3 OS=Mus musculus OX=10090 GN=Arpc3 PE=1 SV=3	0	46.864	33	7	24	7	178
High	Q571A2	3041.4	3135.5	2587.5	2692.8	2668.4	3263.6	2998.7	2845.2	3213.8	2594.7	>tr|Q571A2|Q571A2_MOUSE MKIAA4106 protein (Fragment) OS=Mus musculus OX=10090 GN=Cul2 PE=2 SV=1	0	108.387	41	25	44	25	748
High	P21447	2999.1	2920.5	2972.9	2877.3	3002.8	2897.7	2853.9	2788.1	2817.7	2867.4	>sp|P21447|MDR1A_MOUSE ATP-dependent translocase ABCB1 OS=Mus musculus OX=10090 GN=Abcb1a PE=1 SV=3	0	103.264	22	23	41	23	1276
High	E9Q3V9	2932.4	2857.7	2678.4	2678.1	2774.9	3291.2	2941.9	2883.4	3079.4	2846	>tr|E9Q3V9|E9Q3V9_MOUSE Adhesion G protein-coupled receptor L1 OS=Mus musculus OX=10090 GN=Adgrl1 PE=1 SV=1	0	145.801	26	23	45	22	1516
High	Q5EBJ4	2795.4	2632.3	2851.6	2886.4	2801.5	2819.4	3022.6	3038.7	2969.2	3128.7	>sp|Q5EBJ4|ERMIN_MOUSE Ermin OS=Mus musculus OX=10090 GN=Ermn PE=1 SV=1	0	101.263	47	12	35	12	281
High	Q8R071	3033.5	2949.8	2869.8	2752.7	2856	2976.9	2837.8	2938.2	2976.5	2743.9	>sp|Q8R071|IP3KA_MOUSE Inositol-trisphosphate 3-kinase A OS=Mus musculus OX=10090 GN=Itpka PE=1 SV=1	0	81.062	44	19	36	18	459
High	P62889	2966.5	2936.2	2607.6	2755.9	2660.3	3147.4	2990.9	2988.8	3058.5	2746.7	>sp|P62889|RL30_MOUSE 60S ribosomal protein L30 OS=Mus musculus OX=10090 GN=Rpl30 PE=1 SV=2 >tr|Q58DZ3|Q58DZ3_MOUSE 60S ribosomal protein L30 OS=Mus musculus OX=10090 GN=Rpl30 PE=1 SV=1	0	61.834	64	8	33	8	115
High	Q9CWK8	2806.6	2812.9	2964.5	2888.3	2955.6	2822.1	2869.4	2887.6	2919.4	2923.9	>sp|Q9CWK8|SNX2_MOUSE Sorting nexin-2 OS=Mus musculus OX=10090 GN=Snx2 PE=1 SV=2	0	111.66	49	23	45	21	519
High	Q549A5	2978.6	3342.9	2817.8	2939.3	2817.6	2962.1	2813.4	2749.5	2714	2691.4	>tr|Q549A5|Q549A5_MOUSE Clusterin OS=Mus musculus OX=10090 GN=Clu PE=1 SV=1 >sp|Q06890|CLUS_MOUSE Clusterin OS=Mus musculus OX=10090 GN=Clu PE=1 SV=1	0	78.634	30	13	33	13	448
High	Q8C0T5	2945.7	2978.4	2937.2	2832.6	2918.1	2905.4	2805.7	2876.7	2953.2	2646.9	>sp|Q8C0T5|SI1L1_MOUSE Signal-induced proliferation-associated 1-like protein 1 OS=Mus musculus OX=10090 GN=Sipa1l1 PE=1 SV=2	0	133.866	26	32	44	31	1782
High	Q543P7	2843.1	2851.3	2703.5	2789	2819.6	2894.5	2956.1	3049.2	3032.5	2858.5	>tr|Q543P7|Q543P7_MOUSE Uncharacterized protein OS=Mus musculus OX=10090 GN=Arl3 PE=1 SV=1 >sp|Q9WUL7|ARL3_MOUSE ADP-ribosylation factor-like protein 3 OS=Mus musculus OX=10090 GN=Arl3 PE=1 SV=1	0	74.981	63	10	30	10	182
High	Q3TDD9	2667.6	2811.9	2743.4	3073.3	2769.5	3002.8	2836.9	2981.5	2958.2	2926.9	>sp|Q3TDD9|PPR21_MOUSE Protein phosphatase 1 regulatory subunit 21 OS=Mus musculus OX=10090 GN=Ppp1r21 PE=1 SV=2	0	138.637	45	27	40	27	780
High	Q8CFK5	2806.2	2804	2884.9	2924.6	2868.3	2711.2	2896.3	3016.1	2900.4	2940.1	>tr|Q8CFK5|Q8CFK5_MOUSE Lysine--tRNA ligase OS=Mus musculus OX=10090 GN=Kars PE=2 SV=1	0	103.724	36	19	39	19	622
High	A0A3B2WBH9	2862.1	2788.3	2783.9	2838.2	2826	2759.4	2946.6	2946.7	2946.3	3050.2	>tr|A0A3B2WBH9|A0A3B2WBH9_MOUSE Tight junction protein ZO-2 OS=Mus musculus OX=10090 GN=Tjp2 PE=1 SV=1	0	102.139	27	24	39	24	1165
High	P97371	2821.8	2895	2868.8	2803.1	2866.3	2718.2	3035.7	2908.6	2968.3	2858.3	>sp|P97371|PSME1_MOUSE Proteasome activator complex subunit 1 OS=Mus musculus OX=10090 GN=Psme1 PE=1 SV=2 >tr|Q5HZK3|Q5HZK3_MOUSE Proteasome (Prosome, macropain) 28 subunit, alpha OS=Mus musculus OX=10090 GN=Psme1 PE=1 SV=1	0	68.203	45	10	34	10	249
High	Q8BJH1	2852.6	2711.9	3150.8	2913.6	3050.8	2649	2832	2867.1	2805.1	2896.6	>sp|Q8BJH1|ZC21A_MOUSE Zinc finger C2HC domain-containing protein 1A OS=Mus musculus OX=10090 GN=Zc2hc1a PE=1 SV=1	0	53.579	51	16	25	16	324
High	P47941	2823.9	2763.5	2949.7	2960.7	2913.2	2815	2868.4	2895.5	2802.9	2916	>sp|P47941|CRKL_MOUSE Crk-like protein OS=Mus musculus OX=10090 GN=Crkl PE=1 SV=2 >tr|A2RS58|A2RS58_MOUSE V-crk sarcoma virus CT10 oncogene homolog (Avian)-like OS=Mus musculus OX=10090 GN=Crkl PE=1 SV=1	0	80.058	56	12	37	12	303
High	Q8BHL5-2	2973.7	2856.4	2785.8	2770.7	2816.9	2894	2937.6	2880.2	2954.5	2836.4	>sp|Q8BHL5-2|ELMO2_MOUSE Isoform 2 of Engulfment and cell motility protein 2 OS=Mus musculus OX=10090 GN=Elmo2	0	98.091	29	18	33	16	720
High	Q3TQR3	2867.2	2896.4	2796.2	2890	2793.4	2781.1	2903.1	2912.4	2919.5	2945.1	>tr|Q3TQR3|Q3TQR3_MOUSE Eukaryotic translation initiation factor 5 OS=Mus musculus OX=10090 GN=Eif5 PE=1 SV=1 >sp|P59325|IF5_MOUSE Eukaryotic translation initiation factor 5 OS=Mus musculus OX=10090 GN=Eif5 PE=1 SV=1	0	62.236	37	14	31	13	429
High	A0A0R4J0B4	2928.7	3123.3	2710.3	2800.4	2678.8	3265.6	2798.5	2801	3026.2	2550.4	>tr|A0A0R4J0B4|A0A0R4J0B4_MOUSE CMP-N-acetylneuraminic acid synthase OS=Mus musculus OX=10090 GN=Cmas PE=1 SV=1	0	90.531	47	17	37	16	432
High	Q8K3J1	2808.7	2884.2	2966.4	2867.1	2928.2	2753.1	2895.8	2913.4	2795.5	2842.1	>sp|Q8K3J1|NDUS8_MOUSE NADH dehydrogenase [ubiquinone] iron-sulfur protein 8, mitochondrial OS=Mus musculus OX=10090 GN=Ndufs8 PE=1 SV=1 >tr|Q5M9P5|Q5M9P5_MOUSE Complex I-23kD OS=Mus musculus OX=10090 GN=Ndufs8 PE=1 SV=1	0	68.34	43	10	32	10	212
High	A2AE27	2692.5	2698	3309.4	3033.9	3041	2470.9	2726.2	2952.1	2637.2	3059.7	>tr|A2AE27|A2AE27_MOUSE AMP deaminase OS=Mus musculus OX=10090 GN=Ampd2 PE=1 SV=1	0	105.587	25	20	40	20	824
High	A0A0R4J124	2870.8	2710.5	2821.1	2871.3	2933.3	2699.4	2861.7	2966	2944.9	2931	>tr|A0A0R4J124|A0A0R4J124_MOUSE SRSF protein kinase 2 OS=Mus musculus OX=10090 GN=Srpk2 PE=1 SV=1	0	89.969	33	16	33	14	682
High	Q9DBE8	2934.4	2831.7	2770.4	2851.2	2847	2796.5	2893.1	2842.9	2993.7	2840.9	>sp|Q9DBE8|ALG2_MOUSE Alpha-1,3/1,6-mannosyltransferase ALG2 OS=Mus musculus OX=10090 GN=Alg2 PE=1 SV=2	0	95.71	52	16	37	16	415
High	E9Q1S3	2901.3	2904	2627.7	2667.4	2742.2	3176.8	2884.9	2787.6	3101.1	2773.8	>tr|E9Q1S3|E9Q1S3_MOUSE Protein transport protein SEC23 OS=Mus musculus OX=10090 GN=Sec23a PE=1 SV=1	0	106.435	34	19	46	15	736
High	Q6PGF7	2846.5	2662.7	2990.3	2937.4	2974.5	2660.7	2831.6	2886.4	2790.7	2959.5	>sp|Q6PGF7|EXOC8_MOUSE Exocyst complex component 8 OS=Mus musculus OX=10090 GN=Exoc8 PE=1 SV=1	0	102.223	34	20	41	20	716
High	Q8K354	2792.3	2888	2905.8	2834.1	2921.8	2876.2	2776.7	2884.8	2830.8	2793.1	>sp|Q8K354|CBR3_MOUSE Carbonyl reductase [NADPH] 3 OS=Mus musculus OX=10090 GN=Cbr3 PE=1 SV=1	0	95.429	72	16	39	14	277
High	A0A1S6GWH6	2888.3	2836.4	2558.3	2690.3	2639.4	3101.5	2988.8	2905.9	3138.6	2745.5	>tr|A0A1S6GWH6|A0A1S6GWH6_MOUSE UBC core domain-containing protein OS=Mus musculus OX=10090 GN=Birc6 PE=2 SV=1	0	135.261	9	30	41	30	4939
High	A2A432	2859.2	2852.5	2736.3	2890.3	2794.5	2932.1	2821.6	2934	2865.3	2802.5	>sp|A2A432|CUL4B_MOUSE Cullin-4B OS=Mus musculus OX=10090 GN=Cul4b PE=1 SV=1	0	98.809	31	27	40	18	970
High	P28028-1	2808.5	2797.2	2949.9	2850.3	2895	2739.2	2816.2	2845.2	2952.3	2820.1	>sp|P28028-1|BRAF_MOUSE Isoform 1 of Serine/threonine-protein kinase B-raf OS=Mus musculus OX=10090 GN=Braf	0	86.187	26	15	28	2	804
High	Q9D832	2850.3	2835	2855.8	3037	2894.9	2786.5	2794.3	2903.3	2743.5	2732.8	>sp|Q9D832|DNJB4_MOUSE DnaJ homolog subfamily B member 4 OS=Mus musculus OX=10090 GN=Dnajb4 PE=1 SV=1	0	70.523	40	13	28	12	337
High	Q3TQY2	2802	2862.8	2848.1	2775	2798.2	2861.1	2872.6	2852.2	2932.6	2820.2	>tr|Q3TQY2|Q3TQY2_MOUSE Uncharacterized protein OS=Mus musculus OX=10090 GN=Dctn4 PE=2 SV=1 >sp|Q8CBY8-2|DCTN4_MOUSE Isoform 2 of Dynactin subunit 4 OS=Mus musculus OX=10090 GN=Dctn4	0	98.029	48	15	41	15	460
High	Q4FK40	2897.7	2971.1	2757.2	2784.6	2782.7	2705.1	2837.6	2968.5	2732.7	2981.5	>tr|Q4FK40|Q4FK40_MOUSE Apoe protein OS=Mus musculus OX=10090 GN=Apoe PE=2 SV=1	0	91.566	50	16	45	16	311
High	Q8BG51	3030.9	2895.4	2699.5	2802.1	2657.3	3049.3	2844	2840.3	3036.6	2548	>sp|Q8BG51|MIRO1_MOUSE Mitochondrial Rho GTPase 1 OS=Mus musculus OX=10090 GN=Rhot1 PE=1 SV=1	0	76.189	22	11	33	9	631
High	Q9D6J5	2867.9	2790.2	2900.8	2821	2904.2	2904.2	2741.8	2846.2	2783.5	2838.5	>sp|Q9D6J5|NDUB8_MOUSE NADH dehydrogenase [ubiquinone] 1 beta subcomplex subunit 8, mitochondrial OS=Mus musculus OX=10090 GN=Ndufb8 PE=1 SV=1	0	71.29	53	10	35	10	186
High	Q9CZ42	2887.2	2822.2	2917.6	2896.1	2934.8	2667.5	2779.2	2864.3	2747.2	2818.8	>sp|Q9CZ42|NNRD_MOUSE ATP-dependent (S)-NAD(P)H-hydrate dehydratase OS=Mus musculus OX=10090 GN=Naxd PE=1 SV=1	0	106.356	54	15	34	15	343
High	P28352	2869.2	2708.5	2879.5	2948.6	2871.9	2590.5	2843.3	2931.6	2697.7	2989.4	>sp|P28352|APEX1_MOUSE DNA-(apurinic or apyrimidinic site) endonuclease OS=Mus musculus OX=10090 GN=Apex1 PE=1 SV=2 >tr|Q544Z7|Q544Z7_MOUSE DNA-(apurinic or apyrimidinic site) endonuclease OS=Mus musculus OX=10090 GN=Apex1 PE=1 SV=1	0	82.926	45	12	27	12	317
High	Q8BTG7-3	2858.3	2847.3	2672.7	2737	2638.2	2782.3	2897.3	2963	2887.2	3040.7	>sp|Q8BTG7-3|NDRG4_MOUSE Isoform 3 of Protein NDRG4 OS=Mus musculus OX=10090 GN=Ndrg4	0	83.406	34	11	36	10	404
High	O35226	2812.1	2721	2872.4	2921.4	2899.1	2575.1	2775.3	2927.5	2771.4	3003.3	>sp|O35226|PSMD4_MOUSE 26S proteasome non-ATPase regulatory subunit 4 OS=Mus musculus OX=10090 GN=Psmd4 PE=1 SV=1	0	94.293	27	8	33	2	376
High	D3Z079	2891.9	2814.2	2712.6	2834.5	2728.3	2891.4	2911.3	2879.9	2928.3	2681.4	>tr|D3Z079|D3Z079_MOUSE Syntaxin-binding protein 5 OS=Mus musculus OX=10090 GN=Stxbp5 PE=1 SV=1	0	121.017	30	22	45	21	1116
High	Q8C854	2892.6	2655.4	3069.6	2903.3	3007.7	2593.3	2776	2763.4	2694.9	2898.6	>sp|Q8C854|MYEF2_MOUSE Myelin expression factor 2 OS=Mus musculus OX=10090 GN=Myef2 PE=1 SV=1	0	94.364	39	21	51	21	591
High	Q545V8	2793.8	2676.6	2832.1	2882.1	2917.3	2654.8	2824.5	2883	2940.1	2847.2	>tr|Q545V8|Q545V8_MOUSE Non-specific serine/threonine protein kinase OS=Mus musculus OX=10090 GN=Csnk2a2 PE=1 SV=1 >sp|O54833|CSK22_MOUSE Casein kinase II subunit alpha' OS=Mus musculus OX=10090 GN=Csnk2a2 PE=1 SV=1	0	100.648	57	14	42	13	350
High	Q8C078	2677.1	2837.3	2640.3	2748.8	2747.2	2902.1	2960.2	2949.6	2963.2	2813	>sp|Q8C078|KKCC2_MOUSE Calcium/calmodulin-dependent protein kinase kinase 2 OS=Mus musculus OX=10090 GN=Camkk2 PE=1 SV=2	0	101.68	47	20	34	20	588
High	Q61151	2864.6	2685.8	3035.6	2865.5	2934.7	2587.8	2780.1	2840.7	2766	2875.2	>sp|Q61151|2A5E_MOUSE Serine/threonine-protein phosphatase 2A 56 kDa regulatory subunit epsilon isoform OS=Mus musculus OX=10090 GN=Ppp2r5e PE=1 SV=3	0	76.667	30	12	35	10	467
High	Q3TKJ1	2830.5	2798.4	2916.2	2870.3	2923.1	2813.3	2739	2750.8	2824.2	2738.4	>tr|Q3TKJ1|Q3TKJ1_MOUSE Branched-chain-amino-acid aminotransferase OS=Mus musculus OX=10090 GN=Bcat1 PE=2 SV=1	0	73.025	25	10	33	10	453
High	P62743	2966.3	2662.3	2982	2754.8	3006.4	2617	2786.4	2783.6	2787	2852	>sp|P62743|AP2S1_MOUSE AP-2 complex subunit sigma OS=Mus musculus OX=10090 GN=Ap2s1 PE=1 SV=1 >tr|Q3UJ76|Q3UJ76_MOUSE AP complex subunit sigma OS=Mus musculus OX=10090 GN=Ap2s1 PE=1 SV=1	0	59.773	47	7	34	7	142
High	Q543X6	2860.8	2768.8	2795.7	2788.3	2841.4	2738.9	2820.5	2867.1	2790.5	2905.9	>tr|Q543X6|Q543X6_MOUSE Protein kinase domain-containing protein OS=Mus musculus OX=10090 GN=Map2k4 PE=1 SV=1 >sp|P47809|MP2K4_MOUSE Dual specificity mitogen-activated protein kinase kinase 4 OS=Mus musculus OX=10090 GN=Map2k4 PE=1 SV=2	0	84.431	40	14	32	14	397
High	Q542P4	2725	2892.3	2887.7	2878.1	3002.4	2564.8	2979.8	2677.6	2720.6	2845.6	>tr|Q542P4|Q542P4_MOUSE 55 kDa erythrocyte membrane protein OS=Mus musculus OX=10090 GN=Mpp1 PE=1 SV=1 >sp|P70290|EM55_MOUSE 55 kDa erythrocyte membrane protein OS=Mus musculus OX=10090 GN=Mpp1 PE=1 SV=1	0	78.828	44	17	34	17	466
High	A2A841	2688.1	3151.8	2755.1	2706.1	2728.8	2608.5	3191.1	2624.2	2777.9	2931.4	>tr|A2A841|A2A841_MOUSE Band 4.1 OS=Mus musculus OX=10090 GN=Epb41 PE=1 SV=1	0	141.284	41	28	61	23	869
High	Q9JHK4	2848.5	2815.4	2734.1	2791.1	2834.2	2823.8	2826.2	2846.5	2800.2	2828.4	>sp|Q9JHK4|PGTA_MOUSE Geranylgeranyl transferase type-2 subunit alpha OS=Mus musculus OX=10090 GN=Rabggta PE=1 SV=1	0	106.109	44	19	42	19	567
High	P16332	2915.2	2797.9	2883	2850.7	2866.6	2746.3	2734.4	2779.6	2850	2724.7	>sp|P16332|MUTA_MOUSE Methylmalonyl-CoA mutase, mitochondrial OS=Mus musculus OX=10090 GN=Mmut PE=1 SV=2	0	95.254	30	16	33	16	748
High	Q8R570	2876.5	2950	2572.1	2673.7	2610.3	3233	2812.6	2844.1	2924.2	2630.3	>sp|Q8R570|SNP47_MOUSE Synaptosomal-associated protein 47 OS=Mus musculus OX=10090 GN=Snap47 PE=1 SV=1	0	112.956	49	16	36	16	413
High	Q9WVJ2	2849	2955	2681.3	2787.1	2726.8	2786.2	2915.9	2882.2	2858.4	2668.1	>sp|Q9WVJ2|PSD13_MOUSE 26S proteasome non-ATPase regulatory subunit 13 OS=Mus musculus OX=10090 GN=Psmd13 PE=1 SV=1 >tr|B2RT97|B2RT97_MOUSE 26S proteasome non-ATPase regulatory subunit 13 OS=Mus musculus OX=10090 GN=Psmd13 PE=1 SV=1	0	84.975	58	18	37	18	376
High	E9Q7G0	2841.1	2788.2	2793.8	2887.2	2821.4	2864	2776.3	2730.3	2808.5	2782.2	>sp|E9Q7G0|NUMA1_MOUSE Nuclear mitotic apparatus protein 1 OS=Mus musculus OX=10090 GN=Numa1 PE=1 SV=1	0	176.893	27	42	56	42	2094
High	Q60605	2836.1	2703.3	2831.1	2792	2878.9	2712.3	2789.7	2847.4	2781.1	2850.6	>sp|Q60605|MYL6_MOUSE Myosin light polypeptide 6 OS=Mus musculus OX=10090 GN=Myl6 PE=1 SV=3	0	63.225	83	11	38	1	151
High	S4R2U7	2901	3060.8	2338	2604.6	2557.9	3371.7	2793.5	2787	3049.2	2558.4	>tr|S4R2U7|S4R2U7_MOUSE CUGBP Elav-like family member 2 OS=Mus musculus OX=10090 GN=Celf2 PE=1 SV=1	0	83.349	34	14	40	10	460
High	P59999	2951.6	2866	2543.6	2568.2	2661.1	2970.6	2918.7	2780.2	3101.1	2647.6	>sp|P59999|ARPC4_MOUSE Actin-related protein 2/3 complex subunit 4 OS=Mus musculus OX=10090 GN=Arpc4 PE=1 SV=3	0	53.121	48	6	34	6	168
High	Q8C2T3	2792	2308.4	3178.8	2675.9	2458.5	2186.9	3312.2	2975.3	2900.3	3217	>tr|Q8C2T3|Q8C2T3_MOUSE Uncharacterized protein (Fragment) OS=Mus musculus OX=10090 GN=Ptma PE=2 SV=1	0	22.796	9	3	10	3	171
High	Q99KE1	2724.5	2691	2929.5	2838.6	2874.9	2593.9	2781.8	2853.1	2765.7	2916.4	>sp|Q99KE1|MAOM_MOUSE NAD-dependent malic enzyme, mitochondrial OS=Mus musculus OX=10090 GN=Me2 PE=1 SV=1	0	137.84	47	20	36	19	589
High	P26883	3120.9	3135.7	2093.3	2597.9	2376	3345.3	2966.3	2868.8	3164.7	2293.2	>sp|P26883|FKB1A_MOUSE Peptidyl-prolyl cis-trans isomerase FKBP1A OS=Mus musculus OX=10090 GN=Fkbp1a PE=1 SV=2	0	70.792	39	6	47	6	108
High	P59764	2832.8	2696.7	2931.9	2798.2	2898.5	2738.4	2727.4	2791.9	2760	2770.4	>sp|P59764|DOCK4_MOUSE Dedicator of cytokinesis protein 4 OS=Mus musculus OX=10090 GN=Dock4 PE=1 SV=1	0	97.297	14	23	41	21	1978
High	Q6XLQ8	2657.8	2599.4	2999.3	2801.2	2998.7	2299	2948.2	2805	2769.7	3043.7	>tr|Q6XLQ8|Q6XLQ8_MOUSE Calumenin OS=Mus musculus OX=10090 GN=Calu PE=1 SV=1	0	78.944	46	12	25	3	315
High	Q6ZQ33	2808	2827.9	2563.7	2656.3	2539.7	3087.1	2887.3	2864	2980.2	2703.9	>tr|Q6ZQ33|Q6ZQ33_MOUSE MKIAA0857 protein (Fragment) OS=Mus musculus OX=10090 GN=Rab11fip5 PE=2 SV=1	0	114.325	27	20	34	20	1353
High	D3YWQ0	2811.8	2798.4	2719.5	2759.6	2779.4	2845.3	2784.6	2879.8	2819	2718.8	>sp|D3YWQ0|DGKI_MOUSE Diacylglycerol kinase iota OS=Mus musculus OX=10090 GN=Dgki PE=1 SV=1	0	123.714	28	20	40	18	1071
High	Q8C0C9	2873.9	2975.8	2467.9	2693.9	2547.2	2945.5	2897	2847.5	2932.3	2721.3	>tr|Q8C0C9|Q8C0C9_MOUSE Tetraspanin (Fragment) OS=Mus musculus OX=10090 GN=Tspan2 PE=2 SV=1	0	31.507	21	4	18	3	199
High	Q3UAI4	2887.2	2697.4	2775	2784.3	2798.1	2729	2750.1	2806.3	2831.7	2830	>tr|Q3UAI4|Q3UAI4_MOUSE SAP domain-containing protein OS=Mus musculus OX=10090 GN=Sf3b2 PE=2 SV=1	0	93.281	27	19	35	19	878
High	Q9QXB9	2839.3	2788.3	2711.1	2649	2764.7	2832.8	2804.7	2774.2	2930.8	2763.1	>sp|Q9QXB9|DRG2_MOUSE Developmentally-regulated GTP-binding protein 2 OS=Mus musculus OX=10090 GN=Drg2 PE=1 SV=1	0	69.834	41	12	28	12	364
High	Q9CQ75	2975.7	2979.3	2657.3	2674.3	2683.1	3097.4	2782.6	2646.4	2866.6	2491.7	>sp|Q9CQ75|NDUA2_MOUSE NADH dehydrogenase [ubiquinone] 1 alpha subcomplex subunit 2 OS=Mus musculus OX=10090 GN=Ndufa2 PE=1 SV=3	0	38.988	72	9	29	9	99
High	Q9D892	2905.5	2805.1	2770.2	2790.7	2810.7	2732.6	2774.1	2788.9	2750.9	2722.1	>sp|Q9D892|ITPA_MOUSE Inosine triphosphate pyrophosphatase OS=Mus musculus OX=10090 GN=Itpa PE=1 SV=2 >tr|Q60I30|Q60I30_MOUSE Inosine triphosphate pyrophosphatase OS=Mus musculus OX=10090 GN=Itpa PE=1 SV=1	0	71.217	64	9	35	9	198
High	B2RUK5	2755.3	2893.7	2847.9	2781.6	2772.6	2845.7	2719.9	2738.9	2759.7	2732.6	>tr|B2RUK5|B2RUK5_MOUSE 3-methylcrotonyl-CoA carboxylase 2 OS=Mus musculus OX=10090 GN=Mccc2 PE=1 SV=1 >sp|Q3ULD5|MCCB_MOUSE Methylcrotonoyl-CoA carboxylase beta chain, mitochondrial OS=Mus musculus OX=10090 GN=Mccc2 PE=1 SV=1	0	139.836	44	20	48	20	563
High	Q9R1T2	2781.3	2673.5	2793.7	2827	2787.7	2823.1	2802.9	2775.6	2746.9	2807.7	>sp|Q9R1T2|SAE1_MOUSE SUMO-activating enzyme subunit 1 OS=Mus musculus OX=10090 GN=Sae1 PE=1 SV=1	0	87.641	56	15	32	15	350
High	Q9CZS1	3004.2	2744.7	2636.6	2705	2736	2939.1	2803	2689	2921.3	2611.7	>sp|Q9CZS1|AL1B1_MOUSE Aldehyde dehydrogenase X, mitochondrial OS=Mus musculus OX=10090 GN=Aldh1b1 PE=1 SV=1	0	92.74	43	17	35	15	519
High	Q64010	2765.8	2573	2961.3	2832.7	2882.5	2674.6	2663.3	2793.1	2740.1	2861.2	>sp|Q64010|CRK_MOUSE Adapter molecule crk OS=Mus musculus OX=10090 GN=Crk PE=1 SV=1 >tr|Q5ND51|Q5ND51_MOUSE V-crk sarcoma virus CT10 oncogene-like protein OS=Mus musculus OX=10090 GN=Crk PE=2 SV=1	0	105.398	58	14	41	3	304
High	Q9Z1R2	2849.3	2649.3	2705.7	2694.6	2745.4	2879.2	2757.9	2768.7	2917	2769.3	>sp|Q9Z1R2|BAG6_MOUSE Large proline-rich protein BAG6 OS=Mus musculus OX=10090 GN=Bag6 PE=1 SV=1	0	118.357	27	20	45	20	1154
High	B2RXC1	2689.4	2778.8	2583.3	2762.6	2675.4	2989.8	2859	2840.1	2879.6	2656.5	>sp|B2RXC1|TPC11_MOUSE Trafficking protein particle complex subunit 11 OS=Mus musculus OX=10090 GN=Trappc11 PE=1 SV=1	0	95.469	29	23	34	23	1133
High	O54984	2749.4	2783.1	2721.1	2731.8	2732.9	2791.1	2800.9	2827.2	2854.3	2722.4	>sp|O54984|GET3_MOUSE ATPase GET3 OS=Mus musculus OX=10090 GN=Get3 PE=1 SV=2	0	71.645	44	12	32	12	348
High	Q9CXS4	2801.2	2979.7	2588.9	2617	2627.9	3029.3	2805	2722.8	2924.5	2614	>sp|Q9CXS4|CENPV_MOUSE Centromere protein V OS=Mus musculus OX=10090 GN=Cenpv PE=1 SV=2	0	85.123	56	10	33	10	252
High	Q3U5Q3	2834.7	2835	2676	2735.4	2703.7	2880.3	2818.5	2764.6	2797.6	2644.8	>tr|Q3U5Q3|Q3U5Q3_MOUSE 116 kDa U5 small nuclear ribonucleoprotein component OS=Mus musculus OX=10090 GN=Eftud2 PE=2 SV=1	0	128.222	39	27	51	27	971
High	G3X8Y3	2636.1	2606.7	2892.3	2844	2865	2504.3	2703.8	2879.3	2785	2973.6	>tr|G3X8Y3|G3X8Y3_MOUSE N-alpha-acetyltransferase 15, NatA auxiliary subunit OS=Mus musculus OX=10090 GN=Naa15 PE=1 SV=1	0	91.947	32	23	36	23	865
High	A0A0R4J1N9	2730	2626.2	2978.4	2784.6	2970.4	2520.5	2787.7	2794	2683.4	2796.7	>tr|A0A0R4J1N9|A0A0R4J1N9_MOUSE Transcription factor A, mitochondrial OS=Mus musculus OX=10090 GN=Tfam PE=1 SV=1	0	48.958	39	8	24	8	199
High	Q8BT90	2740.7	2514.7	2917	2827.2	2928.7	2429.8	2706.6	2795.8	2747.9	3009.9	>tr|Q8BT90|Q8BT90_MOUSE 40S ribosomal protein S17 (Fragment) OS=Mus musculus OX=10090 GN=Rps17 PE=2 SV=1	0	58.571	60	8	28	8	141
High	Q9D4H1	2774.6	2832.8	2625.3	2683.1	2723.7	2917.9	2676.4	2811.5	2826.1	2691.2	>sp|Q9D4H1|EXOC2_MOUSE Exocyst complex component 2 OS=Mus musculus OX=10090 GN=Exoc2 PE=1 SV=1	0	96.196	28	24	39	24	924
High	B9EIX2	2733.3	2648.2	2655.5	2697.4	2774.2	2869.4	2754.9	2769	2814.9	2800	>tr|B9EIX2|B9EIX2_MOUSE AW555464 protein OS=Mus musculus OX=10090 GN=Cep170b PE=1 SV=1	0	132.702	31	33	43	32	1539
High	A0A0R4IZX5	2743.1	2692.4	2868.6	2737.1	2737	2673.3	2792.5	2767.2	2756.7	2747.4	>tr|A0A0R4IZX5|A0A0R4IZX5_MOUSE Neurocan core protein OS=Mus musculus OX=10090 GN=Ncan PE=1 SV=1	0	118.749	19	18	38	18	1268
High	Q3UIC2	2818.5	2840.6	2551.1	2711	2713.1	2858.1	2768.6	2739.4	2855.8	2641.5	>tr|Q3UIC2|Q3UIC2_MOUSE Cadherin-2 OS=Mus musculus OX=10090 GN=Cdh2 PE=2 SV=1	0	96.757	33	19	37	18	906
High	Q561N4	2705.6	2591.6	2783.8	2730.8	2760.1	2673.8	2757.1	2794.8	2864.6	2808.1	>tr|Q561N4|Q561N4_MOUSE Ubiquitin-conjugating enzyme E2L 3 OS=Mus musculus OX=10090 GN=Ube2l3 PE=1 SV=1 >sp|P68037|UB2L3_MOUSE Ubiquitin-conjugating enzyme E2 L3 OS=Mus musculus OX=10090 GN=Ube2l3 PE=1 SV=1	0	43.323	71	8	30	8	154
High	A1L2Z3	2606	2639.9	2812	2764	2796.3	2659.2	2736.1	2811.1	2782.6	2854.3	>tr|A1L2Z3|A1L2Z3_MOUSE ER membrane protein complex subunit 1 OS=Mus musculus OX=10090 GN=Emc1 PE=2 SV=1	0	122.346	31	22	39	22	997
High	Q9D1G1	2723.1	2521.4	2906.5	2720.2	2892.4	2676.3	2701.7	2758.6	2665.2	2893.2	>sp|Q9D1G1|RAB1B_MOUSE Ras-related protein Rab-1B OS=Mus musculus OX=10090 GN=Rab1b PE=1 SV=1 >tr|Q0PD66|Q0PD66_MOUSE Rab1B OS=Mus musculus OX=10090 GN=Rab1b PE=1 SV=1	0	137.182	78	15	83	7	201
High	Q9R1V7	2565.2	2716.7	2695.2	2766	2662.6	2864	2784	2742.7	2889.7	2752.3	>sp|Q9R1V7|ADA23_MOUSE Disintegrin and metalloproteinase domain-containing protein 23 OS=Mus musculus OX=10090 GN=Adam23 PE=1 SV=1	0	120.177	29	16	39	16	829
High	Q9WUM3	2789.7	2672.3	2827.9	2687.8	2766.2	2704.8	2760.7	2694.8	2777.6	2756.2	>sp|Q9WUM3|COR1B_MOUSE Coronin-1B OS=Mus musculus OX=10090 GN=Coro1b PE=1 SV=1 >tr|A2RS22|A2RS22_MOUSE Coronin OS=Mus musculus OX=10090 GN=Coro1b PE=1 SV=1	0	57.134	32	12	23	11	484
High	Q9D0L8	2755.3	2628.1	2815.4	2725	2878.7	2644.6	2718.5	2747.7	2710.8	2792.1	>sp|Q9D0L8|MCES_MOUSE mRNA cap guanine-N7 methyltransferase OS=Mus musculus OX=10090 GN=Rnmt PE=1 SV=1	0	101.345	54	18	39	18	465
High	Q9DCT8	2947.3	2943.2	2463.4	2508.8	2448.8	3244.1	2782.3	2696.3	2977.3	2398.4	>sp|Q9DCT8|CRIP2_MOUSE Cysteine-rich protein 2 OS=Mus musculus OX=10090 GN=Crip2 PE=1 SV=1 >tr|Q4FJU3|Q4FJU3_MOUSE Crip2 protein OS=Mus musculus OX=10090 GN=Crip2 PE=1 SV=1	0	71.858	70	9	36	9	208
High	Q63844	2691.7	2770.2	2628.9	2782.5	2623.9	2952	2762.8	2785.2	2808.6	2594.4	>sp|Q63844|MK03_MOUSE Mitogen-activated protein kinase 3 OS=Mus musculus OX=10090 GN=Mapk3 PE=1 SV=5	0	137.238	51	18	69	11	380
High	A0A0R4J107	2567.6	2905.5	2603.5	2701.2	2721.1	2779.6	2936.1	2668.8	2796.3	2719	>tr|A0A0R4J107|A0A0R4J107_MOUSE Acyl-peptide hydrolase (Fragment) OS=Mus musculus OX=10090 GN=Apeh PE=1 SV=1	0	107.556	42	21	41	21	716
High	Q9CPP6	2672.3	2640.3	2949.4	2802.3	2960.6	2425.4	2693.8	2761.2	2634.2	2816.4	>sp|Q9CPP6|NDUA5_MOUSE NADH dehydrogenase [ubiquinone] 1 alpha subcomplex subunit 5 OS=Mus musculus OX=10090 GN=Ndufa5 PE=1 SV=3	0	58.533	60	6	28	6	116
High	Q8JZX5	2836.6	2717.7	2711.6	2717.6	2744.4	2799.6	2762.3	2716.7	2809.8	2525.2	>tr|Q8JZX5|Q8JZX5_MOUSE Leucine rich repeat containing 57 OS=Mus musculus OX=10090 GN=Lrrc57 PE=1 SV=1	0	63.719	60	12	29	12	239
High	E9QAQ3	2910.8	2732	2809	2773.2	2783	2717.9	2633.6	2685.4	2673.5	2580.6	>tr|E9QAQ3|E9QAQ3_MOUSE Rho GTPase-activating protein 26 OS=Mus musculus OX=10090 GN=Arhgap26 PE=1 SV=1	0	106.076	31	19	38	14	759
High	P28651	2895.9	2637.9	2603.6	2588.7	2729	2841.3	2876.8	2782.6	2806	2518.7	>sp|P28651|CAH8_MOUSE Carbonic anhydrase-related protein OS=Mus musculus OX=10090 GN=Ca8 PE=1 SV=5	0	85.983	44	11	35	11	291
High	Q8C7R4	2578	2589.5	2914.4	2722.2	2892.5	2601.2	2680.1	2816.3	2610.6	2851.5	>sp|Q8C7R4|UBA6_MOUSE Ubiquitin-like modifier-activating enzyme 6 OS=Mus musculus OX=10090 GN=Uba6 PE=1 SV=1	0	104.909	29	22	41	22	1053
High	Q9QZM0	2693.5	2432.4	2999.7	2788	2925.4	2510.5	2699.2	2730.5	2697.8	2779.1	>sp|Q9QZM0|UBQL2_MOUSE Ubiquilin-2 OS=Mus musculus OX=10090 GN=Ubqln2 PE=1 SV=2	0	108.979	26	11	38	9	638
High	Q03137	2712.7	2756.6	2733.3	2666.2	2771.1	2722.9	2651.9	2761.2	2743.2	2723.7	>sp|Q03137|EPHA4_MOUSE Ephrin type-A receptor 4 OS=Mus musculus OX=10090 GN=Epha4 PE=1 SV=2	0	111.339	30	22	41	18	986
High	Q9D2V7	2859	2705.8	2491.2	2563.5	2619.7	2847.2	2856	2733.6	3009.6	2554.6	>sp|Q9D2V7|CORO7_MOUSE Coronin-7 OS=Mus musculus OX=10090 GN=Coro7 PE=1 SV=2	0	88.122	30	21	35	21	922
High	Q9D020	2757.1	2766.5	2881.2	2798.9	2881.9	2847.2	2576.1	2557.4	2568	2564	>sp|Q9D020|5NT3A_MOUSE Cytosolic 5'-nucleotidase 3A OS=Mus musculus OX=10090 GN=Nt5c3a PE=1 SV=4	0	82.854	53	15	34	15	331
High	Q6ZPQ6	2875.7	2781.3	2752.4	2729.4	2734.6	2835.5	2643.9	2580.5	2715.3	2538.9	>sp|Q6ZPQ6|PITM2_MOUSE Membrane-associated phosphatidylinositol transfer protein 2 OS=Mus musculus OX=10090 GN=Pitpnm2 PE=1 SV=2	0	116.612	25	25	39	24	1335
High	A0A498WGD8	2640.6	2549.9	2858.4	2757.9	2803.5	2608.5	2640.4	2703.4	2669.8	2924.6	>tr|A0A498WGD8|A0A498WGD8_MOUSE Thioredoxin-like protein 1 OS=Mus musculus OX=10090 GN=Txnl1 PE=1 SV=1	0	91.826	54	11	28	11	292
High	J3QNT7	2726.8	2695.4	2616.5	2611.6	2564.5	2917.2	2767.7	2732.3	2801.3	2720	>tr|J3QNT7|J3QNT7_MOUSE Epsin-2 OS=Mus musculus OX=10090 GN=Epn2 PE=1 SV=1	0	97.376	33	15	37	0	640
High	Q3THE2	2747.1	2631.7	2409.7	2607.5	2592.5	2977.4	2806.5	2792.2	2894.1	2688	>sp|Q3THE2|ML12B_MOUSE Myosin regulatory light chain 12B OS=Mus musculus OX=10090 GN=Myl12b PE=1 SV=2	0	106.107	66	15	39	7	172
High	Q810B6	2788.9	2853.4	2345.2	2545.7	2434.5	3332.2	2751.9	2657.4	2983.7	2450.4	>sp|Q810B6|ANFY1_MOUSE Rabankyrin-5 OS=Mus musculus OX=10090 GN=Ankfy1 PE=1 SV=2	0	113	25	21	36	21	1169
High	Q8BH57	2740.7	2636.9	2704.3	2701.4	2693.1	2849.6	2632.9	2768	2666.8	2719.8	>sp|Q8BH57|WDR48_MOUSE WD repeat-containing protein 48 OS=Mus musculus OX=10090 GN=Wdr48 PE=1 SV=1	0	111.708	42	23	41	23	676
High	O08759	2620.1	2642.9	2726.4	2693	2735.2	2721.9	2692.8	2710.6	2790.8	2771.1	>sp|O08759|UBE3A_MOUSE Ubiquitin-protein ligase E3A OS=Mus musculus OX=10090 GN=Ube3a PE=1 SV=2	0	138.931	37	25	46	25	870
High	Q505N6	2745.3	2560.5	2675.7	2719.9	2702	2598	2753.6	2802.8	2726.8	2796.3	>tr|Q505N6|Q505N6_MOUSE Ribosomal protein S6 kinase OS=Mus musculus OX=10090 GN=Rps6ka1 PE=1 SV=1	0	107.221	45	27	44	15	735
High	P35278	2670.2	2758.7	2637.3	2660.9	2732.2	2781.9	2692.6	2683.1	2741.2	2716.8	>sp|P35278|RAB5C_MOUSE Ras-related protein Rab-5C OS=Mus musculus OX=10090 GN=Rab5c PE=1 SV=2 >tr|Q3TJ39|Q3TJ39_MOUSE Rab5C OS=Mus musculus OX=10090 GN=Rab5c PE=1 SV=1	0	106.379	73	10	52	7	216
High	Q8JZP2	2715.1	2612.2	2856.1	2742.2	2781.1	2577	2741.1	2719.2	2679.3	2641.1	>sp|Q8JZP2|SYN3_MOUSE Synapsin-3 OS=Mus musculus OX=10090 GN=Syn3 PE=1 SV=2	0	112.858	48	18	45	16	579
High	Q80VP0	2796.1	2801.8	2404.5	2464.3	2535	3324.4	2702.2	2619.6	2893.1	2482.5	>sp|Q80VP0|TCPR1_MOUSE Tectonin beta-propeller repeat-containing protein 1 OS=Mus musculus OX=10090 GN=Tecpr1 PE=1 SV=1	0	121.677	29	25	41	25	1166
High	Q3TDK6	2668.9	2740.8	2685	2603.3	2655	2759.2	2773.9	2741.5	2731.5	2656.2	>sp|Q3TDK6|ROGDI_MOUSE Protein rogdi homolog OS=Mus musculus OX=10090 GN=Rogdi PE=1 SV=2	0	92.349	60	13	38	13	287
High	K7Q751	2651.7	2587.2	2855.5	2739.3	2831.4	2546.6	2635.6	2737.6	2634.8	2785.7	>tr|K7Q751|K7Q751_MOUSE Non-specific protein-tyrosine kinase OS=Mus musculus OX=10090 GN=Ptk2 PE=2 SV=1	0	111.311	30	23	40	22	1068
High	P70206	2710.9	2647.5	2745.3	2675	2711	2749.4	2624.7	2681.2	2724.6	2721.3	>sp|P70206|PLXA1_MOUSE Plexin-A1 OS=Mus musculus OX=10090 GN=Plxna1 PE=1 SV=1	0	143.658	23	35	61	26	1894
High	P61082	2662.8	2545.7	2898.5	2675.5	2820.8	2454.4	2676.3	2718.2	2664	2847.9	>sp|P61082|UBC12_MOUSE NEDD8-conjugating enzyme Ubc12 OS=Mus musculus OX=10090 GN=Ube2m PE=1 SV=1	0	45.58	53	9	23	9	183
High	Q3TIF8	2518.5	2451.5	3116.6	2837	2961.6	2139.1	2579.1	2832.2	2500.2	3005.2	>tr|Q3TIF8|Q3TIF8_MOUSE 40S ribosomal protein S24 OS=Mus musculus OX=10090 GN=Rps24 PE=2 SV=1	0	43.634	34	4	21	4	133
High	Q6PGN3-3	2577.5	2725.3	2586.2	2724.3	2667.9	2749.2	2737.6	2772.3	2644.7	2745.1	>sp|Q6PGN3-3|DCLK2_MOUSE Isoform 3 of Serine/threonine-protein kinase DCLK2 OS=Mus musculus OX=10090 GN=Dclk2	0	112.929	38	25	43	23	771
High	Q9DCC5	2731.2	2669	2678.6	2662.6	2644.1	2570.9	2725.2	2797.2	2621	2756.4	>tr|Q9DCC5|Q9DCC5_MOUSE Cbx3 protein OS=Mus musculus OX=10090 GN=Cbx3 PE=1 SV=1	0	69.276	36	7	27	5	183
High	Q9D0M1	2686.8	2737.9	2445.5	2554.5	2564.7	3016.1	2715	2747	2811.8	2576.5	>sp|Q9D0M1|KPRA_MOUSE Phosphoribosyl pyrophosphate synthase-associated protein 1 OS=Mus musculus OX=10090 GN=Prpsap1 PE=1 SV=1	0	96.982	58	17	31	14	356
High	B2RXS4	2685.8	2570.8	2831.9	2684	2737.8	2489.2	2717.6	2707.7	2711.9	2653.9	>sp|B2RXS4|PLXB2_MOUSE Plexin-B2 OS=Mus musculus OX=10090 GN=Plxnb2 PE=1 SV=1	0	109.037	18	24	36	24	1842
High	Q9D1P4	2460.1	2442.5	2958.5	2833.4	2848	2439.3	2569.7	2822.1	2467	2918.5	>sp|Q9D1P4|CHRD1_MOUSE Cysteine and histidine-rich domain-containing protein 1 OS=Mus musculus OX=10090 GN=Chordc1 PE=1 SV=1	0	85.047	55	14	32	14	331
High	B0QZW1	2715.6	2558	2703.2	2562.7	2684.6	2657.3	2733.3	2679.1	2822.9	2623.8	>tr|B0QZW1|B0QZW1_MOUSE Glutamate receptor OS=Mus musculus OX=10090 GN=Gria3 PE=1 SV=1	0	138.584	31	25	54	0	888
High	A0A1W2P7A1	2582.7	2636	2682.8	2651.8	2605.4	2605.1	2748.6	2779.8	2694.6	2737.3	>tr|A0A1W2P7A1|A0A1W2P7A1_MOUSE 40S ribosomal protein S12 OS=Mus musculus OX=10090 GN=Rps12 PE=1 SV=1	0	61.028	49	9	36	9	148
High	K3W4Q8	2796.1	2570.4	2652.9	2527.9	2531	2517	2745.6	2788.6	2776.9	2776.2	>tr|K3W4Q8|K3W4Q8_MOUSE Basigin OS=Mus musculus OX=10090 GN=Bsg PE=1 SV=1	0	63.38	39	10	23	10	218
High	Q3TML0	2539.4	2621.9	2462.6	2531.6	2520.1	3041.7	2687.2	2806	2778.8	2663.2	>tr|Q3TML0|Q3TML0_MOUSE Protein disulfide-isomerase A6 OS=Mus musculus OX=10090 GN=Pdia6 PE=1 SV=1	0	97.031	37	14	36	14	445
High	Q6XE40	2647.4	2635.7	2658.9	2606.8	2664.5	2658.2	2682.2	2703.3	2767.2	2614	>tr|Q6XE40|Q6XE40_MOUSE MAGUK p55 subfamily member 3 OS=Mus musculus OX=10090 GN=Mpp3 PE=1 SV=1	0	108.56	46	25	40	24	585
High	Q3UC32	2738.9	2610.2	2722.9	2691.1	2756	2496.8	2578.6	2729.9	2606.9	2691.7	>tr|Q3UC32|Q3UC32_MOUSE Actin-related protein 2/3 complex subunit 5 OS=Mus musculus OX=10090 GN=Arpc5 PE=2 SV=1	0	72.686	68	12	34	1	151
High	Q00623	2150.1	3078	2467.1	2380.4	2328.6	1993.6	3380.6	2241.6	2637.9	3933.7	>sp|Q00623|APOA1_MOUSE Apolipoprotein A-I OS=Mus musculus OX=10090 GN=Apoa1 PE=1 SV=2	0	48.839	34	9	35	8	264
High	Q9D415	2650.7	2572.5	2656.9	2740.8	2721.2	2779.1	2512.4	2601.4	2641.6	2701.5	>sp|Q9D415|DLGP1_MOUSE Disks large-associated protein 1 OS=Mus musculus OX=10090 GN=Dlgap1 PE=1 SV=3	0	84.215	24	18	35	5	992
High	B9EJA2	2636.9	2587.5	2749.2	2609	2721.1	2598.5	2613.7	2694.4	2698.4	2660.9	>sp|B9EJA2|CTTB2_MOUSE Cortactin-binding protein 2 OS=Mus musculus OX=10090 GN=Cttnbp2 PE=1 SV=2	0	111.629	18	25	42	25	1648
High	Q3UXP2	2711.2	2671.9	2617.6	2581.1	2524.8	2853	2652.2	2687.5	2666.1	2588.1	>tr|Q3UXP2|Q3UXP2_MOUSE RuvB-like helicase OS=Mus musculus OX=10090 GN=Ruvbl2 PE=2 SV=1	0	87.64	49	20	33	20	463
High	Q99PL6	2651.4	2595.5	2722.4	2655.7	2741.8	2482.9	2671.7	2719.7	2604.6	2686.8	>sp|Q99PL6|UBXN6_MOUSE UBX domain-containing protein 6 OS=Mus musculus OX=10090 GN=Ubxn6 PE=1 SV=1	0	97.904	47	15	36	15	442
High	Q8BG73	2705.3	2598.8	2571.1	2668.9	2693.8	2750.9	2604	2613	2650.8	2617.4	>sp|Q8BG73|SH3L2_MOUSE SH3 domain-binding glutamic acid-rich-like protein 2 OS=Mus musculus OX=10090 GN=Sh3bgrl2 PE=1 SV=1	0	34.048	79	6	29	6	107
High	Q3UC02	2745.3	2549	2555.7	2552.3	2516.3	2834	2668.6	2685.6	2668.6	2638.2	>tr|Q3UC02|Q3UC02_MOUSE 40S ribosomal protein S11 OS=Mus musculus OX=10090 GN=Rps11 PE=1 SV=1 >sp|P62281|RS11_MOUSE 40S ribosomal protein S11 OS=Mus musculus OX=10090 GN=Rps11 PE=1 SV=3	0	45.611	50	11	31	11	158
High	A2AI21	2721	2558.8	2498.9	2484.2	2605.5	2653.4	2694.4	2677.6	2859.7	2589.7	>tr|A2AI21|A2AI21_MOUSE Glutamate receptor OS=Mus musculus OX=10090 GN=Grin1 PE=1 SV=1	0	83.429	23	20	34	20	959
High	Q3UIG0	2581.6	2484.2	2632	2561.5	2616.2	2612.1	2755	2699.7	2753.2	2644.1	>tr|Q3UIG0|Q3UIG0_MOUSE Eukaryotic translation initiation factor 3 subunit E OS=Mus musculus OX=10090 GN=Eif3e PE=1 SV=1 >sp|P60229|EIF3E_MOUSE Eukaryotic translation initiation factor 3 subunit E OS=Mus musculus OX=10090 GN=Eif3e PE=1 SV=1	0	85.257	42	17	35	17	445
High	Q8BNW9	2649.2	2777.3	2422	2520.7	2436.4	3121.2	2631.9	2536.7	2806.8	2426.1	>sp|Q8BNW9|KBTBB_MOUSE Kelch repeat and BTB domain-containing protein 11 OS=Mus musculus OX=10090 GN=Kbtbd11 PE=1 SV=3	0	143.954	52	20	52	20	633
High	Q5M9P3	2714.8	2631	2427.3	2489.2	2460.2	2960.1	2605	2666.6	2802.9	2536	>tr|Q5M9P3|Q5M9P3_MOUSE 40S ribosomal protein S19 (Fragment) OS=Mus musculus OX=10090 GN=Rps19 PE=2 SV=1	0	48.234	53	11	32	11	151
High	Q9CZI7	2549.1	2792.9	2401.3	2796.3	2522.4	2984	2706.9	2515.6	2624.2	2365.7	>tr|Q9CZI7|Q9CZI7_MOUSE Annexin OS=Mus musculus OX=10090 GN=Anxa2 PE=2 SV=1	0	82.207	60	20	40	20	339
High	Q9ESJ4	2634.2	2564.9	2633.7	2610.3	2658.8	2550.7	2546	2704.2	2591.5	2703.9	>sp|Q9ESJ4|SPN90_MOUSE NCK-interacting protein with SH3 domain OS=Mus musculus OX=10090 GN=Nckipsd PE=1 SV=2	0	111.463	28	22	38	22	714
High	P97370	2642.8	2647	2399	2578.9	2471.7	2943.3	2597.3	2581.9	2706.4	2562.6	>sp|P97370|AT1B3_MOUSE Sodium/potassium-transporting ATPase subunit beta-3 OS=Mus musculus OX=10090 GN=Atp1b3 PE=1 SV=1 >tr|Q544Q7|Q544Q7_MOUSE Sodium/potassium-transporting ATPase subunit beta OS=Mus musculus OX=10090 GN=Atp1b3 PE=1 SV=1	0	61.259	51	11	25	11	278
High	Q7TPH6	2644.8	2540.2	2696.1	2646.2	2733.4	2516.5	2528.5	2628.4	2578.4	2591.9	>sp|Q7TPH6|MYCB2_MOUSE E3 ubiquitin-protein ligase MYCBP2 OS=Mus musculus OX=10090 GN=Mycbp2 PE=1 SV=3	0	111.556	9	31	36	31	4749
High	Q80YU9	2756.3	2673	2474.5	2501.3	2456.9	2810.6	2677.8	2510.9	2766.4	2433.1	>tr|Q80YU9|Q80YU9_MOUSE Retinoblastoma binding protein 9 OS=Mus musculus OX=10090 GN=Rbbp9 PE=2 SV=1	0	62.61	72	10	24	10	186
High	Q9WVQ1	2724.3	2526.9	2695.8	2666.4	2708.3	2468.8	2522.9	2584.6	2587.8	2570.5	>sp|Q9WVQ1|MAGI2_MOUSE Membrane-associated guanylate kinase, WW and PDZ domain-containing protein 2 OS=Mus musculus OX=10090 GN=Magi2 PE=1 SV=2	0	96.175	27	25	34	1	1275
High	F8VQK3	2615.8	2509.7	2676.2	2577.1	2680.7	2512.6	2633.1	2630	2613.5	2600.2	>tr|F8VQK3|F8VQK3_MOUSE Guanylate cyclase OS=Mus musculus OX=10090 GN=Gucy1a2 PE=1 SV=1	0	85.062	28	17	37	17	730
High	Q91YR1	2567.1	2691.6	2321.3	2586.7	2528.9	2898.6	2614.3	2593.9	2711.9	2533.3	>sp|Q91YR1|TWF1_MOUSE Twinfilin-1 OS=Mus musculus OX=10090 GN=Twf1 PE=1 SV=2	0	94.804	49	14	34	12	350
High	Q922A2	2623.2	2580.3	2602.4	2580.5	2641.9	2782.3	2577.1	2531.6	2589.3	2527.4	>tr|Q922A2|Q922A2_MOUSE Annexin OS=Mus musculus OX=10090 GN=Anxa7 PE=2 SV=1	0	73.102	27	10	37	10	463
High	P28650	2587.5	2609	2588.8	2684.2	2494.7	2584.4	2580.8	2618.3	2625	2655.9	>sp|P28650|PURA1_MOUSE Adenylosuccinate synthetase isozyme 1 OS=Mus musculus OX=10090 GN=Adss1 PE=1 SV=2 >tr|Q3UBP0|Q3UBP0_MOUSE Adenylosuccinate synthetase isozyme 1 OS=Mus musculus OX=10090 GN=Adssl1 PE=2 SV=1	0	110.626	43	16	34	15	457
High	B2RWI2	2538.1	2520.3	2654.4	2610.4	2706.8	2599.5	2589.2	2633.7	2589.7	2569.6	>tr|B2RWI2|B2RWI2_MOUSE Lactamase, beta OS=Mus musculus OX=10090 GN=Lactb PE=1 SV=1 >sp|Q9EP89|LACTB_MOUSE Serine beta-lactamase-like protein LACTB, mitochondrial OS=Mus musculus OX=10090 GN=Lactb PE=1 SV=1	0	84.418	34	16	34	16	551
High	Q3TGG0	2566.8	2616.5	2434.6	2461.1	2451.3	2777.4	2662	2662.3	2725.9	2621.4	>tr|Q3TGG0|Q3TGG0_MOUSE Uncharacterized protein OS=Mus musculus OX=10090 GN=Appl2 PE=2 SV=1	0	115.81	53	24	38	24	662
High	Q9CQ54	2426.4	2753.1	2268.4	2554.1	2362.6	3078.4	2588.6	2638	2644.7	2656.1	>sp|Q9CQ54|NDUC2_MOUSE NADH dehydrogenase [ubiquinone] 1 subunit C2 OS=Mus musculus OX=10090 GN=Ndufc2 PE=1 SV=1	0	33.895	33	5	27	5	120
High	Q3UHD6	2587.8	2594.4	2569.4	2473.9	2562.3	2743.3	2601.8	2588	2643.8	2596.7	>sp|Q3UHD6|SNX27_MOUSE Sorting nexin-27 OS=Mus musculus OX=10090 GN=Snx27 PE=1 SV=2	0	97.83	42	19	38	19	539
High	P62737	2969.6	2884.1	2022.9	2358.2	2161.5	3036.4	2816.6	2689.7	2996.2	2011.4	>sp|P62737|ACTA_MOUSE Actin, aortic smooth muscle OS=Mus musculus OX=10090 GN=Acta2 PE=1 SV=1	0	280.815	65	19	700	1	377
High	Q6NVE8	2578	2497.7	2652.9	2577.1	2628.7	2572.1	2668.2	2578.7	2623.5	2566.4	>sp|Q6NVE8|WDR44_MOUSE WD repeat-containing protein 44 OS=Mus musculus OX=10090 GN=Wdr44 PE=1 SV=1	0	130.001	46	29	43	29	915
High	Q52L78	2150.2	2334.1	2380.9	2342.8	2370.8	2282.3	2942	3119.9	2861.8	3119.1	>tr|Q52L78|Q52L78_MOUSE Alpha(B)-crystallin OS=Mus musculus OX=10090 GN=Cryab PE=1 SV=1 >sp|P23927|CRYAB_MOUSE Alpha-crystallin B chain OS=Mus musculus OX=10090 GN=Cryab PE=1 SV=2	0	62.455	66	13	34	13	175
High	Q9WVL0	2562.1	2722	2396.8	2566.5	2432.4	2967.4	2552.4	2589.4	2605.9	2498.3	>sp|Q9WVL0|MAAI_MOUSE Maleylacetoacetate isomerase OS=Mus musculus OX=10090 GN=Gstz1 PE=1 SV=1	0	76.093	57	10	27	10	216
High	Q3TN07	2529	2579.9	2516.8	2610.9	2663.2	2556.1	2574.1	2640.3	2559.9	2658.6	>tr|Q3TN07|Q3TN07_MOUSE Vesicle-fusing ATPase OS=Mus musculus OX=10090 GN=Vps4b PE=1 SV=1 >sp|P46467|VPS4B_MOUSE Vacuolar protein sorting-associated protein 4B OS=Mus musculus OX=10090 GN=Vps4b PE=1 SV=2	0	47.48	34	14	23	9	444
High	Q3TPL4	2506.5	2542.7	2513	2545.1	2597.1	2651.2	2635.4	2605.7	2643.5	2634.5	>tr|Q3TPL4|Q3TPL4_MOUSE Uncharacterized protein OS=Mus musculus OX=10090 GN=Capn5 PE=1 SV=1 >sp|O08688|CAN5_MOUSE Calpain-5 OS=Mus musculus OX=10090 GN=Capn5 PE=1 SV=1	0	67.316	36	21	33	21	640
High	P84086	2711.3	2465.6	2456.4	2385	2564.2	2660.2	2618.4	2727.3	2559.7	2703.2	>sp|P84086|CPLX2_MOUSE Complexin-2 OS=Mus musculus OX=10090 GN=Cplx2 PE=1 SV=1	0	75.721	62	9	59	5	134
High	Q925I1	2582.9	2606.7	2667	2612.8	2606.8	2616.8	2510.6	2575	2550.3	2507.3	>sp|Q925I1|ATAD3_MOUSE ATPase family AAA domain-containing protein 3 OS=Mus musculus OX=10090 GN=Atad3 PE=1 SV=1	0	116.173	38	20	45	20	591
High	B9EKC3	2482.7	2473.5	2557	2537.6	2537	2570.5	2669.4	2639.1	2676.2	2674.8	>tr|B9EKC3|B9EKC3_MOUSE Rho GTPase activating protein 5 OS=Mus musculus OX=10090 GN=Arhgap5 PE=2 SV=1	0	103.572	21	24	36	24	1503
High	Q4FJR4	2595.2	2594.9	2647	2551.4	2613.9	2490.7	2677.1	2562.8	2570.5	2504.6	>tr|Q4FJR4|Q4FJR4_MOUSE Protein-serine/threonine kinase OS=Mus musculus OX=10090 GN=Pdk3 PE=1 SV=1 >sp|Q922H2|PDK3_MOUSE [Pyruvate dehydrogenase (acetyl-transferring)] kinase isozyme 3, mitochondrial OS=Mus musculus OX=10090 GN=Pdk3 PE=1 SV=1	0	75.823	43	14	26	12	415
High	Q9JKB1	2504	2446.9	2979.5	2561.7	2751.9	2218.8	2607.8	2555.6	2496	2683.4	>sp|Q9JKB1|UCHL3_MOUSE Ubiquitin carboxyl-terminal hydrolase isozyme L3 OS=Mus musculus OX=10090 GN=Uchl3 PE=1 SV=2	0	81.443	60	12	30	12	230
High	Q8K3L3	2614.8	2585.5	2598.1	2645.3	2532.5	2439	2638	2638.8	2641.6	2470.4	>tr|Q8K3L3|Q8K3L3_MOUSE 3-phosphoinositide-dependent protein kinase 1 OS=Mus musculus OX=10090 GN=Pdpk1 PE=2 SV=1	0	100.062	44	17	34	17	532
High	Q03517	2600.1	2348.7	2644.2	2711.6	2623.4	2288.6	2630	2655.2	2507.4	2790.2	>sp|Q03517|SCG2_MOUSE Secretogranin-2 OS=Mus musculus OX=10090 GN=Scg2 PE=1 SV=1	0	59.06	27	13	24	13	617
High	Q5SSM3	2589.4	2588.2	2684.9	2618.1	2590.9	2566.5	2538.9	2606.8	2506.4	2487.5	>sp|Q5SSM3|RHG44_MOUSE Rho GTPase-activating protein 44 OS=Mus musculus OX=10090 GN=Arhgap44 PE=1 SV=1	0	93.458	23	13	31	13	814
High	P84309	2599.1	2604	2605.4	2544	2631.5	2542.4	2484.6	2611.7	2602.8	2544.5	>sp|P84309|ADCY5_MOUSE Adenylate cyclase type 5 OS=Mus musculus OX=10090 GN=Adcy5 PE=1 SV=2	0	110.426	23	20	36	17	1262
High	Q9D1D4	2646.5	2634.8	2277.5	2464.1	2406.5	2836.4	2702.2	2645.5	2783	2373.4	>sp|Q9D1D4|TMEDA_MOUSE Transmembrane emp24 domain-containing protein 10 OS=Mus musculus OX=10090 GN=Tmed10 PE=1 SV=1	0	66.972	34	7	30	7	219
High	Q8VDK4	2537.3	2495.2	2733.1	2663.4	2747.7	2367.8	2454.4	2656.5	2502.2	2611.1	>tr|Q8VDK4|Q8VDK4_MOUSE Cadherin-13 OS=Mus musculus OX=10090 GN=Cdh13 PE=1 SV=1	0	66.284	23	11	28	11	714
High	Q3TV20	2445	2545	2499.2	2586	2448.8	2675.8	2730.8	2659.9	2718.7	2432.7	>tr|Q3TV20|Q3TV20_MOUSE Asparagine synthetase [glutamine-hydrolyzing] OS=Mus musculus OX=10090 GN=Asns PE=2 SV=1	0	93.599	41	19	35	19	561
High	Q3UYK7	2547.8	2652.2	2207.1	2405.5	2320.1	3113.7	2580.1	2567.2	2736.5	2585.4	>tr|Q3UYK7|Q3UYK7_MOUSE SPARC-like protein 1 OS=Mus musculus OX=10090 GN=Sparcl1 PE=2 SV=1	0	77.009	34	18	38	18	650
High	Q3U5I5	2666.4	2710.2	2512.5	2505.7	2527.5	2570.9	2592.9	2562.4	2560.9	2477.9	>tr|Q3U5I5|Q3U5I5_MOUSE Uncharacterized protein OS=Mus musculus OX=10090 GN=Grb2 PE=2 SV=1 >sp|Q60631|GRB2_MOUSE Growth factor receptor-bound protein 2 OS=Mus musculus OX=10090 GN=Grb2 PE=1 SV=1	0	54.241	47	10	31	10	217
High	Q80U56	2631.7	2569.2	2442.4	2478.7	2526.4	2669.9	2664.5	2545.9	2664	2492.9	>sp|Q80U56|AVL9_MOUSE Late secretory pathway protein AVL9 homolog OS=Mus musculus OX=10090 GN=Avl9 PE=1 SV=2	0	76.995	31	14	26	14	649
High	Q9QUJ7	2582	2546.3	2636.7	2469.4	2543.8	2499.3	2644.3	2482.7	2718.8	2560.9	>sp|Q9QUJ7|ACSL4_MOUSE Long-chain-fatty-acid--CoA ligase 4 OS=Mus musculus OX=10090 GN=Acsl4 PE=1 SV=2	0	82.862	37	21	33	20	711
High	P58871	2612	2428.7	2617.2	2518.1	2562.8	2386.6	2605.2	2623.9	2672.6	2641.2	>sp|P58871|TB182_MOUSE 182 kDa tankyrase-1-binding protein OS=Mus musculus OX=10090 GN=Tnks1bp1 PE=1 SV=2	0	135.231	27	29	43	29	1720
High	Q60829	2871	2742.7	2183.9	2304.8	2307.5	3117.1	2503.8	2488.9	2793.3	2313.3	>sp|Q60829|PPR1B_MOUSE Protein phosphatase 1 regulatory subunit 1B OS=Mus musculus OX=10090 GN=Ppp1r1b PE=1 SV=2	0	53.511	65	8	30	8	194
High	A0A0R4J0A6	2527.6	2366.2	2723.3	2632.6	2689.5	2248.9	2578.9	2620.2	2550	2677.3	>tr|A0A0R4J0A6|A0A0R4J0A6_MOUSE Vesicular glutamate transporter 2 OS=Mus musculus OX=10090 GN=Slc17a6 PE=1 SV=1	0	86.481	22	10	27	8	582
High	B2RPS1	2444.1	2653.7	2491.2	2461.1	2581.3	2795	2550.5	2517.9	2588.5	2515.1	>tr|B2RPS1|B2RPS1_MOUSE RAB5B, member RAS oncogene family OS=Mus musculus OX=10090 GN=Rab5b PE=1 SV=1 >sp|P61021|RAB5B_MOUSE Ras-related protein Rab-5B OS=Mus musculus OX=10090 GN=Rab5b PE=1 SV=1	0	86.623	67	9	49	6	215
High	Q3UXR4	2761.8	2544.5	2699	2617.5	2675.1	2526.3	2446.8	2500.4	2372.4	2454.1	>tr|Q3UXR4|Q3UXR4_MOUSE FERM domain-containing protein OS=Mus musculus OX=10090 GN=Ezr PE=2 SV=1	0	129.351	42	25	74	15	586
High	Q3UEB3-2	2526.2	2441.5	2460.7	2557.1	2445.4	2773	2524.9	2642.5	2649.7	2569.6	>sp|Q3UEB3-2|PUF60_MOUSE Isoform 2 of Poly(U)-binding-splicing factor PUF60 OS=Mus musculus OX=10090 GN=Puf60	0	84.643	40	18	36	18	547
High	P45952	2508.1	2355.9	2719.3	2688.9	2820.3	2277.1	2513.4	2620.2	2465.9	2609.8	>sp|P45952|ACADM_MOUSE Medium-chain specific acyl-CoA dehydrogenase, mitochondrial OS=Mus musculus OX=10090 GN=Acadm PE=1 SV=1	0	83.051	43	14	38	14	421
High	A0A140T8T4	2434.4	2324.2	2804.9	2604	2736.8	2126	2586.1	2658.3	2437.5	2842.4	>tr|A0A140T8T4|A0A140T8T4_MOUSE 60S ribosomal protein L9 OS=Mus musculus OX=10090 GN=Rpl9-ps6 PE=3 SV=1	0	60.712	49	7	26	7	192
High	Q04750	2545.3	2573.3	2348.9	2466.3	2399.4	2842.3	2609.3	2593.2	2676.1	2475.3	>sp|Q04750|TOP1_MOUSE DNA topoisomerase 1 OS=Mus musculus OX=10090 GN=Top1 PE=1 SV=2	0	79.676	29	19	34	19	767
High	A2CG35	2540.1	2395.1	2811.3	2683.4	2718.9	2268.8	2430.5	2587.5	2417.8	2671.5	>tr|A2CG35|A2CG35_MOUSE Ras-related protein Rab-12 OS=Mus musculus OX=10090 GN=Rab12 PE=1 SV=1	0	70.719	45	13	47	12	291
High	Q9CRB9	2568.6	2358.5	2712.7	2577.1	2731.7	2322.9	2543.8	2488	2540.8	2671.2	>sp|Q9CRB9|MIC19_MOUSE MICOS complex subunit Mic19 OS=Mus musculus OX=10090 GN=Chchd3 PE=1 SV=1	0	66.014	36	9	30	1	227
High	Q8BP44	2647.4	2456.3	2518.7	2601.8	2650.3	2629.4	2517.1	2550.2	2519.9	2419	>tr|Q8BP44|Q8BP44_MOUSE Protein kinase domain-containing protein OS=Mus musculus OX=10090 GN=Map2k6 PE=2 SV=1	0	80.605	49	15	29	15	334
High	Q8BFP9	2615	2592.6	2522.6	2453.5	2550.1	2596.1	2579.5	2499	2671.1	2385.9	>sp|Q8BFP9|PDK1_MOUSE [Pyruvate dehydrogenase (acetyl-transferring)] kinase isozyme 1, mitochondrial OS=Mus musculus OX=10090 GN=Pdk1 PE=1 SV=2	0	83.153	54	16	36	15	434
High	Q3TUE1	2451.9	2457.5	2660.4	2574.7	2644	2464.9	2461.2	2663.2	2464.5	2608.7	>tr|Q3TUE1|Q3TUE1_MOUSE Far upstream element-binding protein 1 OS=Mus musculus OX=10090 GN=Fubp1 PE=1 SV=1	0	93.109	42	20	32	17	642
High	Q99LE6	2575.3	2571.8	2498.1	2494.7	2425.3	2471.5	2535.8	2684.1	2600.3	2588.1	>sp|Q99LE6|ABCF2_MOUSE ATP-binding cassette sub-family F member 2 OS=Mus musculus OX=10090 GN=Abcf2 PE=1 SV=1	0	79.639	31	18	29	18	628
High	Q99JP6-2	2730.7	2563.8	2391.3	2417.3	2446	2768.4	2553	2547.6	2693.6	2320.8	>sp|Q99JP6-2|HOME3_MOUSE Isoform 2 of Homer protein homolog 3 OS=Mus musculus OX=10090 GN=Homer3	0	80.07	45	14	32	14	359
High	Q3UIJ2	2407	2481.1	2894.1	2442.6	2607.4	2314.2	2576.7	2535.5	2465.3	2693.5	>tr|Q3UIJ2|Q3UIJ2_MOUSE Protein-synthesizing GTPase OS=Mus musculus OX=10090 GN=Eif2s3x PE=2 SV=1	0	79.401	35	13	30	13	472
High	P40336	2659.6	2492.7	2374.7	2463.1	2462.2	2610.7	2571.4	2626.6	2678.2	2476.7	>sp|P40336|VP26A_MOUSE Vacuolar protein sorting-associated protein 26A OS=Mus musculus OX=10090 GN=Vps26a PE=1 SV=1	0	76.38	52	13	28	13	327
High	A0A7N9VR94	2187.8	2362.8	2377.5	3276.7	2442.4	2520.7	2630.4	2454.5	2468.5	2691.5	>tr|A0A7N9VR94|A0A7N9VR94_MOUSE AHNAK nucleoprotein 2 OS=Mus musculus OX=10090 GN=Ahnak2 PE=1 SV=1	0	74.561	36	8	26	8	3501
High	P63216	2284.4	2778.4	2161.3	2453	2292.6	3220.3	2626.7	2214.6	2774.4	2570	>sp|P63216|GBG3_MOUSE Guanine nucleotide-binding protein G(I)/G(S)/G(O) subunit gamma-3 OS=Mus musculus OX=10090 GN=Gng3 PE=1 SV=1	0	61.186	83	6	29	6	75
High	A0A1B0GS68	2388.7	2470.2	2492.7	2580.5	2581	2426.1	2565.5	2663.4	2574.6	2622	>tr|A0A1B0GS68|A0A1B0GS68_MOUSE 60S ribosomal protein L13a OS=Mus musculus OX=10090 GN=Gm45713 PE=2 SV=1	0	30.638	10	7	24	7	446
High	O08547	2559.8	2486.5	2379.5	2490.1	2451.3	2728.9	2553.6	2531.5	2628.6	2518.7	>sp|O08547|SC22B_MOUSE Vesicle-trafficking protein SEC22b OS=Mus musculus OX=10090 GN=Sec22b PE=1 SV=3	0	114.428	53	11	36	11	215
High	P47911	2670.2	2564.4	2161.4	2399.8	2294.1	2636.5	2766	2639.9	2927.9	2244.4	>sp|P47911|RL6_MOUSE 60S ribosomal protein L6 OS=Mus musculus OX=10090 GN=Rpl6 PE=1 SV=3 >tr|Q3UCH0|Q3UCH0_MOUSE 60S ribosomal protein L6 OS=Mus musculus OX=10090 GN=Rpl6 PE=1 SV=1	0	59.535	38	13	31	13	296
High	Q01065	2512.2	2376.3	2548.7	2534.8	2531.3	2340.7	2555.8	2607.3	2599.1	2664.4	>sp|Q01065|PDE1B_MOUSE Calcium/calmodulin-dependent 3',5'-cyclic nucleotide phosphodiesterase 1B OS=Mus musculus OX=10090 GN=Pde1b PE=1 SV=2	0	136.941	43	18	53	16	535
High	P35293	2506.8	2442.3	2754.6	2502.5	2633.1	2307.9	2508.2	2569.5	2386.7	2644.2	>sp|P35293|RAB18_MOUSE Ras-related protein Rab-18 OS=Mus musculus OX=10090 GN=Rab18 PE=1 SV=2 >tr|Q0PD38|Q0PD38_MOUSE Ras-related protein Rab-18 OS=Mus musculus OX=10090 GN=Rab18 PE=1 SV=1	0	85.764	68	13	31	13	206
High	E9PY16	2499.6	2486.5	2577.7	2545.8	2525.3	2470.9	2471.7	2571.3	2539.6	2563.1	>tr|E9PY16|E9PY16_MOUSE ArfGAP with dual PH domains 1 OS=Mus musculus OX=10090 GN=Adap1 PE=1 SV=1	0	86.355	48	15	38	15	374
High	B2RUG7	2422.1	2383.5	2503.4	2490.1	2574.1	2513.6	2502.3	2594.6	2542.1	2652	>tr|B2RUG7|B2RUG7_MOUSE Zinc finger RNA binding protein OS=Mus musculus OX=10090 GN=Zfr PE=2 SV=1	0	108.573	28	21	34	21	1052
High	Q8JZN7	2623.7	2550.4	2223.2	2396	2375.5	2831.6	2599.6	2476.8	2747.8	2312.9	>sp|Q8JZN7|MIRO2_MOUSE Mitochondrial Rho GTPase 2 OS=Mus musculus OX=10090 GN=Rhot2 PE=1 SV=1	0	66.584	31	14	28	12	620
High	Q91W86	2510.9	2550.1	2436.7	2408	2439.3	2737.5	2517.8	2488.3	2554.6	2486.9	>sp|Q91W86|VPS11_MOUSE Vacuolar protein sorting-associated protein 11 homolog OS=Mus musculus OX=10090 GN=Vps11 PE=1 SV=3	0	102.234	34	26	36	26	941
High	Q2NL51	2568.6	2315.1	2627.5	2454.4	2609.1	2344.7	2469	2573.1	2550	2613.6	>sp|Q2NL51|GSK3A_MOUSE Glycogen synthase kinase-3 alpha OS=Mus musculus OX=10090 GN=Gsk3a PE=1 SV=2	0	107.416	40	16	45	10	490
High	A0A494B9F0	2631.9	2532.8	2390.2	2477.6	2482.4	2593.9	2475.6	2527.5	2557.2	2446.1	>tr|A0A494B9F0|A0A494B9F0_MOUSE E3 ubiquitin-protein ligase OS=Mus musculus OX=10090 GN=Nedd4l PE=1 SV=1	0	99.038	29	23	38	20	912
High	Q3TVM1	2496.3	2439.2	2568.9	2525.9	2573.3	2448.1	2511.5	2511.7	2482.2	2555.4	>tr|Q3TVM1|Q3TVM1_MOUSE Uncharacterized protein OS=Mus musculus OX=10090 GN=Sf3a1 PE=2 SV=1	0	81.883	28	15	27	15	791
High	Q3UVL4	2572.5	2460.8	2427	2392.3	2427.5	2583.8	2591	2537.6	2573	2493.2	>sp|Q3UVL4|VPS51_MOUSE Vacuolar protein sorting-associated protein 51 homolog OS=Mus musculus OX=10090 GN=Vps51 PE=1 SV=2	0	101.69	33	19	34	19	782
High	D3YXJ0	2469.8	2362.5	2737.5	2514	2618.8	2395.1	2439.9	2445.3	2494.1	2579.9	>sp|D3YXJ0|DGKH_MOUSE Diacylglycerol kinase eta OS=Mus musculus OX=10090 GN=Dgkh PE=1 SV=2	0	93.344	24	20	30	17	1211
High	Q80VP1	2561.6	2493.3	2519.1	2409.6	2494.3	2471.2	2488.7	2478.5	2519.8	2595.4	>sp|Q80VP1|EPN1_MOUSE Epsin-1 OS=Mus musculus OX=10090 GN=Epn1 PE=1 SV=3	0	79.746	34	13	37	11	575
High	D3Z593	2527.5	2468.2	2442.7	2438.1	2503.1	2530.4	2491.5	2410.8	2674.8	2473.7	>tr|D3Z593|D3Z593_MOUSE Adhesion G protein-coupled receptor L3 OS=Mus musculus OX=10090 GN=Adgrl3 PE=1 SV=1	0	96.155	17	23	40	2	1503
High	Q9DCL8	2511.1	2353.6	2696.5	2626.9	2637.4	2337.3	2339.6	2553.3	2340.8	2558.2	>sp|Q9DCL8|IPP2_MOUSE Protein phosphatase inhibitor 2 OS=Mus musculus OX=10090 GN=Ppp1r2 PE=1 SV=3	0	56.517	58	8	18	8	206
High	Q544F6	2469.6	2437	2618.5	2592.2	2642.1	2424.6	2387	2463.9	2355.4	2534.2	>tr|Q544F6|Q544F6_MOUSE Cotl1 protein OS=Mus musculus OX=10090 GN=Cotl1 PE=1 SV=1 >sp|Q9CQI6|COTL1_MOUSE Coactosin-like protein OS=Mus musculus OX=10090 GN=Cotl1 PE=1 SV=3	0	54.463	59	9	30	9	142
High	Q9CZP5	2512.1	2496.3	2490	2424.9	2438.5	2701.1	2476.5	2390.3	2528.5	2456.6	>sp|Q9CZP5|BCS1_MOUSE Mitochondrial chaperone BCS1 OS=Mus musculus OX=10090 GN=Bcs1l PE=1 SV=1	0	65.313	37	12	23	12	418
High	Q52L50	2446	2350.7	2605.9	2569.1	2633	2302.2	2455.4	2562.5	2398.7	2576	>tr|Q52L50|Q52L50_MOUSE RAS related protein 1b OS=Mus musculus OX=10090 GN=Rap1b PE=1 SV=1 >sp|Q99JI6|RAP1B_MOUSE Ras-related protein Rap-1b OS=Mus musculus OX=10090 GN=Rap1b PE=1 SV=2	0	102.044	60	12	57	6	184
High	Q99KP6	2486	2495.4	2354.2	2435.4	2393.1	2631.9	2540.8	2514	2585	2458.2	>sp|Q99KP6|PRP19_MOUSE Pre-mRNA-processing factor 19 OS=Mus musculus OX=10090 GN=Prpf19 PE=1 SV=1	0	91.754	46	13	29	13	504
High	Q8K0D5	2505.8	2353.7	2594.2	2562.7	2541.9	2324	2502	2496	2451	2554.3	>sp|Q8K0D5|EFGM_MOUSE Elongation factor G, mitochondrial OS=Mus musculus OX=10090 GN=Gfm1 PE=1 SV=1	0	93.442	34	19	36	19	751
High	A2AVR6	2564.8	2532.1	2505.6	2615.2	2504.6	2754.6	2344	2316.2	2386.2	2346.7	>tr|A2AVR6|A2AVR6_MOUSE Acyl-coenzyme A thioesterase 11 OS=Mus musculus OX=10090 GN=Acot11 PE=1 SV=1	0	53.412	26	14	28	14	614
High	A0A286YCX6	2516	2495.2	2389.4	2393.5	2393.3	2593.1	2559.8	2514	2579.3	2422.4	>tr|A0A286YCX6|A0A286YCX6_MOUSE Trafficking protein particle complex 8 OS=Mus musculus OX=10090 GN=Trappc8 PE=1 SV=2	0	113.304	25	27	37	27	1437
High	P10605	2525.8	2481.9	2487.9	2430.2	2483.3	2561.6	2556.4	2398.6	2637.5	2292.1	>sp|P10605|CATB_MOUSE Cathepsin B OS=Mus musculus OX=10090 GN=Ctsb PE=1 SV=2	0	96.933	42	13	41	13	339
High	Q5SNZ0	2402.8	2390.2	2403.9	2405.8	2474.5	2427.6	2530	2622.2	2569.1	2603.9	>sp|Q5SNZ0|GRDN_MOUSE Girdin OS=Mus musculus OX=10090 GN=Ccdc88a PE=1 SV=2	0	116.789	22	34	39	33	1873
High	Q3UXT6	2375.2	2485.1	2353	2494.8	2341.9	2729	2515.1	2510.5	2525.8	2492.3	>tr|Q3UXT6|Q3UXT6_MOUSE Uncharacterized protein (Fragment) OS=Mus musculus OX=10090 GN=Rbm39 PE=2 SV=1	0	67.132	29	13	32	13	521
High	Q4VA93	2401.5	2593.8	2555.6	2408.8	2432.2	2571.7	2421.3	2528	2492.6	2384.9	>tr|Q4VA93|Q4VA93_MOUSE Protein kinase C OS=Mus musculus OX=10090 GN=Prkca PE=1 SV=1	0	249.535	45	24	97	14	672
High	P99026	2446.2	2374.1	2753.5	2459.8	2698.4	2130.8	2492.2	2443.3	2379.6	2596.7	>sp|P99026|PSB4_MOUSE Proteasome subunit beta type-4 OS=Mus musculus OX=10090 GN=Psmb4 PE=1 SV=1	0	89.178	39	7	39	7	264
High	P54923	2632.7	2643.9	2088.9	2332.2	2205.4	3066.6	2534.3	2342.2	2689.6	2199.1	>sp|P54923|ADPRH_MOUSE ADP-ribosylhydrolase ARH1 OS=Mus musculus OX=10090 GN=Adprh PE=1 SV=1 >tr|Q3U5N4|Q3U5N4_MOUSE Uncharacterized protein OS=Mus musculus OX=10090 GN=Adprh PE=1 SV=1	0	70.812	47	14	27	14	362
High	Q3UID0	2510.6	2469.7	2396.9	2426.8	2415.4	2538.7	2479.4	2457.6	2532.7	2476.7	>tr|Q3UID0|Q3UID0_MOUSE SWI/SNF complex subunit SMARCC2 OS=Mus musculus OX=10090 GN=Smarcc2 PE=1 SV=1	0	89.345	25	21	31	17	1130
High	O08663	2290.5	2398.4	2351.7	2324.8	2480.1	2516.1	2622.6	2595.8	2595.9	2525.4	>sp|O08663|MAP2_MOUSE Methionine aminopeptidase 2 OS=Mus musculus OX=10090 GN=Metap2 PE=1 SV=1 >tr|Q58E65|Q58E65_MOUSE Methionine aminopeptidase 2 OS=Mus musculus OX=10090 GN=Metap2 PE=1 SV=1	0	97.17	44	17	34	9	478
High	Q9WVE8	2453.2	2565.5	2251.4	2358.4	2333.9	2637.8	2590.2	2505.7	2621.3	2361.6	>sp|Q9WVE8|PACN2_MOUSE Protein kinase C and casein kinase substrate in neurons protein 2 OS=Mus musculus OX=10090 GN=Pacsin2 PE=1 SV=1 >tr|Q3TDA7|Q3TDA7_MOUSE Uncharacterized protein OS=Mus musculus OX=10090 GN=Pacsin2 PE=1 SV=1	0	58.859	38	17	31	5	486
High	G5E8R4	2544.4	2430	2358.6	2435	2440.4	2374.4	2514	2541.8	2496.3	2521.5	>tr|G5E8R4|G5E8R4_MOUSE Serine/threonine-protein phosphatase 6 regulatory subunit 3 OS=Mus musculus OX=10090 GN=Ppp6r3 PE=1 SV=1	0	79.554	27	21	31	20	873
High	E9QKZ2	2449.1	2498.6	2378.3	2355.4	2402.5	2540.4	2499.8	2480	2516.7	2520.6	>tr|E9QKZ2|E9QKZ2_MOUSE Importin-9 OS=Mus musculus OX=10090 GN=Ipo9 PE=1 SV=1	0	93.053	20	16	36	16	1040
High	Q9CQ69	2526.5	2628.7	2134.9	2272	2184	3132.2	2525.2	2398.4	2638	2181.7	>sp|Q9CQ69|QCR8_MOUSE Cytochrome b-c1 complex subunit 8 OS=Mus musculus OX=10090 GN=Uqcrq PE=1 SV=3	0	32.952	50	6	24	6	82
High	Q8CHT1	2389.2	2280.2	2470.9	2279.9	2465.5	2298.8	2495.2	2593.2	2703.9	2635.5	>sp|Q8CHT1|NGEF_MOUSE Ephexin-1 OS=Mus musculus OX=10090 GN=Ngef PE=1 SV=1	0	93.826	34	18	34	18	710
High	Q3TJN6	2330.5	2282.8	2672.6	2542.9	2660.5	2198.9	2391.1	2514.6	2339.2	2673.6	>tr|Q3TJN6|Q3TJN6_MOUSE Sorting nexin OS=Mus musculus OX=10090 GN=Snx5 PE=2 SV=1	0	78.746	49	19	36	18	404
High	D3Z2H2	2449.1	2525.7	2286.5	2311.5	2365	2614.6	2560.8	2473	2527.6	2466.9	>tr|D3Z2H2|D3Z2H2_MOUSE Catenin delta-1 OS=Mus musculus OX=10090 GN=Ctnnd1 PE=1 SV=1	0	121.372	39	26	43	26	884
High	Q1WWK3	2622.5	2526.6	2271.1	2448.5	2313	2714.6	2433.1	2430.4	2508.2	2310.7	>tr|Q1WWK3|Q1WWK3_MOUSE Hist1h1b protein (Fragment) OS=Mus musculus OX=10090 GN=H1f5 PE=2 SV=1	0	47.811	43	12	39	9	222
High	Q5SVL6	2362.9	2487.4	2298.8	2407.5	2413.4	2507.8	2568.8	2512.4	2640.7	2376.6	>sp|Q5SVL6|RPGP2_MOUSE Rap1 GTPase-activating protein 2 OS=Mus musculus OX=10090 GN=Rap1gap2 PE=1 SV=1	0	70.057	32	18	35	16	712
High	Q8BK72	2642.4	2406.6	2362.3	2352	2385.4	2691.7	2475.9	2368.2	2543.4	2345.5	>sp|Q8BK72|RT27_MOUSE 28S ribosomal protein S27, mitochondrial OS=Mus musculus OX=10090 GN=Mrps27 PE=1 SV=2	0	48.651	34	9	14	9	415
High	Q8K010	2574	2556.6	2180.8	2360.7	2291.8	2943	2410.4	2409.8	2559.2	2281.7	>sp|Q8K010|OPLA_MOUSE 5-oxoprolinase OS=Mus musculus OX=10090 GN=Oplah PE=1 SV=1	0	127.914	26	23	36	23	1288
High	Q8R3P0	2249.2	2496	2254.4	2310.9	2210.3	2595.8	2625.5	2528.1	2726.3	2504	>sp|Q8R3P0|ACY2_MOUSE Aspartoacylase OS=Mus musculus OX=10090 GN=Aspa PE=1 SV=2	0	69.457	43	11	35	11	312
High	Q61704	3000.6	3137.9	2829	2978.5	2712.5	2900.1	1831.1	1624.2	1714.7	1736.2	>sp|Q61704|ITIH3_MOUSE Inter-alpha-trypsin inhibitor heavy chain H3 OS=Mus musculus OX=10090 GN=Itih3 PE=1 SV=3	0	89.775	24	13	25	13	889
High	A0A140T8J4	2576.3	2426.8	2431.2	2339.5	2469.5	2554.3	2397.6	2436.1	2505.7	2319.4	>tr|A0A140T8J4|A0A140T8J4_MOUSE Heme-binding protein 1 OS=Mus musculus OX=10090 GN=Hebp1 PE=1 SV=1	0	83.11	72	11	31	11	190
High	F7AA26	2516.3	2372.6	2461.4	2421.7	2482.2	2412.7	2421.7	2452.3	2390.2	2506.7	>tr|F7AA26|F7AA26_MOUSE Paralemmin A kinase anchor protein (Fragment) OS=Mus musculus OX=10090 GN=Pakap PE=1 SV=1	0	127.369	25	19	33	1	1137
High	Q8CIQ7	2412.4	2473.9	2236.5	2296.3	2277.3	2749.6	2537.8	2470.3	2575.3	2407.5	>sp|Q8CIQ7|DOCK3_MOUSE Dedicator of cytokinesis protein 3 OS=Mus musculus OX=10090 GN=Dock3 PE=1 SV=1	0	106.946	18	30	41	29	2027
High	Q8C0C7	2570.1	2603.7	2142	2276	2189.7	2894.8	2509.6	2414.7	2668.8	2163.6	>sp|Q8C0C7|SYFA_MOUSE Phenylalanine--tRNA ligase alpha subunit OS=Mus musculus OX=10090 GN=Farsa PE=1 SV=1	0	98.558	55	18	39	18	508
High	Q99L43	2408	2219.2	2478.9	2464.7	2596.2	2275	2399.1	2519.6	2482.2	2588.2	>sp|Q99L43|CDS2_MOUSE Phosphatidate cytidylyltransferase 2 OS=Mus musculus OX=10090 GN=Cds2 PE=1 SV=1	0	67.429	22	11	26	11	444
High	Q8K4R4	2553.2	2414.3	2268.5	2381.1	2376.8	2548.5	2475.9	2473.9	2554.7	2356.4	>sp|Q8K4R4|PITC1_MOUSE Cytoplasmic phosphatidylinositol transfer protein 1 OS=Mus musculus OX=10090 GN=Pitpnc1 PE=1 SV=1	0	59.32	42	14	25	14	332
High	Q9CRY7	2360.7	2453.1	2103.4	2253.2	2246.8	3109.5	2499.6	2424.9	2629.7	2304.4	>sp|Q9CRY7|GDPD1_MOUSE Lysophospholipase D GDPD1 OS=Mus musculus OX=10090 GN=Gdpd1 PE=1 SV=1	0	66.537	43	14	23	14	314
High	Q9Z1D1	2383.8	2392.1	2292.3	2412.1	2382.5	2531.7	2460.8	2493	2540.9	2491.9	>sp|Q9Z1D1|EIF3G_MOUSE Eukaryotic translation initiation factor 3 subunit G OS=Mus musculus OX=10090 GN=Eif3g PE=1 SV=2 >tr|Q544H0|Q544H0_MOUSE Eukaryotic translation initiation factor 3 subunit G OS=Mus musculus OX=10090 GN=Eif3g PE=1 SV=1	0	62.694	46	13	26	13	320
High	P58389	2388	2478.2	2442.2	2467.9	2380.7	2439.5	2418.8	2470	2423	2430.7	>sp|P58389|PTPA_MOUSE Serine/threonine-protein phosphatase 2A activator OS=Mus musculus OX=10090 GN=Ptpa PE=1 SV=1 >tr|Q543N6|Q543N6_MOUSE Serine/threonine-protein phosphatase 2A activator OS=Mus musculus OX=10090 GN=Ptpa PE=1 SV=1	0	74.715	51	13	36	13	323
High	Q9D6U8	2141.5	2007.8	2735.3	2638	2805.2	1925.8	2398.6	2553.4	2302.2	2794.1	>sp|Q9D6U8|F162A_MOUSE Protein FAM162A OS=Mus musculus OX=10090 GN=Fam162a PE=1 SV=1	0	51.534	39	7	22	7	155
High	Q99JR1	2325.3	2731	2226.7	2342.1	2304.8	2613.9	2603	2385.8	2523.6	2227.9	>sp|Q99JR1|SFXN1_MOUSE Sideroflexin-1 OS=Mus musculus OX=10090 GN=Sfxn1 PE=1 SV=3	0	90.656	43	12	35	10	322
High	Q9QZB7	2283.8	2237.9	2648.7	2450.5	2666.9	2093	2384	2449.8	2372.7	2627.5	>sp|Q9QZB7|ARP10_MOUSE Actin-related protein 10 OS=Mus musculus OX=10090 GN=Actr10 PE=1 SV=2	0	84.191	37	11	33	11	417
High	P60761	2686.8	2611	2036.3	2074	2129.2	2576	2593.9	2437.7	2519.9	2514.3	>sp|P60761|NEUG_MOUSE Neurogranin OS=Mus musculus OX=10090 GN=Nrgn PE=1 SV=1	0	19.252	19	2	50	2	78
High	Q6ZWR0	2528.8	2382.6	2407.6	2387.2	2460.3	2490.5	2341.6	2355.3	2532.9	2289.7	>tr|Q6ZWR0|Q6ZWR0_MOUSE Ras-related protein Rap-2 OS=Mus musculus OX=10090 GN=Rap2b PE=1 SV=1 >sp|P61226|RAP2B_MOUSE Ras-related protein Rap-2b OS=Mus musculus OX=10090 GN=Rap2b PE=1 SV=1	0	75.221	57	8	32	5	183
High	Q3UK67	2310.2	2240.3	2625.1	2460.1	2632.1	2167.2	2374.8	2491.2	2349.7	2523	>tr|Q3UK67|Q3UK67_MOUSE Splicing factor 1 OS=Mus musculus OX=10090 GN=Sf1 PE=2 SV=1	0	67.217	18	9	24	9	639
High	Q9CQF9	2547.3	2486.8	2188.1	2331.3	2217.5	2637.3	2488	2510.5	2579.7	2175	>sp|Q9CQF9|PCYOX_MOUSE Prenylcysteine oxidase OS=Mus musculus OX=10090 GN=Pcyox1 PE=1 SV=1	0	100.113	42	16	37	16	505
High	F8WID5	2402.6	2373.4	2499.4	2499.8	2489.5	2270.6	2400.5	2546.1	2275.2	2387.2	>tr|F8WID5|F8WID5_MOUSE Tropomyosin alpha-1 chain OS=Mus musculus OX=10090 GN=Tpm1 PE=1 SV=1	0	122.594	54	28	83	0	326
High	Q9D023	2560.4	2193.5	2329.7	2318.6	2366.6	2315.7	2387.7	2415.3	2504.5	2732.9	>sp|Q9D023|MPC2_MOUSE Mitochondrial pyruvate carrier 2 OS=Mus musculus OX=10090 GN=Mpc2 PE=1 SV=1	0	34.303	36	5	16	5	127
High	P62869	2260.7	2248.7	2576.4	2522.8	2543.6	2042.8	2436.7	2534	2358.2	2599.6	>sp|P62869|ELOB_MOUSE Elongin-B OS=Mus musculus OX=10090 GN=Elob PE=1 SV=1	0	53.746	85	9	27	9	118
High	Q80ZJ1	2564.8	2387.5	2380.4	2339.5	2413.1	2441.9	2457.8	2308.9	2530.4	2298.7	>sp|Q80ZJ1|RAP2A_MOUSE Ras-related protein Rap-2a OS=Mus musculus OX=10090 GN=Rap2a PE=1 SV=2	0	63.025	50	8	23	5	183
High	E9QK04	2489.6	2381.3	2323.5	2411.3	2363.1	2495.8	2295.5	2421.3	2528.9	2362.1	>tr|E9QK04|E9QK04_MOUSE Neogenin OS=Mus musculus OX=10090 GN=Neo1 PE=1 SV=1	0	98.84	21	22	32	22	1492
High	Q6PAR5	2431.1	2415.2	2298.6	2334.9	2389.6	2396.9	2474.5	2449.5	2478.4	2344.9	>sp|Q6PAR5|GAPD1_MOUSE GTPase-activating protein and VPS9 domain-containing protein 1 OS=Mus musculus OX=10090 GN=Gapvd1 PE=1 SV=2	0	95.422	17	19	34	19	1458
High	Q9DAW9	2317.6	2288.6	2273.5	2336.3	2255	2302	2532.3	2611	2583.4	2473.2	>sp|Q9DAW9|CNN3_MOUSE Calponin-3 OS=Mus musculus OX=10090 GN=Cnn3 PE=1 SV=1	0	70.849	33	8	22	7	330
High	P97390	2479.3	2464.4	2355.2	2394.2	2272.7	2486.8	2300.3	2443.2	2470.3	2293	>sp|P97390|VPS45_MOUSE Vacuolar protein sorting-associated protein 45 OS=Mus musculus OX=10090 GN=Vps45 PE=1 SV=1	0	79.591	33	17	35	17	570
High	Q921F4	2367	2453.1	2296.5	2303.7	2378.5	2482.4	2486	2365.7	2522.9	2302.3	>sp|Q921F4|HNRLL_MOUSE Heterogeneous nuclear ribonucleoprotein L-like OS=Mus musculus OX=10090 GN=Hnrnpll PE=1 SV=3	0	87.117	36	16	30	16	591
High	Q8BR63	2229.1	2399.4	2210.7	2596.7	2258.4	2551.9	2310.2	2439	2412.7	2544.9	>sp|Q8BR63|F177A_MOUSE Protein FAM177A1 OS=Mus musculus OX=10090 GN=Fam177a1 PE=1 SV=1	0	67.82	63	11	28	10	207
High	P18872	2504.4	2874.5	1609.3	2102.4	2008.2	2974	2604.5	2491.8	2938	1824.7	>sp|P18872|GNAO_MOUSE Guanine nucleotide-binding protein G(o) subunit alpha OS=Mus musculus OX=10090 GN=Gnao1 PE=1 SV=3 >tr|Q543S2|Q543S2_MOUSE Uncharacterized protein OS=Mus musculus OX=10090 GN=Gnao1 PE=2 SV=1	0	229.565	67	20	293	4	354
High	P62331	2323.9	2186.9	2554	2394.2	2576.5	2021.3	2358.7	2512.2	2340.6	2637	>sp|P62331|ARF6_MOUSE ADP-ribosylation factor 6 OS=Mus musculus OX=10090 GN=Arf6 PE=1 SV=2 >tr|Q3U0D7|Q3U0D7_MOUSE ADP-ribosylation factor 6 OS=Mus musculus OX=10090 GN=Arf6 PE=1 SV=1	0	68.526	55	9	28	8	175
High	Q3TFH8	2410.8	2430.6	2255.6	2363.8	2300.5	2578.8	2405.4	2376.9	2460.1	2304.4	>tr|Q3TFH8|Q3TFH8_MOUSE Phosphoacetylglucosamine mutase OS=Mus musculus OX=10090 GN=Pgm3 PE=2 SV=1	0	100.081	44	17	35	17	542
High	Q8C878	2393.6	2387.3	2350.5	2405.2	2331.5	2351.2	2415.1	2414.3	2460.1	2375.3	>sp|Q8C878|UBA3_MOUSE NEDD8-activating enzyme E1 catalytic subunit OS=Mus musculus OX=10090 GN=Uba3 PE=1 SV=2	0	100.029	48	15	34	15	462
High	P63137-2	2485	2326.6	2282.1	2345.7	2364.3	2325.4	2428.8	2394.7	2535.8	2384.2	>sp|P63137-2|GBRB2_MOUSE Isoform 2 of Gamma-aminobutyric acid receptor subunit beta-2 OS=Mus musculus OX=10090 GN=Gabrb2	0	69.896	31	13	34	7	474
High	Q9JI90	2348.7	2387.6	2440	2372.1	2354.3	2358.6	2406.3	2371.6	2428	2328.5	>sp|Q9JI90|RNF14_MOUSE E3 ubiquitin-protein ligase RNF14 OS=Mus musculus OX=10090 GN=Rnf14 PE=1 SV=2	0	77.345	32	14	31	14	485
High	Q7TPM6	2285.1	2386.8	2460.1	2345.1	2398.7	2482.6	2338.4	2380.9	2321.9	2384.5	>sp|Q7TPM6|FSD1_MOUSE Fibronectin type III and SPRY domain-containing protein 1 OS=Mus musculus OX=10090 GN=Fsd1 PE=1 SV=1	0	101.82	46	17	37	17	496
High	Q9WU28	2108.6	2410.2	2242.9	2489.6	2306.8	2403.4	2495.1	2327.9	2384.6	2614.9	>sp|Q9WU28|PFD5_MOUSE Prefoldin subunit 5 OS=Mus musculus OX=10090 GN=Pfdn5 PE=1 SV=1	0	58.55	49	6	24	6	154
High	Q91YS7	2360.5	2355	2334.6	2380.1	2352.5	2366.6	2413.4	2405.7	2430.2	2378.1	>tr|Q91YS7|Q91YS7_MOUSE Dual-specificity mitogen-activated protein kinase kinase 2 OS=Mus musculus OX=10090 GN=Map2k2 PE=1 SV=1	0	72.565	44	12	39	9	400
High	Q5NDA4	2276.1	2379.2	2165.2	2437.4	2297.4	1828.2	2746	2520	2388	2658.5	>tr|Q5NDA4|Q5NDA4_MOUSE Fatty acid binding protein 7, brain OS=Mus musculus OX=10090 GN=Fabp7 PE=2 SV=1	0	48.325	62	7	24	6	132
High	A0A0U1RPL0	2238.1	2278.7	2529.6	2397.9	2475.4	2244.9	2304.1	2378.1	2299.3	2521.5	>tr|A0A0U1RPL0|A0A0U1RPL0_MOUSE Ataxin-2-like protein OS=Mus musculus OX=10090 GN=Atxn2l PE=1 SV=1	0	91.192	21	19	34	18	1096
High	Q99KH8	2443.7	2417.3	2256.1	2264.4	2279.4	2462.7	2439.4	2329.6	2446.9	2310.4	>sp|Q99KH8|STK24_MOUSE Serine/threonine-protein kinase 24 OS=Mus musculus OX=10090 GN=Stk24 PE=1 SV=1 >tr|Q3U335|Q3U335_MOUSE Mammalian sterile twenty 3 kinase OS=Mus musculus OX=10090 GN=Stk24 PE=1 SV=1	0	68.427	34	12	26	5	431
High	Q8CAJ7	2400.1	2460.8	2250.6	2308.7	2280.8	2418.1	2420.4	2321.9	2443.8	2338.9	>tr|Q8CAJ7|Q8CAJ7_MOUSE Aspartyl aminopeptidase OS=Mus musculus OX=10090 GN=Dnpep PE=2 SV=1	0	88.057	37	13	32	13	473
High	Q8R3Z5	2351.1	2359.3	2405.2	2278.3	2332.4	2435.3	2328.9	2417	2398.4	2322.2	>sp|Q8R3Z5|CACB1_MOUSE Voltage-dependent L-type calcium channel subunit beta-1 OS=Mus musculus OX=10090 GN=Cacnb1 PE=1 SV=1	0	69.64	36	15	29	10	597
High	Q71M36	2320.5	2350.4	2264.9	2360.4	2299.5	2298.4	2414.4	2498.4	2430.8	2388.6	>sp|Q71M36|CSPG5_MOUSE Chondroitin sulfate proteoglycan 5 OS=Mus musculus OX=10090 GN=Cspg5 PE=1 SV=2	0	64.911	25	9	25	9	566
High	O35841	2373.3	2161.4	2456.6	2408.4	2460.4	2183.3	2359	2409.5	2368	2438.2	>sp|O35841|API5_MOUSE Apoptosis inhibitor 5 OS=Mus musculus OX=10090 GN=Api5 PE=1 SV=2	0	82.559	45	17	30	17	504
High	Q99LD4	2295.9	2388.8	2400.9	2263.1	2388.2	2490	2312.2	2333	2366.1	2368.5	>sp|Q99LD4|CSN1_MOUSE COP9 signalosome complex subunit 1 OS=Mus musculus OX=10090 GN=Gps1 PE=1 SV=1	0	100.988	40	17	38	17	471
High	A0A0N4SW28	2154.2	2267	2537.3	2504.6	2508.6	2179.1	2388.1	2184.1	2299.7	2572	>tr|A0A0N4SW28|A0A0N4SW28_MOUSE Guanine nucleotide-binding protein subunit gamma OS=Mus musculus OX=10090 GN=Gng12 PE=1 SV=1	0	38.142	36	2	20	2	83
High	Q80X80	2441.6	2456.5	2136.9	2240.8	2234.8	2488.8	2425.2	2412.7	2514.2	2223.7	>sp|Q80X80|C2C2L_MOUSE Phospholipid transfer protein C2CD2L OS=Mus musculus OX=10090 GN=C2cd2l PE=1 SV=3	0	107.66	42	18	36	18	706
High	O35295	2326.4	2228	2539.9	2375.3	2431.1	2254.7	2261.7	2335	2328.2	2485.2	>sp|O35295|PURB_MOUSE Transcriptional activator protein Pur-beta OS=Mus musculus OX=10090 GN=Purb PE=1 SV=3	0	77.841	44	10	28	8	324
High	Q3THW5	2392.4	2433	2254.9	2289	2232.9	2706.7	2437.4	2222.1	2509.4	2071	>sp|Q3THW5|H2AV_MOUSE Histone H2A.V OS=Mus musculus OX=10090 GN=H2az2 PE=1 SV=3 >tr|B2RVP5|B2RVP5_MOUSE Histone H2A OS=Mus musculus OX=10090 GN=H2az2 PE=2 SV=1	0	36.037	31	4	34	3	128
High	Q8R357	2424.2	2251.2	2461.7	2342.3	2397.4	2098.6	2316.7	2433.8	2393.7	2428	>tr|Q8R357|Q8R357_MOUSE Noelin OS=Mus musculus OX=10090 GN=Olfm1 PE=1 SV=1	0	52.97	21	9	23	9	485
High	A0A2I3BQZ9	2424.7	2313.7	2086.4	2190.6	2183.7	2336.6	2490.8	2601.9	2509.8	2407.2	>tr|A0A2I3BQZ9|A0A2I3BQZ9_MOUSE Amyloid-beta A4 protein OS=Mus musculus OX=10090 GN=App PE=1 SV=1	0	95.054	25	15	33	13	751
High	Q3UHN4	2450.9	2330.9	2344.2	2292.1	2364.6	2439.3	2320.9	2289.9	2421.2	2278.7	>tr|Q3UHN4|Q3UHN4_MOUSE Voltage-dependent P/Q-type calcium channel subunit alpha OS=Mus musculus OX=10090 GN=Cacna1a PE=2 SV=1	0	99.586	12	19	30	17	2368
High	Q9D924	2443.6	2324.9	2355.6	2382.1	2358.4	2349.6	2348	2343.3	2371	2254.2	>sp|Q9D924|ISCA1_MOUSE Iron-sulfur cluster assembly 1 homolog, mitochondrial OS=Mus musculus OX=10090 GN=Isca1 PE=2 SV=1	0	60.355	61	7	18	7	129
High	Q02819	2215.1	2284.4	2433.8	2405.6	2392.7	2126.4	2324.9	2503.2	2253.7	2521.6	>sp|Q02819|NUCB1_MOUSE Nucleobindin-1 OS=Mus musculus OX=10090 GN=Nucb1 PE=1 SV=2	0	90.757	45	17	32	17	459
High	Q8BJ71	2347.4	2290.1	2531.2	2325.2	2435.7	2261.7	2225.1	2385.9	2282.8	2367.6	>sp|Q8BJ71|NUP93_MOUSE Nuclear pore complex protein Nup93 OS=Mus musculus OX=10090 GN=Nup93 PE=1 SV=1	0	70.91	30	20	28	20	819
High	Q8BQW4	2322.8	2242.8	2477.6	2354.3	2403.9	2198.4	2281.5	2359.2	2346.6	2388.1	>tr|Q8BQW4|Q8BQW4_MOUSE Uncharacterized protein OS=Mus musculus OX=10090 GN=Arhgap1 PE=2 SV=1	0	75.9	40	14	30	14	479
High	Q3TM87	2344.1	2223.2	2329.8	2322.6	2368.5	2405.6	2256.9	2340.3	2395.6	2351.6	>tr|Q3TM87|Q3TM87_MOUSE Ubiquitin-like modifier-activating enzyme ATG7 OS=Mus musculus OX=10090 GN=Atg7 PE=2 SV=1	0	88.353	37	19	28	19	698
High	Q8C729	2319.8	2329.1	2373.2	2285.6	2334.8	2397.8	2254.3	2379.9	2337.2	2311.8	>sp|Q8C729|F126B_MOUSE Protein FAM126B OS=Mus musculus OX=10090 GN=Fam126b PE=1 SV=1	0	88.595	32	13	26	13	530
High	Q9CQ62	2161.2	2225.1	2535.4	2518.4	2479.3	2171.6	2267.2	2294.1	2215.7	2444.7	>sp|Q9CQ62|DECR_MOUSE 2,4-dienoyl-CoA reductase [(3E)-enoyl-CoA-producing], mitochondrial OS=Mus musculus OX=10090 GN=Decr1 PE=1 SV=1 >tr|Q4FJK0|Q4FJK0_MOUSE Decr1 protein OS=Mus musculus OX=10090 GN=Decr1 PE=1 SV=1	0	86.188	39	12	28	12	335
High	Q9R1P3	2273	2430.4	2283.6	2335.8	2263.9	2330.3	2358.7	2349.9	2268	2386.2	>sp|Q9R1P3|PSB2_MOUSE Proteasome subunit beta type-2 OS=Mus musculus OX=10090 GN=Psmb2 PE=1 SV=1	0	48.855	44	8	22	8	201
High	Q80U88	2425.4	2384.5	2008.4	2096.6	2120.4	2905.5	2426.2	2243.1	2587.7	2079	>tr|Q80U88|Q80U88_MOUSE Eukaryotic translation initiation factor 4H (Fragment) OS=Mus musculus OX=10090 GN=mKIAA0038 PE=4 SV=3	0	42.255	37	8	28	8	230
High	P38060	2345.4	2406.6	2225	2189.2	2265.2	2635.6	2321.1	2272.9	2425.8	2165	>sp|P38060|HMGCL_MOUSE Hydroxymethylglutaryl-CoA lyase, mitochondrial OS=Mus musculus OX=10090 GN=Hmgcl PE=1 SV=2	0	70.767	47	11	27	9	325
High	O35465	2394.9	2300.9	2401	2347	2354.1	2143	2341.1	2354.6	2336.4	2269.2	>sp|O35465|FKBP8_MOUSE Peptidyl-prolyl cis-trans isomerase FKBP8 OS=Mus musculus OX=10090 GN=Fkbp8 PE=1 SV=2	0	60.742	27	9	22	9	402
High	A2AHJ7	2512.6	2391.2	2170.3	2141.9	2248.7	2508	2406.8	2292.4	2455.9	2098.5	>tr|A2AHJ7|A2AHJ7_MOUSE Diacylglycerol kinase OS=Mus musculus OX=10090 GN=Dgkz PE=1 SV=1	0	99.472	27	17	34	15	946
High	Q8BU20	2329.7	2084.8	2662.6	2387.1	2542.6	2052	2267.1	2279.9	2127.8	2485.8	>tr|Q8BU20|Q8BU20_MOUSE Complex I-SGDH OS=Mus musculus OX=10090 GN=Ndufb5 PE=2 SV=1	0	35.377	22	5	21	5	189
High	Q91Z31	2300.3	2228	2304.6	2315.3	2307.3	2371.5	2361.5	2378.7	2349.1	2302.2	>sp|Q91Z31|PTBP2_MOUSE Polypyrimidine tract-binding protein 2 OS=Mus musculus OX=10090 GN=Ptbp2 PE=1 SV=2	0	85.424	41	13	29	11	531
High	A0A0R4J2B2	2263.8	2206.3	2471.9	2242.7	2467.6	2106.5	2342.7	2401.3	2289.4	2402.3	>tr|A0A0R4J2B2|A0A0R4J2B2_MOUSE BTB/POZ domain-containing protein KCTD12 OS=Mus musculus OX=10090 GN=Kctd12 PE=1 SV=1	0	98.809	45	17	42	13	327
High	Q9Z0Y1	2301	2335.7	2210.3	2309.9	2316.7	2324.9	2304.7	2400.5	2317.1	2371	>sp|Q9Z0Y1|DCTN3_MOUSE Dynactin subunit 3 OS=Mus musculus OX=10090 GN=Dctn3 PE=1 SV=2	0	42.658	42	9	23	9	186
High	Q99MK8	2262	2242.8	2242.1	2327.7	2288	2273.7	2324.3	2451.1	2367	2391.9	>sp|Q99MK8|ARBK1_MOUSE Beta-adrenergic receptor kinase 1 OS=Mus musculus OX=10090 GN=Grk2 PE=1 SV=2 >tr|Q3U1V3|Q3U1V3_MOUSE G protein-coupled receptor kinase OS=Mus musculus OX=10090 GN=Grk2 PE=1 SV=1	0	76.154	31	17	32	14	689
High	Q5U458	2305.6	2328.2	2242.5	2249.1	2285.9	2524.6	2285.4	2295.4	2370.4	2269.9	>sp|Q5U458|DJC11_MOUSE DnaJ homolog subfamily C member 11 OS=Mus musculus OX=10090 GN=Dnajc11 PE=1 SV=2	0	75.428	35	17	29	17	559
High	Q3TMB8	2260.2	2391.8	2274	2307.3	2268.8	2244.7	2387.2	2359.8	2316.5	2307.5	>tr|Q3TMB8|Q3TMB8_MOUSE Adenylosuccinate lyase OS=Mus musculus OX=10090 GN=Adsl PE=2 SV=1	0	84.895	47	15	31	15	484
High	Q8BGB7	2337.9	2364.4	2132.6	2226.1	2225.7	2326.8	2337.1	2440	2460.3	2261.1	>sp|Q8BGB7|ENOPH_MOUSE Enolase-phosphatase E1 OS=Mus musculus OX=10090 GN=Enoph1 PE=1 SV=1	0	43.165	35	8	24	8	257
High	O88952	2268.7	2190.2	2468.5	2291.1	2379.1	2160.6	2344.2	2339.5	2288.3	2374	>sp|O88952|LIN7C_MOUSE Protein lin-7 homolog C OS=Mus musculus OX=10090 GN=Lin7c PE=1 SV=2	0	68.166	54	11	35	7	197
High	Q9JMC3	2318.5	2208.3	2225.9	2283.3	2314.9	2359.5	2297.9	2365.5	2289	2373	>sp|Q9JMC3|DNJA4_MOUSE DnaJ homolog subfamily A member 4 OS=Mus musculus OX=10090 GN=Dnaja4 PE=1 SV=1	0	72.774	34	14	30	14	397
High	P42567	2223.5	2120.9	2258.4	2202.2	2224.4	2304.7	2397.2	2412.6	2419.6	2472.2	>sp|P42567|EPS15_MOUSE Epidermal growth factor receptor substrate 15 OS=Mus musculus OX=10090 GN=Eps15 PE=1 SV=1 >tr|Q80ZL3|Q80ZL3_MOUSE Epidermal growth factor receptor pathway substrate 15 OS=Mus musculus OX=10090 GN=Eps15 PE=2 SV=2	0	90.936	34	22	31	22	897
High	E9Q559	2316.7	2184.6	2296	2269.1	2431.1	2287.9	2280.8	2379.5	2305	2276.2	>tr|E9Q559|E9Q559_MOUSE Calcium-transporting ATPase OS=Mus musculus OX=10090 GN=Atp2a3 PE=1 SV=1	0	162.192	26	26	68	14	1026
High	P70392	2223.8	2399.7	2227.6	2305.4	2195.6	2492	2296.6	2272.4	2431.6	2148	>sp|P70392|RGRF2_MOUSE Ras-specific guanine nucleotide-releasing factor 2 OS=Mus musculus OX=10090 GN=Rasgrf2 PE=1 SV=2	0	92.549	21	22	33	19	1189
High	Q9WUR2	2379.3	2326.3	2260.6	2324.6	2268.2	2319.8	2283.8	2275.6	2287.2	2250.7	>sp|Q9WUR2|ECI2_MOUSE Enoyl-CoA delta isomerase 2 OS=Mus musculus OX=10090 GN=Eci2 PE=1 SV=2	0	74.943	37	10	23	10	391
High	Q8C052	2340.7	2366.5	2174.9	2157.8	2157	2453.2	2420.3	2271.7	2379.2	2235.1	>sp|Q8C052|MAP1S_MOUSE Microtubule-associated protein 1S OS=Mus musculus OX=10090 GN=Map1s PE=1 SV=2	0	54.515	20	15	28	15	973
High	Q3U9M7	2217.8	2115.4	2270.3	2407.5	2404.1	2235.9	2324.1	2327.2	2265.6	2384.8	>tr|Q3U9M7|Q3U9M7_MOUSE Uncharacterized protein OS=Mus musculus OX=10090 GN=Lcp1 PE=2 SV=1	0	100.993	43	23	43	20	627
High	Q5BLK1	2114.2	1932.5	2624.7	2302.7	2550.8	1965.8	2349.1	2324.3	2199.1	2546.6	>tr|Q5BLK1|Q5BLK1_MOUSE 40S ribosomal protein S6 OS=Mus musculus OX=10090 GN=Rps6 PE=1 SV=1 >sp|P62754|RS6_MOUSE 40S ribosomal protein S6 OS=Mus musculus OX=10090 GN=Rps6 PE=1 SV=1	0	41.915	27	9	28	9	249
High	Q564F6	2152	2217.9	2357.1	2286.5	2390.5	2253.4	2314.7	2360.6	2222.3	2350.6	>tr|Q564F6|Q564F6_MOUSE Programmed cell death 5 OS=Mus musculus OX=10090 GN=Pdcd5 PE=1 SV=1 >sp|P56812|PDCD5_MOUSE Programmed cell death protein 5 OS=Mus musculus OX=10090 GN=Pdcd5 PE=1 SV=3	0	41.919	53	6	21	6	126
High	Q8BMK4	2248.9	2304.9	2182.4	2347.1	2250	2355.4	2345.1	2364.3	2295.9	2204.3	>sp|Q8BMK4|CKAP4_MOUSE Cytoskeleton-associated protein 4 OS=Mus musculus OX=10090 GN=Ckap4 PE=1 SV=2	0	83.687	35	16	29	16	575
High	Q6ZQ08	2335.6	2258.6	2296.2	2220.7	2294.2	2298.1	2230.5	2312.8	2336.1	2303.3	>sp|Q6ZQ08|CNOT1_MOUSE CCR4-NOT transcription complex subunit 1 OS=Mus musculus OX=10090 GN=Cnot1 PE=1 SV=2	0	112.001	18	32	41	32	2375
High	A2ALU4	2184.3	2164.1	2316.7	2270	2355.1	2156.7	2405.8	2390.8	2329.1	2290	>sp|A2ALU4|SHRM2_MOUSE Protein Shroom2 OS=Mus musculus OX=10090 GN=Shroom2 PE=1 SV=1	0	91.115	12	17	30	17	1481
High	Q91V35	2372.3	2311.5	2047.7	2193.7	2115.8	2510.2	2350	2314.2	2436.6	2180.9	>tr|Q91V35|Q91V35_MOUSE Receptor-type tyrosine-protein phosphatase alpha OS=Mus musculus OX=10090 GN=Ptpra PE=1 SV=1	0	102.838	38	22	35	20	793
High	P13634	1950.1	3669.4	1812.6	1804.9	1801.9	2364.7	3214.5	1742.7	2227.3	2243.4	>sp|P13634|CAH1_MOUSE Carbonic anhydrase 1 OS=Mus musculus OX=10090 GN=Ca1 PE=1 SV=4	0	56.437	50	8	28	8	261
High	Q5SWZ0	2396.7	2392.5	1944.3	2158.7	2117.8	2408.5	2427	2303.1	2523	2118.7	>tr|Q5SWZ0|Q5SWZ0_MOUSE Prpsap2 protein OS=Mus musculus OX=10090 GN=Prpsap2 PE=1 SV=1 >sp|Q8R574|KPRB_MOUSE Phosphoribosyl pyrophosphate synthase-associated protein 2 OS=Mus musculus OX=10090 GN=Prpsap2 PE=1 SV=1	0	91.616	53	14	35	11	369
High	Q9CW03	2259	2174.3	2291.2	2268.9	2273.1	2244.2	2336.9	2276.9	2360.1	2282.5	>sp|Q9CW03|SMC3_MOUSE Structural maintenance of chromosomes protein 3 OS=Mus musculus OX=10090 GN=Smc3 PE=1 SV=2 >tr|Q1HL32|Q1HL32_MOUSE Structural maintenance of chromosomes protein OS=Mus musculus OX=10090 GN=Smc3 PE=1 SV=1	0	113.106	27	27	35	27	1217
High	A4FUW1	2331.5	2274.2	2272.1	2246	2219.8	2306.1	2254.3	2232.3	2392	2226.4	>tr|A4FUW1|A4FUW1_MOUSE 4932417H02Rik protein (Fragment) OS=Mus musculus OX=10090 GN=Rptor PE=2 SV=1	0	106.502	23	23	34	23	1333
High	Q99KC8	2183.8	2238.7	2190.8	2372.2	2228.7	2269.8	2349.3	2289.1	2331.6	2292.4	>sp|Q99KC8|VMA5A_MOUSE von Willebrand factor A domain-containing protein 5A OS=Mus musculus OX=10090 GN=Vwa5a PE=1 SV=2	0	84.76	28	18	30	16	793
High	Q61481	2363.9	2244.1	2267.9	2111.7	2206	2483.6	2272.2	2258.8	2346.3	2184.1	>sp|Q61481|PDE1A_MOUSE Calcium/calmodulin-dependent 3',5'-cyclic nucleotide phosphodiesterase 1A OS=Mus musculus OX=10090 GN=Pde1a PE=1 SV=3	0	99.889	42	19	39	16	545
High	Q8R550	2222.2	2223.7	2223.6	2207.3	2287.6	2351.8	2301.1	2362.8	2279.4	2273	>sp|Q8R550|SH3K1_MOUSE SH3 domain-containing kinase-binding protein 1 OS=Mus musculus OX=10090 GN=Sh3kbp1 PE=1 SV=1	0	101.833	35	20	33	20	709
High	Q1MWP9	2282.3	2345.1	2231.9	2367.5	2332.3	2231.1	2222.2	2265.4	2182.6	2270.4	>tr|Q1MWP9|Q1MWP9_MOUSE EH-domain containing 4 (Fragment) OS=Mus musculus OX=10090 GN=Ehd4 PE=2 SV=1	0	100.553	39	17	31	13	544
High	A7VJ98	2267.6	2230.7	2273.2	2323.3	2348.6	2142.3	2245	2343.2	2251.5	2303.8	>tr|A7VJ98|A7VJ98_MOUSE Glia maturation factor OS=Mus musculus OX=10090 GN=Gmfb PE=2 SV=1	0	69.687	65	8	24	8	142
High	Q3TRJ7	2323.6	2161.5	2378.1	2271.1	2370	2199.9	2251.5	2234.2	2269.6	2237.9	>tr|Q3TRJ7|Q3TRJ7_MOUSE SH3-domain GRB2-like 1 OS=Mus musculus OX=10090 GN=Sh3gl1 PE=1 SV=1 >sp|Q62419|SH3G1_MOUSE Endophilin-A2 OS=Mus musculus OX=10090 GN=Sh3gl1 PE=1 SV=1	0	103.583	48	18	50	10	368
High	Q9DB73	2285.1	2307.5	2150.9	2210.4	2242.1	2470.5	2297.1	2272.2	2285.9	2172.3	>sp|Q9DB73|NB5R1_MOUSE NADH-cytochrome b5 reductase 1 OS=Mus musculus OX=10090 GN=Cyb5r1 PE=1 SV=1	0	66.703	50	11	25	11	305
High	Q9D1T0	2233.2	2152.8	2255	2215.1	2268.2	2243.2	2304.1	2265.2	2322.3	2427.6	>sp|Q9D1T0|LIGO1_MOUSE Leucine-rich repeat and immunoglobulin-like domain-containing nogo receptor-interacting protein 1 OS=Mus musculus OX=10090 GN=Lingo1 PE=1 SV=1	0	77.74	26	13	28	12	614
High	P28658	2130.7	2185.2	2301	2336.9	2250	2202	2277.9	2426.9	2232.1	2320.5	>sp|P28658|ATX10_MOUSE Ataxin-10 OS=Mus musculus OX=10090 GN=Atxn10 PE=1 SV=2	0	78.372	30	14	29	14	475
High	Q6A074	2235.1	2284.7	2200.9	2201.6	2162.5	2553.6	2208.3	2266.4	2308.8	2232.8	>tr|Q6A074|Q6A074_MOUSE MKIAA0400 protein (Fragment) OS=Mus musculus OX=10090 GN=Asap2 PE=2 SV=1	0	105.204	39	23	40	22	970
High	B1AX98	2303.1	2192.1	2261.5	2175	2210.1	2379	2282.8	2199.4	2416.1	2232.3	>tr|B1AX98|B1AX98_MOUSE Leucine rich repeat containing 47 OS=Mus musculus OX=10090 GN=Lrrc47 PE=1 SV=1 >sp|Q505F5|LRC47_MOUSE Leucine-rich repeat-containing protein 47 OS=Mus musculus OX=10090 GN=Lrrc47 PE=1 SV=1	0	79.556	35	16	35	16	581
High	Q4FZE6	2252.5	2304.2	2176.9	2232	2120.5	2319.3	2248.4	2345.2	2396.4	2253.7	>tr|Q4FZE6|Q4FZE6_MOUSE 40S ribosomal protein S7 OS=Mus musculus OX=10090 GN=Rps7 PE=2 SV=1 >sp|P62082|RS7_MOUSE 40S ribosomal protein S7 OS=Mus musculus OX=10090 GN=Rps7 PE=2 SV=1	0	41.469	40	6	20	6	194
High	Q99L15	2282.6	2223.5	2209.8	2135.7	2199.9	2521.4	2249.8	2184.9	2353.6	2283.9	>tr|Q99L15|Q99L15_MOUSE Acot1 protein (Fragment) OS=Mus musculus OX=10090 GN=Acot1 PE=2 SV=1	0	70.665	35	12	28	3	420
High	P09055	2324.6	2173.4	2328	2230.6	2265.1	2221.6	2256.5	2245.8	2316.3	2279.8	>sp|P09055|ITB1_MOUSE Integrin beta-1 OS=Mus musculus OX=10090 GN=Itgb1 PE=1 SV=1	0	60.022	24	15	27	15	798
High	Q3TU79	2286.7	2239	2210.7	2281.6	2312.8	2148.2	2245.3	2341.2	2207.9	2336.3	>tr|Q3TU79|Q3TU79_MOUSE J domain-containing protein OS=Mus musculus OX=10090 GN=Dnajb1 PE=1 SV=1 >sp|Q9QYJ3|DNJB1_MOUSE DnaJ homolog subfamily B member 1 OS=Mus musculus OX=10090 GN=Dnajb1 PE=1 SV=3	0	53.82	41	14	25	13	340
High	Q9JKF1	2201.4	2214.9	2195.9	2269.5	2276.2	2182.7	2280	2309.2	2260.8	2396.8	>sp|Q9JKF1|IQGA1_MOUSE Ras GTPase-activating-like protein IQGAP1 OS=Mus musculus OX=10090 GN=Iqgap1 PE=1 SV=2	0	105.709	23	27	35	26	1657
High	G3X9Y1	2383.4	2244.3	2149.7	2256.2	2228.2	2396.6	2287.3	2176.2	2293.4	2166.5	>tr|G3X9Y1|G3X9Y1_MOUSE Synaptotagmin-3 OS=Mus musculus OX=10090 GN=Syt3 PE=1 SV=1	0	58.311	27	10	21	9	587
High	Q7TN29	2237.4	2249.5	2131.9	2236.8	2190.7	2323.4	2257.9	2367.1	2331.6	2242.3	>sp|Q7TN29|SMAP2_MOUSE Stromal membrane-associated protein 2 OS=Mus musculus OX=10090 GN=Smap2 PE=1 SV=1	0	67.347	35	11	22	11	428
High	Q80Y17	2259	2259.3	2115.9	2182.8	2126.7	2342.7	2300.8	2341.1	2374.9	2218.1	>sp|Q80Y17|L2GL1_MOUSE Lethal(2) giant larvae protein homolog 1 OS=Mus musculus OX=10090 GN=Llgl1 PE=1 SV=1	0	106.575	31	20	36	20	1036
High	P15209	2118.8	2147.3	2506.5	2298.3	2356.6	2093.7	2156.6	2291.6	2098.9	2451.6	>sp|P15209|NTRK2_MOUSE BDNF/NT-3 growth factors receptor OS=Mus musculus OX=10090 GN=Ntrk2 PE=1 SV=1	0	78.2	23	13	35	9	821
High	Q9CR57	2231	2296.5	2271.5	2292.3	2150.7	2280.8	2245.6	2295.9	2243.7	2205.7	>sp|Q9CR57|RL14_MOUSE 60S ribosomal protein L14 OS=Mus musculus OX=10090 GN=Rpl14 PE=1 SV=3	0	35.293	25	6	21	6	217
High	Q9WTP6	2314.4	2298	2108.4	2206.8	2185.3	2436.6	2258.4	2149.5	2298.4	2230.3	>sp|Q9WTP6|KAD2_MOUSE Adenylate kinase 2, mitochondrial OS=Mus musculus OX=10090 GN=Ak2 PE=1 SV=5	0	53.921	30	6	23	6	239
High	A0A1Y7VJ48	2235.8	2162.7	2134.5	2168.7	2273.4	2208.3	2336.8	2260.9	2375.5	2321.8	>tr|A0A1Y7VJ48|A0A1Y7VJ48_MOUSE Tubulin-specific chaperone A OS=Mus musculus OX=10090 GN=Tbca PE=1 SV=1	0	48.127	75	9	26	9	84
High	Q3USR5	2181	2254.3	2213.7	2159.2	2105	2557.3	2278.2	2164.3	2354.1	2206.3	>tr|Q3USR5|Q3USR5_MOUSE Uncharacterized protein OS=Mus musculus OX=10090 GN=Fbxo2 PE=1 SV=1 >sp|Q80UW2|FBX2_MOUSE F-box only protein 2 OS=Mus musculus OX=10090 GN=Fbxo2 PE=1 SV=1	0	64.224	37	10	27	10	297
High	Q9Z1J3	2262.2	2258	2227.9	2261.7	2265.9	2270	2243.8	2196.8	2299.7	2184.7	>sp|Q9Z1J3|NFS1_MOUSE Cysteine desulfurase, mitochondrial OS=Mus musculus OX=10090 GN=Nfs1 PE=1 SV=3	0	95.464	52	18	28	15	459
High	Q6P069	2182.7	2213.1	2358.2	2278.1	2288.1	2057.9	2262.3	2208.1	2330.9	2277.1	>sp|Q6P069|SORCN_MOUSE Sorcin OS=Mus musculus OX=10090 GN=Sri PE=1 SV=1	0	68.933	52	10	28	10	198
High	Q9D6G1	2205	2147.6	2326.6	2290.8	2321.3	2045.3	2285.5	2307.5	2170.9	2327.6	>tr|Q9D6G1|Q9D6G1_MOUSE Uncharacterized protein OS=Mus musculus OX=10090 GN=Hnrnpab PE=2 SV=1	0	65.686	34	11	28	10	276
High	Q9CU62	2271	2275.9	2232.3	2190.8	2229.9	2303	2214	2257.8	2283.1	2130.1	>sp|Q9CU62|SMC1A_MOUSE Structural maintenance of chromosomes protein 1A OS=Mus musculus OX=10090 GN=Smc1a PE=1 SV=4	0	109.498	28	29	34	29	1233
High	Q8VHH5	2281.3	2226	2151.6	2185.1	2201.6	2351.8	2251.4	2220.8	2272.1	2237.9	>sp|Q8VHH5|AGAP3_MOUSE Arf-GAP with GTPase, ANK repeat and PH domain-containing protein 3 OS=Mus musculus OX=10090 GN=Agap3 PE=1 SV=1	0	85.418	20	17	40	14	910
High	A0A0R4J0G0	2319	2377.9	2067.9	2172.6	2219.5	2536	2231.6	2128.2	2284.9	2017.1	>tr|A0A0R4J0G0|A0A0R4J0G0_MOUSE Phosphoenolpyruvate carboxykinase (GTP) OS=Mus musculus OX=10090 GN=Pck2 PE=1 SV=1	0	91.132	32	15	31	15	667
High	Q8BHZ0	2292.5	2310.7	2152	2146.8	2204	2340.1	2274.4	2167.4	2329.4	2115.8	>sp|Q8BHZ0|CYRIA_MOUSE CYFIP-related Rac1 interactor A OS=Mus musculus OX=10090 GN=Cyria PE=1 SV=1	0	122.023	54	13	57	11	323
High	H7BX88	2341.6	2345.7	2212.8	2175.8	2193.8	2313.7	2189.6	2149.7	2288.3	2116.9	>tr|H7BX88|H7BX88_MOUSE Carnitine O-acetyltransferase OS=Mus musculus OX=10090 GN=Crat PE=1 SV=1	0	60.653	24	14	22	14	605
High	Q61102	2198.1	2376.6	2056.2	2144.2	2076.3	2471	2232.7	2238.8	2361.3	2150.5	>sp|Q61102|ABCB7_MOUSE Iron-sulfur clusters transporter ABCB7, mitochondrial OS=Mus musculus OX=10090 GN=Abcb7 PE=1 SV=3	0	93.448	25	18	37	18	752
High	Q543K9	2109.1	2513.5	2101.4	2205.9	2151.5	2106.7	2448.3	2086.8	2271.9	2308.6	>tr|Q543K9|Q543K9_MOUSE Purine nucleoside phosphorylase OS=Mus musculus OX=10090 GN=Pnp PE=1 SV=1	0	71.047	44	8	31	5	289
High	E9QK48	2227.9	2461.7	2018.4	2172.8	2017.7	2415.2	2312.6	2220.4	2308.5	2148.2	>tr|E9QK48|E9QK48_MOUSE Echinoderm microtubule-associated protein-like 2 OS=Mus musculus OX=10090 GN=Eml2 PE=1 SV=1	0	89.476	26	17	35	16	841
High	Q3UJU9	2129.9	2272.1	2111.3	2166.9	2181.9	2501.7	2279.4	2209.6	2361.3	2085.4	>sp|Q3UJU9|RMD3_MOUSE Regulator of microtubule dynamics protein 3 OS=Mus musculus OX=10090 GN=Rmdn3 PE=1 SV=2	0	92.186	38	13	32	13	470
High	Q9CZ04-2	2200.7	2190.7	2308.2	2156.5	2308.1	2186.6	2240	2166.2	2295.5	2232	>sp|Q9CZ04-2|CSN7A_MOUSE Isoform 2 of COP9 signalosome complex subunit 7a OS=Mus musculus OX=10090 GN=Cops7a	0	56.441	42	10	25	10	277
High	Q561N5	2171	2279.1	2251.6	2336.2	2196.4	2050.9	2213.4	2264.8	2196.3	2291.6	>tr|Q561N5|Q561N5_MOUSE 40S ribosomal protein S18 OS=Mus musculus OX=10090 GN=Rps18 PE=2 SV=1 >sp|P62270|RS18_MOUSE 40S ribosomal protein S18 OS=Mus musculus OX=10090 GN=Rps18 PE=1 SV=3	0	32.171	39	8	21	8	152
High	Q9R0Q7	1969.6	2050.8	2260.4	2302.2	2324.7	2078.7	2257.2	2403.4	2208.9	2388.8	>sp|Q9R0Q7|TEBP_MOUSE Prostaglandin E synthase 3 OS=Mus musculus OX=10090 GN=Ptges3 PE=1 SV=1	0	44.702	46	8	26	8	160
High	Q9WV02	2311	2187.5	2183.6	2209.9	2209.3	2210	2231.7	2239	2238.5	2215.9	>sp|Q9WV02|RBMX_MOUSE RNA-binding motif protein, X chromosome OS=Mus musculus OX=10090 GN=Rbmx PE=1 SV=1	0	51.507	32	11	24	4	391
High	Q9WU79	2398.5	2351.9	2291.6	2231.9	2243.9	2606.6	2004.9	1937.8	2181	1948.8	>sp|Q9WU79|PROD_MOUSE Proline dehydrogenase 1, mitochondrial OS=Mus musculus OX=10090 GN=Prodh PE=1 SV=2	0	106.906	41	19	38	19	599
High	E9QA15	2232.2	2081.3	2220.9	2246	2290.6	2221.6	2163.5	2236.4	2251.1	2241.6	>tr|E9QA15|E9QA15_MOUSE Caldesmon 1 OS=Mus musculus OX=10090 GN=Cald1 PE=1 SV=1	0	69.229	25	15	25	15	768
High	Q9JK42	2358.5	2385.9	2049.7	2137.5	2089	2543.4	2234.5	2140.7	2312.5	1923.1	>sp|Q9JK42|PDK2_MOUSE [Pyruvate dehydrogenase (acetyl-transferring)] kinase isozyme 2, mitochondrial OS=Mus musculus OX=10090 GN=Pdk2 PE=1 SV=2	0	94.93	46	14	37	11	407
High	Q8BRF7	2116.1	2168	2204	2206.4	2191.2	2236.9	2197.4	2233.5	2282.8	2275.6	>sp|Q8BRF7|SCFD1_MOUSE Sec1 family domain-containing protein 1 OS=Mus musculus OX=10090 GN=Scfd1 PE=1 SV=1	0	90.192	35	17	28	17	639
High	Q9JIX8-4	2235.3	2217.6	2177.4	2189.5	2214.6	2275	2169.5	2218.7	2208.2	2196.6	>sp|Q9JIX8-4|ACINU_MOUSE Isoform 4 of Apoptotic chromatin condensation inducer in the nucleus OS=Mus musculus OX=10090 GN=Acin1	0	103.191	21	20	34	20	1298
High	P51855	2167.4	2206.6	2275.3	2234.4	2287.4	2138.6	2105.7	2240.3	2172.6	2268.4	>sp|P51855|GSHB_MOUSE Glutathione synthetase OS=Mus musculus OX=10090 GN=Gss PE=1 SV=1 >tr|Q541E2|Q541E2_MOUSE Glutathione synthase (Fragment) OS=Mus musculus OX=10090 GN=Gss PE=1 SV=1	0	87.279	43	16	34	16	474
High	G3X8T9	3217.4	4000.3	3321.9	3534.2	2809.8	2943.5	665	554.3	530.3	509.9	>tr|G3X8T9|G3X8T9_MOUSE Serine protease inhibitor A3N OS=Mus musculus OX=10090 GN=Serpina3n PE=1 SV=1	0	89.306	32	12	31	9	418
High	O88441	2333.9	2281.5	2095.1	2127.2	2083.6	2414.7	2170.5	2188	2350.1	2028.2	>sp|O88441|MTX2_MOUSE Metaxin-2 OS=Mus musculus OX=10090 GN=Mtx2 PE=1 SV=1	0	67.93	42	9	29	9	263
High	H3BIW6	2289.7	2473.3	2074.2	2137.1	2154	2548.7	2123.9	2093.7	2127.4	2043.3	>tr|H3BIW6|H3BIW6_MOUSE Phosphoinositide phospholipase C OS=Mus musculus OX=10090 GN=Plch2 PE=1 SV=1	0	98.262	31	24	36	22	1137
High	Q8VDM6	2261.2	2116	2263.7	2163.1	2289.8	2065.3	2172.4	2200.7	2226.7	2301.4	>sp|Q8VDM6|HNRL1_MOUSE Heterogeneous nuclear ribonucleoprotein U-like protein 1 OS=Mus musculus OX=10090 GN=Hnrnpul1 PE=1 SV=1	0	73.118	27	15	27	15	859
High	Q5SUT0	2322	2273.2	2086.2	2096.5	2066.5	2470.2	2269.3	2121.5	2288.4	2060.4	>tr|Q5SUT0|Q5SUT0_MOUSE RNA-binding protein EWS OS=Mus musculus OX=10090 GN=Ewsr1 PE=1 SV=1	0	39.153	14	6	16	6	618
High	E3VS04	2228.6	2178.7	2186.5	2166.3	2224.9	2192.8	2175.7	2220.6	2296.6	2180.7	>tr|E3VS04|E3VS04_MOUSE BK channel OS=Mus musculus OX=10090 GN=Kcnma1 PE=2 SV=1	0	74.127	19	16	30	16	1113
High	Q9CX86	2316.4	2254.4	1952.2	2006.1	2004.9	2712.3	2262.6	2166	2402	1949.8	>sp|Q9CX86|ROA0_MOUSE Heterogeneous nuclear ribonucleoprotein A0 OS=Mus musculus OX=10090 GN=Hnrnpa0 PE=1 SV=1	0	77.967	47	11	40	9	305
High	G3UYJ7	2136	2155.3	2261.6	2248.4	2274.4	2123.2	2209.5	2248.6	2153.1	2193.1	>tr|G3UYJ7|G3UYJ7_MOUSE Predicted gene 20441 (Fragment) OS=Mus musculus OX=10090 GN=Gm20441 PE=3 SV=1	0	64.248	42	10	31	0	252
High	Q3TMZ1	2310.3	2323.6	1946.1	2230.8	2028.6	2430.2	2210.5	2199.4	2270.9	2026.1	>tr|Q3TMZ1|Q3TMZ1_MOUSE Pyrroline-5-carboxylate reductase OS=Mus musculus OX=10090 GN=Pycr2 PE=1 SV=1 >sp|Q922Q4|P5CR2_MOUSE Pyrroline-5-carboxylate reductase 2 OS=Mus musculus OX=10090 GN=Pycr2 PE=1 SV=1	0	56.873	41	12	25	12	320
High	A0A0G2JGL8	2221.4	2198.7	2171.8	2087.9	2137	2279.8	2204.5	2178.3	2304.1	2184.6	>tr|A0A0G2JGL8|A0A0G2JGL8_MOUSE RNA helicase OS=Mus musculus OX=10090 GN=Dhx30 PE=1 SV=1	0	68.037	17	17	27	17	1186
High	Q9D554	2198.4	2041.9	2423.6	2235.5	2332.4	1895.8	2207.6	2267.9	2089.8	2268.1	>sp|Q9D554|SF3A3_MOUSE Splicing factor 3A subunit 3 OS=Mus musculus OX=10090 GN=Sf3a3 PE=1 SV=2 >tr|Q58E59|Q58E59_MOUSE Splicing factor 3a, subunit 3 OS=Mus musculus OX=10090 GN=Sf3a3 PE=1 SV=1	0	54.375	26	9	18	9	501
High	I6L9D6	2274.6	2193.7	2108.3	2073.3	2126.4	2191.3	2194.5	2275.9	2342.3	2152.8	>tr|I6L9D6|I6L9D6_MOUSE Dystrobrevin OS=Mus musculus OX=10090 GN=Dtna PE=2 SV=1	0	77.397	37	18	28	15	685
High	A0A0A0MQ79	2196.6	2109.1	2180.6	2177.6	2181.1	2164.3	2167.6	2282.2	2177.9	2269.7	>tr|A0A0A0MQ79|A0A0A0MQ79_MOUSE Protein PRRC2C OS=Mus musculus OX=10090 GN=Prrc2c PE=1 SV=1	0	78.745	10	18	29	18	2844
High	Q99JY8	2136.5	2070.9	2263	2067.3	2178.5	2092.3	2246.3	2219.8	2273	2331.4	>sp|Q99JY8|PLPP3_MOUSE Phospholipid phosphatase 3 OS=Mus musculus OX=10090 GN=Plpp3 PE=1 SV=1	0	58.441	27	9	29	9	312
High	Q8BJY1	2205.5	2331.5	2106.2	2091.3	2075.6	2349.1	2243.4	2166.5	2267.2	2022.1	>sp|Q8BJY1|PSMD5_MOUSE 26S proteasome non-ATPase regulatory subunit 5 OS=Mus musculus OX=10090 GN=Psmd5 PE=1 SV=4	0	103.805	40	15	34	15	504
High	Q6P1Y9	2183	2195.8	2146.8	2078.3	2163.9	2346.3	2156.7	2219.9	2217.7	2137.8	>tr|Q6P1Y9|Q6P1Y9_MOUSE Exocyst complex component 1 OS=Mus musculus OX=10090 GN=Exoc1 PE=1 SV=1	0	101.871	30	20	33	20	901
High	Q99LG2	2120.2	2155.9	2154.8	2203.3	2170.3	2231	2163.5	2239.5	2147.5	2259.1	>sp|Q99LG2|TNPO2_MOUSE Transportin-2 OS=Mus musculus OX=10090 GN=Tnpo2 PE=1 SV=1	0	62.348	22	13	20	10	887
High	Q9WUR9	2261.2	2253.3	2134.9	2176.6	2123.8	2320	2119.2	2151.1	2146.5	2148.6	>sp|Q9WUR9|KAD4_MOUSE Adenylate kinase 4, mitochondrial OS=Mus musculus OX=10090 GN=Ak4 PE=1 SV=1 >tr|Q3U489|Q3U489_MOUSE Adenylate kinase 4, mitochondrial OS=Mus musculus OX=10090 GN=Ak4 PE=1 SV=1	0	41.887	58	9	23	9	223
High	Q3TCR7	2329	2205	2240.6	2185.3	2185.4	2292.3	2150	2026	2135.5	2078.6	>tr|Q3TCR7|Q3TCR7_MOUSE Dynamin GTPase OS=Mus musculus OX=10090 GN=Dnm2 PE=1 SV=1	0	235.562	41	34	181	12	869
High	A0A338P6P6	2158.1	2008.6	2429.3	2272.7	2344.2	1896.3	2154.2	2189.2	2065.1	2304.7	>tr|A0A338P6P6|A0A338P6P6_MOUSE Arf-GAP with coiled-coil, ANK repeat and PH domain-containing protein 2 OS=Mus musculus OX=10090 GN=Acap2 PE=1 SV=1	0	79.849	27	17	28	15	805
[truncated: 5,545 more rows]

## Sheet: c PSDpa2-Normalized
Protein FDR Confidence: Combined	Accession	Abundances (Normalized): 126, AD-5	Abundances (Normalized): 127N, AD-6	Abundances (Normalized): 127C, AD-7	Abundances (Normalized): 128N, PS-5	Abundances (Normalized): 128C, PS-6	Abundances (Normalized): 129N, PS-7	Abundances (Normalized): 129C, PS-8	Abundances (Normalized): 130N, PD-6	Abundances (Normalized): 130C, PD-7	Abundances (Normalized): 131, PD-8	FASTA Title Lines	Exp. q-value: Combined	Sum PEP Score	Coverage [%]	# Peptides	# PSMs	# Unique Peptides	# AAs
[truncated: 7,891 more rows]

[truncated: 3 more sheets: d PSADpa-Scaled, e PDADpa-Scaled, f PDPSpa-Scaled]
