# Supplementary material for: Sleep prevents brain phosphoproteome disruption to safeguard survival
Source: Cell Discov. 2025 Jun 24;11:58. doi: 10.1038/s41421-025-00809-w (PMC12187926; doi:10.1038/s41421-025-00809-w)
Supplement: Supplementary file 5 — Dataset 4 [file 41421_2025_809_MOESM5_ESM.xlsx]

## Sheet: Table descriptions
	Table Order	Data Table
	Cellular component GO Enrichment Analysis			Analysis Type:	PANTHER Overrepresentation Test (Released 20220202)
	a	PSD Hyper-proteins		Annotation Version and Release Date:	GO Ontology database DOI: 10.5281/zenodo.6399963 Released 2022-03-22
		The list for GO enrichment analysis is the 165 Hyper-proteins in the PSD model.		Analyzed List:	upload_1 (Mus musculus)
		The 165 Hyper-proteins in the PSD model is the union of PD/AD and PD/PS comparisons.		Reference List:	Mus musculus (all genes in database)
	b	SLP Hyper-proteins		Test Type:	FISHER
		The list for GO enrichment analysis is the 222 Hyper-proteins in the SLP model.		Correction:	FDR
	c	ASD Hyper-proteins
		The list for GO enrichment analysis is the 173 Hyper-proteins in the ASD model.
		The 173 Hyper-proteins in the ASD model is the union of SD6/S6 and SD6/RS3 comparisons.
	d	class a+b proteins
		The list for GO enrichment analysis is the 168 proteins in class a and b groups.
	e	PSD Hypo-proteins
		The list for GO enrichment analysis is the 198 Hypo-proteins in the PSD model.
		The 198 Hypo-proteins in the PSD model is the union of PD/AD and PD/PS comparisons.
	f	SLP Hypo-proteins
		The list for GO enrichment analysis is the 53 Hypo-proteins in the SLP model.
	g	PSADpa SIG proteins
		The list for GO enrichment analysis is the 83 signifcantly changed proteins in PS/AD proteomic comparison.
	h	PDADpa SIG proteins
		The list for GO enrichment analysis is the 189 signifcantly changed proteins in PD/AD proteomic comparison.
	i	PDPSpa SIG proteins
		The list for GO enrichment analysis is the 27 signifcantly changed proteins in PD/AD proteomic comparison.
		None of the enriched GO terms meet the cutoff FDR<0.05.
	j	RP0PSpho Hyper-proteins
		The list for GO enrichment analysis is the 71 Hyper-proteins in the RP0/PS comparison.
	k	RP4PSpho Hypo-proteins
		The list for GO enrichment analysis is the 38 Hypo-proteins in the RP4/PS comparison.
	l	RP4PSpho Hyper-proteins
		The list for GO enrichment analysis is the 28 Hyper-proteins in the RP4/PS comparison.
	m	RP0PSpho Hypo-proteins
		The list for GO enrichment analysis is the 4 Hypo-proteins in the RP0/PS comparison.
		None of the enriched GO terms meet the cutoff FDR<0.05.
	n	KEGG
		The list for KEGG enrichment analysis is the union of class a-b and PD-SNIPPs.

## Sheet: a PSD Hyper-proteins
GO cellular component complete	Mus musculus - REFLIST (21997)	upload_1 (167)	upload_1 (expected)	upload_1 (over/under)	upload_1 (fold Enrichment)	upload_1 (raw P-value)	upload_1 (FDR)
cytoskeleton of presynaptic active zone (GO:0048788)	7	2	0.05	+	37.63	0.00196	0.0319
presynaptic cytoskeleton (GO:0099569)	11	3	0.08	+	35.92	0.000144	0.00318
postsynaptic density, intracellular component (GO:0099092)	32	10	0.24	+	41.16	5.37e-13	4.21e-11
postsynaptic specialization, intracellular component (GO:0099091)	38	10	0.29	+	34.66	2.3e-12	1.73e-10
presynaptic active zone cytoplasmic component (GO:0098831)	20	4	0.15	+	26.34	2.94e-05	0.000797
ribbon synapse (GO:0097470)	23	4	0.17	+	22.91	4.77e-05	0.0012
cell cortex region (GO:0099738)	47	5	0.36	+	14.01	4.46e-05	0.00114
excitatory synapse (GO:0060076)	79	10	0.6	+	16.67	1.37e-09	6.97e-08
main axon (GO:0044304)	85	9	0.65	+	13.95	3.88e-08	1.71e-06
axon initial segment (GO:0043194)	27	4	0.2	+	19.51	8.35e-05	0.00205
Schaffer collateral - CA1 synapse (GO:0098685)	115	12	0.87	+	13.74	2.29e-10	1.33e-08
dendritic shaft (GO:0043198)	68	6	0.52	+	11.62	2.03e-05	0.000581
postsynaptic density (GO:0014069)	393	38	2.98	+	12.74	1.1e-29	3.2e-27
asymmetric synapse (GO:0032279)	401	38	3.04	+	12.48	2.18e-29	4.93e-27
postsynaptic specialization (GO:0099572)	434	40	3.29	+	12.14	1.6e-30	8.13e-28
neuron to neuron synapse (GO:0098984)	432	39	3.28	+	11.89	1.95e-29	4.96e-27
glutamatergic synapse (GO:0098978)	518	42	3.93	+	10.68	5.43e-30	1.84e-27
presynaptic active zone (GO:0048786)	99	8	0.75	+	10.64	1.52e-06	5.33e-05
dendritic spine (GO:0043197)	201	16	1.53	+	10.49	9.27e-12	6.5e-10
neuron spine (GO:0044309)	206	16	1.56	+	10.23	1.31e-11	8.88e-10
hippocampal mossy fiber to CA3 synapse (GO:0098686)	49	4	0.37	+	10.75	0.000683	0.0129
neuron projection membrane (GO:0032589)	72	5	0.55	+	9.15	0.000292	0.00606
postsynapse (GO:0098794)	742	56	5.63	+	9.94	6.13e-39	4.16e-36
site of polarized growth (GO:0030427)	207	15	1.57	+	9.54	1.46e-10	8.74e-09
growth cone (GO:0030426)	200	14	1.52	+	9.22	9.37e-10	5.02e-08
ruffle membrane (GO:0032587)	73	4	0.55	+	7.22	0.00274	0.0426
leading edge membrane (GO:0031256)	158	9	1.2	+	7.5	5.1e-06	0.00016
postsynaptic density membrane (GO:0098839)	99	6	0.75	+	7.98	0.000145	0.00318
GABA-ergic synapse (GO:0098982)	109	6	0.83	+	7.25	0.000239	0.00501
cortical cytoskeleton (GO:0030863)	122	5	0.93	+	5.4	0.00278	0.0428
dendrite (GO:0030425)	741	39	5.63	+	6.93	2.19e-21	3.42e-19
dendritic tree (GO:0097447)	744	39	5.65	+	6.9	2.5e-21	3.64e-19
Golgi-associated vesicle (GO:0005798)	94	6	0.71	+	8.41	0.000111	0.0026
synapse (GO:0045202)	1434	77	10.89	+	7.07	4.37e-45	4.45e-42
synaptic membrane (GO:0097060)	470	27	3.57	+	7.57	8.24e-16	8.38e-14
lamellipodium (GO:0030027)	175	9	1.33	+	6.77	1.12e-05	0.000334
cytoplasmic region (GO:0099568)	229	9	1.74	+	5.18	8.39e-05	0.00203
presynapse (GO:0098793)	592	34	4.49	+	7.56	9.07e-20	1.09e-17
cell leading edge (GO:0031252)	411	19	3.12	+	6.09	6.89e-10	3.9e-08
postsynaptic specialization membrane (GO:0099634)	139	7	1.06	+	6.63	0.000123	0.00277
distal axon (GO:0150034)	378	21	2.87	+	7.32	3.09e-12	2.25e-10
postsynaptic membrane (GO:0045211)	329	19	2.5	+	7.61	1.9e-11	1.25e-09
somatodendritic compartment (GO:0036477)	1060	47	8.05	+	5.84	7.1e-23	1.2e-20
cell cortex (GO:0005938)	307	12	2.33	+	5.15	5.76e-06	0.000178
axon (GO:0030424)	731	37	5.55	+	6.67	9.53e-20	1.08e-17
synaptic vesicle (GO:0008021)	235	13	1.78	+	7.29	5.35e-08	2.18e-06
ruffle (GO:0001726)	153	6	1.16	+	5.17	0.00132	0.0228
exocytic vesicle (GO:0070382)	257	13	1.95	+	6.66	1.44e-07	5.52e-06
neuron projection (GO:0043005)	1552	64	11.78	+	5.43	3.78e-30	1.54e-27
cell junction (GO:0030054)	2080	90	15.79	+	5.7	1.02e-46	2.07e-43
neuronal cell body (GO:0043025)	729	29	5.53	+	5.24	5.13e-13	4.18e-11
cell projection membrane (GO:0031253)	321	12	2.44	+	4.92	8.89e-06	0.00027
cell body (GO:0044297)	824	31	6.26	+	4.96	2.98e-13	2.53e-11
actin cytoskeleton (GO:0015629)	508	22	3.86	+	5.7	9.25e-11	5.88e-09
microtubule (GO:0005874)	439	16	3.33	+	4.8	3.74e-07	1.34e-05
transport vesicle (GO:0030133)	347	15	2.63	+	5.69	1.09e-07	4.27e-06
plasma membrane region (GO:0098590)	1299	48	9.86	+	4.87	3.5e-20	4.45e-18
cell-cell junction (GO:0005911)	528	19	4.01	+	4.74	3.43e-08	1.55e-06
supramolecular fiber (GO:0099512)	938	28	7.12	+	3.93	8.47e-10	4.66e-08
contractile fiber (GO:0043292)	236	7	1.79	+	3.91	0.00251	0.0393
cell projection (GO:0042995)	2629	75	19.96	+	3.76	5.92e-26	1.21e-23
supramolecular polymer (GO:0099081)	946	28	7.18	+	3.9	1.02e-09	5.31e-08
polymeric cytoskeletal fiber (GO:0099513)	708	21	5.38	+	3.91	1.49e-07	5.63e-06
plasma membrane bounded cell projection (GO:0120025)	2388	70	18.13	+	3.86	1.34e-24	2.48e-22
anchoring junction (GO:0070161)	664	22	5.04	+	4.36	1.1e-08	5.1e-07
cytoskeleton (GO:0005856)	2287	63	17.36	+	3.63	1.94e-20	2.63e-18
supramolecular complex (GO:0099080)	1283	30	9.74	+	3.08	4.66e-08	1.93e-06
secretory vesicle (GO:0099503)	641	15	4.87	+	3.08	0.000138	0.00309
primary dendrite (GO:0150001)	3	2	0.02	+	87.81	0.000556	0.0109
CA3 pyramidal cell dendrite (GO:0097442)	3	2	0.02	+	87.81	0.000556	0.011
asymmetric, glutamatergic, excitatory synapse (GO:0098985)	3	2	0.02	+	87.81	0.000556	0.0108
dendritic branch (GO:0044307)	6	3	0.05	+	65.86	3.41e-05	0.000891
extrinsic component of synaptic vesicle membrane (GO:0098850)	9	3	0.07	+	43.91	8.79e-05	0.00211
basal dendrite (GO:0097441)	10	3	0.08	+	39.52	0.000114	0.0026
G protein-coupled receptor dimeric complex (GO:0038037)	7	2	0.05	+	37.63	0.00196	0.0322
septin ring (GO:0005940)	13	3	0.1	+	30.4	0.000219	0.00474
septin complex (GO:0031105)	13	3	0.1	+	30.4	0.000219	0.00469
G protein-coupled receptor complex (GO:0097648)	9	2	0.07	+	29.27	0.00297	0.0451
septin cytoskeleton (GO:0032156)	15	3	0.11	+	26.34	0.000315	0.00642
cholinergic synapse (GO:0098981)	16	3	0.12	+	24.7	0.000373	0.00751
podosome (GO:0002102)	26	3	0.2	+	15.2	0.00133	0.0227
apical dendrite (GO:0097440)	29	3	0.22	+	13.63	0.00177	0.0296
parallel fiber to Purkinje cell synapse (GO:0098688)	32	3	0.24	+	12.35	0.0023	0.0363
extrinsic component of organelle membrane (GO:0031312)	60	4	0.46	+	8.78	0.00139	0.0236
terminal bouton (GO:0043195)	90	6	0.68	+	8.78	8.86e-05	0.0021
neuron projection terminus (GO:0044306)	219	14	1.66	+	8.42	2.83e-09	1.4e-07
exocytic vesicle membrane (GO:0099501)	111	7	0.84	+	8.31	3.18e-05	0.000851
synaptic vesicle membrane (GO:0030672)	111	7	0.84	+	8.31	3.18e-05	0.00084
integral component of presynaptic membrane (GO:0099056)	116	7	0.88	+	7.95	4.15e-05	0.00107
intrinsic component of presynaptic membrane (GO:0098889)	129	7	0.98	+	7.15	7.86e-05	0.00195
integral component of postsynaptic density membrane (GO:0099061)	74	4	0.56	+	7.12	0.00288	0.044
tight junction (GO:0070160)	150	8	1.14	+	7.02	2.71e-05	0.000766
transport vesicle membrane (GO:0030658)	151	8	1.15	+	6.98	2.84e-05	0.000791
actomyosin (GO:0042641)	95	5	0.72	+	6.93	0.000967	0.0176
caveola (GO:0005901)	97	5	0.74	+	6.79	0.00106	0.019
axon terminus (GO:0043679)	196	10	1.49	+	6.72	3.85e-06	0.000128
presynaptic membrane (GO:0042734)	201	10	1.53	+	6.55	4.76e-06	0.000151
integral component of synaptic membrane (GO:0099699)	228	11	1.73	+	6.35	2.1e-06	7.12e-05
integral component of postsynaptic specialization membrane (GO:0099060)	109	5	0.83	+	6.04	0.00173	0.0292
intrinsic component of synaptic membrane (GO:0099240)	248	11	1.88	+	5.84	4.54e-06	0.000147
intrinsic component of postsynaptic specialization membrane (GO:0098948)	115	5	0.87	+	5.73	0.00217	0.0345
bicellular tight junction (GO:0005923)	141	6	1.07	+	5.61	0.000881	0.0163
integral component of postsynaptic membrane (GO:0099055)	171	7	1.3	+	5.39	0.000412	0.00823
intrinsic component of postsynaptic membrane (GO:0098936)	181	7	1.37	+	5.09	0.000571	0.011
myelin sheath (GO:0043209)	215	8	1.63	+	4.9	0.000298	0.00613
apical junction complex (GO:0043296)	166	6	1.26	+	4.76	0.00197	0.0318
apical plasma membrane (GO:0016324)	369	10	2.8	+	3.57	0.000624	0.0119
extrinsic component of membrane (GO:0019898)	336	9	2.55	+	3.53	0.00126	0.0221
apical part of cell (GO:0045177)	487	13	3.7	+	3.52	0.000112	0.00259
perinuclear region of cytoplasm (GO:0048471)	696	17	5.28	+	3.22	2.9e-05	0.000797
cytoplasmic vesicle membrane (GO:0030659)	608	13	4.62	+	2.82	0.000882	0.0162
microtubule cytoskeleton (GO:0015630)	1293	27	9.82	+	2.75	2.05e-06	7.08e-05
vesicle membrane (GO:0012506)	633	13	4.81	+	2.71	0.00126	0.0219
cytoplasmic vesicle (GO:0031410)	2083	40	15.81	+	2.53	3.89e-08	1.68e-06
intracellular vesicle (GO:0097708)	2087	40	15.84	+	2.52	4.1e-08	1.74e-06
vesicle (GO:0031982)	2229	41	16.92	+	2.42	9.46e-08	3.77e-06
intracellular non-membrane-bounded organelle (GO:0043232)	4498	78	34.15	+	2.28	5.07e-14	4.69e-12
non-membrane-bounded organelle (GO:0043228)	4499	78	34.16	+	2.28	5.1e-14	4.51e-12
endosome (GO:0005768)	989	17	7.51	+	2.26	0.00201	0.0321
bounding membrane of organelle (GO:0098588)	1232	20	9.35	+	2.14	0.00187	0.0309
plasma membrane (GO:0005886)	5640	91	42.82	+	2.13	3.92e-15	3.8e-13
cell periphery (GO:0071944)	6128	97	46.52	+	2.08	5.21e-16	5.58e-14
cytosol (GO:0005829)	3885	49	29.49	+	1.66	0.00022	0.00467
endomembrane system (GO:0012505)	4176	50	31.7	+	1.58	0.000702	0.0131
cytoplasm (GO:0005737)	11498	128	87.29	+	1.47	1.33e-10	8.18e-09
membrane (GO:0016020)	9770	108	74.17	+	1.46	1.81e-07	6.71e-06
organelle (GO:0043226)	12959	134	98.38	+	1.36	7.45e-09	3.61e-07
intracellular anatomical structure (GO:0005622)	14264	142	108.29	+	1.31	1.08e-08	5.11e-07
intracellular organelle (GO:0043229)	12649	125	96.03	+	1.3	4.2e-06	0.000138
cellular anatomical entity (GO:0110165)	19140	162	145.31	+	1.11	1.35e-05	0.000398
intrinsic component of membrane (GO:0031224)	6127	28	46.52	-	0.6	0.00125	0.0221
integral component of membrane (GO:0016021)	5948	27	45.16	-	0.6	0.00115	0.0206
extracellular region (GO:0005576)	2875	3	21.83	-	0.14	3.65e-07	1.33e-05
extracellular space (GO:0005615)	2132	2	16.19	-	0.12	1.56e-05	0.000454

## Sheet: b SLP Hyper-proteins
GO cellular component complete	Mus musculus - REFLIST (21997)	upload_1 (221)	upload_1 (expected)	upload_1 (over/under)	upload_1 (fold Enrichment)	upload_1 (raw P-value)	upload_1 (FDR)
cytoskeleton of presynaptic active zone (GO:0048788)	7	5	0.07	+	71.1	6.96e-08	2.32e-06
presynaptic cytoskeleton (GO:0099569)	11	5	0.11	+	45.24	3.72e-07	1.11e-05
postsynaptic density, intracellular component (GO:0099092)	32	11	0.32	+	34.21	3.2e-13	2.1e-11
postsynaptic specialization, intracellular component (GO:0099091)	38	11	0.38	+	28.81	1.54e-12	9.77e-11
presynaptic active zone cytoplasmic component (GO:0098831)	20	7	0.2	+	34.84	6.57e-09	2.62e-07
ribbon synapse (GO:0097470)	23	6	0.23	+	25.97	3.55e-07	1.08e-05
cell cortex region (GO:0099738)	47	10	0.47	+	21.18	2.22e-10	1.16e-08
excitatory synapse (GO:0060076)	79	9	0.79	+	11.34	2.34e-07	7.22e-06
main axon (GO:0044304)	85	12	0.85	+	14.05	2.36e-10	1.2e-08
axon initial segment (GO:0043194)	27	8	0.27	+	29.49	1.58e-09	6.83e-08
Schaffer collateral - CA1 synapse (GO:0098685)	115	15	1.16	+	12.98	3.53e-12	2.11e-10
dendritic shaft (GO:0043198)	68	9	0.68	+	13.17	7.27e-08	2.39e-06
postsynaptic density (GO:0014069)	393	44	3.95	+	11.14	2.28e-31	3.86e-29
asymmetric synapse (GO:0032279)	401	45	4.03	+	11.17	3.98e-32	8.1e-30
postsynaptic specialization (GO:0099572)	434	46	4.36	+	10.55	7.56e-32	1.4e-29
neuron to neuron synapse (GO:0098984)	432	47	4.34	+	10.83	5.14e-33	1.31e-30
glutamatergic synapse (GO:0098978)	518	59	5.2	+	11.34	9.63e-43	4.9e-40
presynaptic active zone (GO:0048786)	99	12	0.99	+	12.06	1.15e-09	5.22e-08
dendritic spine (GO:0043197)	201	21	2.02	+	10.4	8.21e-15	5.97e-13
neuron spine (GO:0044309)	206	21	2.07	+	10.15	1.28e-14	9.01e-13
hippocampal mossy fiber to CA3 synapse (GO:0098686)	49	5	0.49	+	10.16	0.000198	0.00347
neuron projection membrane (GO:0032589)	72	9	0.72	+	12.44	1.14e-07	3.56e-06
postsynapse (GO:0098794)	742	63	7.45	+	8.45	1.02e-38	3.47e-36
site of polarized growth (GO:0030427)	207	17	2.08	+	8.17	1.09e-10	5.83e-09
growth cone (GO:0030426)	200	16	2.01	+	7.96	5.6e-10	2.71e-08
ruffle membrane (GO:0032587)	73	8	0.73	+	10.91	1.46e-06	4.11e-05
leading edge membrane (GO:0031256)	158	18	1.59	+	11.34	1.89e-13	1.28e-11
postsynaptic density membrane (GO:0098839)	99	8	0.99	+	8.04	1.18e-05	0.000256
GABA-ergic synapse (GO:0098982)	109	9	1.1	+	8.22	2.83e-06	7.49e-05
cortical cytoskeleton (GO:0030863)	122	9	1.23	+	7.34	6.7e-06	0.000159
dendrite (GO:0030425)	741	54	7.44	+	7.25	7.27e-30	1.14e-27
dendritic tree (GO:0097447)	744	54	7.47	+	7.22	8.76e-30	1.27e-27
Golgi-associated vesicle (GO:0005798)	94	6	0.94	+	6.35	0.000496	0.00807
synapse (GO:0045202)	1434	96	14.41	+	6.66	1.09e-52	2.22e-49
synaptic membrane (GO:0097060)	470	32	4.72	+	6.78	5.86e-17	5.96e-15
lamellipodium (GO:0030027)	175	14	1.76	+	7.96	6.89e-09	2.7e-07
cytoplasmic region (GO:0099568)	229	13	2.3	+	5.65	1e-06	2.91e-05
presynapse (GO:0098793)	592	35	5.95	+	5.88	1.09e-16	1.01e-14
cell leading edge (GO:0031252)	411	32	4.13	+	7.75	1.53e-18	1.74e-16
postsynaptic specialization membrane (GO:0099634)	139	10	1.4	+	7.16	2.53e-06	6.87e-05
distal axon (GO:0150034)	378	19	3.8	+	5	1.93e-08	6.65e-07
postsynaptic membrane (GO:0045211)	329	18	3.31	+	5.45	1.35e-08	4.74e-07
somatodendritic compartment (GO:0036477)	1060	66	10.65	+	6.2	5.56e-33	1.26e-30
cell cortex (GO:0005938)	307	18	3.08	+	5.84	4.88e-09	2.03e-07
axon (GO:0030424)	731	38	7.34	+	5.17	2.53e-16	2.15e-14
synaptic vesicle (GO:0008021)	235	12	2.36	+	5.08	7.36e-06	0.000172
ruffle (GO:0001726)	153	10	1.54	+	6.51	5.66e-06	0.000139
exocytic vesicle (GO:0070382)	257	13	2.58	+	5.03	3.37e-06	8.78e-05
neuron projection (GO:0043005)	1552	88	15.59	+	5.64	3.47e-42	1.41e-39
cell junction (GO:0030054)	2080	107	20.9	+	5.12	3.87e-49	3.94e-46
neuronal cell body (GO:0043025)	729	39	7.32	+	5.32	3.88e-17	4.16e-15
cell projection membrane (GO:0031253)	321	19	3.23	+	5.89	1.55e-09	6.85e-08
cell body (GO:0044297)	824	41	8.28	+	4.95	6.06e-17	5.88e-15
actin cytoskeleton (GO:0015629)	508	27	5.1	+	5.29	4.8e-12	2.79e-10
microtubule (GO:0005874)	439	17	4.41	+	3.85	3.5e-06	9e-05
transport vesicle (GO:0030133)	347	14	3.49	+	4.02	1.68e-05	0.000352
plasma membrane region (GO:0098590)	1299	54	13.05	+	4.14	6.12e-19	7.79e-17
cell-cell junction (GO:0005911)	528	18	5.3	+	3.39	9.77e-06	0.000221
supramolecular fiber (GO:0099512)	938	36	9.42	+	3.82	9.42e-12	5.33e-10
contractile fiber (GO:0043292)	236	10	2.37	+	4.22	0.000187	0.00331
cell projection (GO:0042995)	2629	115	26.41	+	4.35	1.02e-46	6.94e-44
supramolecular polymer (GO:0099081)	946	36	9.5	+	3.79	1.19e-11	6.54e-10
polymeric cytoskeletal fiber (GO:0099513)	708	27	7.11	+	3.8	5.45e-09	2.22e-07
plasma membrane bounded cell projection (GO:0120025)	2388	101	23.99	+	4.21	1.53e-38	4.46e-36
anchoring junction (GO:0070161)	664	22	6.67	+	3.3	1.52e-06	4.23e-05
cytoskeleton (GO:0005856)	2287	83	22.98	+	3.61	3.67e-26	4.97e-24
supramolecular complex (GO:0099080)	1283	39	12.89	+	3.03	9.12e-10	4.22e-08
secretory vesicle (GO:0099503)	641	20	6.44	+	3.11	1.09e-05	0.000239
calcium- and calmodulin-dependent protein kinase complex (GO:0005954)	5	3	0.05	+	59.72	5.24e-05	0.00102
extrinsic component of synaptic vesicle membrane (GO:0098850)	9	4	0.09	+	44.24	6.35e-06	0.000152
basal cortex (GO:0045180)	7	3	0.07	+	42.66	0.000111	0.00207
cortical microtubule cytoskeleton (GO:0030981)	5	2	0.05	+	39.81	0.002	0.0283
photoreceptor ribbon synapse (GO:0098684)	12	4	0.12	+	33.18	1.58e-05	0.000335
intrinsic component of the cytoplasmic side of the plasma membrane (GO:0031235)	6	2	0.06	+	33.18	0.00265	0.037
SCAR complex (GO:0031209)	13	3	0.13	+	22.97	0.000494	0.00817
dendritic spine membrane (GO:0032591)	13	3	0.13	+	22.97	0.000494	0.00811
paranode region of axon (GO:0033270)	16	3	0.16	+	18.66	0.000836	0.0127
voltage-gated sodium channel complex (GO:0001518)	17	3	0.17	+	17.56	0.000977	0.0147
dendrite membrane (GO:0032590)	50	8	0.5	+	15.93	1.06e-07	3.41e-06
node of Ranvier (GO:0033268)	19	3	0.19	+	15.72	0.0013	0.0189
inhibitory synapse (GO:0060077)	28	4	0.28	+	14.22	0.000275	0.00475
voltage-gated calcium channel complex (GO:0005891)	42	5	0.42	+	11.85	0.000102	0.00191
dendrite cytoplasm (GO:0032839)	28	3	0.28	+	10.66	0.00355	0.0489
sodium channel complex (GO:0034706)	28	3	0.28	+	10.66	0.00355	0.0492
calcium channel complex (GO:0034704)	66	7	0.66	+	10.56	8.18e-06	0.000189
intercalated disc (GO:0014704)	67	7	0.67	+	10.4	8.96e-06	0.000205
T-tubule (GO:0030315)	69	7	0.69	+	10.1	1.07e-05	0.000237
extrinsic component of organelle membrane (GO:0031312)	60	6	0.6	+	9.95	5e-05	0.000988
neuron projection cytoplasm (GO:0120111)	42	4	0.42	+	9.48	0.00112	0.0166
cell-cell contact zone (GO:0044291)	90	8	0.9	+	8.85	6.16e-06	0.000149
sarcoplasm (GO:0016528)	85	7	0.85	+	8.2	3.75e-05	0.000755
sarcoplasmic reticulum (GO:0016529)	76	6	0.76	+	7.86	0.000169	0.00307
presynaptic membrane (GO:0042734)	201	15	2.02	+	7.43	4.76e-09	2.02e-07
filopodium (GO:0030175)	98	7	0.98	+	7.11	8.73e-05	0.00166
intrinsic component of presynaptic membrane (GO:0098889)	129	9	1.3	+	6.94	1.02e-05	0.000229
integral component of presynaptic membrane (GO:0099056)	116	8	1.17	+	6.86	3.46e-05	0.000703
integral component of postsynaptic density membrane (GO:0099061)	74	5	0.74	+	6.73	0.00115	0.017
integral component of synaptic membrane (GO:0099699)	228	15	2.29	+	6.55	2.33e-08	7.89e-07
intrinsic component of synaptic membrane (GO:0099240)	248	16	2.49	+	6.42	1.01e-08	3.82e-07
integral component of postsynaptic specialization membrane (GO:0099060)	109	7	1.1	+	6.39	0.000163	0.00299
exocytic vesicle membrane (GO:0099501)	111	7	1.12	+	6.28	0.000181	0.00327
synaptic vesicle membrane (GO:0030672)	111	7	1.12	+	6.28	0.000181	0.00324
cation channel complex (GO:0034703)	222	14	2.23	+	6.28	1.13e-07	3.6e-06
intrinsic component of postsynaptic density membrane (GO:0099146)	80	5	0.8	+	6.22	0.0016	0.0228
intrinsic component of postsynaptic specialization membrane (GO:0098948)	115	7	1.16	+	6.06	0.000223	0.00388
neuromuscular junction (GO:0031594)	99	6	0.99	+	6.03	0.000642	0.0101
integral component of postsynaptic membrane (GO:0099055)	171	10	1.72	+	5.82	1.42e-05	0.000305
potassium channel complex (GO:0034705)	89	5	0.89	+	5.59	0.00249	0.035
intrinsic component of postsynaptic membrane (GO:0098936)	181	10	1.82	+	5.5	2.26e-05	0.00047
sarcolemma (GO:0042383)	165	9	1.66	+	5.43	6.4e-05	0.00123
Z disc (GO:0030018)	131	7	1.32	+	5.32	0.000472	0.00787
actin filament (GO:0005884)	133	7	1.34	+	5.24	0.000514	0.00824
ion channel complex (GO:0034702)	293	15	2.94	+	5.1	5.07e-07	1.5e-05
cytoplasmic side of plasma membrane (GO:0009898)	181	9	1.82	+	4.95	0.000126	0.00232
I band (GO:0031674)	144	7	1.45	+	4.84	0.000806	0.0123
transport vesicle membrane (GO:0030658)	151	7	1.52	+	4.61	0.00105	0.0157
cytoplasmic side of membrane (GO:0098562)	206	9	2.07	+	4.35	0.000316	0.00535
transmembrane transporter complex (GO:1902495)	371	16	3.73	+	4.29	1.83e-06	5.02e-05
mitochondrial outer membrane (GO:0005741)	188	8	1.89	+	4.24	0.000798	0.0123
transporter complex (GO:1990351)	392	16	3.94	+	4.06	3.6e-06	9.16e-05
myofibril (GO:0030016)	223	9	2.24	+	4.02	0.000549	0.00872
actin-based cell projection (GO:0098858)	228	9	2.29	+	3.93	0.000639	0.0101
extrinsic component of membrane (GO:0019898)	336	13	3.38	+	3.85	5.09e-05	0.000996
outer membrane (GO:0019867)	208	8	2.09	+	3.83	0.00149	0.0215
organelle outer membrane (GO:0031968)	208	8	2.09	+	3.83	0.00149	0.0213
perinuclear region of cytoplasm (GO:0048471)	696	20	6.99	+	2.86	3.42e-05	0.000702
microtubule cytoskeleton (GO:0015630)	1293	37	12.99	+	2.85	1.25e-08	4.48e-07
centrosome (GO:0005813)	630	16	6.33	+	2.53	0.000784	0.0122
plasma membrane protein complex (GO:0098797)	597	15	6	+	2.5	0.00126	0.0185
microtubule organizing center (GO:0005815)	771	19	7.75	+	2.45	0.000367	0.00618
cytoplasmic vesicle (GO:0031410)	2083	50	20.93	+	2.39	1.14e-08	4.23e-07
intracellular vesicle (GO:0097708)	2087	50	20.97	+	2.38	1.17e-08	4.25e-07
vesicle (GO:0031982)	2229	52	22.39	+	2.32	9.1e-09	3.5e-07
intracellular non-membrane-bounded organelle (GO:0043232)	4498	98	45.19	+	2.17	1.85e-15	1.51e-13
non-membrane-bounded organelle (GO:0043228)	4499	98	45.2	+	2.17	1.88e-15	1.47e-13
Golgi apparatus (GO:0005794)	1548	31	15.55	+	1.99	0.000295	0.00504
plasma membrane (GO:0005886)	5640	112	56.66	+	1.98	3.41e-15	2.57e-13
cell periphery (GO:0071944)	6128	120	61.57	+	1.95	2.36e-16	2.09e-14
endomembrane system (GO:0012505)	4176	71	41.96	+	1.69	4e-06	0.0001
cytoplasm (GO:0005737)	11498	179	115.52	+	1.55	9.53e-19	1.14e-16
cytosol (GO:0005829)	3885	60	39.03	+	1.54	0.000514	0.0083
membrane (GO:0016020)	9770	145	98.16	+	1.48	3.49e-10	1.73e-08
organelle (GO:0043226)	12959	174	130.2	+	1.34	8.38e-10	3.97e-08
intracellular anatomical structure (GO:0005622)	14264	190	143.31	+	1.33	2.53e-12	1.56e-10
intracellular organelle (GO:0043229)	12649	162	127.08	+	1.27	1.42e-06	4.07e-05
cellular anatomical entity (GO:0110165)	19140	211	192.3	+	1.1	4.49e-05	0.000896
extracellular region (GO:0005576)	2875	8	28.88	-	0.28	2.76e-06	7.39e-05
extracellular space (GO:0005615)	2132	4	21.42	-	0.19	5.14e-06	0.000128

## Sheet: c ASD Hyper-proteins
GO cellular component complete	Mus musculus - REFLIST (21997)	upload_1 (173)	upload_1 (expected)	upload_1 (over/under)	upload_1 (fold Enrichment)	upload_1 (raw P-value)	upload_1 (FDR)
cytoskeleton of presynaptic active zone (GO:0048788)	7	4	0.06	+	72.66	1.13e-06	3.66e-05
presynaptic cytoskeleton (GO:0099569)	11	4	0.09	+	46.24	4.57e-06	0.000137
postsynaptic density, intracellular component (GO:0099092)	32	11	0.25	+	43.71	2.2e-14	1.65e-12
postsynaptic specialization, intracellular component (GO:0099091)	38	11	0.3	+	36.81	1.07e-13	7.01e-12
presynaptic active zone cytoplasmic component (GO:0098831)	20	6	0.16	+	38.15	4.19e-08	1.55e-06
ribbon synapse (GO:0097470)	23	5	0.18	+	27.64	2.32e-06	7.15e-05
cell cortex region (GO:0099738)	47	9	0.37	+	24.35	4.81e-10	2.13e-08
excitatory synapse (GO:0060076)	79	11	0.62	+	17.7	1.16e-10	5.48e-09
main axon (GO:0044304)	85	11	0.67	+	16.45	2.36e-10	1.09e-08
axon initial segment (GO:0043194)	27	7	0.21	+	32.96	7.03e-09	2.8e-07
Schaffer collateral - CA1 synapse (GO:0098685)	115	12	0.9	+	13.27	3.43e-10	1.55e-08
dendritic shaft (GO:0043198)	68	8	0.53	+	14.96	1.4e-07	4.92e-06
postsynaptic density (GO:0014069)	393	45	3.09	+	14.56	1.72e-37	5.84e-35
asymmetric synapse (GO:0032279)	401	46	3.15	+	14.59	2.22e-38	1.13e-35
postsynaptic specialization (GO:0099572)	434	47	3.41	+	13.77	3.45e-38	1.4e-35
neuron to neuron synapse (GO:0098984)	432	46	3.4	+	13.54	4.77e-37	1.39e-34
glutamatergic synapse (GO:0098978)	518	45	4.07	+	11.05	1.15e-32	2.34e-30
presynaptic active zone (GO:0048786)	99	8	0.78	+	10.27	1.98e-06	6.19e-05
dendritic spine (GO:0043197)	201	19	1.58	+	12.02	1.01e-14	8.23e-13
neuron spine (GO:0044309)	206	19	1.62	+	11.73	1.53e-14	1.19e-12
hippocampal mossy fiber to CA3 synapse (GO:0098686)	49	4	0.39	+	10.38	0.000778	0.0127
neuron projection membrane (GO:0032589)	72	4	0.57	+	7.06	0.00297	0.0411
postsynapse (GO:0098794)	742	59	5.84	+	10.11	2.25e-41	1.52e-38
site of polarized growth (GO:0030427)	207	17	1.63	+	10.44	2.24e-12	1.34e-10
growth cone (GO:0030426)	200	16	1.57	+	10.17	1.48e-11	7.91e-10
ruffle membrane (GO:0032587)	73	5	0.57	+	8.71	0.000364	0.00673
leading edge membrane (GO:0031256)	158	9	1.24	+	7.24	6.78e-06	0.000197
postsynaptic density membrane (GO:0098839)	99	6	0.78	+	7.71	0.000176	0.00351
GABA-ergic synapse (GO:0098982)	109	7	0.86	+	8.17	3.56e-05	0.000895
cortical cytoskeleton (GO:0030863)	122	9	0.96	+	9.38	9.11e-07	3.04e-05
dendrite (GO:0030425)	741	45	5.83	+	7.72	1.76e-26	2.55e-24
dendritic tree (GO:0097447)	744	45	5.85	+	7.69	2.06e-26	2.79e-24
Golgi-associated vesicle (GO:0005798)	94	5	0.74	+	6.76	0.00108	0.0172
synapse (GO:0045202)	1434	85	11.28	+	7.54	2.41e-52	4.91e-49
synaptic membrane (GO:0097060)	470	24	3.7	+	6.49	9.35e-13	5.77e-11
lamellipodium (GO:0030027)	175	8	1.38	+	5.81	9.81e-05	0.00219
cytoplasmic region (GO:0099568)	229	17	1.8	+	9.44	1.01e-11	5.53e-10
presynapse (GO:0098793)	592	29	4.66	+	6.23	8.5e-15	7.21e-13
cell leading edge (GO:0031252)	411	18	3.23	+	5.57	7.84e-09	3.07e-07
postsynaptic specialization membrane (GO:0099634)	139	6	1.09	+	5.49	0.000984	0.0158
distal axon (GO:0150034)	378	20	2.97	+	6.73	4.62e-11	2.41e-09
postsynaptic membrane (GO:0045211)	329	15	2.59	+	5.8	8.95e-08	3.19e-06
somatodendritic compartment (GO:0036477)	1060	54	8.34	+	6.48	1.92e-28	3.01e-26
cell cortex (GO:0005938)	307	18	2.41	+	7.46	9.46e-11	4.69e-09
axon (GO:0030424)	731	37	5.75	+	6.44	3.37e-19	3.81e-17
synaptic vesicle (GO:0008021)	235	10	1.85	+	5.41	2.38e-05	0.000621
ruffle (GO:0001726)	153	7	1.2	+	5.82	0.000267	0.00513
exocytic vesicle (GO:0070382)	257	11	2.02	+	5.44	8.78e-06	0.000252
neuron projection (GO:0043005)	1552	72	12.21	+	5.9	1.89e-36	4.8e-34
cell junction (GO:0030054)	2080	94	16.36	+	5.75	4.14e-49	4.22e-46
neuronal cell body (GO:0043025)	729	31	5.73	+	5.41	3.53e-14	2.39e-12
cell projection membrane (GO:0031253)	321	12	2.52	+	4.75	1.27e-05	0.000354
cell body (GO:0044297)	824	35	6.48	+	5.4	6.26e-16	5.79e-14
actin cytoskeleton (GO:0015629)	508	17	4	+	4.26	8.26e-07	2.8e-05
microtubule (GO:0005874)	439	21	3.45	+	6.08	8.71e-11	4.43e-09
transport vesicle (GO:0030133)	347	13	2.73	+	4.76	5.35e-06	0.000158
plasma membrane region (GO:0098590)	1299	48	10.22	+	4.7	1.76e-19	2.11e-17
cell-cell junction (GO:0005911)	528	19	4.15	+	4.58	6.04e-08	2.2e-06
supramolecular fiber (GO:0099512)	938	35	7.38	+	4.74	2.6e-14	1.89e-12
contractile fiber (GO:0043292)	236	8	1.86	+	4.31	0.000683	0.0113
cell projection (GO:0042995)	2629	89	20.68	+	4.3	3.74e-36	8.46e-34
supramolecular polymer (GO:0099081)	946	35	7.44	+	4.7	3.31e-14	2.33e-12
polymeric cytoskeletal fiber (GO:0099513)	708	26	5.57	+	4.67	1.14e-10	5.55e-09
plasma membrane bounded cell projection (GO:0120025)	2388	77	18.78	+	4.1	6.05e-29	1.12e-26
anchoring junction (GO:0070161)	664	23	5.22	+	4.4	4.38e-09	1.78e-07
cytoskeleton (GO:0005856)	2287	75	17.99	+	4.17	1.62e-28	2.75e-26
supramolecular complex (GO:0099080)	1283	37	10.09	+	3.67	7.84e-12	4.43e-10
secretory vesicle (GO:0099503)	641	17	5.04	+	3.37	1.65e-05	0.000449
primary dendrite (GO:0150001)	3	2	0.02	+	84.77	0.000596	0.0102
cytoplasmic side of apical plasma membrane (GO:0098592)	3	2	0.02	+	84.77	0.000596	0.0101
dendritic branch (GO:0044307)	6	3	0.05	+	63.58	3.79e-05	0.000918
microtubule minus-end (GO:0036449)	6	3	0.05	+	63.58	3.79e-05	0.000929
basal cortex (GO:0045180)	7	3	0.06	+	54.49	5.38e-05	0.00124
cortical microtubule cytoskeleton (GO:0030981)	5	2	0.04	+	50.86	0.00124	0.0195
microtubule bundle (GO:0097427)	6	2	0.05	+	42.38	0.00164	0.0251
spectrin-associated cytoskeleton (GO:0014731)	7	2	0.06	+	36.33	0.0021	0.031
photoreceptor ribbon synapse (GO:0098684)	12	3	0.09	+	31.79	0.000198	0.00392
paranodal junction (GO:0033010)	8	2	0.06	+	31.79	0.00261	0.0369
cortical endoplasmic reticulum (GO:0032541)	8	2	0.06	+	31.79	0.00261	0.0367
paranode region of axon (GO:0033270)	16	3	0.13	+	23.84	0.000413	0.00743
neuronal dense core vesicle (GO:0098992)	16	3	0.13	+	23.84	0.000413	0.0075
clathrin coat of coated pit (GO:0030132)	18	3	0.14	+	21.19	0.00056	0.00966
presynaptic cytosol (GO:0099523)	25	4	0.2	+	20.34	7.3e-05	0.00165
node of Ranvier (GO:0033268)	19	3	0.15	+	20.08	0.000645	0.0108
microtubule end (GO:1990752)	34	5	0.27	+	18.7	1.27e-05	0.000358
inhibitory synapse (GO:0060077)	28	4	0.22	+	18.16	0.000109	0.0024
dendrite cytoplasm (GO:0032839)	28	4	0.22	+	18.16	0.000109	0.00238
apical dendrite (GO:0097440)	29	4	0.23	+	17.54	0.000123	0.00263
parallel fiber to Purkinje cell synapse (GO:0098688)	32	4	0.25	+	15.89	0.000174	0.0035
apicolateral plasma membrane (GO:0016327)	25	3	0.2	+	15.26	0.00133	0.0207
neuron projection cytoplasm (GO:0120111)	42	5	0.33	+	15.14	3.21e-05	0.000817
clathrin coat (GO:0030118)	50	5	0.39	+	12.72	6.93e-05	0.00158
clathrin vesicle coat (GO:0030125)	32	3	0.25	+	11.92	0.00254	0.0367
cytosolic region (GO:0099522)	43	4	0.34	+	11.83	0.000492	0.00855
cell-cell contact zone (GO:0044291)	90	8	0.71	+	11.3	1.01e-06	3.32e-05
dense core granule (GO:0031045)	35	3	0.28	+	10.9	0.00322	0.044
clathrin-coated vesicle membrane (GO:0030665)	49	4	0.39	+	10.38	0.000778	0.0128
lateral plasma membrane (GO:0016328)	67	5	0.53	+	9.49	0.00025	0.00485
T-tubule (GO:0030315)	69	5	0.54	+	9.21	0.000285	0.00542
clathrin-coated pit (GO:0005905)	70	5	0.55	+	9.08	0.000303	0.00566
neuromuscular junction (GO:0031594)	99	7	0.78	+	8.99	1.99e-05	0.000532
filopodium (GO:0030175)	98	6	0.77	+	7.78	0.000167	0.0035
membrane coat (GO:0030117)	98	6	0.77	+	7.78	0.000167	0.00347
coated membrane (GO:0048475)	98	6	0.77	+	7.78	0.000167	0.00343
Z disc (GO:0030018)	131	8	1.03	+	7.76	1.38e-05	0.00038
intercalated disc (GO:0014704)	67	4	0.53	+	7.59	0.00232	0.0337
I band (GO:0031674)	144	8	1.13	+	7.06	2.64e-05	0.00068
adherens junction (GO:0005912)	142	7	1.12	+	6.27	0.000173	0.00351
plasma membrane bounded cell projection cytoplasm (GO:0032838)	184	9	1.45	+	6.22	2.16e-05	0.000571
cytoplasmic side of plasma membrane (GO:0009898)	181	8	1.42	+	5.62	0.000123	0.00266
apical junction complex (GO:0043296)	166	7	1.31	+	5.36	0.000429	0.00766
sarcomere (GO:0030017)	198	8	1.56	+	5.14	0.000221	0.00433
tight junction (GO:0070160)	150	6	1.18	+	5.09	0.00143	0.0223
cytoplasmic side of membrane (GO:0098562)	206	8	1.62	+	4.94	0.000286	0.00539
recycling endosome (GO:0055037)	159	6	1.25	+	4.8	0.00191	0.0287
cation channel complex (GO:0034703)	222	8	1.75	+	4.58	0.000463	0.0082
myofibril (GO:0030016)	223	8	1.75	+	4.56	0.000477	0.00836
mitotic spindle (GO:0072686)	179	6	1.41	+	4.26	0.00337	0.0457
neuron projection terminus (GO:0044306)	219	7	1.72	+	4.06	0.00203	0.0302
microtubule cytoskeleton (GO:0015630)	1293	39	10.17	+	3.84	4.86e-13	3.09e-11
microtubule organizing center (GO:0005815)	771	22	6.06	+	3.63	2.63e-07	9.06e-06
centrosome (GO:0005813)	630	18	4.95	+	3.63	3.41e-06	0.000104
ion channel complex (GO:0034702)	293	8	2.3	+	3.47	0.00258	0.0367
basal part of cell (GO:0045178)	301	8	2.37	+	3.38	0.00303	0.0416
spindle (GO:0005819)	361	9	2.84	+	3.17	0.00257	0.0369
perinuclear region of cytoplasm (GO:0048471)	696	17	5.47	+	3.11	4.54e-05	0.00107
intracellular vesicle (GO:0097708)	2087	43	16.41	+	2.62	4.06e-09	1.69e-07
cytoplasmic vesicle (GO:0031410)	2083	43	16.38	+	2.62	3.83e-09	1.63e-07
vesicle (GO:0031982)	2229	44	17.53	+	2.51	9.1e-09	3.49e-07
cilium (GO:0005929)	725	14	5.7	+	2.46	0.00203	0.0303
intracellular non-membrane-bounded organelle (GO:0043232)	4498	85	35.38	+	2.4	6.57e-17	6.68e-15
non-membrane-bounded organelle (GO:0043228)	4499	85	35.38	+	2.4	6.65e-17	6.45e-15
Golgi apparatus (GO:0005794)	1548	28	12.17	+	2.3	3.83e-05	0.000918
plasma membrane (GO:0005886)	5640	100	44.36	+	2.25	5.86e-19	6.27e-17
cell periphery (GO:0071944)	6128	106	48.19	+	2.2	8.5e-20	1.08e-17
endosome (GO:0005768)	989	17	7.78	+	2.19	0.00263	0.0367
endomembrane system (GO:0012505)	4176	60	32.84	+	1.83	1.31e-06	4.17e-05
membrane (GO:0016020)	9770	123	76.84	+	1.6	2.57e-12	1.5e-10
cytosol (GO:0005829)	3885	49	30.55	+	1.6	0.000609	0.0102
cytoplasm (GO:0005737)	11498	140	90.43	+	1.55	6.92e-15	6.12e-13
organelle (GO:0043226)	12959	137	101.92	+	1.34	2.31e-08	8.69e-07
intracellular anatomical structure (GO:0005622)	14264	148	112.18	+	1.32	1.66e-09	7.19e-08
intracellular organelle (GO:0043229)	12649	126	99.48	+	1.27	3.79e-05	0.00094
cellular anatomical entity (GO:0110165)	19140	166	150.53	+	1.1	0.00014	0.00296
intrinsic component of membrane (GO:0031224)	6127	30	48.19	-	0.62	0.00157	0.0242
integral component of membrane (GO:0016021)	5948	29	46.78	-	0.62	0.00189	0.0287
extracellular region (GO:0005576)	2875	8	22.61	-	0.35	0.000376	0.0069
extracellular space (GO:0005615)	2132	3	16.77	-	0.18	4.65e-05	0.00109
nuclear protein-containing complex (GO:0140513)	1285	1	10.11	-	0.1	0.000811	0.0131
transferase complex (GO:1990234)	855	0	6.72	-	< 0.01	0.00219	0.0321

## Sheet: d class a+b proteins
GO cellular component complete	Mus musculus - REFLIST (21997)	upload_1 (168)	upload_1 (expected)	upload_1 (over/under)	upload_1 (fold Enrichment)	upload_1 (raw P-value)	upload_1 (FDR)
cytoskeleton of presynaptic active zone (GO:0048788)	7	3	0.05	+	55.78	5.02e-05	0.00121
presynaptic cytoskeleton (GO:0099569)	11	3	0.08	+	35.5	0.000149	0.00345
postsynaptic density, intracellular component (GO:0099092)	32	5	0.25	+	20.34	8.69e-06	0.000291
postsynaptic specialization, intracellular component (GO:0099091)	38	5	0.29	+	17.13	1.85e-05	0.000571
presynaptic active zone cytoplasmic component (GO:0098831)	20	4	0.15	+	26.03	3.08e-05	0.00086
ribbon synapse (GO:0097470)	23	3	0.18	+	16.98	0.000995	0.0197
cell cortex region (GO:0099738)	47	5	0.36	+	13.85	4.72e-05	0.00115
excitatory synapse (GO:0060076)	79	10	0.61	+	16.48	1.54e-09	7.47e-08
main axon (GO:0044304)	84	5	0.65	+	7.75	0.000601	0.0124
Schaffer collateral - CA1 synapse (GO:0098685)	115	9	0.88	+	10.19	4.71e-07	1.88e-05
dendritic shaft (GO:0043198)	67	6	0.51	+	11.66	2e-05	0.00061
postsynaptic density (GO:0014069)	394	39	3.03	+	12.88	1.28e-30	5.24e-28
asymmetric synapse (GO:0032279)	402	40	3.09	+	12.95	1.71e-31	8.71e-29
postsynaptic specialization (GO:0099572)	434	39	3.33	+	11.7	3.72e-29	9.48e-27
neuron to neuron synapse (GO:0098984)	433	40	3.33	+	12.02	2.43e-30	8.25e-28
glutamatergic synapse (GO:0098978)	517	37	3.97	+	9.32	2.09e-24	2.84e-22
presynaptic active zone (GO:0048786)	99	8	0.76	+	10.52	1.66e-06	6.05e-05
dendritic spine (GO:0043197)	200	18	1.54	+	11.71	7.65e-14	6.78e-12
neuron spine (GO:0044309)	205	18	1.57	+	11.43	1.13e-13	9.62e-12
neuron projection membrane (GO:0032589)	71	4	0.55	+	7.33	0.0026	0.0466
postsynapse (GO:0098794)	741	52	5.69	+	9.13	3.11e-34	2.12e-31
site of polarized growth (GO:0030427)	206	16	1.58	+	10.11	1.57e-11	9.99e-10
growth cone (GO:0030426)	199	15	1.53	+	9.81	1.03e-10	5.84e-09
ruffle membrane (GO:0032587)	72	5	0.55	+	9.04	0.000308	0.00683
leading edge membrane (GO:0031256)	156	10	1.2	+	8.34	6.07e-07	2.38e-05
GABA-ergic synapse (GO:0098982)	108	7	0.83	+	8.44	2.9e-05	0.000834
cortical cytoskeleton (GO:0030863)	121	6	0.93	+	6.45	0.000434	0.00942
dendrite (GO:0030425)	740	44	5.69	+	7.74	5.58e-26	1.04e-23
dendritic tree (GO:0097447)	743	44	5.71	+	7.71	6.52e-26	1.11e-23
synapse (GO:0045202)	1434	77	11.02	+	6.99	1.29e-44	2.63e-41
synaptic membrane (GO:0097060)	468	20	3.6	+	5.56	1.09e-09	5.54e-08
lamellipodium (GO:0030027)	174	9	1.34	+	6.73	1.18e-05	0.000381
cytoplasmic region (GO:0099568)	229	10	1.76	+	5.68	1.57e-05	0.000501
presynapse (GO:0098793)	591	31	4.54	+	6.83	7.47e-17	7.62e-15
cell leading edge (GO:0031252)	408	19	3.13	+	6.06	7.51e-10	3.93e-08
distal axon (GO:0150034)	376	21	2.89	+	7.27	3.54e-12	2.33e-10
postsynaptic membrane (GO:0045211)	326	13	2.5	+	5.19	2.15e-06	7.69e-05
somatodendritic compartment (GO:0036477)	1064	53	8.17	+	6.48	5.44e-28	1.11e-25
cell cortex (GO:0005938)	305	15	2.34	+	6.4	2.54e-08	1.1e-06
axon (GO:0030424)	732	34	5.62	+	6.05	6.49e-17	6.97e-15
synaptic vesicle (GO:0008021)	235	14	1.81	+	7.75	7.72e-09	3.66e-07
ruffle (GO:0001726)	151	8	1.16	+	6.9	3.09e-05	0.00084
exocytic vesicle (GO:0070382)	258	14	1.98	+	7.06	2.36e-08	1.07e-06
neuron projection (GO:0043005)	1563	64	12.01	+	5.33	1.25e-29	3.64e-27
cell junction (GO:0030054)	2081	84	15.99	+	5.25	3.53e-40	3.6e-37
neuronal cell body (GO:0043025)	734	37	5.64	+	6.56	1.66e-19	2e-17
cell projection membrane (GO:0031253)	320	12	2.46	+	4.88	9.73e-06	0.00032
cell body (GO:0044297)	822	39	6.32	+	6.18	1.1e-19	1.41e-17
actin cytoskeleton (GO:0015629)	509	19	3.91	+	4.86	2.37e-08	1.05e-06
microtubule (GO:0005874)	440	21	3.38	+	6.21	5.82e-11	3.39e-09
transport vesicle (GO:0030133)	347	15	2.67	+	5.63	1.28e-07	5.31e-06
plasma membrane region (GO:0098590)	1297	39	9.96	+	3.91	2.42e-13	1.97e-11
supramolecular fiber (GO:0099512)	940	36	7.22	+	4.98	2.25e-15	2.19e-13
contractile fiber (GO:0043292)	235	8	1.81	+	4.43	0.000571	0.012
cell projection (GO:0042995)	2635	79	20.24	+	3.9	1.29e-28	2.93e-26
supramolecular polymer (GO:0099081)	948	36	7.28	+	4.94	2.89e-15	2.68e-13
polymeric cytoskeletal fiber (GO:0099513)	709	29	5.45	+	5.32	3.6e-13	2.83e-11
plasma membrane bounded cell projection (GO:0120025)	2392	72	18.38	+	3.92	1.01e-25	1.58e-23
anchoring junction (GO:0070161)	664	13	5.1	+	2.55	0.00212	0.0386
cytoskeleton (GO:0005856)	2287	70	17.57	+	3.98	2.6e-25	3.78e-23
supramolecular complex (GO:0099080)	1285	38	9.87	+	3.85	8.6e-13	6.05e-11
secretory vesicle (GO:0099503)	640	18	4.92	+	3.66	3.03e-06	0.000105
primary dendrite (GO:0150001)	3	2	0.02	+	86.77	0.000569	0.0121
microtubule bundle (GO:0097427)	6	3	0.05	+	65.08	3.54e-05	0.000891
dendritic branch (GO:0044307)	6	2	0.05	+	43.39	0.00157	0.0308
hippocampal mossy fiber (GO:0097457)	6	2	0.05	+	43.39	0.00157	0.0305
dentate gyrus mossy fiber (GO:0044302)	7	2	0.05	+	37.19	0.00201	0.0369
beta-catenin destruction complex (GO:0030877)	13	3	0.1	+	30.04	0.000227	0.00508
dendrite cytoplasm (GO:0032839)	28	4	0.22	+	18.59	9.93e-05	0.00233
parallel fiber to Purkinje cell synapse (GO:0098688)	32	4	0.25	+	16.27	0.000159	0.00364
neuron projection cytoplasm (GO:0120111)	42	5	0.32	+	15.5	2.87e-05	0.000838
inhibitory synapse (GO:0060077)	28	3	0.22	+	13.95	0.00167	0.0322
apical dendrite (GO:0097440)	29	3	0.22	+	13.46	0.00184	0.0347
clathrin-coated pit (GO:0005905)	70	6	0.54	+	11.16	2.53e-05	0.000758
exocytic vesicle membrane (GO:0099501)	111	7	0.85	+	8.21	3.43e-05	0.000896
synaptic vesicle membrane (GO:0030672)	111	7	0.85	+	8.21	3.43e-05	0.000885
terminal bouton (GO:0043195)	88	5	0.68	+	7.4	0.000735	0.0148
transport vesicle membrane (GO:0030658)	151	8	1.16	+	6.9	3.09e-05	0.000851
neuron projection terminus (GO:0044306)	216	11	1.66	+	6.63	1.43e-06	5.29e-05
axon terminus (GO:0043679)	194	8	1.49	+	5.37	0.000165	0.00374
integral component of postsynaptic membrane (GO:0099055)	170	7	1.31	+	5.36	0.000428	0.00939
intrinsic component of postsynaptic membrane (GO:0098936)	180	7	1.38	+	5.06	0.000594	0.0124
integral component of synaptic membrane (GO:0099699)	227	8	1.74	+	4.59	0.000458	0.00983
intrinsic component of synaptic membrane (GO:0099240)	247	8	1.9	+	4.22	0.000781	0.0156
myofibril (GO:0030016)	222	7	1.71	+	4.1	0.00192	0.036
cation channel complex (GO:0034703)	223	7	1.71	+	4.09	0.00197	0.0365
microtubule cytoskeleton (GO:0015630)	1289	38	9.9	+	3.84	9.43e-13	6.41e-11
early endosome (GO:0005769)	348	9	2.67	+	3.37	0.00173	0.0329
centrosome (GO:0005813)	630	16	4.84	+	3.31	3.7e-05	0.000919
vesicle membrane (GO:0012506)	632	16	4.86	+	3.3	3.83e-05	0.000942
cytoplasmic vesicle membrane (GO:0030659)	607	15	4.66	+	3.22	8.78e-05	0.00208
perinuclear region of cytoplasm (GO:0048471)	691	17	5.31	+	3.2	3.09e-05	0.00083
microtubule organizing center (GO:0005815)	770	18	5.92	+	3.04	3.44e-05	0.000877
endosome (GO:0005768)	984	21	7.56	+	2.78	2.77e-05	0.000818
cytoplasmic vesicle (GO:0031410)	2078	44	15.96	+	2.76	4.98e-10	2.74e-08
intracellular vesicle (GO:0097708)	2082	44	16	+	2.75	5.28e-10	2.83e-08
vesicle (GO:0031982)	2225	45	17.09	+	2.63	1.25e-09	6.23e-08
intracellular non-membrane-bounded organelle (GO:0043232)	4498	77	34.56	+	2.23	4.03e-13	3.04e-11
non-membrane-bounded organelle (GO:0043228)	4499	77	34.57	+	2.23	4.05e-13	2.95e-11
bounding membrane of organelle (GO:0098588)	1231	21	9.46	+	2.22	0.000627	0.0128
cytosol (GO:0005829)	3881	60	29.82	+	2.01	4.09e-08	1.74e-06
Golgi apparatus (GO:0005794)	1551	23	11.92	+	1.93	0.00236	0.0426
plasma membrane (GO:0005886)	5907	87	45.38	+	1.92	2.02e-11	1.25e-09
cell periphery (GO:0071944)	6392	91	49.11	+	1.85	2.16e-11	1.29e-09
endomembrane system (GO:0012505)	4173	59	32.06	+	1.84	1.05e-06	4.02e-05
cytoplasm (GO:0005737)	11536	141	88.63	+	1.59	4.39e-17	4.97e-15
membrane (GO:0016020)	9798	105	75.28	+	1.39	5.54e-06	0.000188
organelle (GO:0043226)	12965	132	99.61	+	1.33	2.33e-07	9.5e-06
intracellular anatomical structure (GO:0005622)	14305	144	109.9	+	1.31	7.75e-09	3.59e-07
intracellular organelle (GO:0043229)	12654	124	97.22	+	1.28	2.97e-05	0.000842
intrinsic component of membrane (GO:0031224)	6143	24	47.2	-	0.51	3.09e-05	0.00082
integral component of membrane (GO:0016021)	5964	22	45.82	-	0.48	1.66e-05	0.000521
extracellular region (GO:0005576)	2875	4	22.09	-	0.18	2.57e-06	9.04e-05
extracellular space (GO:0005615)	2135	1	16.4	-	0.06	1.21e-06	4.57e-05

## Sheet: e PSD Hypo-proteins
GO cellular component complete	Mus musculus - REFLIST (21997)	upload_1 (198)	upload_1 (expected)	upload_1 (over/under)	upload_1 (fold Enrichment)	upload_1 (raw P-value)	upload_1 (FDR)	tag
calcium- and calmodulin-dependent protein kinase complex (GO:0005954)	5	2	0.05	+	43.56	0.00168	0.0367	Specific
paranode region of axon (GO:0033270)	16	6	0.15	+	40.84	3.48e-08	3.08e-06	Specific
intrinsic component of the cytoplasmic side of the plasma membrane (GO:0031235)	6	2	0.06	+	36.3	0.00223	0.0448	Specific
presynaptic active zone cytoplasmic component (GO:0098831)	20	4	0.18	+	21.78	6.13e-05	0.00208	Specific
axon initial segment (GO:0043194)	27	5	0.25	+	20.17	9.79e-06	0.000415	Specific
node of Ranvier (GO:0033268)	19	3	0.17	+	17.19	0.00101	0.025	Specific
U2 snRNP (GO:0005686)	22	3	0.2	+	14.85	0.00147	0.0333	Specific
intercalated disc (GO:0014704)	67	9	0.62	+	14.63	3.01e-08	2.79e-06	Specific
apicolateral plasma membrane (GO:0016327)	25	3	0.23	+	13.07	0.00206	0.0423	Specific
cell-cell contact zone (GO:0044291)	90	10	0.83	+	12.1	2.65e-08	2.57e-06	Specific
cell cortex region (GO:0099738)	47	5	0.43	+	11.58	0.000109	0.00364	Specific
main axon (GO:0044304)	85	9	0.78	+	11.53	1.95e-07	1.32e-05	Specific
hippocampal mossy fiber to CA3 synapse (GO:0098686)	49	5	0.45	+	11.11	0.000131	0.00422	Specific
neuromuscular junction (GO:0031594)	99	8	0.91	+	8.8	6.17e-06	0.000273	Specific
U2-type precatalytic spliceosome (GO:0071005)	52	4	0.48	+	8.38	0.00169	0.0366	Specific
precatalytic spliceosome (GO:0071011)	54	4	0.5	+	8.07	0.00192	0.0404	Specific
T-tubule (GO:0030315)	69	5	0.63	+	7.89	0.000575	0.0158	Specific
presynaptic active zone (GO:0048786)	99	7	0.91	+	7.7	5.3e-05	0.00186	Specific
transcription repressor complex (GO:0017053)	76	5	0.7	+	7.16	0.000869	0.0221	Specific
excitatory synapse (GO:0060076)	79	5	0.73	+	6.89	0.00102	0.0251	Specific
integral component of presynaptic membrane (GO:0099056)	116	7	1.07	+	6.57	0.000136	0.00431	Specific
leading edge membrane (GO:0031256)	158	9	1.45	+	6.2	2.32e-05	0.000908	Specific
GABA-ergic synapse (GO:0098982)	109	6	1	+	5.99	0.000652	0.0177	Specific
intrinsic component of presynaptic membrane (GO:0098889)	129	7	1.18	+	5.91	0.000252	0.00778	Specific
integral component of synaptic membrane (GO:0099699)	228	11	2.09	+	5.25	1.28e-05	0.000531	Specific
spliceosomal complex (GO:0005681)	209	10	1.92	+	5.21	3.41e-05	0.00128	Specific
lamellipodium (GO:0030027)	175	8	1.61	+	4.98	0.000281	0.00854	Specific
bicellular tight junction (GO:0005923)	141	6	1.29	+	4.63	0.0023	0.046	Specific
apical junction complex (GO:0043296)	166	7	1.52	+	4.59	0.00106	0.0257	Specific
cell leading edge (GO:0031252)	411	16	3.77	+	4.24	2.03e-06	0.000106	Specific
cell projection membrane (GO:0031253)	321	12	2.95	+	4.07	5.79e-05	0.002	Specific
neuron projection terminus (GO:0044306)	219	8	2.01	+	3.98	0.00116	0.0277	Specific
cation channel complex (GO:0034703)	222	8	2.04	+	3.92	0.00126	0.0291	Specific
cell-cell junction (GO:0005911)	528	19	4.85	+	3.92	6.77e-07	3.94e-05	Specific
actin cytoskeleton (GO:0015629)	508	18	4.66	+	3.86	1.67e-06	9.16e-05	Specific
ion channel complex (GO:0034702)	293	9	2.69	+	3.34	0.00186	0.0394	Specific
neurofibrillary tangle (GO:0097418)	5	2	0.05	+	43.56	0.00168	0.0371	Shared
neuron to neuron synapse (GO:0098984)	432	27	3.97	+	6.81	1.45e-14	4.9e-12	Shared
presynaptic membrane (GO:0042734)	201	12	1.85	+	6.5	6.25e-07	3.74e-05	Shared
postsynaptic density (GO:0014069)	393	23	3.61	+	6.37	5.27e-12	1.19e-09	Shared
postsynaptic specialization (GO:0099572)	434	25	3.99	+	6.27	8.17e-13	2.37e-10	Shared
asymmetric synapse (GO:0032279)	401	23	3.68	+	6.25	7.76e-12	1.58e-09	Shared
glutamatergic synapse (GO:0098978)	518	25	4.76	+	5.26	3.14e-11	4.92e-09	Shared
nuclear periphery (GO:0034399)	132	6	1.21	+	4.95	0.00168	0.0375	Shared
intrinsic component of synaptic membrane (GO:0099240)	248	11	2.28	+	4.83	2.69e-05	0.00103	Shared
nuclear speck (GO:0016607)	345	15	3.17	+	4.73	1.16e-06	6.57e-05	Shared
cell cortex (GO:0005938)	307	13	2.82	+	4.61	8.03e-06	0.000348	Shared
axon (GO:0030424)	731	30	6.71	+	4.47	1.37e-11	2.54e-09	Shared
integral component of postsynaptic membrane (GO:0099055)	171	7	1.57	+	4.46	0.00125	0.0293	Shared
postsynapse (GO:0098794)	742	30	6.81	+	4.4	1.96e-11	3.32e-09	Shared
dendritic spine (GO:0043197)	201	8	1.85	+	4.33	0.000679	0.0182	Shared
neuron spine (GO:0044309)	206	8	1.89	+	4.23	0.000792	0.0204	Shared
intrinsic component of postsynaptic membrane (GO:0098936)	181	7	1.66	+	4.21	0.00171	0.0367	Shared
synaptic membrane (GO:0097060)	470	18	4.32	+	4.17	5.71e-07	3.52e-05	Shared
distal axon (GO:0150034)	378	14	3.47	+	4.03	1.54e-05	0.000627	Shared
synapse (GO:0045202)	1434	53	13.17	+	4.02	2.73e-18	2.77e-15	Shared
dendrite (GO:0030425)	741	27	6.8	+	3.97	1.95e-09	2.2e-07	Shared
dendritic tree (GO:0097447)	744	27	6.83	+	3.95	2.11e-09	2.26e-07	Shared
neuron projection (GO:0043005)	1552	53	14.25	+	3.72	7.27e-17	4.93e-14	Shared
neuronal cell body (GO:0043025)	729	24	6.69	+	3.59	1.04e-07	7.58e-06	Shared
somatodendritic compartment (GO:0036477)	1060	34	9.73	+	3.49	3.16e-10	4.29e-08	Shared
presynapse (GO:0098793)	592	19	5.44	+	3.49	3.45e-06	0.000167	Shared
cell junction (GO:0030054)	2080	66	19.1	+	3.46	1.24e-19	2.53e-16	Shared
cell body (GO:0044297)	824	26	7.57	+	3.44	6.62e-08	4.99e-06	Shared
anchoring junction (GO:0070161)	664	20	6.1	+	3.28	4.74e-06	0.000219	Shared
plasma membrane region (GO:0098590)	1299	37	11.93	+	3.1	1.15e-09	1.37e-07	Shared
microtubule (GO:0005874)	439	12	4.03	+	2.98	0.000917	0.023
nuclear body (GO:0016604)	739	20	6.79	+	2.95	2.15e-05	0.000859
plasma membrane bounded cell projection (GO:0120025)	2388	63	21.93	+	2.87	6.95e-15	2.83e-12
cell projection (GO:0042995)	2629	67	24.14	+	2.78	3.54e-15	1.8e-12
plasma membrane protein complex (GO:0098797)	597	15	5.48	+	2.74	0.000508	0.0142
perinuclear region of cytoplasm (GO:0048471)	696	17	6.39	+	2.66	0.000297	0.00889
polymeric cytoskeletal fiber (GO:0099513)	708	17	6.5	+	2.61	0.00036	0.0105
nuclear protein-containing complex (GO:0140513)	1285	30	11.8	+	2.54	3.13e-06	0.000155
cytoskeleton (GO:0005856)	2287	52	21	+	2.48	8.53e-10	1.08e-07
supramolecular fiber (GO:0099512)	938	21	8.61	+	2.44	0.000186	0.00584
supramolecular polymer (GO:0099081)	946	21	8.69	+	2.42	0.000327	0.00966
supramolecular complex (GO:0099080)	1283	24	11.78	+	2.04	0.00127	0.029
nucleoplasm (GO:0005654)	3628	65	33.32	+	1.95	5.72e-08	4.85e-06
microtubule cytoskeleton (GO:0015630)	1293	23	11.87	+	1.94	0.00245	0.0485
intracellular non-membrane-bounded organelle (GO:0043232)	4498	75	41.31	+	1.82	5.9e-08	4.8e-06
non-membrane-bounded organelle (GO:0043228)	4499	75	41.31	+	1.82	5.93e-08	4.64e-06
nuclear lumen (GO:0031981)	4082	66	37.49	+	1.76	1.79e-06	9.57e-05
vesicle (GO:0031982)	2229	35	20.47	+	1.71	0.00214	0.0435
plasma membrane (GO:0005886)	5640	86	51.79	+	1.66	2.48e-07	1.63e-05
cytosol (GO:0005829)	3885	58	35.68	+	1.63	0.000129	0.00424
cell periphery (GO:0071944)	6128	90	56.27	+	1.6	5.25e-07	3.34e-05
intracellular organelle lumen (GO:0070013)	4513	66	41.44	+	1.59	5.27e-05	0.00195
organelle lumen (GO:0043233)	4514	66	41.45	+	1.59	5.29e-05	0.00192
membrane-enclosed lumen (GO:0031974)	4514	66	41.45	+	1.59	5.29e-05	0.00189
nucleus (GO:0005634)	7222	98	66.32	+	1.48	5.33e-06	0.000241
protein-containing complex (GO:0032991)	5752	75	52.82	+	1.42	0.000695	0.0181
organelle (GO:0043226)	12959	163	119	+	1.37	7.5e-11	1.09e-08
cytoplasm (GO:0005737)	11498	143	105.59	+	1.35	1.2e-07	8.44e-06
intracellular organelle (GO:0043229)	12649	156	116.16	+	1.34	6.67e-09	6.79e-07
intracellular anatomical structure (GO:0005622)	14264	176	130.99	+	1.34	1.17e-12	2.97e-10
intracellular membrane-bounded organelle (GO:0043231)	11585	140	106.39	+	1.32	2.43e-06	0.000124
membrane-bounded organelle (GO:0043227)	12042	143	110.58	+	1.29	4.58e-06	0.000217
cellular anatomical entity (GO:0110165)	19140	190	175.76	+	1.08	0.00206	0.0427
intrinsic component of membrane (GO:0031224)	6127	36	56.26	-	0.64	0.00117	0.0276
integral component of membrane (GO:0016021)	5948	33	54.62	-	0.6	0.000431	0.0123
extracellular region (GO:0005576)	2875	11	26.4	-	0.42	0.000685	0.0181
extracellular space (GO:0005615)	2132	6	19.58	-	0.31	0.000434	0.0123

## Sheet: f SLP Hypo-proteins
GO cellular component complete	Mus musculus - REFLIST (21997)	upload_1 (53)	upload_1 (expected)	upload_1 (over/under)	upload_1 (fold Enrichment)	upload_1 (raw P-value)	upload_1 (FDR)	tag
postsynaptic intermediate filament cytoskeleton (GO:0099160)	4	2	0.01	+	> 100	8.77e-05	0.00541	Specific
intracellular canaliculus (GO:0046691)	5	2	0.01	+	> 100	0.000123	0.00675	Specific
F-actin capping protein complex (GO:0008290)	9	2	0.02	+	90.52	0.000319	0.0138	Specific
basal dendrite (GO:0097441)	10	2	0.02	+	81.47	0.000382	0.0156	Specific
neurofilament (GO:0005883)	12	2	0.03	+	67.89	0.000526	0.021	Specific
postsynaptic cytoskeleton (GO:0099571)	19	3	0.05	+	64.32	2.07e-05	0.00156	Specific
presynaptic cytosol (GO:0099523)	25	3	0.06	+	48.88	4.35e-05	0.00295	Specific
filopodium membrane (GO:0031527)	17	2	0.04	+	47.92	0.00098	0.0376	Specific
cytosolic region (GO:0099522)	43	3	0.11	+	28.42	0.000196	0.00971	Specific
myelin sheath (GO:0043209)	215	8	0.53	+	15.16	6.73e-08	1.24e-05	Specific
growth cone (GO:0030426)	200	7	0.49	+	14.26	7.07e-07	8e-05	Specific
perikaryon (GO:0043204)	143	5	0.35	+	14.24	3.09e-05	0.00224	Specific
Schaffer collateral - CA1 synapse (GO:0098685)	115	4	0.28	+	14.17	0.000207	0.01	Specific
site of polarized growth (GO:0030427)	207	7	0.51	+	13.78	8.84e-07	9.47e-05	Specific
postsynaptic membrane (GO:0045211)	329	5	0.81	+	6.19	0.00133	0.0476	Specific
plasma membrane bounded cell projection (GO:0120025)	2388	20	5.86	+	3.41	4.36e-07	5.91e-05	Specific
cell projection (GO:0042995)	2629	21	6.45	+	3.25	4.33e-07	6.78e-05	Specific
neurofibrillary tangle (GO:0097418)	5	2	0.01	+	> 100	0.000123	0.00693	Shared
neuron to neuron synapse (GO:0098984)	432	14	1.06	+	13.2	2.43e-12	4.95e-09	Shared
postsynaptic density (GO:0014069)	393	12	0.96	+	12.44	2.14e-10	8.72e-08	Shared
nuclear periphery (GO:0034399)	132	4	0.32	+	12.34	0.000345	0.0146	Shared
asymmetric synapse (GO:0032279)	401	12	0.98	+	12.19	2.68e-10	7.79e-08	Shared
postsynaptic specialization (GO:0099572)	434	12	1.07	+	11.26	6.43e-10	1.64e-07	Shared
intrinsic component of postsynaptic membrane (GO:0098936)	181	5	0.44	+	11.25	9.15e-05	0.00548	Shared
dendritic spine (GO:0043197)	201	5	0.49	+	10.13	0.000148	0.00771	Shared
presynaptic membrane (GO:0042734)	201	5	0.49	+	10.13	0.000148	0.00791	Shared
neuron spine (GO:0044309)	206	5	0.51	+	9.89	0.000165	0.00841	Shared
integral component of postsynaptic membrane (GO:0099055)	171	4	0.42	+	9.53	0.00089	0.0348	Shared
axon (GO:0030424)	731	16	1.79	+	8.92	1.63e-11	8.29e-09	Shared
distal axon (GO:0150034)	378	8	0.93	+	8.62	4.22e-06	0.000391	Shared
postsynapse (GO:0098794)	742	15	1.82	+	8.23	2.35e-10	7.98e-08	Shared
intrinsic component of synaptic membrane (GO:0099240)	248	5	0.61	+	8.21	0.000382	0.0159	Shared
synaptic membrane (GO:0097060)	470	9	1.15	+	7.8	2.23e-06	0.000216	Shared
nuclear speck (GO:0016607)	345	6	0.85	+	7.08	0.000211	0.01	Shared
cell cortex (GO:0005938)	307	5	0.75	+	6.63	0.000985	0.0371	Shared
glutamatergic synapse (GO:0098978)	518	8	1.27	+	6.29	3.94e-05	0.00277	Shared
neuronal cell body (GO:0043025)	729	11	1.79	+	6.15	1.45e-06	0.000147	Shared
synapse (GO:0045202)	1434	21	3.52	+	5.97	8.87e-12	6.01e-09	Shared
presynapse (GO:0098793)	592	8	1.45	+	5.5	9.9e-05	0.00576	Shared
cell body (GO:0044297)	824	11	2.02	+	5.44	4.64e-06	0.00041	Shared
somatodendritic compartment (GO:0036477)	1060	14	2.6	+	5.38	2.03e-07	3.44e-05	Shared
plasma membrane region (GO:0098590)	1299	17	3.19	+	5.33	7.98e-09	1.81e-06	Shared
dendrite (GO:0030425)	741	9	1.82	+	4.95	7.83e-05	0.00514	Shared
dendritic tree (GO:0097447)	744	9	1.83	+	4.93	8.07e-05	0.00513	Shared
cell junction (GO:0030054)	2080	25	5.11	+	4.9	2.94e-12	2.99e-09	Shared
neuron projection (GO:0043005)	1552	18	3.81	+	4.72	1.64e-08	3.34e-06	Shared
anchoring junction (GO:0070161)	664	7	1.63	+	4.29	0.0012	0.0443	Shared
cytoskeleton (GO:0005856)	2287	15	5.61	+	2.67	0.000303	0.0134
intracellular vesicle (GO:0097708)	2087	13	5.12	+	2.54	0.00136	0.0469
cytoplasmic vesicle (GO:0031410)	2083	13	5.11	+	2.54	0.00134	0.0469
non-membrane-bounded organelle (GO:0043228)	4499	23	11.04	+	2.08	0.000252	0.0114
intracellular non-membrane-bounded organelle (GO:0043232)	4498	23	11.04	+	2.08	0.000251	0.0116
nuclear lumen (GO:0031981)	4082	20	10.02	+	2	0.0013	0.0474
plasma membrane (GO:0005886)	5640	25	13.85	+	1.81	0.00146	0.0495
cytoplasm (GO:0005737)	11498	46	28.23	+	1.63	6.91e-07	8.28e-05
intracellular membrane-bounded organelle (GO:0043231)	11585	44	28.44	+	1.55	1.45e-05	0.00114
organelle (GO:0043226)	12959	49	31.81	+	1.54	4.34e-07	6.31e-05
membrane-bounded organelle (GO:0043227)	12042	45	29.56	+	1.52	1.36e-05	0.0011
intracellular organelle (GO:0043229)	12649	47	31.05	+	1.51	5.19e-06	0.00044
intracellular anatomical structure (GO:0005622)	14264	51	35.02	+	1.46	4.47e-07	5.69e-05

## Sheet: g PSADpa SIG proteins
GO cellular component complete	Mus musculus - REFLIST (21997)	upload_1 (83)	upload_1 (expected)	upload_1 (over/under)	upload_1 (fold Enrichment)	upload_1 (raw P-value)	upload_1 (FDR)
fibrinogen complex (GO:0005577)	6	5	0.02	+	> 100	3.01e-10	6.82e-08
blood microparticle (GO:0072562)	10	4	0.04	+	> 100	1.81e-07	3.34e-05
high-density lipoprotein particle (GO:0034364)	37	6	0.14	+	42.98	1.28e-08	2.61e-06
lipoprotein particle (GO:1990777)	46	8	0.17	+	46.09	2.55e-11	8.65e-09
plasma lipoprotein particle (GO:0034358)	46	8	0.17	+	46.09	2.55e-11	7.42e-09
serine-type peptidase complex (GO:1905286)	19	4	0.07	+	55.79	1.56e-06	0.000264
serine-type endopeptidase complex (GO:1905370)	19	4	0.07	+	55.79	1.56e-06	0.000244
protein-lipid complex (GO:0032994)	49	8	0.18	+	43.27	4.02e-11	1.02e-08
platelet alpha granule (GO:0031091)	21	4	0.08	+	50.48	2.21e-06	0.000321
collagen-containing extracellular matrix (GO:0062023)	396	22	1.49	+	14.72	1.73e-19	1.18e-16
extracellular matrix (GO:0031012)	527	23	1.99	+	11.57	3.79e-18	1.93e-15
external encapsulating structure (GO:0030312)	529	23	2	+	11.52	4.1e-18	1.67e-15
extracellular space (GO:0005615)	2132	52	8.04	+	6.46	8.8e-32	1.79e-28
extracellular region (GO:0005576)	2875	56	10.85	+	5.16	6.13e-30	6.24e-27
cell surface (GO:0009986)	1242	15	4.69	+	3.2	6.18e-05	0.00839
endoplasmic reticulum (GO:0005783)	1879	18	7.09	+	2.54	0.000199	0.0253
cell periphery (GO:0071944)	6128	39	23.12	+	1.69	0.000207	0.0248

## Sheet: h PDADpa SIG proteins
GO cellular component complete	Mus musculus - REFLIST (21997)	upload_1 (198)	upload_1 (expected)	upload_1 (over/under)	upload_1 (fold Enrichment)	upload_1 (raw P-value)	upload_1 (FDR)
fibrinogen complex (GO:0005577)	6	4	0.05	+	74.06	1.24e-06	0.000229
blood microparticle (GO:0072562)	10	4	0.09	+	44.44	5.73e-06	0.000973
high-density lipoprotein particle (GO:0034364)	37	9	0.33	+	27.02	2.47e-10	7.18e-08
lipoprotein particle (GO:1990777)	46	10	0.41	+	24.15	6.34e-11	4.3e-08
plasma lipoprotein particle (GO:0034358)	46	10	0.41	+	24.15	6.34e-11	3.22e-08
serine-type peptidase complex (GO:1905286)	19	4	0.17	+	23.39	4.76e-05	0.00692
serine-type endopeptidase complex (GO:1905370)	19	4	0.17	+	23.39	4.76e-05	0.00646
protein-lipid complex (GO:0032994)	49	10	0.44	+	22.67	1.09e-10	4.45e-08
platelet alpha granule (GO:0031091)	21	4	0.19	+	21.16	6.71e-05	0.00854
collagen-containing extracellular matrix (GO:0062023)	396	21	3.56	+	5.89	1.8e-10	6.11e-08
extracellular matrix (GO:0031012)	527	21	4.74	+	4.43	2.29e-08	5.84e-06
external encapsulating structure (GO:0030312)	529	21	4.76	+	4.41	2.44e-08	5.52e-06
extracellular space (GO:0005615)	2132	67	19.19	+	3.49	2.87e-20	5.83e-17
extrinsic component of external side of plasma membrane (GO:0031232)	9	3	0.08	+	37.03	0.000145	0.0155
chylomicron (GO:0042627)	12	3	0.11	+	27.77	0.000294	0.026
beta-catenin-TCF complex (GO:1990907)	13	3	0.12	+	25.64	0.000359	0.0305
triglyceride-rich plasma lipoprotein particle (GO:0034385)	29	4	0.26	+	15.32	0.000205	0.0209
very-low-density lipoprotein particle (GO:0034361)	29	4	0.26	+	15.32	0.000205	0.0199
extracellular region (GO:0005576)	2875	73	25.88	+	2.82	3.78e-17	3.85e-14
endoplasmic reticulum (GO:0005783)	1879	39	16.91	+	2.31	1.19e-06	0.000243
endomembrane system (GO:0012505)	4176	59	37.59	+	1.57	0.000254	0.0235
cytoplasm (GO:0005737)	11498	133	103.5	+	1.29	3.01e-05	0.00471
intracellular anatomical structure (GO:0005622)	14264	154	128.39	+	1.2	0.000123	0.0139
cellular anatomical entity (GO:0110165)	19140	189	172.28	+	1.1	0.000111	0.0132

## Sheet: i PDPSpa SIG proteins
GO cellular component complete	Mus musculus - REFLIST (21997)	upload_1 (27)	upload_1 (expected)	upload_1 (over/under)	upload_1 (fold Enrichment)	upload_1 (raw P-value)	upload_1 (FDR)

[truncated: 5 more sheets: j RP0PSpho Hyper-proteins, k RP4PSpho Hypo-proteins, l RP4PSpho Hyper-proteins, m RP0PSpho Hypo-proteins, n KEGG]
