# Supplementary material for: Sleep prevents brain phosphoproteome disruption to safeguard survival
Source: Cell Discov. 2025 Jun 24;11:58. doi: 10.1038/s41421-025-00809-w (PMC12187926; doi:10.1038/s41421-025-00809-w)
Supplement: Supplementary file 6 — Dataset 5 [file 41421_2025_809_MOESM6_ESM.xlsx]

## Sheet: Table descriptions
	Table Order	Data Table
	a	∆Ps analysis PSAD
	b	∆Ps analysis PDAD
	c	∆Ps analysis PDPS
	d	∆Ps analysis RP0PS
	e	∆Ps analysis RP4PS
	f	∆Ps analysis SD6S6
	g	∆Ps analysis SD6RS3
	h	∆Ps analysis SLPWT
	i	Summary of SNIPPs
	Description of data processing procedures
	1	The multiple unpaired t-test (p-value) analysis following the two-stage step-up False Discovery Rate (q-value) approach was used to determine statistical significance (q < 0.2) for each unique phosphopeptide.
	2	The mean value for each experiment condition was used to generate the "log2 (fold change)" value for each unique subject.
	3	The phospho-state change (∆Ps) value for each protein is calculated as the “sum of log2 (fold change) value” of all phosphopeptides with statistically significant changes (q < 0.2) from all protein isoforms encoded by the same gene.
	4	The total quantified phosphopetides number of SD6/RS3 group was used for the ∆Ps value normalization with other comparisons, normalized data are shown for each comparison.

## Sheet: a ∆Ps analysis PSAD
Gene	Number of quantified phosphopeptides (PS/AD)	ΔPs value (PS/AD)
Ank2	329	0
Srrm2	255	0
Map1b	236	0
Pclo	228	0
Map2	217	0
Bsn	196	0
Map1a	195	0
Nefh	182	0
Srcin1	144	0
Epb41l1	141	0
Sgip1	127	0
Rims1	116	0
Ank3	113	0
Pkp4	109	0
Syngap1	106	0
Mapt	106	0
Srrm1	94	0
Caskin1	93	0
Cep170b	90	0
Kcnq2	88	0
Sorbs2	85	0
Iqsec2	84	0
Clasp2	81	0
Rims2	80	0
Mbp	79	0
Iqsec1	78	0
Dclk1	76	0
Rtn4	75	0
Apc	72	0
Hcn2	71	0
Add2	71	0
Sptbn1	71	0
Cep170	70	0
Epb41l3	70	0
Syn1	70	0
Dlgap4	68	0
Ctnnd2	67	0
Sipa1l1	67	0
Dlgap1	67	0
Lrrc7	66	0
Ndrg2	66	0
Add1	64	0
Mical3	63	0
Camk2b	63	0
Prrc2a	63	0
Tnks1bp1	62	0
Clasp1	61	0
Scn2a	61	0
Ablim1	61	0
Akap12	60	0
Cracdl	59	0
Mast1	59	0
Shank1	59	0
Atp2b2	59	0
Madd	58	0
Cacna1e	57	0
Eif4b	57	0
Dmxl2	56	0
Camk2a	56	0
Arhgap21	55	0
Tjp2	55	0
Dpysl3	55	0
Nefm	55	0
Map4	55	0
Dlg2	54	0
Camsap3	54	0
Ablim2	53	0
Kiaa1109	52	0
Nav1	52	0
Aak1	52	0
Gja1	52	0
Sorbs1	52	0
Grin2b	52	0
Macf1	51	0
Dlgap2	50	0
Acin1	50	0
Prkcg	50	0
Oxr1	49	0
Prickle2	49	0
Camsap2	49	0
Camk2g	48	0
Thrap3	48	0
Cacna1a	48	0
Grin2a	48	0
Slc4a4	48	0
Stxbp5	47	0
Add3	47	0
C2cd2l	47	0
Agap2	46	0
Arhgap32	46	0
Map7d1	46	0
Dlg1	46	0
Dpysl2	46	0
Stxbp5l	46	0
Dlgap3	45	0
Gprin1	45	0
Atrx	45	0
Prrt3	44	0
Rapgef2	44	0
Shank3	44	0
Tanc2	44	0
Ncam1	44	0
Pde4b	44	0
Dlg4	43	0
Ttbk1	43	0
Fmn2	43	0
Palm	43	0
Sash1	43	0
Mark1	42	0
Mink1	42	0
Dmtn	42	0
Tns1	42	0
Crmp1	42	0
Cacna1b	42	0
Pitpnm2	41	0
Slc12a5	41	0
Sphkap	41	0
Gramd1b	41	0
Ppp1r9a	41	0
Top2b	41	0
Cic	41	0
Synpo	40	0
Begain	40	0
Marcks	40	0
Arhgap23	40	0
Skt	40	0
Afdn	40	0
Pacs1	39	0
Rap1gap2	39	0
Dst	39	0
Plekha6	39	0
Syne1	39	0
Unc80	39	0
Cacnb4	39	0
Arhgap39	38	0
Mark3	38	0
Shank2	38	0
Arfgap1	38	0
Tjp1	38	0
Phldb1	38	0
Ajm1	38	0
Arhgef2	38	0
Camk2d	38	0
Cbarp	37	0
Rtn3	37	0
Dmxl1	37	0
Sptan1	37	0
Sgsm1	37	0
Ncor2	37	0
Kif21a	37	0
C2cd5	37	0
Speg	37	0
Tsc2	37	0
Nhsl2	37	0
Gpr158	36	0
Psd3	36	0
Tnik	36	0
D430041D05Rik	36	0
Kif1a	36	0
Tp53bp1	36	0
Spire1	35	0
Plcb1	35	0
Brsk2	35	0
Ehbp1	35	0
Agap1	35	0
Mprip	35	0
Rasal2	35	0
Srgap3	34	0
Limch1	34	0
Zc3h13	34	0
Fry	34	0
Washc2	34	0
Irs2	34	0
Myo18a	34	0
Usp31	33	0
Brsk1	33	0
Adam22	33	0
Kcnh7	33	0
Syn2	33	0
Dagla	33	0
Vps13d	33	0
Trpm3	33	0
Git1	33	0
Syn3	32	0
Huwe1	32	0
Gphn	32	0
Erbin	32	0
Bin1	32	0
Herc1	32	0
Uhrf1bp1l	32	0
Shisa6	32	0
Tsc1	32	0
Reps2	32	0
Hivep2	31	0
Rap1gap	31	0
Atp1a3	31	0
Syt7	31	0
Fam169a	31	0
Ndrg1	31	0
Septin4	31	0
Fam171a2	31	0
Bclaf1	31	0
Frmd4a	31	0
Lmo7	31	0
Trio	31	0
Gap43	31	0
Akap6	30	0
Dnm1	30	0
Dock7	30	0
Plppr4	30	0
Specc1	30	0
Trp53bp1	30	0
Mapk8ip3	30	0
Tacc2	30	0
R3hdm1	30	0
Apba1	30	0
Scn1a	30	0
Jmy	30	0
Amer2	30	0
Nyap2	30	0
Grm5	29	0
Tiam1	29	0
Sptbn4	29	0
Kctd16	29	0
Epb41l2	29	0
Adgrl1	29	0
Pitpnm3	29	0
Ctnnd1	29	0
Nf1	29	0
Ccdc88a	29	0
Kcnb1	29	0
Hepacam	29	0
Samd14	29	0
Zdhhc5	29	0
Anks1b	28	0
Cnksr2	28	0
Rab11fip5	28	0
Snph	28	0
Pde4d	28	0
Pitpnm1	28	0
Prrt2	28	0
Unc13c	28	0
Wnk1	28	0
Relch	28	0
Epn2	28	0
Matr3	28	0
Nucks1	28	0
Bod1l	28	0
R3hdm2	28	0
Fam117b	28	0
Plec	28	0
Nop56	28	0
Arhgef11	28	0
Cnnm1	28	0
Dnajc6	28	0
Psd	28	0
Prkce	28	0
Sf3b1	27	0
Ube2o	27	0
Arhgap5	27	0
Nrcam	27	0
Reps1	27	0
Klc1	27	0
mKIAA0034	27	0
Tmpo	27	0
Arpp21	27	0
Fam131b	27	0
Bcas1	27	0
Glcci1	27	0
Pds5b	27	0
Rps6kc1	27	0
Map6	27	0
Nefl	27	0
Rimbp2	27	0
Itsn1	27	0
Klc2	27	0
Cadps	26	0
Ppfia3	26	0
Synj1	26	0
Hdgfl2	26	0
Larp1	26	0
Ahnak	26	0
Spen	26	0
Lmtk3	26	0
Ank1	26	0
Kcnma1	26	0
Pex5l	26	0
Ppfia2	26	0
Kidins220	26	0
Arhgef12	26	0
Slc4a10	26	0
Adcy9	26	0
Snap91	26	0
Carmil2	26	0
Pcdh1	26	0
Nedd4l	26	0
Lmna	25	0
Camkv	25	0
Ttc7b	25	0
Ccdc85a	25	0
Sparcl1	25	0
Chgb	25	0
Cacna1g	25	0
Ahi1	25	0
Arhgap20	25	0
Ina	25	0
Ablim3	25	0
Adgrl3	25	0
Amph	25	0
Htt	25	0
Scrib	25	0
Nbea	25	0
Mast3	25	0
Plekha5	25	0
Ralgapa1	25	0
Pcdh7	25	0
Tex2	25	0
2900026A02Rik	24	0
Camsap1	24	0
Pi4ka	24	0
Dclk2	24	0
Eif3b	24	0
Ndrg3	24	0
Map1s	24	0
Sltm	24	0
Basp1	24	0
Dbn1	24	0
Rtn1	24	0
Ubr4	24	0
Dab2ip	24	0
Garnl3	24	0
Srgap2	24	0
Unc79	24	0
Pde4a	24	0
Camkk2	24	0
Atp2b1	24	0
Btbd8	24	0
Arfgef2	24	0
Sptbn2	24	0
Mark2	23	0
Plch2	23	0
Grm1	23	0
Cacng8	23	0
Eif5b	23	0
Pcm1	23	0
Map6d1	23	0
Atp1a1	23	0
Trip12	23	0
Ap3d1	23	0
Dync1li2	23	0
Cacnb1	23	0
Ap2a1	23	0
Myo5a	23	0
Pacsin1	23	0
Pak5	23	0
Phf24	23	0
Hecw1	23	0
Dennd4a	23	0
Atg2b	23	0
Map7d2	23	0
Tcf20	23	0
Apc2	23	0
Fkbp15	22	0
Stim2	22	0
Phf2	22	0
Fbxo41	22	0
Mycbp2	22	0
Tanc1	22	0
Farp1	22	0
Arvcf	22	0
Frmpd3	22	0
Arfgef3	22	0
Gabbr2	22	0
Lyst	22	0
Mtss2	22	0
Sec16a	22	0
Cdc42ep4	22	0
Atxn2	22	0
Sh3kbp1	22	0
Ccdc177	22	0
Peak1	22	0
Mtcl1	22	0
Stim1	22	0
Baiap2	21	0
Ppp1r12a	21	0
Rabl6	21	0
Sptb	21	0
Vps13c	21	0
Iws1	21	0
Ermn	21	0
Slc9a3r1	21	0
Prune2	21	0
Tcof1	21	0
Pak1	21	0
Jph3	21	0
Smarcc2	21	0
Fam171a1	21	0
Nsmf	21	0
Clip1	21	0
Dact3	21	0
Dennd1a	21	0
Sik3	21	0
Slc9a1	21	0
Wnk2	21	0
Ncoa7	21	0
Gprasp1	21	0
Shisa7	21	0
Mast4	21	0
Kazn	21	0
Akap5	20	0
Mff	20	0
Smpd3	20	0
Asap1	20	0
Synm	20	0
Zc3h18	20	0
Zranb2	20	0
Psip1	20	0
Nfasc	20	0
Eif4g3	20	0
Braf	20	0
Tbc1d4	20	0
Ncl	20	0
Astn1	20	0
Osbp	20	0
Slc4a7	20	0
Slc20a2	20	0
Atxn2l	20	0
Zzef1	20	0
Dync1li1	20	0
Map9	20	0
Sipa1l3	20	0
Erc1	20	0
Wdr47	20	0
Ankrd34a	20	0
Tom1	20	0
Gnl1	20	0
Lmtk2	20	0
Elfn2	19	0
Ildr2	19	0
Kif1b	19	0
Rbm15	19	0
Prrc2c	19	0
Dock9	19	0
Ncor1	19	0
Arhgap35	19	0
Kctd12	19	0
Phf3	19	0
Ppm1h	19	0
Sqstm1	19	0
Evl	19	0
Clip2	19	0
D630045J12Rik	19	0
Inpp5f	19	0
Eps15l1	19	0
Mcf2l	19	0
Raph1	19	0
Rgs12	19	0
Arhgef7	19	0
Spag9	19	0
Stxbp1	19	0
Ryr2	19	0
Hecw2	19	0
Cracd	19	0
Cttn	19	0
Etl4	19	0
Mark4	18	0
Kcnc3	18	0
Mag	18	0
Trim2	18	0
Jph1	18	0
Ncoa5	18	0
Chd4	18	0
Lmnb2	18	0
Lrba	18	0
Tbc1d1	18	0
Kcnc1	18	0
Atp1a2	18	0
Slc24a2	18	0
Scaf1	18	0
Soga3	18	0
Uhrf1bp1	18	0
Nckipsd	18	0
Raly	18	0
Slc1a2	18	0
Sh3pxd2a	18	0
Wdr44	18	0
Tmcc2	18	0
Map3k10	18	0
Wdfy3	18	0
Gatad2b	18	0
Abl2	17	0
Rasgrf1	17	0
Rasgrf2	17	0
Slc7a14	17	0
Rbsn	17	0
Kcnd2	17	0
Cdk13	17	0
Hectd4	17	0
Eno1	17	0
Map4k4	17	0
Ccm2	17	0
Cdk14	17	0
Slk	17	0
Canx	17	0
Clmn	17	0
Crocc	17	0
Ilf3	17	0
Hmga1	17	0
Tra2a	17	0
Scn8a	17	0
Vps50	17	0
Champ1	17	0
Hrh1	17	0
Arhgap12	17	0
Kndc1	17	0
Bcas3	17	0
Pag1	17	0
Rb1cc1	17	0
Ralgapb	17	0
Cit	17	0
Gapvd1	17	0
ARHGAP33	17	0
Jcad	17	0
Dgkh	17	0
Dgki	17	0
Rims3	17	0
Myo9a	17	0
Gucy1a2	17	0
Arhgef17	17	0
Ppp1r12b	17	0
Cdkl5	16	0
Synrg	16	0
Baz1b	16	0
Myrip	16	0
Rprd2	16	0
Nos1	16	0
Unc13a	16	0
Slc12a2	16	0
Znf318	16	0
Ptprz1	16	0
Ppip5k1	16	0
5031439G07Rik	16	0
Pum1	16	0
Srpk2	16	0
Aqp4	16	0
Bcl11b	16	0
Ralbp1	16	0
Rsf1	16	0
Fgf1a	16	0
Hnrnpc	16	0
Itpr1	16	0
Sirt2	16	0
Ranbp3	16	0
Osbpl10	16	0
Shroom2	16	0
Prrc2b	16	0
Dlg3	16	0
Gigyf1	16	0
Epb41	16	0
Cspg5	16	0
Akt1s1	16	0
Arhgap31	16	0
Grip2	16	0
Gigyf2	16	0
Slc16a1	16	0
Gripap1	16	0
Gpsm1	16	0
Aatk	16	0
Acap2	16	0
Plppr3	16	0
Dock4	16	0
Slc6a17	16	0
Pikfyve	16	0
Rph3a	16	0
Inpp5j	16	0
Bcr	16	0
Fam126b	16	0
Sgta	16	0
Enah	16	0
Kcnb2	16	0
Pcdh9	16	0
Pdha1	15	0
Tbc1d10b	15	0
Mtss1	15	0
Zc3h4	15	0
Prkcb	15	0
Ctnna2	15	0
Syap1	15	0
Hk1	15	0
Atp8a1	15	0
Fryl	15	0
Irf2bpl	15	0
Ahdc1	15	0
Ranbp2	15	0
Nipbl	15	0
Afap1	15	0
Scaf11	15	0
Hnrnpa2b1	15	0
Abr	15	0
Pip5k1c	15	0
Zmynd8	15	0
Gprin2	15	0
Usp20	15	0
Brwd1	15	0
Prpf4b	15	0
Lrfn1	15	0
Rem2	15	0
Dennd4b	15	0
Dpysl5	15	0
Arfgef1	15	0
Cobll1	15	0
Cwc22	15	0
Numbl	15	0
Cgnl1	15	0
Trappc12	15	0
Kcnh2	15	0
Slc38a1	15	0
Sybu	15	0
Dtna	15	0
Gas2l1	15	0
Sipa1l2	15	0
Snrk	15	0
Serbp1	15	0
Slc12a6	15	0
Ppp1r2	15	0
Kif2a	15	0
Nhsl1	15	0
Hspa12a	15	0
Mtor	15	0
Otud7a	15	0
Sbf1	15	0
Ppfia4	15	0
Anks1	15	0
Ddhd1	15	0
Prkag2	15	0
Tom1l2	15	0
Abi2	15	0
Pde8b	15	0
Nav3	15	0
C2cd4c	14	0
Exoc1	14	0
Cacng5	14	0
Hdgfl3	14	0
Tbc1d5	14	0
Gtpbp1	14	0
Kcnq5	14	0
Rbm14	14	0
Bcl11a	14	0
Cpne6	14	0
Cap2	14	0
Safb	14	0
Pakap	14	0
Tbr1	14	0
Srsf10	14	0
Fam219a	14	0
Mapk8ip2	14	0
Q8C306	14	0
Als2	14	0
Ctr9	14	0
Gpatch8	14	0
Pard3	14	0
Hirip3	14	0
Scg2	14	0
Ppig	14	0
Cask	14	0
Nacad	14	0
Mecp2	14	0
L1cam	14	0
Rufy3	14	0
Grid2	14	0
Pnn	14	0
mKIAA0705	14	0
Mtfr1l	14	0
Nectin1	14	0
Retreg3	14	0
Ggt7	14	0
Esyt2	14	0
Eef1d	14	0
Rapgef1	14	0
Dmwd	14	0
Mon1a	14	0
Numa1	14	0
Prickle1	14	0
Svil	14	0
Cacnb3	14	0
Usp32	14	0
Htatsf1	14	0
Adcy5	14	0
Gpr162	14	0
Wdr7	14	0
Cadps2	14	0
Rusc2	14	0
Luzp1	14	0
Sos1	14	0
Lrfn2	14	0
Tpd52	14	0
Strn	14	0
Ankrd63	14	0
Vcpip1	14	0
Cdk17	14	0
Erc2	14	0
Myh10	14	0
Dock11	14	0
Abi1	13	0
Med1	13	0
Slc2a13	13	0
Zfp638	13	0
Carhsp1	13	0
Tubb2a	13	0
Hectd1	13	0
Stmn3	13	0
Vim	13	0
Ttbk2	13	0
Irf2bp2	13	0
Srgap1	13	0
Atp2b3	13	0
Srrm4	13	0
Cdk12	13	0
Syt6	13	0
Srsf4	13	0
Psen1	13	0
Smarca4	13	0
Nufip2	13	0
Tcf4	13	0
Fip1l1	13	0
Sv2a	13	0
Bud13	13	0
Inpp4a	13	0
Myo9b	13	0
Iqsec3	13	0
Svop	13	0
Igsf9b	13	0
Pdzd2	13	0
Trappc14	13	0
Mef2c	13	0
Adgrb3	13	0
Ccar2	13	0
Palmd	13	0
Rgs14	13	0
Ksr1	13	0
Rbbp6	13	0
Tmem94	13	0
Nfib	13	0
Snap25	13	0
Cobl	13	0
Bmpr2	13	0
Dido1	13	0
Camkk1	13	0
Atf2	13	0
Mia3	13	0
Rab11fip2	13	0
Hcn4	13	0
Arhgef28	13	0
Nsfl1c	13	0
Mtus2	13	0
Cdk16	13	0
Eif4g1	13	0
Irs1	13	0
Osbpl6	13	0
Fam171b	13	0
Tpd52l2	13	0
Pja1	13	0
Phactr2	13	0
Smcr8	13	0
Pdap1	13	0
Arfgap2	12	0
Ddx3x	12	0
Rock2	12	0
Arhgef33	12	0
Pdxdc1	12	0
Ptk2	12	0
Adgrb2	12	0
Hid1	12	0
Chga	12	0
Chd5	12	0
Mgrn1	12	0
Zc3hc1	12	0
Hsph1	12	0
Gab1	12	0
Cnp	12	0
Arhgap27	12	0
Dync1i1	12	0
Pum2	12	0
Kcna4	12	0
Plekhg3	12	0
Pdcd4	12	0
Ndrg4	12	0
Kcnip2	12	0
Fxyd7	12	0
Mobp	12	0
Srsf2	12	0
Hspa4l	12	0
Ppfia1	12	0
Alkbh5	12	0
Eif4enif1	12	0
Mtmr7	12	0
Trim46	12	0
Q3TVY3	12	0
Rsrc2	12	0
Mlf2	12	0
Pxn	12	0
Ppp1r12c	12	0
Pacs2	12	0
Opalin	12	0
Hnrnpul2	12	0
Cbx5	12	0
Atg9a	12	0
Srsf1	12	0
Tns2	12	0
Dnajc5	12	0
Mfap1a	12	0
Tasor	12	0
Dtd1	12	0
Chd3	12	0
Rabgap1	12	0
Ccsap	12	0
Ctnna1	12	0
Cacnb2	12	0
Spata2l	12	0
Slc9a6	12	0
Stx1a	12	0
Plekha7	12	0
Magi3	12	0
Cds2	12	0
Osbpl8	12	0
Marcksl1	12	0
Aff4	12	0
Ulk1	12	0
Abl1	12	0
Slc6a15	12	0
Map3k12	12	0
Pcnx3	12	0
Usp24	12	0
Mast2	12	0
Elfn1	12	0
Prag1	12	0
Depdc5	12	0
Hdgf	12	0
Nfic	12	0
Fsd1	12	0
Adgrb1	12	0
Dennd4c	12	0
Clint1	12	0
Ccny	12	0
Atp2b4	12	0
Gps1	12	0
Pitpnc1	12	0
Ppp2r5d	12	0
Ubap2l	12	0
Kif21b	12	0
Pcdh17	12	0
Gas7	12	0
Csnk1d	12	0
Vat1l	12	0
mKIAA0704	12	0
Phactr1	11	0
Plcl2	11	0
Kcnc2	11	0
Nisch	11	0
Elac2	11	0
Arid1a	11	0
Pkm	11	0
Rbm15b	11	0
Cul9	11	0
Adgrl2	11	0
Disp2	11	0
Srsf11	11	0
Uba1	11	0
Rnmt	11	0
Plcl1	11	0
Ccnl1	11	0
Q9CPS8	11	0
Otud7b	11	0
Miga2	11	0
Syt1	11	0
Tra2b	11	0
Slc6a5	11	0
Grid2ip	11	0
Carmil1	11	0
Epn3	11	0
Gpm6a	11	0
Atn1	11	0
Hsp90aa1	11	0
Jmjd1c	11	0
Bag6	11	0
Gfap	11	0
Lin7b	11	0
Raf1	11	0
Tmem163	11	0
Ptprn2	11	0
Rbm10	11	0
Nos1ap	11	0
Yap1	11	0
Hnrnpd	11	0
Synpo2	11	0
Slc25a4	11	0
Ppfibp1	11	0
Slain2	11	0
Ap3b2	11	0
Anln	11	0
Dip2b	11	0
Sec62	11	0
Pak6	11	0
Cdc42bpa	11	0
Polr2a	11	0
Gemin5	11	0
Kmt2a	11	0
Tacc1	11	0
Sh3bp4	11	0
Fgd1	11	0
Git2	11	0
Gpr153	11	0
Chrna4	11	0
Dennd1b	11	0
Mef2a	11	0
Gsk3a	11	0
Magi1	11	0
Ppp1r13b	11	0
Numb	11	0
Plcb4	11	0
Mctp1	11	0
Kalrn	11	0
Slc8a1	11	0
Slc4a8	11	0
Shc3	11	0
Cmtr1	11	0
Tppp	11	0
Jpt1	11	0
Septin5	11	0
Lysmd2	11	0
Ampd2	11	0
Syt17	11	0
Rab3gap1	11	0
Dbnl	10	0
Stk32c	10	0
Mpdz	10	0
Zfp609	10	0
Eml2	10	0
Ppp1r11	10	0
Trim28	10	0
Clasrp	10	0
Phkb	10	0
Crk	10	0
Snx17	10	0
Ywhaz	10	0
Prkcd	10	0
Rftn2	10	0
Bnip3	10	0
Bcl2l13	10	0
Slmap	10	0
Macrod2	10	0
Usp5	10	0
Cacna1d	10	0
Gbf1	10	0
Prcc	10	0
Thoc2	10	0
Eps15	10	0
Bcl9l	10	0
Lrrfip2	10	0
Sf3b2	10	0
Nsd2	10	0
Pgrmc1	10	0
Wdr20	10	0
Fgd6	10	0
Gapdh	10	0
Ckb	10	0
Mta3	10	0
Ppp6r2	10	0
Rab3gap2	10	0
Ahnak2	10	0
Tbc1d9b	10	0
Prox1	10	0
Hspa12b	10	0
Kcnn2	10	0
Slc20a1	10	0
Sec23ip	10	0
Niban1	10	0
Slc4a3	10	0
Bptf	10	0
Hsp90ab1	10	0
Prkca	10	0
Fxr2	10	0
Trappc8	10	0
Akt1	10	0
Tuba1a	10	0
Pdzd8	10	0
Prkd1	10	0
Bnip3l	10	0
Pbrm1	10	0
Srrt	10	0
Ppp1r7	10	0
Cdr2l	10	0
Rab3ip	10	0
Camk1d	10	0
Prkaa1	10	0
Mrtfb	10	0
Tenm1	10	0
Sugp2	10	0
Kcnh1	10	0
Ssh2	10	0
Kctd8	10	0
Prkar1b	10	0
Epn1	10	0
Jakmip2	10	0
Prr12	10	0
Phactr4	10	0
Gria2	10	0
Mb21d2	10	0
Ube4b	10	0
Cand1	10	0
Tbc1d22b	10	0
Aftph	10	0
Dennd5b	10	0
Zc3h11a	10	0
Ankrd34b	10	0
Son	10	0
Grip1	10	0
Kcna2	10	0
Kcnab2	10	0
Frmd8	10	0
Rgs3	10	0
Itpka	10	0
Ddhd2	10	0
Dkc1	10	0
Eepd1	10	0
Syt12	10	0
Rtkn	10	0
Pkp2	10	0
Usp47	10	0
Rabep1	10	0
Psd2	10	0
Hcn1	10	0
Trappc9	10	0
Arhgef26	10	0
Cacna1c	10	0
Agfg1	10	0
Dgkb	10	0
Fhip1b	10	0
Lzts1	10	0
8030462N17Rik	10	0
Trim3	9	0
Ccdc120	9	0
Ak5	9	0
Gng12	9	0
Cacng2	9	0
Vps13a	9	0
Pabir1	9	0
Septin8	9	0
Ptpn3	9	0
Dctn1	9	0
Kbtbd11	9	0
Ppp1r1a	9	0
Fnbp1	9	0
Ciapin1	9	0
Cavin1	9	0
Tln2	9	0
Acly	9	0
Zfpm1	9	0
Cpeb3	9	0
Syt2	9	0
Tnip1	9	0
Kcnip4	9	0
Stx1b	9	0
Ctnna3	9	0
Itprid2	9	0
Nsf	9	0
Rgs7	9	0
Camk4	9	0
Zswim8	9	0
Osbpl11	9	0
Dyrk1a	9	0
Bag3	9	0
Cfl1	9	0
Rab3c	9	0
Arhgef10	9	0
Cacng7	9	0
Cttnbp2	9	0
Rab11fip1	9	0
Fgfr3	9	0
Yes1	9	0
Ahsg	9	0
Ep400	9	0
Vdac1	9	0
Tyro3	9	0
Rere	9	0
Fcho2	9	0
Sfr1	9	0
Abca2	9	0
Homer3	9	0
Lmnb1	9	0
Setd1a	9	0
Xrn2	9	0
Dync1i2	9	0
Ythdc1	9	0
Hcn3	9	0
Mdm1	9	0
Pacsin3	9	0
Ralgapa2	9	0
Ndel1	9	0
Gtf2i	9	0
Llgl1	9	0
Spast	9	0
Lurap1	9	0
Vcp	9	0
Tmem25	9	0
Dtnb	9	0
Arhgap1	9	0
Wfs1	9	0
Clip3	9	0
Mlc1	9	0
Dock10	9	0
Nck1	9	0
Ccdc6	9	0
Prkg2	9	0
Ptpn12	9	0
Ppip5k2	9	0
Sec31a	9	0
Pak2	9	0
Q8BH50	9	0
Ddi2	9	0
U2surp	9	0
Akap11	9	0
Kcnt1	9	0
Dock3	9	0
Nrbp2	9	0
Specc1l	9	0
Pacsin2	9	0
Tmem200c	9	0
Akap13	9	0
Smarca2	9	0
Q8C3W1	9	0
Ksr2	9	0
Scn3a	9	0
Ankrd50	9	0
Ppp1r9b	9	0
Ppp2r5e	9	0
Retreg2	9	0
Dnm3	9	0
Polr2m	9	0
Kiaa1522	9	0
Ptpn5	9	0
Zdhhc8	9	0
Setd2	9	0
Dnajb2	9	0
Pcp2	9	0
Pcdh19	9	0
Tcea1	9	0
Golga3	9	0
Phactr3	9	0
Cables1	9	0
Rin1	9	0
Septin9	9	0
Wdr37	9	0
Gprin3	9	0
Bmp2k	9	0
Arid4b	9	0
Chrm3	9	0
Agap3	8	0
4833439L19Rik	8	0
Mtmr2	8	0
Prkar2a	8	0
Cacng4	8	0
Kmt2d	8	0
Nek1	8	0
Ncoa2	8	0
Arhgef6	8	0
Actc1	8	0
Micall1	8	0
Ddx20	8	0
Ociad1	8	0
Hcfc1	8	0
Gatad2a	8	0
Map7	8	0
Mylk	8	0
Nfx1	8	0
Tmem151a	8	0
Eno2	8	0
Il16	8	0
Nexn	8	0
Morc2a	8	0
Aldoa	8	0
Cdk11b	8	0
Gm7324	8	0
Larp4b	8	0
Trak1	8	0
Dnmt1	8	0
Suds3	8	0
Mapk4	8	0
Zfyve19	8	0
Sacs	8	0
Wdr11	8	0
Asph	8	0
Slc7a8	8	0
Hspa4	8	0
Hspa8	8	0
Cacng3	8	0
Ldb1	8	0
Lrfn4	8	0
Ckmt1	8	0
Nfix	8	0
Evi5l	8	0
Cend1	8	0
Glud1	8	0
Gnao1	8	0
Gpi	8	0
Grin2c	8	0
Myh11	8	0
Usp9x	8	0
Gys1	8	0
Cast	8	0
Ttc3	8	0
Dcaf10	8	0
Ankib1	8	0
Usp39	8	0
Mxra7	8	0
Hmbox1	8	0
Luc7l3	8	0
Fnbp4	8	0
Cnr1	8	0
Supt6h	8	0
Npdc1	8	0
Zrsr1	8	0
Hivep3	8	0
Reep1	8	0
Ankrd17	8	0
Tmem51	8	0
Foxk1	8	0
Kdm1a	8	0
Acaca	8	0
Lemd3	8	0
Pcyt1a	8	0
Eif5	8	0
Osbp2	8	0
Cdc42bpb	8	0
Pten	8	0
Kank3	8	0
Snx30	8	0
Tpi1	8	0
Fam13c	8	0
Rictor	8	0
Mtmr1	8	0
Hap1	8	0
Pcbp2	8	0
Pcnx1	8	0
5730455P16Rik	8	0
Tenm2	8	0
N4bp1	8	0
Smarcad1	8	0
Prkar1a	8	0
Gab2	8	0
Pde1b	8	0
Usp8	8	0
Strn4	8	0
Ppp1r1b	8	0
Ankrd34c	8	0
Caskin2	8	0
Rnf214	8	0
Cd2ap	8	0
Atg2a	8	0
Rell2	8	0
Septin7	8	0
Maged2	8	0
Rptor	8	0
Coro1a	8	0
Limk1	8	0
Klc4	8	0
Sirpa	8	0
Snx29	8	0
Snx16	8	0
Tecpr1	8	0
Prkaa2	8	0
Cacna1i	8	0
Usp15	8	0
Ppp6r1	8	0
Kcnk10	8	0
Ppp2r5b	8	0
Taok1	8	0
Mapre2	8	0
Eps8	8	0
Nmt2	8	0
Neo1	8	0
Lzts3	8	0
Cul4b	8	0
Mpp1	8	0
Usp6nl	8	0
Dlc1	8	0
Pde10a	8	0
Sh3rf1	8	0
Tsc22d4	8	0
Hnrnpa3	8	0
Ptpdc1	8	0
Wbp11	8	0
Lrrfip1	8	0
Srrm3	8	0
Tenm4	8	0
Efr3b	8	0
Reep2	8	0
Fhod3	8	0
Mef2d	8	0
Ubxn2b	8	0
Lysmd1	8	0
Kcnj6	8	0
Pank2	8	0
Exoc7	8	0
Arhgap26	8	0
Ppme1	8	0
Znf687	8	0
Dnajc2	8	0
Crebbp	8	0
Znf532	8	0
Arfgap3	7	0
Npepps	7	0
Zc3h14	7	0
Xpc	7	0
Scaper	7	0
Ric8a	7	0
Lemd2	7	0
Dop1b	7	0
Thy1	7	0
Glul	7	0
Sv2b	7	0
Cavin2	7	0
Mpp2	7	0
Rmdn3	7	0
Rbm6	7	0
Coil	7	0
Wipf2	7	0
Armc1	7	0
Tmem151b	7	0
Plekhg1	7	0
Eps8l2	7	0
Slc6a1	7	0
Irf2bp1	7	0
Kat7	7	0
Ptpn13	7	0
Dbr1	7	0
Snip1	7	0
Cdc42ep1	7	0
Sncb	7	0
Fam110b	7	0
Wdr59	7	0
Srsf6	7	0
Bcan	7	0
Fnbp1l	7	0
Ptdss2	7	0
Spry3	7	0
Baiap3	7	0
Nab2	7	0
Zmym3	7	0
Tpm1	7	0
Eml1	7	0
Kcnq3	7	0
Ubxn1	7	0
Clgn	7	0
Amot	7	0
mKIAA1720	7	0
Map4k2	7	0
Atxn1	7	0
Avl9	7	0
Pml	7	0
Wdr48	7	0
Mcoln1	7	0
Chrm1	7	0
Pcdh8	7	0
Tpr	7	0
Ccnyl1	7	0
Arid4a	7	0
Phrf1	7	0
Chd2	7	0
Cbx3	7	0
Chordc1	7	0
Ctdp1	7	0
Sub1	7	0
Cep41	7	0
Chchd6	7	0
Lsm11	7	0
Mdh1	7	0
S1pr1	7	0
Stub1	7	0
Xkr4	7	0
Penk	7	0
Fv1	7	0
Pde1c	7	0
Ddx21	7	0
Phc3	7	0
Bin2	7	0
Tp53bp2	7	0
Tor1aip1	7	0
Larp7	7	0
Clec2l	7	0
Bad	7	0
Usp10	7	0
Pex1	7	0
Gpr155	7	0
Ccser1	7	0
Zfyve16	7	0
Pdlim4	7	0
Dcp1a	7	0
C6EQH2	7	0
Slc6a11	7	0
Kcnj10	7	0
Ddx42	7	0
Mvb12b	7	0
Pebp1	7	0
Atcay	7	0
Prex1	7	0
Wapl	7	0
Nolc1	7	0
Leo1	7	0
Brd1	7	0
Kcnd3	7	0
Tox2	7	0
Gtf2f1	7	0
Macroh2a1	7	0
Prkar2b	7	0
Map2k1	7	0
Ywhag	7	0
Tmem200b	7	0
Nelfe	7	0
Pea15	7	0
Aifm3	7	0
Gabbr1	7	0
Trim66	7	0
Ulk2	7	0
Usp34	7	0
Rundc3a	7	0
Acap3	7	0
Pi4kb	7	0
Ppp3ca	7	0
Utp18	7	0
Pdlim5	7	0
Atat1	7	0
Nup153	7	0
Ppp6r3	7	0
Znf704	7	0
Kcnh5	7	0
Dcx	7	0
Amer3	7	0
Ncbp1	7	0
Bcar3	7	0
C2cd2	7	0
Tpd52l1	7	0
Mapk8ip1	7	0
Rnf20	7	0
Sema6d	7	0
Ncoa1	7	0
Plcg1	7	0
Cacna1h	7	0
Trim9	7	0
Cap1	7	0
Uri1	7	0
Strn3	7	0
Slc6a7	7	0
Zfand2b	7	0
Pkn2	7	0
Adra1b	7	0
Slc8a3	7	0
Csnk1g3	7	0
Dennd5a	7	0
Tnrc6b	7	0
Fam163b	7	0
Map4k5	7	0
Sytl5	7	0
Rai1	7	0
Ctps1	7	0
Ptk2b	7	0
Ttc1	7	0
Acsbg1	7	0
Atg16l1	7	0
Gabra6	7	0
Ralgps2	7	0
Dgkz	7	0
Sik2	7	0
Pja2	7	0
TIAM2	7	0
Tmcc1	7	0
Phyhipl	7	0
Cyld	7	0
Ripor1	7	0
Snca	7	0
Robo2	7	0
Map2k4	7	0
Epb41l4b	7	0
Gsk3b	7	0
Hdac4	7	0
Dop1a	7	0
Fam234b	7	0
Abcc8	7	0
Eif3a	7	0
6430548M08Rik	7	0
Znf365	7	0
Zeb2	7	0
Zcchc8	7	0
Minar1	7	0
Tcf12	7	0
Ca2	7	0
Rab3b	7	0
Katnb1	7	0
Prkd3	7	0
Cblb	7	0
Rangap1	7	0
Kank1	6	0
Stmn1	6	0
Rbm12b2	6	0
Edc4	6	0
Hnrnpk	6	0
Acss2	6	0
Tbc1d23	6	0
Rhbdf1	6	0
Q3TL53	6	0
Shroom1	6	0
Skiv2l	6	0
Syt11	6	0
Eif3c	6	0
Hp1bp3	6	0
Ywhae	6	0
Vdac2	6	0
Mpp3	6	0
Rab3a	6	0
Stk39	6	0
Napa	6	0
Wasf3	6	0
Ppp1r3d	6	0
Adcy8	6	0
Nr3c2	6	0
Rbm5	6	0
Cdc42ep2	6	0
Gm7694	6	0
Ckap5	6	0
Chchd3	6	0
Adcyap1r1	6	0
Pgm2l1	6	0
Prkab2	6	0
Mllt6	6	0
Ccdc136	6	0
Eef2	6	0
Ptpra	6	0
G3bp2	6	0
Trpc3	6	0
Zfpm2	6	0
Rcsd1	6	0
Ankhd1	6	0
Gnas	6	0
Nup35	6	0
Clcc1	6	0
Phlpp2	6	0
Ctnnb1	6	0
Nsd3	6	0
Lima1	6	0
Fsd1l	6	0
Slc23a2	6	0
Anapc4	6	0
Parg	6	0
Bcl9	6	0
Gabra3	6	0
Ncam2	6	0
Fam53c	6	0
Mfap3l	6	0
Ythdc2	6	0
Daam2	6	0
Aldoc	6	0
Pde2a	6	0
Ppm1e	6	0
Pura	6	0
Syp	6	0
Ubc	6	0
Vps4a	6	0
Wwc2	6	0
Prkra	6	0
Tut7	6	0
Nuak1	6	0
Syt10	6	0
Prpf40a	6	0
Necab1	6	0
Fermt2	6	0
Itpkb	6	0
Tmem63c	6	0
Arhgap17	6	0
Tle3	6	0
Srek1ip1	6	0
Pard3b	6	0
Thoc5	6	0
Creg2	6	0
Arglu1	6	0
Trmt9b	6	0
Atf7ip	6	0
Vcl	6	0
Cxnp1	6	0
Sfswap	6	0
Crkl	6	0
Slc43a2	6	0
Hdac5	6	0
Spata13	6	0
Snx25	6	0
Slc2a3	6	0
Celsr2	6	0
Rbl2	6	0
Hrh3	6	0
Agtpbp1	6	0
Pard6a	6	0
Shf	6	0
Appl1	6	0
Kif13b	6	0
Sema4d	6	0
Nyap1	6	0
Akap1	6	0
Znrf2	6	0
Znf521	6	0
Rasip1	6	0
Tph2	6	0
Akap8	6	0
Nol8	6	0
Gak	6	0
Cav2	6	0
Ptges3	6	0
Smarcc1	6	0
Dpysl4	6	0
Stx7	6	0
Triobp	6	0
Lrrc47	6	0
Cc2d1b	6	0
Actb	6	0
Wrnip1	6	0
Ttyh3	6	0
Elmo1	6	0
Ripk2	6	0
Dcaf6	6	0
Coro7	6	0
Tamalin	6	0
Picalm	6	0
Kcnt2	6	0
Stmn2	6	0
Ralgps1	6	0
Bsdc1	6	0
Mcrs1	6	0
Prpf38a	6	0
Hnrnpa1	6	0
Abcc4	6	0
Tmem132c	6	0
Nlgn2	6	0
Usp54	6	0
Prr5	6	0
Rasgrp2	6	0
Rif1	6	0
Smg6	6	0
Sanbr	6	0
Htr2a	6	0
Cbl	6	0
Ddx41	6	0
Efhd2	6	0
Ano8	6	0
Mybbp1a	6	0
Eef2k	6	0
Pik3r4	6	0
Strip1	6	0
Ccser2	6	0
Gpm6b	6	0
Rftn1	6	0
Smg8	6	0
Nsrp1	6	0
Tgfbrap1	6	0
Myh9	6	0
Lrrc8a	6	0
Rabgef1	6	0
Scamp1	6	0
Pip5k1b	6	0
Cfdp1	6	0
Cnst	6	0
Gramd3	6	0
Map3k7	6	0
B630019K06Rik	6	0
Rasa3	6	0
Anapc1	6	0
Pals1	6	0
Sdk2	6	0
Camk1	6	0
Dcaf5	6	0
Hdac6	6	0
Mbd3	6	0
Fam114a2	6	0
Pdzrn3	6	0
Kcnj1	6	0
Ensa	6	0
Akap10	6	0
Vipas39	6	0
Csnk1e	6	0
Wasl	6	0
Exoc2	6	0
Phka1	6	0
Slc39a3	6	0
Chl1	6	0
Rnf157	6	0
Q3TY51	6	0
Mphosph10	6	0
Cep97	6	0
Slc12a4	6	0
Lpin2	6	0
Gnal	6	0
Palm3	6	0
Exph5	6	0
Slc9a3r2	6	0
Snx15	6	0
Kif5c	6	0
Tgoln1	6	0
Nr3c1	6	0
Dlg5	6	0
Ccdc28a	6	0
Lyn	6	0
Slc32a1	5	0
Rplp2	5	0
Rap1gds1	5	0
Cys1	5	0
Ddn	5	0
Ckap4	5	0
Gng3	5	0
Arhgef4	5	0
Pals2	5	0
Satb2	5	0
Atp6v1a	5	0
Npm1	5	0
Pgm1	5	0
Fyb	5	0
Csnk1a1	5	0
Syt9	5	0
Mta1	5	0
Mapre3	5	0
Adra2a	5	0
Snx1	5	0
Elavl2	5	0
Radil	5	0
Tuba4a	5	0
Axin1	5	0
Septin11	5	0
Scrn1	5	0
Auts2	5	0
Kcna5	5	0
Pak4	5	0
Soga1	5	0
Tsc22d1	5	0
Map3k5	5	0
Ocln	5	0
Phf14	5	0
Szrd1	5	0
Jakmip3	5	0
Esam	5	0
Ssh1	5	0
Dmd	5	0
Psmd1	5	0
Lamtor1	5	0
Dctn2	5	0
Nfat5	5	0
Rpgr	5	0
Drp2	5	0
Tab3	5	0
Eif3g	5	0
Ddx23	5	0
Ppp1r10	5	0
Scg3	5	0
Lrch2	5	0
Setd1b	5	0
Cpeb4	5	0
Prkcq	5	0
Rgcc	5	0
Tbc1d22a	5	0
Pias1	5	0
Apbb2	5	0
Tmem132e	5	0
Otud4	5	0
Smim13	5	0
Arhgap6	5	0
Cstf2	5	0
Pphln1	5	0
Ybx1	5	0
Brd2	5	0
Dek	5	0
Zfp148	5	0
Stx17	5	0
Pld1	5	0
Kank4	5	0
Zbtb18	5	0
Tns3	5	0
Ptpn21	5	0
Pde8a	5	0
Brd9	5	0
Dzank1	5	0
Brd3	5	0
Arap1	5	0
Lsm14a	5	0
Blvra	5	0
Cux1	5	0
Setd3	5	0
Atp8a2	5	0
Usp7	5	0
Ddx46	5	0
Obi1	5	0
Pdpk1	5	0
Ptbp2	5	0
Pgam1	5	0
Phf8	5	0
Tbc1d10a	5	0
Trappc10	5	0
Frmd5	5	0
Rnps1	5	0
Clcn2	5	0
Atp6v1b2	5	0
Ccdc92	5	0
Golga4	5	0
Mdh2	5	0
Purg	5	0
Tmem132b	5	0
Twf1	5	0
Tln1	5	0
Pgrmc2	5	0
Srsf7	5	0
Apex1	5	0
Arrb1	5	0
Brd8	5	0
Lrrc8b	5	0
Stt3b	5	0
Pde3a	5	0
Hdac9	5	0
Ei24	5	0
Sh2b2	5	0
Nsd1	5	0
Pbxip1	5	0
Snx19	5	0
Ankrd55	5	0
Frs2	5	0
Ptprn	5	0
Ldlrap1	5	0
Zfp185	5	0
Sympk	5	0
Map3k1	5	0
Lap3	5	0
Rnf34	5	0
Zfp106	5	0
Ppp1r18	5	0
Mdc1	5	0
Ogfrl1	5	0
Emsy	5	0
Kctd1	5	0
Zbtb22	5	0
Kctd3	5	0
Ehbp1l1	5	0
Fam102a	5	0
Rffl	5	0
Tusc2	5	0
Rubcn	5	0
Efr3a	5	0
Myt1l	5	0
Cntnap2	5	0
Chat	5	0
Th	5	0
Ubr5	5	0
Ppp1r3g	5	0
Panx2	5	0
Dync1h1	5	0
Sowahb	5	0
Ptpn11	5	0
Gria1	5	0
Ppp1r14a	5	0
Pfkm	5	0
Srpk1	5	0
Vps53	5	0
Tomm70	5	0
Armcx3	5	0
Daam1	5	0
Map3k9	5	0
Snx24	5	0
Sbno1	5	0
Sarm1	5	0
Dcaf8	5	0
Fam104a	5	0
Bckdha	5	0
Tox4	5	0
Sphk2	5	0
Esf1	5	0
Pcf11	5	0
Slx4	5	0
Brpf1	5	0
Ube3a	5	0
Pdcl	5	0
Abcf1	5	0
Iscu	5	0
Slc6a9	5	0
Borcs6	5	0
Pnck	5	0
Tmem121b	5	0
Lrrtm4	5	0
Slc5a7	5	0
Rexo1	5	0
Ubr3	5	0
Otud5	5	0
Plppr2	5	0
Nalcn	5	0
Sgsm2	5	0
Fmnl1	5	0
Mon2	5	0
Cert1	5	0
Clip4	5	0
Dis3l2	5	0
Rfc1	5	0
Sh2b1	5	0
Trpv2	5	0
Nup133	5	0
Dzip3	5	0
Sstr1	5	0
Slc7a6os	5	0
Tmcc3	5	0
Kdm2a	5	0
Reep3	5	0
Sh2d3c	5	0
Fmnl2	5	0
Gm13889	5	0
Mtdh	5	0
Strip2	5	0
Kcnab1	5	0
Dhx16	5	0
Ngef	5	0
Septin6	5	0
Cdv3	5	0
Lipe	5	0
Kif5b	5	0
Foxo3	5	0
Sema6b	5	0
Stx16	5	0
Kcnj16	5	0
Khdrbs1	5	0
Aldh1l1	5	0
Tprg1l	5	0
Gba2	5	0
Pi4k2a	5	0
Samd4b	5	0
Nudc	5	0
Dnm1l	5	0
Ufl1	5	0
Smap	5	0
Itsn2	5	0
Pde11a	5	0
Rps6ka1	5	0
Habp4	5	0
Arpp19	5	0
Prr36	5	0
Arhgef1	5	0
Ubxn6	5	0
Tmem266	5	0
Ubxn7	5	0
Fbxo42	5	0
Slc25a46	5	0
Grin1	5	0
Rps6ka2	5	0
Arhgdia	5	0
Tbc1d15	5	0
Swi5	5	0
Uvrag	5	0
Map4k3	5	0
Arhgap44	5	0
Apba2	5	0
Ipcef1	5	0
Sytl2	5	0
Sgsm3	5	0
Q9D1K7	5	0
Rbm17	5	0
Rab12	5	0
Fnip1	5	0
Sugp1	5	0
Wipf3	5	0
Stk38l	5	0
Caln1	5	0
Tnk2	5	0
Prpf31	5	0
Erf	5	0
Astn2	5	0
Rps6kb1	5	0
Nes	5	0
Kdm5a	5	0
Sox6	5	0
Cep131	5	0
Foxj2	5	0
Usp29	5	0
Scaf4	5	0
Flcn	5	0
Atp6v0d1	5	0
Patj	5	0
Zbtb11	5	0
Mdn1	5	0
Top1	5	0
Rai14	5	0
Adra2c	5	0
Epb41l4a	5	0
Vwa5b1	5	0
Cttnbp2nl	5	0
Chd9	5	0
Dnaja4	5	0
Zhx1	5	0
Lrrk2	5	0
Lbr	5	0
Dhx29	5	0
Rilpl1	5	0
[truncated: 2,738 more rows]

## Sheet: b ∆Ps analysis PDAD
Gene	Number of quantified phosphopeptides (PD/AD)	ΔPs value (PD/AD)
Ank2	329	-6.18842
Srrm2	255	-26.454
Map1b	236	1.07946
Pclo	228	14.5857
Map2	217	13.1892
Bsn	196	13.2909
Map1a	195	-3.44557
Nefh	182	-4.59788
Srcin1	144	-9.96758
Epb41l1	141	6.8177
Sgip1	127	-5.63164
Rims1	116	-3.65515
Ank3	113	-10.5448
Pkp4	109	-0.765178
Syngap1	106	22.6507
Mapt	106	-6.86451
Srrm1	94	-7.20056
Caskin1	93	12.6674
Cep170b	90	9.27961
Kcnq2	88	5.95674
Sorbs2	85	-7.94631
Iqsec2	84	6.12427
Clasp2	81	1.83934
Rims2	80	1.34456
Mbp	79	6.67253
Iqsec1	78	2.41736
Dclk1	76	6.05781
Rtn4	75	0.218555
Apc	72	-0.553009
Sptbn1	71	-1.77619
Hcn2	71	-2.92586
Add2	71	-5.29448
Epb41l3	70	7.61898
Syn1	70	6.26804
Cep170	70	1.68319
Dlgap4	68	5.27813
Dlgap1	67	6.71046
Sipa1l1	67	5.10455
Ctnnd2	67	-0.310877
Lrrc7	66	7.76225
Ndrg2	66	-2.04531
Add1	64	-2.53935
Camk2b	63	1.57493
Mical3	63	-2.36913
Prrc2a	63	-10.5963
Tnks1bp1	62	-0.561926
Ablim1	61	3.60947
Clasp1	61	3.0963
Scn2a	61	-4.05421
Akap12	60	-6.84893
Shank1	59	12.8049
Cracdl	59	6.57202
Mast1	59	6.3179
Atp2b2	59	-4.85636
Madd	58	1.82869
Eif4b	57	5.26512
Cacna1e	57	1.93888
Camk2a	56	1.83576
Dmxl2	56	-1.71573
Map4	55	8.94702
Nefm	55	2.34293
Dpysl3	55	-0.17083
Tjp2	55	-3.32589
Arhgap21	55	-4.06136
Dlg2	54	0.635084
Camsap3	54	0.120219
Ablim2	53	2.1037
Aak1	52	17.4575
Gja1	52	0.393401
Grin2b	52	-0.102242
Sorbs1	52	-0.273521
Kiaa1109	52	-0.618057
Nav1	52	-2.38925
Macf1	51	-1.36296
Dlgap2	50	0.167583
Prkcg	50	-6.27147
Acin1	50	-8.97292
Prickle2	49	2.30285
Oxr1	49	1.19294
Camsap2	49	-0.213892
Thrap3	48	1.06336
Slc4a4	48	-0.347333
Camk2g	48	-1.30403
Grin2a	48	-3.29739
Cacna1a	48	-3.61834
Add3	47	-2.12293
C2cd2l	47	-2.13483
Stxbp5	47	-2.33973
Agap2	46	11.0472
Map7d1	46	3.13352
Dpysl2	46	2.51754
Dlg1	46	1.48942
Arhgap32	46	0.208065
Stxbp5l	46	-2.88321
Gprin1	45	3.74492
Dlgap3	45	-0.559322
Atrx	45	-1.64017
Shank3	44	13.8774
Rapgef2	44	4.95577
Pde4b	44	1.72221
Tanc2	44	-0.108315
Prrt3	44	-1.39995
Ncam1	44	-6.48836
Fmn2	43	2.30238
Ttbk1	43	0.0449627
Palm	43	-0.241603
Dlg4	43	-2.13355
Sash1	43	-19.8701
Mark1	42	3.33112
Crmp1	42	2.02063
Mink1	42	-0.498396
Cacna1b	42	-0.951161
Tns1	42	-1.59629
Dmtn	42	-3.19137
Sphkap	41	1.21164
Slc12a5	41	1.06795
Ppp1r9a	41	0.0393113
Pitpnm2	41	-0.267359
Gramd1b	41	-1.22953
Top2b	41	-3.3855
Cic	41	-5.1485
Skt	40	1.59745
Marcks	40	0.378222
Begain	40	-0.629831
Afdn	40	-0.731897
Arhgap23	40	-2.10627
Synpo	40	-3.16053
Pacs1	39	6.33635
Syne1	39	4.13434
Rap1gap2	39	0.697085
Unc80	39	-0.66989
Cacnb4	39	-1.43211
Dst	39	-1.79884
Plekha6	39	-4.22351
Arhgef2	38	9.21375
Arhgap39	38	7.90829
Arfgap1	38	4.69278
Shank2	38	4.15793
Mark3	38	3.05224
Ajm1	38	0.484602
Camk2d	38	-3.76765
Tjp1	38	-5.02343
Phldb1	38	-7.11585
Nhsl2	37	7.92413
Tsc2	37	4.49287
Cbarp	37	2.15287
Speg	37	1.56081
Sgsm1	37	-0.470866
Dmxl1	37	-0.471377
C2cd5	37	-0.90656
Sptan1	37	-3.00854
Kif21a	37	-3.59172
Ncor2	37	-5.5687
Rtn3	37	-6.24014
Tnik	36	9.3472
Psd3	36	2.62719
Kif1a	36	-0.087151
Tp53bp1	36	-0.617884
D430041D05Rik	36	-2.72124
Gpr158	36	-6.89501
Rasal2	35	2.47546
Plcb1	35	1.62201
Agap1	35	-0.142432
Brsk2	35	-0.260721
Mprip	35	-0.402369
Spire1	35	-2.04949
Ehbp1	35	-3.68088
Irs2	34	3.99308
Srgap3	34	1.31143
Fry	34	1.01613
Myo18a	34	0.327248
Washc2	34	0.322648
Zc3h13	34	-4.92924
Limch1	34	-6.73209
Syn2	33	4.10888
Git1	33	2.80592
Brsk1	33	2.48134
Usp31	33	1.90597
Trpm3	33	1.67151
Dagla	33	0.03648
Vps13d	33	-0.105082
Adam22	33	-1.00262
Kcnh7	33	-4.72872
Shisa6	32	3.8384
Bin1	32	1.61396
Uhrf1bp1l	32	1.51657
Herc1	32	0.854866
Syn3	32	0.210305
Gphn	32	-0.154169
Huwe1	32	-0.733347
Tsc1	32	-1.25301
Reps2	32	-2.05577
Erbin	32	-5.93129
Ndrg1	31	12.0669
Rap1gap	31	9.21933
Hivep2	31	3.85232
Lmo7	31	2.61507
Gap43	31	1.20938
Septin4	31	0.647374
Fam171a2	31	-0.018345
Trio	31	-0.501897
Frmd4a	31	-0.514499
Atp1a3	31	-1.33761
Fam169a	31	-2.43247
Bclaf1	31	-2.99393
Syt7	31	-3.71842
Dnm1	30	7.16194
Specc1	30	2.42504
Plppr4	30	0.981611
Nyap2	30	-0.771624
Tacc2	30	-0.779524
Amer2	30	-1.02128
Apba1	30	-1.30376
Trp53bp1	30	-1.30851
Mapk8ip3	30	-1.31568
Akap6	30	-1.58709
Scn1a	30	-2.17754
R3hdm1	30	-2.51043
Dock7	30	-3.27328
Jmy	30	-4.76488
Adgrl1	29	4.50823
Ctnnd1	29	2.66202
Hepacam	29	1.70148
Zdhhc5	29	1.40236
Grm5	29	0.581503
Samd14	29	0.381939
Nf1	29	0.378402
Ccdc88a	29	0.342993
Kctd16	29	0.309614
Kcnb1	29	0.231345
Tiam1	29	-1.79874
Pitpnm3	29	-3.12795
Epb41l2	29	-3.30385
Sptbn4	29	-3.55787
Snph	28	4.70645
Fam117b	28	1.56388
Anks1b	28	1.50854
Pde4d	28	1.11712
Unc13c	28	0.809817
Prkce	28	0.786064
Rab11fip5	28	0.177229
Nucks1	28	0.16283
Psd	28	-0.0710524
Prrt2	28	-0.155736
Plec	28	-0.2536
Arhgef11	28	-0.414701
Cnksr2	28	-0.613226
Dnajc6	28	-0.679143
Nop56	28	-0.760152
Relch	28	-0.873069
Pitpnm1	28	-1.21941
Matr3	28	-1.41395
Epn2	28	-1.41724
Bod1l	28	-1.46411
Wnk1	28	-1.83601
Cnnm1	28	-3.1052
R3hdm2	28	-3.61396
Nefl	27	6.03246
Bcas1	27	1.94188
Map6	27	1.54029
mKIAA0034	27	0.0223771
Rps6kc1	27	-0.0760105
Klc2	27	-0.275866
Rimbp2	27	-0.382726
Itsn1	27	-0.503414
Klc1	27	-1.26574
Pds5b	27	-1.73696
Reps1	27	-1.84042
Glcci1	27	-2.24946
Nrcam	27	-2.33811
Tmpo	27	-2.34439
Arhgap5	27	-2.35576
Arpp21	27	-2.3631
Ube2o	27	-2.46898
Fam131b	27	-4.29778
Sf3b1	27	-11.2697
Slc4a10	26	4.82934
Carmil2	26	3.20032
Kcnma1	26	2.62697
Cadps	26	2.43291
Synj1	26	1.08604
Pcdh1	26	0.946431
Kidins220	26	0.828675
Adcy9	26	0.804664
Hdgfl2	26	0.707317
Ank1	26	0.687044
Larp1	26	0.457184
Lmtk3	26	0
Nedd4l	26	-0.113572
Snap91	26	-0.317423
Ahnak	26	-0.325682
Ppfia3	26	-0.416042
Pex5l	26	-0.428066
Ppfia2	26	-1.6418
Arhgef12	26	-2.07453
Spen	26	-6.22322
Ablim3	25	2.26784
Ina	25	2.21232
Scrib	25	1.77707
Camkv	25	1.50119
Adgrl3	25	1.3257
Cacna1g	25	1.09719
Htt	25	0.979752
Ccdc85a	25	0.725784
Mast3	25	0.437121
Plekha5	25	0.0505753
Chgb	25	0
Nbea	25	-0.658138
Pcdh7	25	-1.1053
Ralgapa1	25	-1.18497
Ahi1	25	-1.4238
Arhgap20	25	-1.61955
Tex2	25	-1.86255
Ttc7b	25	-2.9565
Lmna	25	-3.69314
Amph	25	-5.26769
Sparcl1	25	-5.96189
Sltm	24	4.61623
Sptbn2	24	4.33017
Pi4ka	24	3.94568
Dab2ip	24	3.78362
Dclk2	24	3.44568
Camkk2	24	3.22371
2900026A02Rik	24	2.51061
Btbd8	24	1.99799
Pde4a	24	1.43199
Srgap2	24	-0.445016
Atp2b1	24	-0.667108
Camsap1	24	-0.733761
Ubr4	24	-0.832567
Unc79	24	-0.918895
Dbn1	24	-0.94115
Eif3b	24	-1.12187
Basp1	24	-1.24461
Rtn1	24	-1.34131
Garnl3	24	-1.35718
Ndrg3	24	-1.42625
Arfgef2	24	-1.43307
Map1s	24	-3.3438
Map7d2	23	4.58804
Grm1	23	4.43834
Phf24	23	2.02422
Mark2	23	1.49943
Ap2a1	23	1.36628
Ap3d1	23	0.558386
Myo5a	23	0.558219
Pacsin1	23	0.450361
Cacnb1	23	0.374175
Cacng8	23	0.269154
Plch2	23	0.238238
Map6d1	23	0
Dennd4a	23	0
Atg2b	23	-0.2021
Eif5b	23	-0.502546
Atp1a1	23	-0.680909
Hecw1	23	-1.19206
Pcm1	23	-1.77725
Trip12	23	-1.80703
Tcf20	23	-1.82845
Pak5	23	-2.08959
Dync1li2	23	-2.2722
Apc2	23	-3.18659
Ccdc177	22	6.9209
Tanc1	22	4.92005
Cdc42ep4	22	4.12292
Gabbr2	22	3.72678
Farp1	22	2.89238
Peak1	22	2.43272
Atxn2	22	2.00076
Arvcf	22	1.74932
Sh3kbp1	22	1.69431
Frmpd3	22	1.64071
Lyst	22	1.49933
Mycbp2	22	1.43231
Stim1	22	1.03181
Arfgef3	22	0.846954
Stim2	22	0.776494
Fbxo41	22	-0.284882
Phf2	22	-0.681716
Mtss2	22	-2.87856
Mtcl1	22	-3.32107
Sec16a	22	-3.86063
Fkbp15	22	-3.94724
Baiap2	21	4.8403
Ppp1r12a	21	3.2585
Gprasp1	21	3.12146
Slc9a1	21	3.09137
Shisa7	21	2.5332
Mast4	21	2.32736
Dennd1a	21	2.01342
Pak1	21	1.67575
Fam171a1	21	1.0065
Kazn	21	0.876693
Sik3	21	0.609045
Nsmf	21	0
Wnk2	21	-0.0284467
Smarcc2	21	-0.388257
Rabl6	21	-0.453427
Ncoa7	21	-0.847397
Tcof1	21	-0.983999
Jph3	21	-1.06335
Dact3	21	-1.14402
Vps13c	21	-1.23671
Sptb	21	-2.18616
Iws1	21	-2.33252
Slc9a3r1	21	-2.43352
Prune2	21	-3.39184
Ermn	21	-7.03403
Clip1	21	-8.88456
Sipa1l3	20	3.7708
Dync1li1	20	2.60554
Asap1	20	2.53078
Slc20a2	20	2.15283
Lmtk2	20	1.73958
Akap5	20	1.70897
Zc3h18	20	1.65141
Wdr47	20	1.63909
Psip1	20	1.44194
Tom1	20	1.36685
Slc4a7	20	1.36557
Tbc1d4	20	1.36243
Osbp	20	1.16377
Ankrd34a	20	1.09587
Smpd3	20	1.06862
Astn1	20	0.984076
Mff	20	0.855102
Synm	20	0
Nfasc	20	-0.582141
Map9	20	-1.22032
Zzef1	20	-1.38814
Erc1	20	-1.70279
Braf	20	-1.7811
Atxn2l	20	-2.20524
Eif4g3	20	-2.5492
Zranb2	20	-3.0112
Gnl1	20	-3.58089
Ncl	20	-10.3853
Ildr2	19	5.46752
Dock9	19	5.26512
Eps15l1	19	3.54818
Etl4	19	2.18001
Cttn	19	1.94515
Mcf2l	19	1.70729
Stxbp1	19	0.89684
Arhgef7	19	0.896795
Spag9	19	0.780481
Ppm1h	19	0.704123
Raph1	19	0.477807
Elfn2	19	0.217233
Ryr2	19	0.140223
D630045J12Rik	19	0.132057
Hecw2	19	0.0720393
Kif1b	19	0
Phf3	19	0
Evl	19	0
Rgs12	19	-0.194184
Kctd12	19	-0.687832
Clip2	19	-0.938364
Arhgap35	19	-1.0283
Inpp5f	19	-1.29772
Rbm15	19	-1.79007
Sqstm1	19	-1.94227
Cracd	19	-1.94317
Prrc2c	19	-2.18905
Ncor1	19	-3.42498
Slc1a2	18	3.44739
Ncoa5	18	3.33482
Trim2	18	3.32269
Kcnc3	18	1.90549
Mark4	18	1.83901
Slc24a2	18	1.20704
Map3k10	18	1.17633
Jph1	18	0.200027
Lmnb2	18	0
Lrba	18	0
Tbc1d1	18	0
Wdfy3	18	0
Kcnc1	18	-0.232297
Atp1a2	18	-0.300658
Nckipsd	18	-0.424538
Tmcc2	18	-0.57608
Scaf1	18	-1.30884
Wdr44	18	-1.35202
Sh3pxd2a	18	-1.9027
Soga3	18	-1.91009
Uhrf1bp1	18	-1.9959
Chd4	18	-2.27948
Raly	18	-2.32768
Gatad2b	18	-3.76424
Mag	18	-9.01351
Abl2	17	3.69269
Ppp1r12b	17	3.30337
Dgkh	17	2.62493
Cdk14	17	2.49791
Rims3	17	1.62731
Jcad	17	1.30457
Rasgrf1	17	1.26053
Champ1	17	1.08742
ARHGAP33	17	0.888938
Scn8a	17	0.712453
Hmga1	17	0.428071
Rasgrf2	17	0.380339
Arhgef17	17	0.20956
Hectd4	17	0.088364
Ilf3	17	0
Tra2a	17	0
Gapvd1	17	0
Cit	17	-0.0621227
Bcas3	17	-0.193629
Kcnd2	17	-0.370502
Slc7a14	17	-0.568166
Pag1	17	-0.578009
Rb1cc1	17	-0.601239
Myo9a	17	-0.619245
Clmn	17	-0.641667
Kndc1	17	-0.653036
Map4k4	17	-0.790127
Gucy1a2	17	-0.793773
Vps50	17	-0.834187
Canx	17	-0.907071
Dgki	17	-1.05651
Ccm2	17	-1.22591
Ralgapb	17	-1.47835
Crocc	17	-1.50821
Eno1	17	-1.75765
Arhgap12	17	-1.85356
Slk	17	-2.43545
Cdk13	17	-3.16007
Rbsn	17	-8.38435
Hrh1	17	-10.5749
Rph3a	16	3.57574
Synrg	16	2.65369
Fam126b	16	2.45923
Pcdh9	16	2.45525
Cdkl5	16	2.17708
Plppr3	16	1.37169
5031439G07Rik	16	1.29624
Inpp5j	16	0.99029
Slc12a2	16	0.983454
Acap2	16	0.675189
Sirt2	16	0.638846
Epb41	16	0.545591
Aqp4	16	0.522435
Ppip5k1	16	0.463564
Dlg3	16	0.383497
Akt1s1	16	0.302254
Prrc2b	16	0.0382748
Itpr1	16	0
Osbpl10	16	0
Slc16a1	16	0
Kcnb2	16	0
Srpk2	16	-0.0151572
Ralbp1	16	-0.090191
Enah	16	-0.286461
Aatk	16	-0.394157
Pikfyve	16	-0.530699
Sgta	16	-0.600623
Gpsm1	16	-0.603694
Myrip	16	-0.685319
Ranbp3	16	-0.746121
Baz1b	16	-0.821534
Dock4	16	-0.985235
Gigyf1	16	-1.04915
Slc6a17	16	-1.05182
Grip2	16	-1.20662
Bcr	16	-1.26908
Hnrnpc	16	-1.39097
Nos1	16	-1.43599
Gigyf2	16	-1.51738
Bcl11b	16	-1.82677
Fgf1a	16	-2.15235
Rsf1	16	-2.24786
Shroom2	16	-2.26029
Gripap1	16	-2.32607
Arhgap31	16	-2.34101
Cspg5	16	-2.80588
Ptprz1	16	-3.45599
Pum1	16	-3.798
Unc13a	16	-4.09506
Znf318	16	-4.3933
Rprd2	16	-5.77467
Pdha1	15	10.1132
Tbc1d10b	15	7.10996
Abi2	15	2.0521
Trappc12	15	1.93168
Prkag2	15	1.8677
Ranbp2	15	1.50801
Gprin2	15	1.42443
Zmynd8	15	1.41461
Hspa12a	15	1.09135
Ppp1r2	15	0.872053
Pip5k1c	15	0.491495
Fryl	15	0.484577
Pde8b	15	0.361762
Dpysl5	15	0.210921
Prkcb	15	0
Nipbl	15	0
Brwd1	15	0
Arfgef1	15	0
Otud7a	15	0
Anks1	15	0
Nav3	15	0
Ppfia4	15	-0.0205417
Numbl	15	-0.052921
Mtor	15	-0.162225
Sbf1	15	-0.163814
Dennd4b	15	-0.21242
Tom1l2	15	-0.278523
Prpf4b	15	-0.294404
Lrfn1	15	-0.316687
Ctnna2	15	-0.36345
Abr	15	-0.534177
Hk1	15	-0.566907
Slc12a6	15	-0.592513
Cobll1	15	-0.702638
Snrk	15	-0.744631
Kcnh2	15	-0.805324
Hnrnpa2b1	15	-0.819537
Cwc22	15	-0.882255
Kif2a	15	-0.999791
Sipa1l2	15	-1.22084
Dtna	15	-1.23739
Rem2	15	-1.33647
Mtss1	15	-1.36524
Usp20	15	-1.62052
Ddhd1	15	-1.65752
Scaf11	15	-1.67775
Gas2l1	15	-1.83338
Afap1	15	-2.06317
Syap1	15	-2.2635
Slc38a1	15	-2.45115
Zc3h4	15	-2.55684
Nhsl1	15	-2.75379
Atp8a1	15	-2.86158
Ahdc1	15	-3.14253
Irf2bpl	15	-3.53582
Sybu	15	-4.00703
Serbp1	15	-4.8384
Cgnl1	15	-5.66644
Safb	14	5.72509
Eef1d	14	4.37334
Prickle1	14	4.07621
Cap2	14	3.26305
Luzp1	14	3.08356
Tpd52	14	2.771
Rusc2	14	2.72658
Rapgef1	14	2.30873
Myh10	14	2.21645
C2cd4c	14	1.81537
Exoc1	14	1.48742
mKIAA0705	14	1.33754
Usp32	14	1.32114
Tbr1	14	0.968332
Ppig	14	0.791024
Cadps2	14	0.729757
Gpr162	14	0.696362
Ankrd63	14	0.67292
Bcl11a	14	0.670867
Lrfn2	14	0.609005
Sos1	14	0.288708
Vcpip1	14	0.109693
Retreg3	14	0.044978
Nacad	14	0.00121658
Gpatch8	14	0
Hirip3	14	0
Rufy3	14	0
Dmwd	14	0
Mecp2	14	-0.0121021
Kcnq5	14	-0.0516886
Htatsf1	14	-0.108001
Mon1a	14	-0.142237
Nectin1	14	-0.181287
Scg2	14	-0.198474
Adcy5	14	-0.222174
Ggt7	14	-0.266266
Mtfr1l	14	-0.274527
Pakap	14	-0.299179
Svil	14	-0.337917
Cpne6	14	-0.401563
Cask	14	-0.427818
Esyt2	14	-0.506507
Wdr7	14	-0.568889
L1cam	14	-0.711249
Ctr9	14	-0.723534
Pard3	14	-0.809625
Grid2	14	-0.875408
Als2	14	-1.15415
Rbm14	14	-1.16764
Gtpbp1	14	-1.17918
Cdk17	14	-1.20278
Pnn	14	-1.33631
Numa1	14	-1.47835
Mapk8ip2	14	-1.64995
Strn	14	-1.65755
Cacnb3	14	-1.76007
Erc2	14	-2.05598
Tbc1d5	14	-2.10625
Q8C306	14	-2.33856
Hdgfl3	14	-3.5663
Fam219a	14	-3.79305
Srsf10	14	-5.72939
Cacng5	14	-15.5133
Abi1	13	3.22761
Arhgef28	13	2.60335
Osbpl6	13	2.49579
Smcr8	13	2.10019
Srgap1	13	1.88673
Sv2a	13	1.7056
Psen1	13	1.6256
Pdzd2	13	1.57433
Ttbk2	13	1.51104
Carhsp1	13	1.03546
Fam171b	13	0.991227
Slc2a13	13	0.984783
Inpp4a	13	0.915662
Irs1	13	0.831162
Rab11fip2	13	0.813169
Palmd	13	0.711151
Snap25	13	0.681697
Ccar2	13	0.522884
Cobl	13	0.440784
Ksr1	13	0.37275
Nsfl1c	13	0.371262
Rgs14	13	0.312026
Hcn4	13	0.246487
Phactr2	13	0.22905
Tmem94	13	0.122349
Smarca4	13	0.0452496
Tubb2a	13	0
Vim	13	0
Syt6	13	0
Srsf4	13	0
Bud13	13	0
Trappc14	13	0
Dido1	13	0
Cdk16	13	0
Eif4g1	13	0
Pja1	13	0
Tpd52l2	13	-0.0548725
Iqsec3	13	-0.106789
Atp2b3	13	-0.2201
Bmpr2	13	-0.342367
Cdk12	13	-0.647241
Rbbp6	13	-0.683262
Zfp638	13	-0.708149
Svop	13	-0.754721
Camkk1	13	-0.901022
Igsf9b	13	-0.949668
Fip1l1	13	-0.969475
Myo9b	13	-0.989186
Mtus2	13	-1.12477
Pdap1	13	-1.26327
Srrm4	13	-1.34914
Adgrb3	13	-1.38846
Med1	13	-1.44811
Mef2c	13	-1.64848
Tcf4	13	-1.78387
Hectd1	13	-1.96238
Mia3	13	-2.2604
Nufip2	13	-2.28092
Irf2bp2	13	-2.79615
Atf2	13	-3.91192
Nfib	13	-4.22165
Stmn3	13	-7.11367
Atp2b4	12	5.73774
Pdxdc1	12	3.02271
Elfn1	12	2.573
Ddx3x	12	2.5568
Ubap2l	12	2.09092
Csnk1d	12	1.93081
Ppp1r12c	12	1.84695
mKIAA0704	12	1.6095
Pxn	12	1.54682
Spata2l	12	1.49231
Pcnx3	12	1.28896
Arhgef33	12	1.15854
Atg9a	12	1.09365
Abl1	12	0.99718
Ppp2r5d	12	0.92196
Mobp	12	0.843126
Arfgap2	12	0.829576
Clint1	12	0.67783
Prag1	12	0.664065
Rabgap1	12	0.638575
Mlf2	12	0.550474
Dtd1	12	0.512212
Magi3	12	0.489678
Pitpnc1	12	0.485517
Ccsap	12	0.452969
Kif21b	12	0.421442
Ccny	12	0.367943
Zc3hc1	12	0.359462
Aff4	12	0.292008
Cbx5	12	0.273486
Plekha7	12	0.156493
Fxyd7	12	0.127463
Rock2	12	0
Chga	12	0
Chd5	12	0
Hsph1	12	0
Arhgap27	12	0
Pum2	12	0
Kcna4	12	0
Q3TVY3	12	0
Rsrc2	12	0
Hnrnpul2	12	0
Dnajc5	12	0
Mfap1a	12	0
Slc9a6	12	0
Mast2	12	0
Hdgf	12	0
Gps1	12	0
Gas7	12	0
Trim46	12	-0.264719
Map3k12	12	-0.273295
Cnp	12	-0.316821
Stx1a	12	-0.365008
Mgrn1	12	-0.36707
Pcdh17	12	-0.494134
Mtmr7	12	-0.555563
Pacs2	12	-0.615582
Vat1l	12	-0.641468
Depdc5	12	-0.70051
Cds2	12	-0.720204
Marcksl1	12	-0.813407
Ppfia1	12	-0.847523
Cacnb2	12	-0.92294
Usp24	12	-0.924203
Osbpl8	12	-0.925727
Chd3	12	-0.937686
Dync1i1	12	-1.06829
Eif4enif1	12	-1.09141
Hspa4l	12	-1.22181
Opalin	12	-1.26028
Ptk2	12	-1.27028
Srsf1	12	-1.32355
Alkbh5	12	-1.34203
Ulk1	12	-1.36627
Srsf2	12	-1.48435
Adgrb1	12	-1.65501
Adgrb2	12	-1.67663
Tns2	12	-1.9589
Hid1	12	-2.01766
Dennd4c	12	-2.26922
Tasor	12	-2.34627
Slc6a15	12	-2.49284
Pdcd4	12	-2.54434
Ndrg4	12	-2.71007
Ctnna1	12	-2.91069
Gab1	12	-3.92114
Nfic	12	-4.31267
Fsd1	12	-4.31763
Plekhg3	12	-4.76884
Kcnip2	12	-7.04182
Plcl2	11	4.56327
Cdc42bpa	11	4.36625
Phactr1	11	4.09082
Miga2	11	2.83253
Mef2a	11	2.81534
Otud7b	11	2.73969
Septin5	11	2.32656
Jpt1	11	1.8293
Grid2ip	11	1.41582
Slc4a8	11	1.33756
Uba1	11	1.32857
Ppp1r13b	11	1.28832
Anln	11	1.28233
Gsk3a	11	0.890201
Tppp	11	0.878015
Syt17	11	0.830043
Lysmd2	11	0.818022
Numb	11	0.816252
Adgrl2	11	0.815093
Dip2b	11	0.636308
Ampd2	11	0.632327
Plcb4	11	0.576114
Slc8a1	11	0.353547
Kcnc2	11	0.344215
Shc3	11	0.201293
Ppfibp1	11	0.19873
Plcl1	11	0.177336
Magi1	11	0.112388
Raf1	11	0.0649645
Elac2	11	0
Pkm	11	0
Bag6	11	0
Gfap	11	0
Lin7b	11	0
Synpo2	11	0
Slc25a4	11	0
Gemin5	11	0
Kmt2a	11	0
Sh3bp4	11	0
Gpr153	11	0
Srsf11	11	-0.0712576
Jmjd1c	11	-0.138345
Git2	11	-0.212675
Rnmt	11	-0.219874
Kalrn	11	-0.258224
Nisch	11	-0.344043
Tmem163	11	-0.361523
Polr2a	11	-0.404154
Disp2	11	-0.426934
Hsp90aa1	11	-0.435737
Nos1ap	11	-0.443854
Hnrnpd	11	-0.488072
Atn1	11	-0.509169
Q9CPS8	11	-0.618897
Ap3b2	11	-0.650628
Rab3gap1	11	-0.695672
Chrna4	11	-0.733532
Gpm6a	11	-0.745151
Tacc1	11	-0.746142
Arid1a	11	-0.753442
Slain2	11	-0.777227
Cul9	11	-0.810206
Cmtr1	11	-0.915085
Dennd1b	11	-0.933906
Sec62	11	-1.0007
Epn3	11	-1.02515
Mctp1	11	-1.05765
Fgd1	11	-1.3229
Ptprn2	11	-1.37574
Slc6a5	11	-1.41251
Pak6	11	-1.58919
Rbm10	11	-1.88544
Carmil1	11	-1.97322
Yap1	11	-2.12285
Rbm15b	11	-2.2703
Syt1	11	-2.42872
Ccnl1	11	-3.286
Tra2b	11	-8.13503
Dgkb	10	6.10508
Dbnl	10	2.65033
Usp47	10	2.09175
Trim28	10	1.79645
Itpka	10	1.62474
Prkcd	10	1.41545
Pkp2	10	1.26132
Gria2	10	1.24612
Phactr4	10	1.23313
Fxr2	10	1.04439
Prcc	10	0.91993
Lzts1	10	0.865021
Ssh2	10	0.827064
Stk32c	10	0.63732
Zc3h11a	10	0.600934
Rgs3	10	0.530152
Rftn2	10	0.499749
Kcnh1	10	0.420893
Aftph	10	0.406328
Wdr20	10	0.375264
Rabep1	10	0.0184008
Phkb	10	0
Crk	10	0
Snx17	10	0
Ywhaz	10	0
Cacna1d	10	0
Gbf1	10	0
Pgrmc1	10	0
Fgd6	10	0
Mta3	10	0
Prkca	10	0
Akt1	10	0
Pdzd8	10	0
Prkd1	10	0
Srrt	10	0
Ppp1r7	10	0
Camk1d	10	0
Prkaa1	10	0
Tenm1	10	0
Kctd8	10	0
Jakmip2	10	0
Cand1	10	0
Son	10	0
Grip1	10	0
Kcna2	10	0
Dkc1	10	0
Trappc9	10	0
Tuba1a	10	-0.180783
8030462N17Rik	10	-0.188398
Bcl2l13	10	-0.201486
Psd2	10	-0.245923
Dennd5b	10	-0.255572
Thoc2	10	-0.276694
Usp5	10	-0.332717
Ppp6r2	10	-0.344877
Mrtfb	10	-0.356816
Cdr2l	10	-0.438676
Trappc8	10	-0.469295
Rab3ip	10	-0.479324
Epn1	10	-0.488955
Ckb	10	-0.524719
Macrod2	10	-0.554549
Hsp90ab1	10	-0.566099
Ankrd34b	10	-0.570396
Tbc1d22b	10	-0.585282
Ube4b	10	-0.619678
Prkar1b	10	-0.621604
Ddhd2	10	-0.643338
Clasrp	10	-0.703144
Fhip1b	10	-0.744775
Hcn1	10	-0.759065
Bptf	10	-0.793694
Agfg1	10	-0.817708
Kcnab2	10	-0.856457
Slc4a3	10	-0.876488
Syt12	10	-0.957377
Niban1	10	-0.982296
Gapdh	10	-0.986305
Sec23ip	10	-1.01734
Slc20a1	10	-1.07761
Sugp2	10	-1.1731
Bnip3l	10	-1.22947
Kcnn2	10	-1.33989
Slmap	10	-1.34955
Eml2	10	-1.37153
Pbrm1	10	-1.46653
Hspa12b	10	-1.54357
Arhgef26	10	-1.67923
Zfp609	10	-1.85406
Prox1	10	-1.90134
Tbc1d9b	10	-2.00204
Rtkn	10	-2.00596
Ahnak2	10	-2.12519
Rab3gap2	10	-2.16875
Ppp1r11	10	-2.32922
Cacna1c	10	-2.39192
Prr12	10	-2.48511
Mpdz	10	-2.644
Mb21d2	10	-2.79204
Nsd2	10	-2.82676
Sf3b2	10	-3.14219
Eps15	10	-3.43945
Frmd8	10	-3.60154
Eepd1	10	-4.29774
Lrrfip2	10	-4.65491
Bcl9l	10	-5.86577
Bnip3	10	-6.26984
Cavin1	9	4.80588
Gprin3	9	4.00365
Ak5	9	3.99738
Wdr37	9	3.25446
Smarca2	9	2.8061
Mlc1	9	2.72029
Septin9	9	2.4964
Arid4b	9	2.08452
Ep400	9	1.76805
Ankrd50	9	1.51315
Bmp2k	9	1.49763
Spast	9	1.45271
Rin1	9	1.35819
Tcea1	9	1.35255
Ahsg	9	1.33569
Ksr2	9	1.29371
Pcdh19	9	1.24183
Lmnb1	9	1.18996
Vcp	9	1.16642
Trim3	9	0.983057
Yes1	9	0.748129
Fgfr3	9	0.670297
Wfs1	9	0.621561
Ppp2r5e	9	0.558645
Q8BH50	9	0.525388
Phactr3	9	0.508935
Tln2	9	0.421651
Rab11fip1	9	0.340109
Kiaa1522	9	0.164309
Kbtbd11	9	0.11449
Cttnbp2	9	0.0664553
Ccdc120	9	0
Vps13a	9	0
Ptpn3	9	0
Ciapin1	9	0
Acly	9	0
Cfl1	9	0
Rab3c	9	0
Arhgef10	9	0
Cacng7	9	0
Vdac1	9	0
Tyro3	9	0
Fcho2	9	0
Homer3	9	0
Xrn2	9	0
Hcn3	9	0
Mdm1	9	0
Pacsin3	9	0
Ralgapa2	9	0
Gtf2i	9	0
Lurap1	9	0
Clip3	9	0
Dock10	9	0
Ppip5k2	9	0
Dock3	9	0
Pacsin2	9	0
Tmem200c	9	0
Scn3a	9	0
Ptpn5	9	0
Dnajb2	9	0
Pcp2	9	0
Golga3	9	0
Bag3	9	-0.0550484
Zdhhc8	9	-0.213996
Abca2	9	-0.251099
Dyrk1a	9	-0.283226
Arhgap1	9	-0.302112
Cacng2	9	-0.303302
Osbpl11	9	-0.332313
Zswim8	9	-0.383127
Camk4	9	-0.397721
Rgs7	9	-0.421043
Kcnt1	9	-0.461592
Septin8	9	-0.497164
Sec31a	9	-0.500751
Dtnb	9	-0.515191
Rere	9	-0.522652
Setd1a	9	-0.54631
Ptpn12	9	-0.567172
Tmem25	9	-0.594439
Akap13	9	-0.607381
Nsf	9	-0.607595
Polr2m	9	-0.688907
Itprid2	9	-0.759357
Pabir1	9	-0.78299
Sfr1	9	-0.80458
Llgl1	9	-0.984752
Ctnna3	9	-1.03747
Stx1b	9	-1.04167
Pak2	9	-1.09296
Kcnip4	9	-1.10938
Specc1l	9	-1.27667
Ccdc6	9	-1.32236
Dctn1	9	-1.36618
Ythdc1	9	-1.39068
Retreg2	9	-1.46286
Prkg2	9	-1.47485
Cables1	9	-1.48562
Ppp1r9b	9	-1.5184
Akap11	9	-1.57273
Ndel1	9	-1.60683
Fnbp1	9	-1.62107
Dync1i2	9	-1.64332
Nrbp2	9	-1.66774
Setd2	9	-1.6813
Tnip1	9	-1.70003
Syt2	9	-1.70477
Cpeb3	9	-1.81273
Chrm3	9	-1.84479
Gng12	9	-2.0378
Zfpm1	9	-2.30646
Dnm3	9	-2.57304
Ddi2	9	-2.88573
Q8C3W1	9	-2.89658
Nck1	9	-3.34806
Ppp1r1a	9	-3.7726
U2surp	9	-4.09044
Map7	8	5.29362
Sirpa	8	5.26449
Gm7324	8	2.37348
Reep1	8	2.34256
4833439L19Rik	8	2.14759
Micall1	8	2.01769
Cd2ap	8	1.90532
Mapre2	8	1.69504
Agap3	8	1.56416
Arhgap26	8	1.35524
Ppp2r5b	8	1.28326
Mpp1	8	1.0653
Efr3b	8	1.02525
Pank2	8	1.01501
Usp15	8	0.988025
Hivep3	8	0.922265
Fam13c	8	0.917803
Rictor	8	0.913983
Hcfc1	8	0.905316
Prkaa2	8	0.768117
Reep2	8	0.652002
Hap1	8	0.617884
Ppp1r1b	8	0.615213
Ptpdc1	8	0.549112
Ankrd17	8	0.542093
Lysmd1	8	0.45452
Ppme1	8	0.445554
Zrsr1	8	0.393322
Npdc1	8	0.346944
Acaca	8	0.328279
Cacna1i	8	0.279331
Supt6h	8	0.238592
Sh3rf1	8	0.209669
Coro1a	8	0.156831
Septin7	8	0.127356
Exoc7	8	0.0994882
Arhgef6	8	0
Actc1	8	0
Ddx20	8	0
Il16	8	0
Cdk11b	8	0
Cend1	8	0
Glud1	8	0
Gnao1	8	0
Gpi	8	0
Grin2c	8	0
Myh11	8	0
Usp9x	8	0
Gys1	8	0
Cast	8	0
Ttc3	8	0
Dcaf10	8	0
Ankib1	8	0
Usp39	8	0
Mxra7	8	0
Hmbox1	8	0
Luc7l3	8	0
Fnbp4	8	0
Cnr1	8	0
Eif5	8	0
Osbp2	8	0
Mtmr1	8	0
Atg2a	8	0
Tecpr1	8	0
Ppp6r1	8	0
Kcnk10	8	0
Taok1	8	0
Nmt2	8	0
Cul4b	8	0
Usp6nl	8	0
Pde10a	8	0
Tsc22d4	8	0
Wbp11	8	0
Srrm3	8	0
Fhod3	8	0
Kcnj6	8	0
Znf687	8	0
Znf532	8	0
Evi5l	8	-0.012524
Tenm4	8	-0.0337723
Rptor	8	-0.0692461
Aldoa	8	-0.168141
Eno2	8	-0.179609
Crebbp	8	-0.222237
Nfix	8	-0.243586
Cdc42bpb	8	-0.251085
Rell2	8	-0.287959
Ckmt1	8	-0.28867
Snx30	8	-0.315439
Prkar2a	8	-0.320633
Lrfn4	8	-0.323935
Rnf214	8	-0.328141
Trak1	8	-0.34779
Neo1	8	-0.358626
Mtmr2	8	-0.364727
Kdm1a	8	-0.376188
Snx29	8	-0.387742
Limk1	8	-0.404553
Nek1	8	-0.411916
5730455P16Rik	8	-0.458087
Pcnx1	8	-0.556495
Ldb1	8	-0.563785
Snx16	8	-0.571701
Pcbp2	8	-0.577748
Morc2a	8	-0.597326
Usp8	8	-0.603357
Cacng3	8	-0.609737
Hspa8	8	-0.626124
Kank3	8	-0.629104
Hnrnpa3	8	-0.691585
Ankrd34c	8	-0.750872
Tpi1	8	-0.782676
Gatad2a	8	-0.796714
Hspa4	8	-0.816215
Maged2	8	-0.816619
Klc4	8	-0.824027
Slc7a8	8	-0.841939
Ociad1	8	-0.859706
Asph	8	-0.861141
Lemd3	8	-0.86722
Tenm2	8	-0.875825
Tmem51	8	-0.87851
Wdr11	8	-0.969736
Strn4	8	-0.994671
Sacs	8	-1.03375
Pde1b	8	-1.0723
Mef2d	8	-1.08554
Dnajc2	8	-1.14944
Zfyve19	8	-1.15669
Pcyt1a	8	-1.20613
Larp4b	8	-1.223
Dlc1	8	-1.25146
Pten	8	-1.2652
Mapk4	8	-1.26533
Foxk1	8	-1.40115
Nexn	8	-1.54873
Suds3	8	-1.60808
Ncoa2	8	-1.7704
Gab2	8	-1.78304
Smarcad1	8	-1.85519
Lzts3	8	-1.93517
Cacng4	8	-1.94026
N4bp1	8	-2.25584
Ubxn2b	8	-2.30296
Kmt2d	8	-2.34693
Dnmt1	8	-2.35776
Eps8	8	-2.77724
Prkar1a	8	-2.94912
Nfx1	8	-3.04649
Tmem151a	8	-4.66071
Mylk	8	-4.71129
Caskin2	8	-5.8624
Lrrfip1	8	-7.4353
Ppp3ca	7	3.56571
Zcchc8	7	3.51933
Epb41l4b	7	3.32697
Snca	7	2.89575
Slc6a1	7	2.83962
Trim66	7	2.79058
Dop1a	7	2.4296
Rundc3a	7	2.40048
Spry3	7	2.31897
Ttc1	7	2.1967
Acap3	7	2.12925
Atcay	7	2.11185
Arfgap3	7	1.99275
Ncbp1	7	1.67863
Plcg1	7	1.49612
Sncb	7	1.41319
Ddx42	7	1.41209
Scaper	7	1.37739
Wapl	7	1.33456
Wipf2	7	1.32112
Fam110b	7	1.2197
Dcx	7	1.16586
Pdlim5	7	1.14051
Atat1	7	1.02385
Kcnj10	7	0.879764
Trim9	7	0.681352
Mvb12b	7	0.667279
Pi4kb	7	0.640108
Cyld	7	0.546529
C2cd2	7	0.525356
Ptk2b	7	0.488017
DOCK11	7	0.486731
Xpc	7	0.476005
Gsk3b	7	0.432366
Slc6a11	7	0.38383
Znf365	7	0.367374
Sytl5	7	0.236208
Dennd5a	7	0.220358
Cavin2	7	0.166465
Glul	7	0.149451
C6EQH2	7	0.0521002
Baiap3	7	0.0175829
Zc3h14	7	0
Lemd2	7	0
Thy1	7	0
Sv2b	7	0
Mpp2	7	0
Rbm6	7	0
Armc1	7	0
Tmem151b	7	0
Plekhg1	7	0
Eps8l2	7	0
Wdr59	7	0
Srsf6	7	0
Sub1	7	0
Cep41	7	0
Chchd6	7	0
Lsm11	7	0
Mdh1	7	0
S1pr1	7	0
Stub1	7	0
Xkr4	7	0
Penk	7	0
Fv1	7	0
Pde1c	7	0
Ddx21	7	0
Phc3	7	0
Bin2	7	0
Tp53bp2	7	0
Tor1aip1	7	0
Larp7	7	0
Clec2l	7	0
Bad	7	0
Usp10	7	0
Pex1	7	0
Gpr155	7	0
Ccser1	7	0
Zfyve16	7	0
Pdlim4	7	0
Dcp1a	7	0
Nolc1	7	0
Leo1	7	0
Brd1	7	0
Gtf2f1	7	0
Ywhag	7	0
Tmem200b	7	0
Aifm3	7	0
Ulk2	7	0
Utp18	7	0
Ppp6r3	7	0
Amer3	7	0
Bcar3	7	0
Rnf20	7	0
Sema6d	7	0
Cacna1h	7	0
Strn3	7	0
Slc6a7	7	0
Zfand2b	7	0
Pkn2	7	0
Csnk1g3	7	0
Tnrc6b	7	0
Fam163b	7	0
Acsbg1	7	0
Ralgps2	7	0
Dgkz	7	0
Pja2	7	0
Tmcc1	7	0
Robo2	7	0
Abcc8	7	0
Eif3a	7	0
Zeb2	7	0
Ca2	7	0
Rab3b	7	0
Katnb1	7	0
Prkd3	7	0
Cblb	7	0
Ctdp1	7	-0.0994373
Chordc1	7	-0.13942
Cbx3	7	-0.191054
Slc8a3	7	-0.216117
Pea15	7	-0.233169
Chd2	7	-0.237448
Prkar2b	7	-0.241565
Map2k4	7	-0.301267
Phrf1	7	-0.305843
Tpd52l1	7	-0.338759
Arid4a	7	-0.347514
Dop1b	7	-0.350461
Ccnyl1	7	-0.419575
Tpr	7	-0.427467
Usp34	7	-0.442397
Ptdss2	7	-0.478658
Hdac4	7	-0.479794
Gabbr1	7	-0.493185
Atg16l1	7	-0.495281
Pcdh8	7	-0.514467
Chrm1	7	-0.524338
Mcoln1	7	-0.528314
Wdr48	7	-0.538604
Fam234b	7	-0.592878
Pml	7	-0.616434
Rai1	7	-0.628108
Avl9	7	-0.629455
Znf704	7	-0.63846
Rmdn3	7	-0.638894
Npepps	7	-0.73138
Uri1	7	-0.745018
Tcf12	7	-0.771981
Fnbp1l	7	-0.823138
Cap1	7	-0.865556
Pebp1	7	-0.87808
Ric8a	7	-0.918397
Nelfe	7	-1.00041
Coil	7	-1.00195
Tox2	7	-1.00249
Map2k1	7	-1.01148
Atxn1	7	-1.02343
Kcnd3	7	-1.04172
Map4k2	7	-1.14364
Bcan	7	-1.15821
Nup153	7	-1.18938
Macroh2a1	7	-1.19467
Kcnh5	7	-1.21537
TIAM2	7	-1.2163
Phyhipl	7	-1.21688
Ripor1	7	-1.23064
Mapk8ip1	7	-1.27225
Minar1	7	-1.32273
mKIAA1720	7	-1.37791
Ctps1	7	-1.39492
Rangap1	7	-1.48168
Prex1	7	-1.53074
Amot	7	-1.553
Clgn	7	-1.59238
Ubxn1	7	-1.61591
Kcnq3	7	-1.66141
Eml1	7	-1.76733
Tpm1	7	-1.81093
Zmym3	7	-1.87348
Nab2	7	-1.90542
Map4k5	7	-2.2399
Sik2	7	-2.67255
Snip1	7	-2.75962
Ncoa1	7	-2.94742
Irf2bp1	7	-3.01124
Cdc42ep1	7	-3.03484
Dbr1	7	-3.96948
Kat7	7	-4.03947
Gabra6	7	-4.06602
Ptpn13	7	-4.57036
Adra1b	7	-6.6555
Csnk1e	6	2.22317
Efhd2	6	2.08859
Stx7	6	2.03215
Gpm6b	6	2.03212
Shf	6	1.95414
Pard6a	6	1.6212
Vipas39	6	1.5651
Agtpbp1	6	1.5275
Hrh3	6	1.43757
Rbl2	6	1.43075
Prkab2	6	1.39372
Picalm	6	1.26957
Ckap5	6	1.19955
Rasgrp2	6	0.984542
Gak	6	0.866929
Pals1	6	0.840723
Ptpra	6	0.82552
Kif5c	6	0.78078
Edc4	6	0.773911
Cbl	6	0.545192
Smg6	6	0.535973
Ralgps1	6	0.518602
Celsr2	6	0.460849
Usp54	6	0.445349
Snx15	6	0.40654
Slc2a3	6	0.398686
Akap1	6	0.393309
Abcc4	6	0.353389
Dpysl4	6	0.34984
Snx25	6	0.340677
Spata13	6	0.32727
Mllt6	6	0.313314
Akap10	6	0.288661
Cc2d1b	6	0.27726
Hdac5	6	0.2492
Ddx41	6	0.194955
Map3k7	6	0.159742
B630019K06Rik	6	0.0420589
Wasf3	6	0.00968618
Kank1	6	0
Rbm12b2	6	0
Tbc1d23	6	0
Rhbdf1	6	0
Shroom1	6	0
Ywhae	6	0
Vdac2	6	0
Rab3a	6	0
Napa	6	0
Chchd3	6	0
Eef2	6	0
Daam2	6	0
Aldoc	6	0
Pde2a	6	0
Ppm1e	6	0
Pura	6	0
Syp	6	0
Ubc	6	0
Vps4a	6	0
Wwc2	6	0
Prkra	6	0
Tut7	6	0
Nuak1	6	0
Syt10	6	0
Prpf40a	6	0
Necab1	6	0
Fermt2	6	0
Itpkb	6	0
Tmem63c	6	0
Arhgap17	6	0
Tle3	6	0
Srek1ip1	6	0
Pard3b	6	0
Thoc5	6	0
Creg2	6	0
Arglu1	6	0
Trmt9b	6	0
Atf7ip	6	0
Vcl	6	0
Cxnp1	6	0
Sfswap	6	0
Crkl	6	0
Slc43a2	6	0
Sema4d	6	0
Znrf2	6	0
Znf521	6	0
Rasip1	6	0
Tph2	6	0
Nol8	6	0
Triobp	6	0
Lrrc47	6	0
Ttyh3	6	0
Elmo1	6	0
Coro7	6	0
Mcrs1	6	0
Prpf38a	6	0
Hnrnpa1	6	0
Tmem132c	6	0
Prr5	6	0
Sanbr	6	0
Pik3r4	6	0
Strip1	6	0
Ccser2	6	0
Rftn1	6	0
Smg8	6	0
Tgfbrap1	6	0
Myh9	6	0
Pip5k1b	6	0
Cnst	6	0
Anapc1	6	0
Sdk2	6	0
Fam114a2	6	0
Pdzrn3	6	0
Ensa	6	0
Phka1	6	0
Slc39a3	6	0
Mphosph10	6	0
Gnal	6	0
Palm3	6	0
Exph5	6	0
Slc9a3r2	6	0
Tgoln1	6	0
Dlg5	6	0
Ccdc28a	6	0
Lyn	6	0
Ythdc2	6	-0.0361447
Mfap3l	6	-0.0566217
Fam53c	6	-0.120003
Eif3c	6	-0.179952
Ncam2	6	-0.190073
Cav2	6	-0.216279
Appl1	6	-0.218213
Nlgn2	6	-0.27512
Wasl	6	-0.275831
Gabra3	6	-0.299497
Pgm2l1	6	-0.314715
Bcl9	6	-0.315108
Skiv2l	6	-0.325094
Mpp3	6	-0.328655
Rabgef1	6	-0.336171
Scamp1	6	-0.33633
Parg	6	-0.350325
Htr2a	6	-0.366116
Lpin2	6	-0.373793
Lrrc8a	6	-0.40365
Dcaf6	6	-0.405994
Kif13b	6	-0.412475
Acss2	6	-0.422209
Anapc4	6	-0.434131
Smarcc1	6	-0.436708
Slc23a2	6	-0.457829
6430548M08Rik	6	-0.460187
Ccdc136	6	-0.465867
Camk1	6	-0.524908
Ripk2	6	-0.52512
Nsrp1	6	-0.561371
Hp1bp3	6	-0.572809
Exoc2	6	-0.580879
Kcnt2	6	-0.597053
Stk39	6	-0.609327
Fsd1l	6	-0.623663
G3bp2	6	-0.678207
Lima1	6	-0.687187
Q3TY51	6	-0.698116
Nsd3	6	-0.699
Hdac6	6	-0.702578
Ctnnb1	6	-0.714641
Nr3c1	6	-0.75942
Phlpp2	6	-0.764801
Mybbp1a	6	-0.772995
Dcaf5	6	-0.807074
Slc12a4	6	-0.824091
Clcc1	6	-0.827959
Nup35	6	-0.901199
Kcnj1	6	-0.949578
Nyap1	6	-0.973921
Adcyap1r1	6	-0.975421
Ano8	6	-1.08076
Gramd3	6	-1.09241
Gnas	6	-1.14382
Cep97	6	-1.20381
Ankhd1	6	-1.26093
Actb	6	-1.27744
Ptges3	6	-1.28433
Rcsd1	6	-1.44473
Rif1	6	-1.4846
Syt11	6	-1.60821
Chl1	6	-1.6091
Zfpm2	6	-1.67649
Wrnip1	6	-1.73824
Akap8	6	-1.76118
Trpc3	6	-1.81418
Hnrnpk	6	-2.03789
Tamalin	6	-2.11685
Q3TL53	6	-2.3422
Mbd3	6	-2.36779
Ppp1r3d	6	-2.66767
Gm7694	6	-2.67013
Rasa3	6	-2.76544
Rbm5	6	-2.79056
Nr3c2	6	-2.79262
Adcy8	6	-2.85819
Cdc42ep2	6	-4.61273
Bsdc1	6	-4.71329
Cfdp1	6	-5.32925
Eef2k	6	-5.6678
Stmn1	6	-5.97726
Stmn2	6	-6.14214
Grin1	5	4.78516
Septin11	5	3.2137
Septin6	5	2.9761
Rab12	5	2.49173
Rps6kb1	5	2.41696
Slc32a1	5	1.91918
Ppp1r14a	5	1.76535
Dhx29	5	1.7266
Esam	5	1.67514
Prr36	5	1.66636
Lbr	5	1.4504
Wipf3	5	1.4194
Tnk2	5	1.21418
Cdv3	5	1.19579
Pnck	5	1.10084
Adra2a	5	1.0764
Lrrk2	5	1.05142
Gria1	5	1.05091
Ptpn11	5	1.02716
Plppr2	5	0.902857
Kif5b	5	0.892033
Arhgap44	5	0.8209
Stx16	5	0.804417
Tmcc3	5	0.800959
Sowahb	5	0.784901
Ipcef1	5	0.767574
Dync1h1	5	0.7673
Uvrag	5	0.741824
Panx2	5	0.671479
Itsn2	5	0.627282
Cert1	5	0.595999
Ppp1r3g	5	0.575968
Ubr5	5	0.497194
Dnm1l	5	0.446655
Habp4	5	0.439344
Arhgef1	5	0.436387
Th	5	0.420388
Chat	5	0.413398
Slc25a46	5	0.400004
Pi4k2a	5	0.355868
Fbxo42	5	0.338359
Cntnap2	5	0.331774
Myt1l	5	0.269129
Fmnl2	5	0.265018
Arpp19	5	0.239064
Rps6ka2	5	0.238119
Cys1	5	0.177329
Lamtor1	5	0.171411
Efr3a	5	0.130862
Tmem266	5	0.0336119
Tprg1l	5	0.0205754
Ddn	5	0
Gng3	5	0
Arhgef4	5	0
Atp6v1a	5	0
Npm1	5	0
Pgm1	5	0
Csnk1a1	5	0
Mapre3	5	0
Snx1	5	0
Radil	5	0
Tuba4a	5	0
Axin1	5	0
Auts2	5	0
Kcna5	5	0
Pak4	5	0
Tsc22d1	5	0
Szrd1	5	0
Ssh1	5	0
Dctn2	5	0
Nfat5	5	0
Drp2	5	0
Tab3	5	0
Rnps1	5	0
Clcn2	5	0
Atp6v1b2	5	0
Ccdc92	5	0
Golga4	5	0
Mdh2	5	0
Purg	5	0
Tmem132b	5	0
Twf1	5	0
Tln1	5	0
Pgrmc2	5	0
Srsf7	5	0
Apex1	5	0
Arrb1	5	0
Brd8	5	0
Lrrc8b	5	0
Stt3b	5	0
Pde3a	5	0
Hdac9	5	0
Ei24	5	0
Sh2b2	5	0
Nsd1	5	0
Pbxip1	5	0
Snx19	5	0
Ankrd55	5	0
Frs2	5	0
Ptprn	5	0
Ldlrap1	5	0
Zfp185	5	0
Sympk	5	0
Map3k1	5	0
Lap3	5	0
Rnf34	5	0
Zfp106	5	0
Ppp1r18	5	0
Mdc1	5	0
Ogfrl1	5	0
Emsy	5	0
Kctd1	5	0
Zbtb22	5	0
Kctd3	5	0
Ehbp1l1	5	0
Fam102a	5	0
Rffl	5	0
Tusc2	5	0
Rubcn	5	0
Pfkm	5	0
Tomm70	5	0
Daam1	5	0
Snx24	5	0
Sarm1	5	0
Dcaf8	5	0
Fam104a	5	0
Bckdha	5	0
Tox4	5	0
Pcf11	5	0
Brpf1	5	0
Ube3a	5	0
Iscu	5	0
Lrrtm4	5	0
Otud5	5	0
Sgsm2	5	0
Mon2	5	0
Dis3l2	5	0
Nup133	5	0
Dzip3	5	0
Sstr1	5	0
Kdm2a	5	0
Sh2d3c	5	0
Mtdh	5	0
Kcnab1	5	0
Dhx16	5	0
Foxo3	5	0
Sema6b	5	0
Kcnj16	5	0
Khdrbs1	5	0
Gba2	5	0
Samd4b	5	0
Ufl1	5	0
Ubxn6	5	0
Tbc1d15	5	0
Map4k3	5	0
Sytl2	5	0
Q9D1K7	5	0
Fnip1	5	0
Sugp1	5	0
Stk38l	5	0
Caln1	5	0
Erf	5	0
Nes	5	0
Kdm5a	5	0
Sox6	5	0
Zbtb11	5	0
Mdn1	5	0
Top1	5	0
Rai14	5	0
Adra2c	5	0
Epb41l4a	5	0
Vwa5b1	5	0
Cttnbp2nl	5	0
Chd9	5	0
Dnaja4	5	0
Zhx1	5	0
Rilpl1	5	0
Zfp777	5	0
Unc5c	5	0
Larp6	5	0
Frmd5	5	-0.0238338
Trappc10	5	-0.0368154
Map3k9	5	-0.125459
Astn2	5	-0.130387
Slc6a9	5	-0.134564
Rps6ka1	5	-0.134999
Sh2b1	5	-0.145398
Jakmip3	5	-0.148122
Sphk2	5	-0.186825
Tbc1d10a	5	-0.193557
Apba2	5	-0.196258
Strip2	5	-0.199454
Aldh1l1	5	-0.239852
Phf8	5	-0.245714
Lipe	5	-0.273507
Syt9	5	-0.279587
Ckap4	5	-0.294183
Gm13889	5	-0.300739
Patj	5	-0.303091
Pgam1	5	-0.30995
Ptbp2	5	-0.323635
Abcf1	5	-0.324514
Pdpk1	5	-0.351557
Obi1	5	-0.352486
Psmd1	5	-0.35702
Ddx46	5	-0.3578
Atp6v0d1	5	-0.35817
Nalcn	5	-0.362139
Usp7	5	-0.371997
Nudc	5	-0.383856
Trpv2	5	-0.404931
Rbm17	5	-0.411055
Swi5	5	-0.416504
Rexo1	5	-0.427084
Esf1	5	-0.440505
Borcs6	5	-0.454416
Slc7a6os	5	-0.454538
Ubr3	5	-0.457219
Fmnl1	5	-0.457682
Atp8a2	5	-0.463084
Setd3	5	-0.475545
Cux1	5	-0.482728
Tmem121b	5	-0.487797
Slc5a7	5	-0.498454
Smap	5	-0.501167
Ubxn7	5	-0.506519
Blvra	5	-0.514984
Lsm14a	5	-0.522934
Arap1	5	-0.526167
Srpk1	5	-0.53207
Brd3	5	-0.533452
Phf14	5	-0.535759
Dzank1	5	-0.542133
Tnrc6c	5	-0.545968
Brd9	5	-0.616543
Eif3g	5	-0.651642
Mta1	5	-0.665313
Satb2	5	-0.666176
Pde8a	5	-0.681227
Ptpn21	5	-0.741103
Vps53	5	-0.770463
Rfc1	5	-0.778737
Tns3	5	-0.780586
Zbtb18	5	-0.792665
Kank4	5	-0.810065
Flcn	5	-0.818229
Pld1	5	-0.820697
Stx17	5	-0.836249
Zfp148	5	-0.838334
Map3k5	5	-0.861041
Pdcl	5	-0.894925
Dek	5	-0.897712
Ngef	5	-0.898191
Scaf4	5	-0.901226
Brd2	5	-0.908155
Ybx1	5	-0.91289
Pde11a	5	-0.927479
Rpgr	5	-0.934671
Slx4	5	-0.937364
Pphln1	5	-0.960716
Cstf2	5	-1.00217
Elavl2	5	-1.03135
Arhgap6	5	-1.10189
Sgsm3	5	-1.1801
Smim13	5	-1.22699
Otud4	5	-1.23469
Tmem132e	5	-1.24065
Apbb2	5	-1.24464
Pals2	5	-1.26757
Pias1	5	-1.26929
Sbno1	5	-1.33741
Trir	5	-1.36995
Tbc1d22a	5	-1.4257
Rgcc	5	-1.43089
Armcx3	5	-1.45468
Prkcq	5	-1.46938
Prpf31	5	-1.49857
Cpeb4	5	-1.5572
Setd1b	5	-1.56003
Soga1	5	-1.56069
Lrch2	5	-1.70583
Scg3	5	-1.74333
Fyb	5	-1.86997
Dmd	5	-1.87042
Ppp1r10	5	-1.87654
Reep3	5	-1.96749
Usp29	5	-2.05532
Ocln	5	-2.13068
Ddx23	5	-2.22578
Foxj2	5	-2.25242
Clip4	5	-2.45892
Rap1gds1	5	-2.51442
[truncated: 2,733 more rows]

## Sheet: c ∆Ps analysis PDPS
Gene	Number of quantified phosphopeptides (PD/PS)	ΔPs value (PD/PS)
Ank2	329	-0.757323
Srrm2	255	-4.66469
Map1b	236	4.05381
Pclo	228	2.497
Map2	217	8.06448
Bsn	196	6.14344
Map1a	195	4.1383
Nefh	182	-1.31405
Srcin1	144	-2.27584
Epb41l1	141	1.14445
Sgip1	127	1.19489
Rims1	116	0.466251
Ank3	113	-0.277086
Pkp4	109	-0.129008
Mapt	106	-8.45797
Syngap1	106	5.06488
Srrm1	94	-4.7015
Caskin1	93	2.8233
Cep170b	90	1.60961
Kcnq2	88	0.543065
Sorbs2	85	1.28018
Iqsec2	84	1.23254
Clasp2	81	-1.78219
Rims2	80	0
Mbp	79	4.91209
Iqsec1	78	1.47909
Dclk1	76	2.4021
Rtn4	75	0.772763
Apc	72	2.594
Add2	71	-1.15968
Hcn2	71	-0.363326
Sptbn1	71	0.767939
Cep170	70	-0.88943
Syn1	70	3.10058
Epb41l3	70	6.3837
Dlgap4	68	1.50059
Ctnnd2	67	0.3817
Dlgap1	67	0.830781
Sipa1l1	67	1.97015
Ndrg2	66	0.779876
Lrrc7	66	1.69987
Add1	64	0.383507
Prrc2a	63	-5.54754
Mical3	63	-1.17266
Camk2b	63	0.554332
Tnks1bp1	62	2.42419
Scn2a	61	0
Clasp1	61	0.55713
Ablim1	61	1.2034
Akap12	60	-0.662609
Atp2b2	59	-3.24846
Mast1	59	1.77194
Cracdl	59	2.20293
Shank1	59	6.36086
Madd	58	1.30207
Eif4b	57	1.3762
Cacna1e	57	1.54137
Dmxl2	56	-0.151347
Camk2a	56	0
Arhgap21	55	0
Tjp2	55	0
Dpysl3	55	0
Nefm	55	0.206916
Map4	55	7.12613
Camsap3	54	-0.5161
Dlg2	54	0
Ablim2	53	0.69667
Sorbs1	52	-1.26456
Kiaa1109	52	-0.358524
Grin2b	52	0
Nav1	52	0.506309
Gja1	52	2.53602
Aak1	52	7.07437
Macf1	51	0
Acin1	50	-2.76816
Dlgap2	50	-0.668672
Prkcg	50	0
Oxr1	49	-0.115953
Camsap2	49	0.082256
Prickle2	49	1.24297
Camk2g	48	0.347055
Grin2a	48	0.647591
Cacna1a	48	1.07195
Thrap3	48	1.19355
Slc4a4	48	2.83687
Add3	47	-1.88779
Stxbp5	47	-1.03574
C2cd2l	47	1.54375
Map7d1	46	-0.307974
Arhgap32	46	0
Dpysl2	46	0
Stxbp5l	46	0.71872
Dlg1	46	1.35825
Agap2	46	3.22534
Dlgap3	45	-2.63843
Atrx	45	0.599403
Gprin1	45	1.32753
Ncam1	44	-2.0521
Tanc2	44	-0.277534
Prrt3	44	0
Pde4b	44	1.05627
Rapgef2	44	1.95758
Shank3	44	3.197
Sash1	43	-2.3946
Dlg4	43	0
Ttbk1	43	0
Palm	43	0.336143
Fmn2	43	0.378794
Dmtn	42	-1.44393
Mink1	42	0
Tns1	42	0
Crmp1	42	0
Cacna1b	42	0
Mark1	42	1.63244
Cic	41	-1.59808
Pitpnm2	41	-1.02027
Sphkap	41	-0.782998
Top2b	41	-0.133013
Slc12a5	41	0
Ppp1r9a	41	0
Gramd1b	41	0.635962
Synpo	40	-1.2713
Arhgap23	40	-0.536768
Begain	40	-0.422182
Afdn	40	-0.361532
Skt	40	0
Marcks	40	0.631798
Dst	39	-0.151281
Unc80	39	0
Cacnb4	39	0
Plekha6	39	0.478875
Syne1	39	0.976316
Rap1gap2	39	1.00233
Pacs1	39	2.37042
Camk2d	38	-0.787738
Phldb1	38	-0.478307
Tjp1	38	0
Ajm1	38	0
Shank2	38	0.643794
Mark3	38	0.96334
Arfgap1	38	1.14107
Arhgef2	38	2.09996
Arhgap39	38	3.7979
Sptan1	37	-4.16318
Ncor2	37	-2.60219
Kif21a	37	-1.00473
Rtn3	37	-0.55776
Dmxl1	37	0
Sgsm1	37	0
C2cd5	37	0
Tsc2	37	0
Cbarp	37	0.871864
Speg	37	1.03967
Nhsl2	37	2.36258
Gpr158	36	-1.84587
D430041D05Rik	36	-0.122354
Kif1a	36	-0.0147127
Tp53bp1	36	0
Psd3	36	0.828867
Tnik	36	5.57781
Ehbp1	35	-2.54
Mprip	35	-1.00517
Brsk2	35	-0.434599
Plcb1	35	0
Agap1	35	0
Spire1	35	0.524939
Rasal2	35	1.20639
Limch1	34	-3.14956
Zc3h13	34	0
Irs2	34	0
Myo18a	34	0.332795
Srgap3	34	0.919724
Fry	34	0.920586
Washc2	34	1.12393
Dagla	33	-1.76116
Usp31	33	0
Kcnh7	33	0
Vps13d	33	0
Git1	33	0
Brsk1	33	0.386228
Trpm3	33	0.457146
Syn2	33	0.671994
Adam22	33	0.849985
Erbin	32	-1.24507
Gphn	32	-0.508625
Syn3	32	-0.155908
Huwe1	32	0
Herc1	32	0
Tsc1	32	0
Reps2	32	0
Uhrf1bp1l	32	0.317415
Shisa6	32	0.450909
Bin1	32	1.16883
Frmd4a	31	-2.16335
Bclaf1	31	-1.92416
Fam169a	31	-1.54929
Syt7	31	-0.742002
Gap43	31	-0.325557
Atp1a3	31	0
Fam171a2	31	0
Trio	31	0.108641
Lmo7	31	0.303392
Septin4	31	0.582727
Ndrg1	31	1.72151
Hivep2	31	1.86343
Rap1gap	31	2.15222
Jmy	30	-2.57121
Scn1a	30	-0.838622
Tacc2	30	-0.826429
Plppr4	30	-0.760834
Trp53bp1	30	-0.572497
Akap6	30	0
Dock7	30	0
Mapk8ip3	30	0
Apba1	30	0
Nyap2	30	0
Amer2	30	0.47792
R3hdm1	30	0.499151
Dnm1	30	1.25536
Specc1	30	1.67425
Sptbn4	29	-1.3294
Nf1	29	-0.369009
Grm5	29	0
Tiam1	29	0
Kctd16	29	0
Epb41l2	29	0
Samd14	29	0
Zdhhc5	29	0.224284
Pitpnm3	29	0.313781
Kcnb1	29	0.41476
Ccdc88a	29	0.903221
Adgrl1	29	1.11067
Hepacam	29	1.47266
Ctnnd1	29	1.67138
Unc13c	28	-0.888279
Nop56	28	-0.685618
Cnksr2	28	-0.653481
Dnajc6	28	-0.594088
Cnnm1	28	-0.517896
Arhgef11	28	-0.137416
Anks1b	28	0
Pde4d	28	0
Pitpnm1	28	0
Wnk1	28	0
Relch	28	0
Epn2	28	0
Matr3	28	0
Bod1l	28	0
R3hdm2	28	0
Plec	28	0
Prrt2	28	0.117408
Psd	28	0.460837
Fam117b	28	0.743173
Rab11fip5	28	0.870814
Prkce	28	1.24341
Nucks1	28	1.52876
Snph	28	2.18379
Sf3b1	27	-1.04833
Fam131b	27	-0.633834
Ube2o	27	-0.616414
Nrcam	27	-0.296849
Arhgap5	27	-0.25907
Rps6kc1	27	-0.218886
Rimbp2	27	-0.0953655
Reps1	27	0
Klc1	27	0
mKIAA0034	27	0
Tmpo	27	0
Arpp21	27	0
Glcci1	27	0
Pds5b	27	0
Klc2	27	0
Itsn1	27	0.443197
Map6	27	1.42219
Nefl	27	1.76532
Bcas1	27	2.75548
Spen	26	-3.51299
Ahnak	26	-1.46821
Adcy9	26	-1.28793
Ppfia3	26	-1.19054
Synj1	26	-0.601578
Arhgef12	26	-0.410361
Hdgfl2	26	0
Lmtk3	26	0
Ank1	26	0
Pex5l	26	0
Ppfia2	26	0
Kidins220	26	0
Snap91	26	0
Pcdh1	26	0
Nedd4l	26	0
Carmil2	26	0.556652
Slc4a10	26	0.790101
Larp1	26	0.885065
Kcnma1	26	1.40376
Cadps	26	1.57546
Amph	25	-1.55685
Ralgapa1	25	-1.29372
Ttc7b	25	-1.19738
Arhgap20	25	-1.0493
Adgrl3	25	-1.04724
Tex2	25	-0.756503
Pcdh7	25	-0.400198
Mast3	25	-0.273653
Ccdc85a	25	-0.271373
Lmna	25	0
Camkv	25	0
Sparcl1	25	0
Chgb	25	0
Cacna1g	25	0
Ahi1	25	0
Ablim3	25	0
Scrib	25	0
Nbea	25	0
Plekha5	25	0.887595
Ina	25	1.65356
Htt	25	1.76749
Map1s	24	-1.3158
Basp1	24	-0.912332
Atp2b1	24	-0.838984
Garnl3	24	-0.829186
Dbn1	24	-0.818167
Unc79	24	-0.736088
Sptbn2	24	-0.276287
Dclk2	24	-0.266171
Camsap1	24	0
Eif3b	24	0
Ndrg3	24	0
Rtn1	24	0
Ubr4	24	0
Pde4a	24	0
Btbd8	24	0.694801
Srgap2	24	0.733873
Pi4ka	24	0.842269
Arfgef2	24	0.983897
Dab2ip	24	1.00535
Camkk2	24	1.90349
2900026A02Rik	24	2.55215
Sltm	24	3.76398
Plch2	23	-1.9893
Dync1li2	23	-1.15294
Cacnb1	23	-1.14499
Hecw1	23	-0.946201
Tcf20	23	-0.726302
Cacng8	23	-0.441226
Eif5b	23	0
Pcm1	23	0
Map6d1	23	0
Atp1a1	23	0
Trip12	23	0
Ap3d1	23	0
Ap2a1	23	0
Myo5a	23	0
Pak5	23	0
Phf24	23	0
Dennd4a	23	0
Atg2b	23	0
Apc2	23	0
Mark2	23	0.664942
Grm1	23	1.9644
Map7d2	23	2.1199
Pacsin1	23	2.14702
Fkbp15	22	-2.08617
Sec16a	22	-1.13584
Fbxo41	22	-0.421034
Sh3kbp1	22	-0.250817
Arvcf	22	0
Mtcl1	22	0
Stim1	22	0
Mycbp2	22	0.43921
Farp1	22	0.566312
Arfgef3	22	0.612741
Frmpd3	22	0.613492
Stim2	22	0.701281
Tanc1	22	0.72162
Lyst	22	0.752913
Mtss2	22	0.806864
Phf2	22	0.859524
Atxn2	22	0.971627
Cdc42ep4	22	1.43877
Gabbr2	22	1.46477
Peak1	22	1.93853
Ccdc177	22	2.29011
Clip1	21	-3.70092
Mast4	21	-2.03745
Ermn	21	-0.960072
Prune2	21	-0.864696
Tcof1	21	-0.706451
Sptb	21	-0.374713
Shisa7	21	-0.21051
Rabl6	21	0
Vps13c	21	0
Iws1	21	0
Slc9a3r1	21	0
Jph3	21	0
Smarcc2	21	0
Nsmf	21	0
Dact3	21	0
Sik3	21	0
Wnk2	21	0
Ncoa7	21	0
Gprasp1	21	0
Kazn	21	0
Baiap2	21	1.05568
Pak1	21	1.19011
Dennd1a	21	1.37461
Slc9a1	21	1.42511
Ppp1r12a	21	1.78935
Fam171a1	21	1.98284
Ncl	20	-4.73548
Atxn2l	20	-1.54659
Zzef1	20	-0.766186
Zranb2	20	-0.723016
Slc20a2	20	-0.685468
Smpd3	20	-0.569542
Mff	20	0
Synm	20	0
Zc3h18	20	0
Nfasc	20	0
Eif4g3	20	0
Braf	20	0
Tbc1d4	20	0
Astn1	20	0
Sipa1l3	20	0
Erc1	20	0
Wdr47	20	0
Ankrd34a	20	0
Tom1	20	0
Gnl1	20	0
Akap5	20	0.518336
Lmtk2	20	0.67558
Map9	20	0.756921
Osbp	20	1.05565
Slc4a7	20	1.2893
Psip1	20	1.29792
Asap1	20	1.40167
Dync1li1	20	3.1407
Prrc2c	19	-2.50581
Elfn2	19	-0.931042
Kif1b	19	-0.796486
Clip2	19	-0.603502
Raph1	19	-0.531764
Spag9	19	-0.354537
Ncor1	19	0
Arhgap35	19	0
Kctd12	19	0
Phf3	19	0
Ppm1h	19	0
Sqstm1	19	0
Evl	19	0
D630045J12Rik	19	0
Inpp5f	19	0
Rgs12	19	0
Stxbp1	19	0
Hecw2	19	0
Cracd	19	0
Ryr2	19	0.602067
Rbm15	19	0.760506
Cttn	19	0.817902
Arhgef7	19	1.06976
Dock9	19	1.1704
Mcf2l	19	1.53186
Etl4	19	1.81478
Eps15l1	19	3.14596
Ildr2	19	4.19799
Soga3	18	-1.7454
Mag	18	-1.24492
Chd4	18	-1.16001
Jph1	18	-0.510408
Wdr44	18	-0.323343
Lmnb2	18	0
Lrba	18	0
Tbc1d1	18	0
Kcnc1	18	0
Atp1a2	18	0
Slc24a2	18	0
Scaf1	18	0
Uhrf1bp1	18	0
Raly	18	0
Sh3pxd2a	18	0
Tmcc2	18	0
Map3k10	18	0
Wdfy3	18	0
Gatad2b	18	0
Mark4	18	0.499523
Nckipsd	18	0.616332
Kcnc3	18	0.781413
Slc1a2	18	1.40084
Trim2	18	1.78121
Ncoa5	18	4.87155
Rbsn	17	-2.47217
Hrh1	17	-2.09248
Cdk13	17	-1.56731
Gucy1a2	17	-1.47585
Crocc	17	-1.01994
Cit	17	-0.805975
Map4k4	17	-0.43187
Eno1	17	-0.342019
Slc7a14	17	0
Kcnd2	17	0
Ccm2	17	0
Cdk14	17	0
Slk	17	0
Canx	17	0
Clmn	17	0
Ilf3	17	0
Hmga1	17	0
Tra2a	17	0
Scn8a	17	0
Vps50	17	0
Arhgap12	17	0
Kndc1	17	0
Pag1	17	0
Ralgapb	17	0
Gapvd1	17	0
Dgkh	17	0
Myo9a	17	0
Arhgef17	17	0
Bcas3	17	0.145819
Rasgrf1	17	0.205989
Rb1cc1	17	0.290143
Rasgrf2	17	0.296985
Rims3	17	0.386298
Hectd4	17	0.440296
Jcad	17	0.752865
ARHGAP33	17	0.836497
Ppp1r12b	17	1.02624
Abl2	17	1.12368
Champ1	17	1.24005
Dgki	17	1.44313
Rprd2	16	-2.60899
Znf318	16	-2.4069
Unc13a	16	-2.00939
Rsf1	16	-1.29166
Gripap1	16	-1.04311
Hnrnpc	16	-1.03302
Inpp5j	16	-0.847721
Bcr	16	-0.689955
Aqp4	16	-0.689204
Prrc2b	16	-0.635134
Myrip	16	-0.525982
Dock4	16	-0.357869
Plppr3	16	-0.339334
Gpsm1	16	-0.0695249
Nos1	16	0
5031439G07Rik	16	0
Pum1	16	0
Bcl11b	16	0
Ralbp1	16	0
Fgf1a	16	0
Itpr1	16	0
Ranbp3	16	0
Osbpl10	16	0
Shroom2	16	0
Dlg3	16	0
Gigyf1	16	0
Cspg5	16	0
Akt1s1	16	0
Arhgap31	16	0
Grip2	16	0
Gigyf2	16	0
Slc16a1	16	0
Pikfyve	16	0
Sgta	16	0
Enah	16	0
Kcnb2	16	0
Srpk2	16	0.000900162
Fam126b	16	0.0488071
Slc6a17	16	0.284132
Epb41	16	0.395414
Acap2	16	0.413206
Aatk	16	0.482906
Cdkl5	16	0.539444
Ppip5k1	16	0.59916
Slc12a2	16	0.626397
Ptprz1	16	0.642759
Sirt2	16	0.657361
Baz1b	16	0.755247
Pcdh9	16	1.1578
Synrg	16	1.31336
Rph3a	16	2.48736
Cgnl1	15	-4.75506
Sybu	15	-2.7737
Slc38a1	15	-2.03095
Serbp1	15	-1.35714
Zc3h4	15	-1.08069
Pde8b	15	-0.529538
Irf2bpl	15	-0.4461
Kcnh2	15	-0.443386
Gas2l1	15	-0.237443
Mtss1	15	0
Prkcb	15	0
Ctnna2	15	0
Syap1	15	0
Hk1	15	0
Atp8a1	15	0
Fryl	15	0
Ahdc1	15	0
Ranbp2	15	0
Nipbl	15	0
Scaf11	15	0
Hnrnpa2b1	15	0
Abr	15	0
Pip5k1c	15	0
Gprin2	15	0
Usp20	15	0
Brwd1	15	0
Prpf4b	15	0
Lrfn1	15	0
Rem2	15	0
Dennd4b	15	0
Arfgef1	15	0
Cobll1	15	0
Cwc22	15	0
Dtna	15	0
Sipa1l2	15	0
Slc12a6	15	0
Nhsl1	15	0
Hspa12a	15	0
Otud7a	15	0
Sbf1	15	0
Ppfia4	15	0
Anks1	15	0
Ddhd1	15	0
Prkag2	15	0
Tom1l2	15	0
Nav3	15	0
Snrk	15	0.182544
Kif2a	15	0.234305
Trappc12	15	0.493766
Dpysl5	15	0.582788
Numbl	15	0.694424
Zmynd8	15	0.893218
Ppp1r2	15	0.960348
Afap1	15	1.01064
Mtor	15	1.13843
Abi2	15	1.13871
Tbc1d10b	15	3.44941
Pdha1	15	3.93396
Srsf10	14	-4.34759
Q8C306	14	-2.02001
Hdgfl3	14	-1.25158
Grid2	14	-1.0073
Pnn	14	-0.766281
Htatsf1	14	-0.697503
Numa1	14	-0.57645
Mecp2	14	-0.531309
Cdk17	14	-0.47288
Gpr162	14	-0.258743
Vcpip1	14	-0.141572
C2cd4c	14	0
Exoc1	14	0
Cacng5	14	0
Tbc1d5	14	0
Gtpbp1	14	0
Rbm14	14	0
Bcl11a	14	0
Cpne6	14	0
Pakap	14	0
Fam219a	14	0
Mapk8ip2	14	0
Als2	14	0
Ctr9	14	0
Gpatch8	14	0
Pard3	14	0
Hirip3	14	0
Scg2	14	0
Ppig	14	0
Cask	14	0
L1cam	14	0
Rufy3	14	0
Mtfr1l	14	0
Nectin1	14	0
Retreg3	14	0
Esyt2	14	0
Dmwd	14	0
Mon1a	14	0
Svil	14	0
Cacnb3	14	0
Usp32	14	0
Adcy5	14	0
Wdr7	14	0
Rusc2	14	0
Sos1	14	0
Lrfn2	14	0
Strn	14	0
Ankrd63	14	0
Erc2	14	0
Kcnq5	14	0.161903
Ggt7	14	0.456258
Cadps2	14	0.534508
Luzp1	14	0.608628
Rapgef1	14	0.613172
Nacad	14	0.727817
Safb	14	0.749111
Tbr1	14	1.07329
mKIAA0705	14	1.25673
Myh10	14	1.27295
Prickle1	14	1.61701
Tpd52	14	1.80705
Cap2	14	3.50686
Eef1d	14	4.4991
Stmn3	13	-3.83875
Nfib	13	-2.9565
Camkk1	13	-0.991723
Tmem94	13	-0.693075
Mia3	13	-0.644692
Mtus2	13	-0.643976
Slc2a13	13	-0.629842
Nsfl1c	13	-0.422686
Svop	13	-0.352839
Zfp638	13	0
Carhsp1	13	0
Tubb2a	13	0
Vim	13	0
Ttbk2	13	0
Irf2bp2	13	0
Srgap1	13	0
Atp2b3	13	0
Srrm4	13	0
Cdk12	13	0
Syt6	13	0
Srsf4	13	0
Psen1	13	0
Tcf4	13	0
Fip1l1	13	0
Sv2a	13	0
Bud13	13	0
Myo9b	13	0
Iqsec3	13	0
Igsf9b	13	0
Trappc14	13	0
Mef2c	13	0
Adgrb3	13	0
Ccar2	13	0
Rbbp6	13	0
Bmpr2	13	0
Dido1	13	0
Atf2	13	0
Rab11fip2	13	0
Cdk16	13	0
Eif4g1	13	0
Irs1	13	0
Fam171b	13	0
Tpd52l2	13	0
Pja1	13	0
Phactr2	13	0
Smcr8	13	0
Pdap1	13	0
Hectd1	13	0.00880128
Ksr1	13	0.378273
Pdzd2	13	0.461616
Hcn4	13	0.584358
Smarca4	13	0.587825
Rgs14	13	0.796831
Osbpl6	13	0.798513
Cobl	13	0.899571
Snap25	13	0.901039
Nufip2	13	0.926207
Inpp4a	13	1.1562
Arhgef28	13	1.22281
Palmd	13	1.4394
Abi1	13	3.02473
Med1	13	3.23041
Tns2	12	-2.21029
Fsd1	12	-1.59189
Adgrb1	12	-1.59131
Ndrg4	12	-1.26777
Kcnip2	12	-1.18234
Adgrb2	12	-1.14024
Tasor	12	-1.02745
Ctnna1	12	-1.00609
Srsf2	12	-0.780528
Ptk2	12	-0.778801
Mgrn1	12	-0.777608
Srsf1	12	-0.648348
Csnk1d	12	-0.481852
Pacs2	12	-0.392878
Usp24	12	-0.360267
Depdc5	12	-0.351057
Map3k12	12	-0.162935
Osbpl8	12	-0.110125
Arfgap2	12	0
Rock2	12	0
Hid1	12	0
Chga	12	0
Chd5	12	0
Zc3hc1	12	0
Hsph1	12	0
Gab1	12	0
Cnp	12	0
Kcna4	12	0
Plekhg3	12	0
Pdcd4	12	0
Fxyd7	12	0
Hspa4l	12	0
Ppfia1	12	0
Alkbh5	12	0
Eif4enif1	12	0
Mtmr7	12	0
Trim46	12	0
Q3TVY3	12	0
Rsrc2	12	0
Mlf2	12	0
Pxn	12	0
Opalin	12	0
Hnrnpul2	12	0
Cbx5	12	0
Atg9a	12	0
Dnajc5	12	0
Mfap1a	12	0
Dtd1	12	0
Chd3	12	0
Ccsap	12	0
Cacnb2	12	0
Slc9a6	12	0
Stx1a	12	0
Plekha7	12	0
Magi3	12	0
Cds2	12	0
Marcksl1	12	0
Ulk1	12	0
Abl1	12	0
Pcnx3	12	0
Mast2	12	0
Prag1	12	0
Hdgf	12	0
Nfic	12	0
Dennd4c	12	0
Ccny	12	0
Gps1	12	0
Pitpnc1	12	0
Gas7	12	0
Vat1l	12	0
mKIAA0704	12	0
Dync1i1	12	0.149275
Ppp1r12c	12	0.248896
Atp2b4	12	0.268402
Slc6a15	12	0.270517
Kif21b	12	0.297884
Aff4	12	0.450924
Clint1	12	0.595579
Mobp	12	0.605785
Pcdh17	12	0.645717
Pum2	12	0.65787
Ppp2r5d	12	0.718332
Rabgap1	12	0.725793
Spata2l	12	0.830631
Arhgef33	12	0.926546
Ubap2l	12	0.976753
Elfn1	12	1.36688
Ddx3x	12	1.66458
Pdxdc1	12	1.77352
Arhgap27	12	3.73826
Rbm10	11	-1.00031
Pak6	11	-0.924717
Syt1	11	-0.898055
Polr2a	11	-0.603713
Disp2	11	-0.490844
Chrna4	11	-0.165516
Srsf11	11	-0.109258
Kcnc2	11	0
Nisch	11	0
Elac2	11	0
Arid1a	11	0
Pkm	11	0
Rbm15b	11	0
Cul9	11	0
Adgrl2	11	0
Uba1	11	0
Rnmt	11	0
Plcl1	11	0
Ccnl1	11	0
Q9CPS8	11	0
Tra2b	11	0
Slc6a5	11	0
Carmil1	11	0
Epn3	11	0
Gpm6a	11	0
Atn1	11	0
Hsp90aa1	11	0
Jmjd1c	11	0
Bag6	11	0
Gfap	11	0
Lin7b	11	0
Raf1	11	0
Tmem163	11	0
Ptprn2	11	0
Nos1ap	11	0
Yap1	11	0
Hnrnpd	11	0
Synpo2	11	0
Slc25a4	11	0
Ppfibp1	11	0
Slain2	11	0
Ap3b2	11	0
Sec62	11	0
Gemin5	11	0
Kmt2a	11	0
Sh3bp4	11	0
Fgd1	11	0
Git2	11	0
Gpr153	11	0
Dennd1b	11	0
Mef2a	11	0
Numb	11	0
Plcb4	11	0
Mctp1	11	0
Kalrn	11	0
Slc8a1	11	0
Slc4a8	11	0
Shc3	11	0
Cmtr1	11	0
Lysmd2	11	0
Ampd2	11	0
Syt17	11	0
Rab3gap1	11	0
Otud7b	11	0.0253679
Gsk3a	11	0.256192
Tacc1	11	0.324852
Septin5	11	0.347652
Magi1	11	0.440777
Tppp	11	0.504982
Dip2b	11	0.518989
Miga2	11	0.528031
Phactr1	11	0.535641
Ppp1r13b	11	0.745357
Grid2ip	11	0.83487
Anln	11	0.853064
Jpt1	11	1.18381
Plcl2	11	2.39272
Cdc42bpa	11	2.80583
Fxr2	10	-2.22731
Rab3gap2	10	-2.01005
Lrrfip2	10	-1.5376
Zfp609	10	-1.22364
Eps15	10	-0.931217
Cacna1c	10	-0.917248
Bcl9l	10	-0.828095
Sugp2	10	-0.788002
Ppp1r11	10	-0.766329
Epn1	10	-0.651936
Ankrd34b	10	-0.649554
Slc4a3	10	-0.5765
Ddhd2	10	-0.553756
Slmap	10	-0.529794
Ckb	10	-0.504519
Ube4b	10	-0.487271
Eepd1	10	-0.385953
Aftph	10	-0.33463
Fhip1b	10	-0.321723
Itpka	10	-0.185047
Mpdz	10	0
Eml2	10	0
Clasrp	10	0
Phkb	10	0
Crk	10	0
Snx17	10	0
Ywhaz	10	0
Rftn2	10	0
Bnip3	10	0
Bcl2l13	10	0
Macrod2	10	0
Usp5	10	0
Cacna1d	10	0
Gbf1	10	0
Prcc	10	0
Thoc2	10	0
Sf3b2	10	0
Nsd2	10	0
Pgrmc1	10	0
Wdr20	10	0
Fgd6	10	0
Gapdh	10	0
Mta3	10	0
Ppp6r2	10	0
Ahnak2	10	0
Tbc1d9b	10	0
Prox1	10	0
Hspa12b	10	0
Kcnn2	10	0
Slc20a1	10	0
Sec23ip	10	0
Niban1	10	0
Bptf	10	0
Hsp90ab1	10	0
Prkca	10	0
Trappc8	10	0
Akt1	10	0
Tuba1a	10	0
Pdzd8	10	0
Prkd1	10	0
Bnip3l	10	0
Pbrm1	10	0
Srrt	10	0
Ppp1r7	10	0
Cdr2l	10	0
Rab3ip	10	0
Camk1d	10	0
Prkaa1	10	0
Mrtfb	10	0
Tenm1	10	0
Ssh2	10	0
Kctd8	10	0
Prkar1b	10	0
Jakmip2	10	0
Prr12	10	0
Gria2	10	0
Mb21d2	10	0
Cand1	10	0
Tbc1d22b	10	0
Dennd5b	10	0
Zc3h11a	10	0
Son	10	0
Grip1	10	0
Kcna2	10	0
Kcnab2	10	0
Frmd8	10	0
Dkc1	10	0
Rtkn	10	0
Pkp2	10	0
Rabep1	10	0
Hcn1	10	0
Trappc9	10	0
Agfg1	10	0
Lzts1	10	0
8030462N17Rik	10	0
Syt12	10	0.209498
Stk32c	10	0.37065
Kcnh1	10	0.430676
Arhgef26	10	0.43698
Rgs3	10	0.698422
Phactr4	10	0.784537
Usp47	10	1.05645
Psd2	10	1.12945
Prkcd	10	1.23918
Dgkb	10	1.39239
Dbnl	10	1.40289
Trim28	10	1.89931
Nck1	9	-2.34838
Dnm3	9	-2.31374
Clip3	9	-1.73251
Ccdc6	9	-1.40037
Homer3	9	-1.18883
Dock10	9	-1.08716
Ppp1r1a	9	-1.0455
Arhgap1	9	-0.723125
Gtf2i	9	-0.652826
Retreg2	9	-0.536148
Rere	9	-0.494424
Ppp1r9b	9	-0.443692
Nrbp2	9	-0.403023
Ndel1	9	-0.286414
Ccdc120	9	0
Ak5	9	0
Gng12	9	0
Cacng2	9	0
Vps13a	9	0
Pabir1	9	0
Septin8	9	0
Ptpn3	9	0
Dctn1	9	0
Fnbp1	9	0
Ciapin1	9	0
Tln2	9	0
Acly	9	0
Zfpm1	9	0
Syt2	9	0
Tnip1	9	0
Kcnip4	9	0
Stx1b	9	0
Ctnna3	9	0
Itprid2	9	0
Rgs7	9	0
Camk4	9	0
Zswim8	9	0
Osbpl11	9	0
Dyrk1a	9	0
Bag3	9	0
Cfl1	9	0
Rab3c	9	0
Arhgef10	9	0
Cacng7	9	0
Cttnbp2	9	0
Fgfr3	9	0
Yes1	9	0
Ep400	9	0
Vdac1	9	0
Tyro3	9	0
Fcho2	9	0
Sfr1	9	0
Abca2	9	0
Lmnb1	9	0
Setd1a	9	0
Xrn2	9	0
Dync1i2	9	0
Ythdc1	9	0
Hcn3	9	0
Mdm1	9	0
Pacsin3	9	0
Ralgapa2	9	0
Llgl1	9	0
Lurap1	9	0
Vcp	9	0
Tmem25	9	0
Dtnb	9	0
Mlc1	9	0
Prkg2	9	0
Ptpn12	9	0
Ppip5k2	9	0
Sec31a	9	0
Pak2	9	0
Q8BH50	9	0
Ddi2	9	0
Akap11	9	0
Kcnt1	9	0
Dock3	9	0
Specc1l	9	0
Pacsin2	9	0
Tmem200c	9	0
Akap13	9	0
Q8C3W1	9	0
Scn3a	9	0
Ppp2r5e	9	0
Polr2m	9	0
Ptpn5	9	0
Zdhhc8	9	0
Setd2	9	0
Dnajb2	9	0
Pcp2	9	0
Tcea1	9	0
Golga3	9	0
Phactr3	9	0
Cables1	9	0
Rin1	9	0
Wdr37	9	0
Bmp2k	9	0
Arid4b	9	0
Chrm3	9	0
Kiaa1522	9	0.0630786
Kbtbd11	9	0.174553
Nsf	9	0.239241
Ahsg	9	0.293894
Rab11fip1	9	0.588332
Wfs1	9	0.614265
Pcdh19	9	0.704397
Smarca2	9	0.73277
Ankrd50	9	0.792592
Spast	9	0.953677
Trim3	9	1.01373
Cpeb3	9	1.03152
Septin9	9	1.07107
U2surp	9	1.25649
Ksr2	9	1.29839
Gprin3	9	2.15993
Cavin1	9	2.41029
Kmt2d	8	-1.81048
Lrrfip1	8	-1.43581
Exoc7	8	-1.01818
Mef2d	8	-0.888694
Pde1b	8	-0.877775
Prkar1a	8	-0.826967
Ankrd17	8	-0.774427
Kank3	8	-0.672705
Lzts3	8	-0.658538
Ncoa2	8	-0.602138
Sacs	8	-0.571444
Foxk1	8	-0.427278
Ubxn2b	8	-0.417368
Strn4	8	-0.409439
Eps8	8	-0.31938
Trak1	8	-0.316983
Prkar2a	8	-0.30431
Lemd3	8	-0.274909
Cacna1i	8	-0.238355
Snx30	8	-0.200399
Agap3	8	0
Mtmr2	8	0
Cacng4	8	0
Nek1	8	0
Arhgef6	8	0
Actc1	8	0
Ddx20	8	0
Ociad1	8	0
Gatad2a	8	0
Mylk	8	0
Nfx1	8	0
Tmem151a	8	0
Eno2	8	0
Il16	8	0
Nexn	8	0
Morc2a	8	0
Aldoa	8	0
Cdk11b	8	0
Larp4b	8	0
Dnmt1	8	0
Suds3	8	0
Mapk4	8	0
Zfyve19	8	0
Wdr11	8	0
Asph	8	0
Slc7a8	8	0
Hspa4	8	0
Hspa8	8	0
Cacng3	8	0
Ldb1	8	0
Lrfn4	8	0
Ckmt1	8	0
Nfix	8	0
Evi5l	8	0
Cend1	8	0
Glud1	8	0
Gnao1	8	0
Gpi	8	0
Grin2c	8	0
Myh11	8	0
Usp9x	8	0
Gys1	8	0
Cast	8	0
Ttc3	8	0
Dcaf10	8	0
Ankib1	8	0
Usp39	8	0
Mxra7	8	0
Hmbox1	8	0
Luc7l3	8	0
Fnbp4	8	0
Cnr1	8	0
Supt6h	8	0
Npdc1	8	0
Zrsr1	8	0
Hivep3	8	0
Tmem51	8	0
Kdm1a	8	0
Acaca	8	0
Pcyt1a	8	0
Eif5	8	0
Osbp2	8	0
Cdc42bpb	8	0
Pten	8	0
Tpi1	8	0
Fam13c	8	0
Mtmr1	8	0
Hap1	8	0
Pcnx1	8	0
5730455P16Rik	8	0
Tenm2	8	0
N4bp1	8	0
Smarcad1	8	0
Gab2	8	0
Usp8	8	0
Ankrd34c	8	0
Caskin2	8	0
Rnf214	8	0
Atg2a	8	0
Rell2	8	0
Septin7	8	0
Maged2	8	0
Coro1a	8	0
Limk1	8	0
Klc4	8	0
Snx29	8	0
Snx16	8	0
Tecpr1	8	0
Prkaa2	8	0
Ppp6r1	8	0
Kcnk10	8	0
Ppp2r5b	8	0
Taok1	8	0
Mapre2	8	0
Nmt2	8	0
Neo1	8	0
Cul4b	8	0
Usp6nl	8	0
Dlc1	8	0
Pde10a	8	0
Tsc22d4	8	0
Hnrnpa3	8	0
Ptpdc1	8	0
Wbp11	8	0
Srrm3	8	0
Tenm4	8	0
Reep2	8	0
Fhod3	8	0
Lysmd1	8	0
Kcnj6	8	0
Arhgap26	8	0
Znf687	8	0
Dnajc2	8	0
Crebbp	8	0
Znf532	8	0
Ppp1r1b	8	0.242627
Rptor	8	0.274535
Efr3b	8	0.351666
Rictor	8	0.4219
Mpp1	8	0.437439
Pcbp2	8	0.457064
Sh3rf1	8	0.539973
4833439L19Rik	8	0.566713
Ppme1	8	0.606038
Gm7324	8	0.753539
Usp15	8	0.994809
Hcfc1	8	1.14436
Cd2ap	8	1.26541
Micall1	8	1.40172
Reep1	8	1.5766
Pank2	8	1.99957
Map7	8	2.76931
Sirpa	8	3.87966
Kat7	7	-3.8786
Irf2bp1	7	-2.72674
Tpm1	7	-2.07238
Adra1b	7	-2.00412
Map4k5	7	-1.19136
Eml1	7	-1.0801
TIAM2	7	-1.00941
Gabra6	7	-0.893586
Nup153	7	-0.861406
Mapk8ip1	7	-0.800599
Sub1	7	-0.644703
Phyhipl	7	-0.443773
Kcnq3	7	-0.419734
Cep41	7	-0.363372
Map4k2	7	-0.357382
Slc8a3	7	-0.274138
Dop1b	7	-0.267299
Arfgap3	7	0
Npepps	7	0
Zc3h14	7	0
Xpc	7	0
Ric8a	7	0
Lemd2	7	0
Thy1	7	0
Glul	7	0
Sv2b	7	0
Cavin2	7	0
Mpp2	7	0
Rmdn3	7	0
Rbm6	7	0
Coil	7	0
Wipf2	7	0
Armc1	7	0
Tmem151b	7	0
Plekhg1	7	0
Eps8l2	7	0
Ptpn13	7	0
Dbr1	7	0
Snip1	7	0
Cdc42ep1	7	0
Fam110b	7	0
Wdr59	7	0
Srsf6	7	0
Bcan	7	0
Fnbp1l	7	0
Ptdss2	7	0
Spry3	7	0
Baiap3	7	0
Nab2	7	0
Zmym3	7	0
Ubxn1	7	0
Clgn	7	0
Amot	7	0
mKIAA1720	7	0
Atxn1	7	0
Avl9	7	0
Pml	7	0
Wdr48	7	0
Mcoln1	7	0
Chrm1	7	0
Pcdh8	7	0
Tpr	7	0
Ccnyl1	7	0
Arid4a	7	0
Phrf1	7	0
Chd2	7	0
Cbx3	7	0
Chordc1	7	0
Chchd6	7	0
Lsm11	7	0
Mdh1	7	0
S1pr1	7	0
Stub1	7	0
Xkr4	7	0
Penk	7	0
Fv1	7	0
Pde1c	7	0
Ddx21	7	0
Phc3	7	0
Bin2	7	0
Tp53bp2	7	0
Tor1aip1	7	0
Larp7	7	0
Clec2l	7	0
Bad	7	0
Usp10	7	0
Pex1	7	0
Gpr155	7	0
Ccser1	7	0
Zfyve16	7	0
Pdlim4	7	0
Dcp1a	7	0
C6EQH2	7	0
Slc6a11	7	0
Kcnj10	7	0
Mvb12b	7	0
Pebp1	7	0
Prex1	7	0
Wapl	7	0
Nolc1	7	0
Leo1	7	0
Brd1	7	0
Kcnd3	7	0
Tox2	7	0
Gtf2f1	7	0
Macroh2a1	7	0
Prkar2b	7	0
Ywhag	7	0
Tmem200b	7	0
Nelfe	7	0
Pea15	7	0
Aifm3	7	0
Gabbr1	7	0
Trim66	7	0
Ulk2	7	0
Usp34	7	0
Rundc3a	7	0
Acap3	7	0
Pi4kb	7	0
Utp18	7	0
Ppp6r3	7	0
Znf704	7	0
Kcnh5	7	0
Dcx	7	0
Amer3	7	0
Bcar3	7	0
C2cd2	7	0
Tpd52l1	7	0
Rnf20	7	0
Sema6d	7	0
Ncoa1	7	0
Plcg1	7	0
Cacna1h	7	0
Trim9	7	0
Cap1	7	0
Uri1	7	0
Strn3	7	0
Slc6a7	7	0
Zfand2b	7	0
Pkn2	7	0
Csnk1g3	7	0
Tnrc6b	7	0
Fam163b	7	0
Sytl5	7	0
Rai1	7	0
Ctps1	7	0
Ptk2b	7	0
Acsbg1	7	0
Ralgps2	7	0
Dgkz	7	0
Sik2	7	0
Pja2	7	0
Tmcc1	7	0
Ripor1	7	0
Snca	7	0
Robo2	7	0
Map2k4	7	0
Gsk3b	7	0
Hdac4	7	0
Fam234b	7	0
Abcc8	7	0
Eif3a	7	0
DOCK11	7	0
Znf365	7	0
Zeb2	7	0
Minar1	7	0
Tcf12	7	0
Ca2	7	0
Rab3b	7	0
Katnb1	7	0
Prkd3	7	0
Cblb	7	0
Rangap1	7	0
Ctdp1	7	0.3343
Atg16l1	7	0.377026
Ncbp1	7	0.555413
Epb41l4b	7	0.567123
Atat1	7	0.74427
Cyld	7	0.769397
Sncb	7	0.889386
Ddx42	7	1.04291
Dennd5a	7	1.13088
Atcay	7	1.18155
Scaper	7	1.20062
Pdlim5	7	1.25601
Map2k1	7	1.521
Ttc1	7	1.5851
Slc6a1	7	1.65879
Dop1a	7	2.30457
Ppp3ca	7	2.53056
Zcchc8	7	3.24872
Stmn1	6	-5.55941
Stmn2	6	-5.23646
Bsdc1	6	-4.03591
Cfdp1	6	-3.65983
Rasa3	6	-2.12873
Slc2a3	6	-2.10168
Rbm5	6	-2.04445
Tamalin	6	-1.80599
Q3TL53	6	-1.71555
Adcy8	6	-1.69028
Nr3c1	6	-1.32063
Wasl	6	-1.1202
Mbd3	6	-0.777336
Hdac6	6	-0.597427
Nsrp1	6	-0.58158
Actb	6	-0.496079
Daam2	6	-0.429723
Wrnip1	6	-0.422805
Gabra3	6	-0.330605
Lrrc8a	6	-0.321292
Lpin2	6	-0.278448
Ccdc136	6	-0.244487
Ano8	6	-0.219591
Rabgef1	6	-0.163816
Kank1	6	0
Rbm12b2	6	0
Hnrnpk	6	0
Acss2	6	0
Tbc1d23	6	0
Rhbdf1	6	0
Shroom1	6	0
Skiv2l	6	0
Syt11	6	0
Eif3c	6	0
Hp1bp3	6	0
Ywhae	6	0
Vdac2	6	0
Mpp3	6	0
Rab3a	6	0
Stk39	6	0
Napa	6	0
Wasf3	6	0
Ppp1r3d	6	0
Nr3c2	6	0
Cdc42ep2	6	0
Gm7694	6	0
Ckap5	6	0
Chchd3	6	0
Adcyap1r1	6	0
Pgm2l1	6	0
Mllt6	6	0
Eef2	6	0
G3bp2	6	0
Trpc3	6	0
Zfpm2	6	0
Rcsd1	6	0
Ankhd1	6	0
Gnas	6	0
Nup35	6	0
Clcc1	6	0
Phlpp2	6	0
Ctnnb1	6	0
Nsd3	6	0
Lima1	6	0
Fsd1l	6	0
Slc23a2	6	0
Anapc4	6	0
Parg	6	0
Bcl9	6	0
Ncam2	6	0
Ythdc2	6	0
Aldoc	6	0
Pde2a	6	0
Ppm1e	6	0
Pura	6	0
Syp	6	0
Ubc	6	0
Vps4a	6	0
Wwc2	6	0
Prkra	6	0
Tut7	6	0
Nuak1	6	0
Syt10	6	0
Prpf40a	6	0
Necab1	6	0
Fermt2	6	0
Itpkb	6	0
Tmem63c	6	0
Arhgap17	6	0
Tle3	6	0
Srek1ip1	6	0
Pard3b	6	0
Thoc5	6	0
Creg2	6	0
Arglu1	6	0
Trmt9b	6	0
Atf7ip	6	0
Vcl	6	0
Cxnp1	6	0
Sfswap	6	0
Crkl	6	0
Slc43a2	6	0
Hdac5	6	0
Spata13	6	0
Snx25	6	0
Rbl2	6	0
Shf	6	0
Appl1	6	0
Kif13b	6	0
Sema4d	6	0
Nyap1	6	0
Akap1	6	0
Znrf2	6	0
Znf521	6	0
Rasip1	6	0
Tph2	6	0
Akap8	6	0
Nol8	6	0
Gak	6	0
Cav2	6	0
Ptges3	6	0
Smarcc1	6	0
Dpysl4	6	0
Lrrc47	6	0
Cc2d1b	6	0
Ttyh3	6	0
Elmo1	6	0
Ripk2	6	0
Dcaf6	6	0
Coro7	6	0
Kcnt2	6	0
Ralgps1	6	0
Mcrs1	6	0
Prpf38a	6	0
Hnrnpa1	6	0
Abcc4	6	0
Tmem132c	6	0
Nlgn2	6	0
Prr5	6	0
Rif1	6	0
Smg6	6	0
Sanbr	6	0
Htr2a	6	0
Cbl	6	0
Ddx41	6	0
Efhd2	6	0
Mybbp1a	6	0
Eef2k	6	0
Pik3r4	6	0
Ccser2	6	0
Rftn1	6	0
Smg8	6	0
Tgfbrap1	6	0
Myh9	6	0
Scamp1	6	0
Pip5k1b	6	0
Cnst	6	0
Gramd3	6	0
Map3k7	6	0
B630019K06Rik	6	0
Anapc1	6	0
Pals1	6	0
Sdk2	6	0
Camk1	6	0
Dcaf5	6	0
Pdzrn3	6	0
Kcnj1	6	0
Ensa	6	0
Vipas39	6	0
Exoc2	6	0
Phka1	6	0
Slc39a3	6	0
Chl1	6	0
Rnf157	6	0
Q3TY51	6	0
6430548M08Rik	6	0
Mphosph10	6	0
Cep97	6	0
Slc12a4	6	0
Gnal	6	0
Palm3	6	0
Exph5	6	0
Slc9a3r2	6	0
Snx15	6	0
Kif5c	6	0
Tgoln1	6	0
Dlg5	6	0
Ccdc28a	6	0
Lyn	6	0
Usp54	6	0.0725287
Prkab2	6	0.244814
Strip1	6	0.251445
Akap10	6	0.37053
Rasgrp2	6	0.392117
Fam53c	6	0.556176
Csnk1e	6	0.606041
Celsr2	6	0.614484
Pard6a	6	0.631316
Edc4	6	0.713442
Mfap3l	6	0.779173
Hrh3	6	0.906235
Triobp	6	0.942354
Fam114a2	6	0.953746
Picalm	6	1.04014
Agtpbp1	6	1.26453
Ptpra	6	1.28491
Stx7	6	1.4949
Gpm6b	6	1.83101
Scrn1	5	-4.14104
Arhgdia	5	-2.26893
Rplp2	5	-2.03818
Scg3	5	-1.56132
Rpgr	5	-1.12611
Sbno1	5	-1.12045
Rnps1	5	-0.908654
Clip4	5	-0.847077
Ppp1r10	5	-0.771201
Zfp148	5	-0.693472
Cpeb4	5	-0.682541
Cux1	5	-0.517993
Clcn2	5	-0.32459
Nudc	5	-0.314965
Rps6ka1	5	-0.233433
Rap1gds1	5	0
Cys1	5	0
Ddn	5	0
Ckap4	5	0
Gng3	5	0
Arhgef4	5	0
Pals2	5	0
Satb2	5	0
Atp6v1a	5	0
Npm1	5	0
Fyb	5	0
Csnk1a1	5	0
Syt9	5	0
Mta1	5	0
Mapre3	5	0
Snx1	5	0
Elavl2	5	0
Radil	5	0
Tuba4a	5	0
Axin1	5	0
Septin11	5	0
Auts2	5	0
Kcna5	5	0
Pak4	5	0
Soga1	5	0
Tsc22d1	5	0
Map3k5	5	0
Ocln	5	0
Phf14	5	0
Szrd1	5	0
Jakmip3	5	0
Esam	5	0
Ssh1	5	0
Dmd	5	0
Psmd1	5	0
Lamtor1	5	0
Dctn2	5	0
Nfat5	5	0
Drp2	5	0
Tab3	5	0
Eif3g	5	0
Ddx23	5	0
Lrch2	5	0
Setd1b	5	0
Prkcq	5	0
Rgcc	5	0
Tbc1d22a	5	0
Pias1	5	0
Apbb2	5	0
Tmem132e	5	0
Otud4	5	0
Smim13	5	0
Arhgap6	5	0
Cstf2	5	0
Pphln1	5	0
Ybx1	5	0
Brd2	5	0
Dek	5	0
Stx17	5	0
Pld1	5	0
Kank4	5	0
Zbtb18	5	0
Tns3	5	0
Ptpn21	5	0
Brd9	5	0
Brd3	5	0
Arap1	5	0
Lsm14a	5	0
Blvra	5	0
Setd3	5	0
Atp8a2	5	0
Usp7	5	0
Ddx46	5	0
Obi1	5	0
Pdpk1	5	0
Ptbp2	5	0
Pgam1	5	0
Phf8	5	0
Tbc1d10a	5	0
Trappc10	5	0
Frmd5	5	0
Atp6v1b2	5	0
Ccdc92	5	0
Golga4	5	0
Mdh2	5	0
Purg	5	0
Tmem132b	5	0
Twf1	5	0
Tln1	5	0
Pgrmc2	5	0
Srsf7	5	0
Apex1	5	0
Arrb1	5	0
Brd8	5	0
Lrrc8b	5	0
Stt3b	5	0
Pde3a	5	0
Hdac9	5	0
Ei24	5	0
Sh2b2	5	0
Nsd1	5	0
Pbxip1	5	0
Snx19	5	0
Ankrd55	5	0
Frs2	5	0
Ptprn	5	0
Ldlrap1	5	0
Zfp185	5	0
Sympk	5	0
Map3k1	5	0
Lap3	5	0
Rnf34	5	0
Zfp106	5	0
Ppp1r18	5	0
Mdc1	5	0
Ogfrl1	5	0
Emsy	5	0
Kctd1	5	0
Zbtb22	5	0
Kctd3	5	0
Ehbp1l1	5	0
Fam102a	5	0
Rffl	5	0
Tusc2	5	0
Efr3a	5	0
Myt1l	5	0
Chat	5	0
Th	5	0
Ubr5	5	0
Dync1h1	5	0
Gria1	5	0
Pfkm	5	0
Srpk1	5	0
Vps53	5	0
Tomm70	5	0
Armcx3	5	0
Daam1	5	0
Map3k9	5	0
Snx24	5	0
Sarm1	5	0
Dcaf8	5	0
Fam104a	5	0
Bckdha	5	0
Tox4	5	0
Esf1	5	0
Pcf11	5	0
Slx4	5	0
Brpf1	5	0
Ube3a	5	0
Pdcl	5	0
Abcf1	5	0
Iscu	5	0
Slc6a9	5	0
Borcs6	5	0
Tmem121b	5	0
Lrrtm4	5	0
Slc5a7	5	0
Rexo1	5	0
Ubr3	5	0
Otud5	5	0
Plppr2	5	0
Nalcn	5	0
Sgsm2	5	0
Fmnl1	5	0
Mon2	5	0
Cert1	5	0
Dis3l2	5	0
Rfc1	5	0
Sh2b1	5	0
Trpv2	5	0
Nup133	5	0
Dzip3	5	0
Sstr1	5	0
Slc7a6os	5	0
Tmcc3	5	0
Kdm2a	5	0
Reep3	5	0
Sh2d3c	5	0
Fmnl2	5	0
Gm13889	5	0
Mtdh	5	0
Strip2	5	0
Kcnab1	5	0
Dhx16	5	0
Ngef	5	0
Cdv3	5	0
Lipe	5	0
Kif5b	5	0
Foxo3	5	0
Sema6b	5	0
Stx16	5	0
Kcnj16	5	0
Khdrbs1	5	0
Aldh1l1	5	0
Tprg1l	5	0
Gba2	5	0
Pi4k2a	5	0
Samd4b	5	0
Dnm1l	5	0
Ufl1	5	0
Smap	5	0
Itsn2	5	0
Pde11a	5	0
Habp4	5	0
Arpp19	5	0
Arhgef1	5	0
Ubxn6	5	0
Ubxn7	5	0
Fbxo42	5	0
Slc25a46	5	0
Rps6ka2	5	0
Tbc1d15	5	0
Swi5	5	0
Map4k3	5	0
Apba2	5	0
Sytl2	5	0
Sgsm3	5	0
Q9D1K7	5	0
Rbm17	5	0
Fnip1	5	0
Sugp1	5	0
Stk38l	5	0
Caln1	5	0
Tnk2	5	0
Prpf31	5	0
Erf	5	0
Astn2	5	0
Rps6kb1	5	0
Nes	5	0
Kdm5a	5	0
Sox6	5	0
Cep131	5	0
Foxj2	5	0
Usp29	5	0
Scaf4	5	0
Flcn	5	0
Atp6v0d1	5	0
Patj	5	0
Zbtb11	5	0
Mdn1	5	0
Top1	5	0
Rai14	5	0
Adra2c	5	0
Epb41l4a	5	0
Vwa5b1	5	0
Cttnbp2nl	5	0
Chd9	5	0
Dnaja4	5	0
Zhx1	5	0
Lrrk2	5	0
Dhx29	5	0
Rilpl1	5	0
Trir	5	0
Tnrc6c	5	0
Zfp777	5	0
Unc5c	5	0
Larp6	5	0
Dzank1	5	0.125261
Pde8a	5	0.182407
Cntnap2	5	0.3314
Prr36	5	0.349277
Ppp1r3g	5	0.37431
Arhgap44	5	0.378494
Slc32a1	5	0.406907
Tmem266	5	0.428563
Adra2a	5	0.447784
Ipcef1	5	0.478681
Uvrag	5	0.49329
Sphk2	5	0.51666
Sowahb	5	0.584705
Rubcn	5	0.607185
Panx2	5	0.65343
Lbr	5	0.672831
Wipf3	5	0.727938
Ptpn11	5	0.896098
Pgm1	5	0.912714
[truncated: 2,741 more rows]

## Sheet: d ∆Ps analysis RP0PS
Gene	Number of quantified phosphopeptides (RP0/PS)	ΔPs value (RP0/PS)
Ank2	329	-0.154851
Srrm2	255	11.2289
Map1b	236	6.52347
Pclo	228	5.17576
Map2	217	8.96626
Bsn	196	9.07702
Map1a	195	6.60404
Nefh	182	0.376158
Srcin1	144	3.88617
Epb41l1	141	0.704016
Sgip1	127	-0.257192
Rims1	116	5.308
Ank3	113	-0.891208
Pkp4	109	6.65567
Syngap1	106	0.106402
Mapt	106	5.99776
Srrm1	94	10.644
Caskin1	93	0.330546
Cep170b	90	3.00347
Kcnq2	88	5.36665
Sorbs2	85	2.81582
Iqsec2	84	4.89907
Clasp2	81	1.74687
Rims2	80	2.40893
Mbp	79	-0.625905
Iqsec1	78	2.55228
Dclk1	76	0.56693
Rtn4	75	3.39869
Apc	72	0.531004
Sptbn1	71	0.184637
Add2	71	0.630588
Hcn2	71	4.64265
Epb41l3	70	-0.900361
Cep170	70	0.996614
Syn1	70	1.05624
Dlgap4	68	2.6708
Sipa1l1	67	1.25649
Dlgap1	67	1.30123
Ctnnd2	67	1.49447
Lrrc7	66	1.65189
Ndrg2	66	10.8978
Add1	64	5.20911
Prrc2a	63	0.254718
Mical3	63	2.26325
Camk2b	63	3.35209
Tnks1bp1	62	1.99546
Clasp1	61	0.450187
Ablim1	61	1.64456
Scn2a	61	5.97026
Akap12	60	3.31269
Shank1	59	-2.07055
Cracdl	59	0.685096
Atp2b2	59	2.62444
Mast1	59	3.44059
Madd	58	0.716695
Cacna1e	57	0.77634
Eif4b	57	4.07958
Camk2a	56	0.144345
Dmxl2	56	1.52696
Map4	55	-2.11974
Dpysl3	55	-0.648675
Arhgap21	55	-0.48717
Nefm	55	0.349366
Tjp2	55	3.1061
Camsap3	54	0.524598
Dlg2	54	0.697504
Ablim2	53	4.55825
Sorbs1	52	-0.453575
Nav1	52	0
Grin2b	52	0.399022
Kiaa1109	52	0.556158
Aak1	52	2.90951
Gja1	52	3.64655
Macf1	51	0.741773
Acin1	50	0.284351
Prkcg	50	2.36017
Dlgap2	50	3.4786
Prickle2	49	0.794893
Oxr1	49	1.28963
Camsap2	49	2.15438
Thrap3	48	-1.89828
Cacna1a	48	0.0217123
Slc4a4	48	0.875903
Grin2a	48	1.80546
Camk2g	48	3.65461
Add3	47	-0.896634
C2cd2l	47	1.48362
Stxbp5	47	2.04154
Dlg1	46	-1.09852
Dpysl2	46	-0.468865
Agap2	46	0.638369
Stxbp5l	46	0.678034
Arhgap32	46	1.02867
Map7d1	46	2.95945
Gprin1	45	0
Dlgap3	45	0.755633
Atrx	45	2.23716
Ncam1	44	-1.69731
Tanc2	44	0.504547
Shank3	44	0.54161
Pde4b	44	1.1619
Rapgef2	44	2.54112
Prrt3	44	3.59004
Palm	43	-0.235035
Sash1	43	0.185439
Dlg4	43	0.856278
Ttbk1	43	0.994951
Fmn2	43	1.56408
Mink1	42	-0.227732
Tns1	42	0
Cacna1b	42	0.0364218
Crmp1	42	0.884808
Mark1	42	1.60912
Dmtn	42	3.64365
Ppp1r9a	41	0
Slc12a5	41	0.157361
Cic	41	0.275144
Pitpnm2	41	0.575616
Sphkap	41	0.824961
Top2b	41	1.22724
Gramd1b	41	3.44067
Marcks	40	-1.55371
Afdn	40	-0.489156
Skt	40	-0.232765
Arhgap23	40	1.15531
Begain	40	2.59413
Synpo	40	4.55667
Unc80	39	0
Rap1gap2	39	0.291947
Pacs1	39	0.357465
Syne1	39	0.391604
Plekha6	39	0.440891
Cacnb4	39	0.529146
Dst	39	1.78412
Arhgap39	38	-0.563684
Camk2d	38	0.00616235
Ajm1	38	0.0146918
Mark3	38	0.0606493
Shank2	38	0.250191
Phldb1	38	0.544326
Tjp1	38	1.38086
Arhgef2	38	1.70235
Arfgap1	38	4.97711
Cbarp	37	-0.00457048
Nhsl2	37	0
Sgsm1	37	0.799779
Rtn3	37	0.818709
Speg	37	0.955198
Tsc2	37	1.01164
C2cd5	37	1.22649
Sptan1	37	1.38521
Ncor2	37	1.39352
Kif21a	37	2.25043
Dmxl1	37	6.13861
Tp53bp1	36	-2.30924
Gpr158	36	-0.328188
Psd3	36	0.0980914
D430041D05Rik	36	0.496976
Kif1a	36	0.605214
Tnik	36	0.662429
Plcb1	35	0
Mprip	35	0.693326
Agap1	35	1.07571
Rasal2	35	1.07822
Brsk2	35	1.70302
Ehbp1	35	1.94299
Spire1	35	3.74451
Srgap3	34	-0.421336
Irs2	34	-0.167631
Fry	34	0.375635
Myo18a	34	0.755636
Zc3h13	34	1.13199
Washc2	34	1.9466
Limch1	34	2.40167
Kcnh7	33	-1.38706
Dagla	33	-0.208524
Trpm3	33	0
Syn2	33	0.231271
Git1	33	1.03763
Adam22	33	1.32308
Usp31	33	1.3231
Vps13d	33	1.63462
Brsk1	33	2.43945
Tsc1	32	-1.27645
Huwe1	32	0.0874663
Reps2	32	0.585062
Shisa6	32	0.686098
Erbin	32	0.903853
Gphn	32	1.23506
Herc1	32	1.25936
Uhrf1bp1l	32	1.64855
Bin1	32	1.77376
Syn3	32	3.32269
Ndrg1	31	0
Septin4	31	0
Fam171a2	31	0
Frmd4a	31	0
Gap43	31	0
Rap1gap	31	0.07029
Atp1a3	31	0.373244
Hivep2	31	0.712395
Trio	31	0.766914
Bclaf1	31	0.864414
Syt7	31	1.8045
Fam169a	31	1.94558
Lmo7	31	2.12546
Mapk8ip3	30	-2.21291
Amer2	30	-0.940845
R3hdm1	30	-0.0864794
Nyap2	30	0
Specc1	30	0.128036
Plppr4	30	0.47755
Tacc2	30	0.495971
Scn1a	30	0.600345
Dock7	30	1.33321
Jmy	30	1.34586
Apba1	30	1.81881
Trp53bp1	30	2.46231
Dnm1	30	2.5032
Akap6	30	2.50611
Kctd16	29	-0.734592
Ctnnd1	29	-0.416775
Nf1	29	-0.415249
Ccdc88a	29	-0.107639
Zdhhc5	29	0
Hepacam	29	0.0226927
Pitpnm3	29	0.0517489
Epb41l2	29	0.330534
Adgrl1	29	0.627886
Tiam1	29	0.677634
Grm5	29	0.698318
Samd14	29	1.0395
Kcnb1	29	1.43388
Sptbn4	29	4.19954
Cnksr2	28	-0.929042
Prkce	28	-0.636013
Matr3	28	-0.586452
Nucks1	28	-0.42286
Rab11fip5	28	-0.411001
Arhgef11	28	-0.348621
Cnnm1	28	-0.194731
Snph	28	-0.133845
R3hdm2	28	-0.114084
Epn2	28	-0.0795557
Anks1b	28	0
Pde4d	28	0
Plec	28	0.458066
Prrt2	28	0.791406
Psd	28	0.793373
Fam117b	28	0.840745
Relch	28	0.961979
Bod1l	28	1.28795
Dnajc6	28	1.73411
Wnk1	28	1.75597
Nop56	28	2.12845
Pitpnm1	28	2.37309
Unc13c	28	2.60382
Bcas1	27	-0.391986
Rps6kc1	27	-0.311263
Nrcam	27	0
Klc1	27	0
mKIAA0034	27	0
Nefl	27	0
Itsn1	27	0.0248077
Map6	27	0.380424
Arhgap5	27	0.437412
Arpp21	27	0.520421
Reps1	27	0.585672
Klc2	27	0.688732
Pds5b	27	0.702811
Rimbp2	27	0.763315
Glcci1	27	1.02838
Fam131b	27	1.31092
Tmpo	27	1.38304
Ube2o	27	2.43566
Sf3b1	27	6.0585
Kcnma1	26	-0.739157
Arhgef12	26	-0.654714
Ank1	26	-0.586132
Cadps	26	0
Ahnak	26	0
Spen	26	0
Pex5l	26	0.152458
Pcdh1	26	0.363548
Slc4a10	26	0.392193
Lmtk3	26	0.845696
Kidins220	26	0.872424
Synj1	26	1.0021
Snap91	26	1.03891
Carmil2	26	1.30345
Nedd4l	26	1.40685
Ppfia3	26	1.53768
Adcy9	26	1.72757
Ppfia2	26	1.80261
Larp1	26	2.48687
Hdgfl2	26	4.96408
Sparcl1	25	-0.855863
Ccdc85a	25	-0.639355
Adgrl3	25	-0.496328
Pcdh7	25	-0.411881
Ablim3	25	-0.0161688
Ina	25	0
Scrib	25	0
Plekha5	25	0
Tex2	25	0
Ralgapa1	25	0.463688
Chgb	25	0.486561
Arhgap20	25	0.664543
Nbea	25	0.813444
Camkv	25	0.820808
Cacna1g	25	0.900187
Amph	25	1.46028
Mast3	25	1.46166
Ahi1	25	1.51968
Htt	25	1.55567
Ttc7b	25	2.72608
Lmna	25	6.72892
Dclk2	24	-2.60484
Dab2ip	24	-2.12321
Unc79	24	-1.98841
Camkk2	24	-0.257649
2900026A02Rik	24	0
Pi4ka	24	0
Sltm	24	0
Basp1	24	0
Garnl3	24	0
Srgap2	24	0
Pde4a	24	0
Sptbn2	24	0
Atp2b1	24	0.35639
Camsap1	24	0.357022
Ubr4	24	0.414741
Btbd8	24	0.543464
Dbn1	24	0.591037
Arfgef2	24	1.08775
Rtn1	24	1.24694
Map1s	24	2.0237
Ndrg3	24	2.54619
Eif3b	24	3.84627
Dync1li2	23	-1.27331
Pak5	23	-1.17139
Trip12	23	-0.878539
Pcm1	23	0
Cacnb1	23	0
Map7d2	23	0.0193598
Grm1	23	0.435449
Apc2	23	0.557238
Cacng8	23	0.639916
Phf24	23	0.641381
Atp1a1	23	0.64805
Tcf20	23	0.691838
Mark2	23	0.74491
Hecw1	23	0.750135
Map6d1	23	0.848862
Dennd4a	23	1.2606
Myo5a	23	1.28748
Ap2a1	23	1.35192
Plch2	23	1.40592
Eif5b	23	1.42222
Ap3d1	23	1.49109
Atg2b	23	1.61821
Pacsin1	23	2.12919
Peak1	22	-1.96958
Phf2	22	-1.59979
Fkbp15	22	-0.952531
Sh3kbp1	22	-0.588073
Farp1	22	-0.504742
Fbxo41	22	0
Mycbp2	22	0
Cdc42ep4	22	0
Atxn2	22	0
Mtcl1	22	0
Tanc1	22	0.160351
Stim1	22	0.238276
Arvcf	22	0.269653
Stim2	22	0.490199
Mtss2	22	0.682499
Frmpd3	22	0.839539
Sec16a	22	1.03621
Arfgef3	22	1.12512
Lyst	22	1.18277
Gabbr2	22	1.53063
Ccdc177	22	1.72126
Ermn	21	-0.927827
Ncoa7	21	-0.24363
Baiap2	21	0
Smarcc2	21	0
Nsmf	21	0
Dact3	21	0
Kazn	21	0
Shisa7	21	0.361303
Slc9a3r1	21	0.433198
Pak1	21	0.592419
Ppp1r12a	21	0.612244
Tcof1	21	0.678831
Iws1	21	1.00081
Vps13c	21	1.05315
Jph3	21	1.05577
Mast4	21	1.16332
Prune2	21	1.31509
Slc9a1	21	1.42609
Wnk2	21	1.46053
Sik3	21	1.46379
Gprasp1	21	1.59805
Clip1	21	1.62596
Fam171a1	21	1.71939
Rabl6	21	2.33029
Dennd1a	21	2.35517
Sptb	21	2.45677
Akap5	20	-1.075
Atxn2l	20	-0.718103
Eif4g3	20	-0.0269045
Asap1	20	-0.0203442
Mff	20	0
Zranb2	20	0
Nfasc	20	0
Erc1	20	0
Tom1	20	0
Lmtk2	20	0
Wdr47	20	0.0357872
Slc4a7	20	0.11701
Smpd3	20	0.239911
Sipa1l3	20	0.400304
Ankrd34a	20	0.410777
Astn1	20	0.425496
Psip1	20	0.456345
Braf	20	0.569378
Zzef1	20	0.739471
Zc3h18	20	0.76331
Map9	20	0.796218
Osbp	20	0.839535
Tbc1d4	20	0.852796
Synm	20	1.4911
Ncl	20	1.54981
Slc20a2	20	1.74005
Dync1li1	20	1.75803
Gnl1	20	2.12825
Rgs12	19	-1.25406
Cttn	19	-0.307808
Elfn2	19	-0.119644
Ildr2	19	0
Rbm15	19	0
Arhgap35	19	0
Phf3	19	0
Clip2	19	0
D630045J12Rik	19	0
Arhgef7	19	0
Spag9	19	0
Ryr2	19	0
Hecw2	19	0
Ppm1h	19	0.0338759
Raph1	19	0.172289
Mcf2l	19	0.231837
Kctd12	19	0.247839
Evl	19	0.365006
Stxbp1	19	0.450637
Dock9	19	0.619879
Kif1b	19	0.655814
Inpp5f	19	0.785035
Ncor1	19	0.919313
Eps15l1	19	0.938068
Prrc2c	19	1.03299
Sqstm1	19	1.25849
Cracd	19	1.32749
Nckipsd	18	-1.93983
Mag	18	-0.511756
Tmcc2	18	-0.347853
Mark4	18	0
Kcnc3	18	0
Jph1	18	0
Lmnb2	18	0
Lrba	18	0
Tbc1d1	18	0
Atp1a2	18	0
Soga3	18	0
Uhrf1bp1	18	0
Map3k10	18	0
Wdfy3	18	0
Slc1a2	18	0.233109
Sh3pxd2a	18	0.247207
Chd4	18	0.585327
Scaf1	18	1.00987
Gatad2b	18	1.08634
Slc24a2	18	1.18349
Kcnc1	18	1.24578
Ncoa5	18	1.41408
Raly	18	1.70953
Wdr44	18	1.92595
Trim2	18	2.24569
Clmn	17	-1.48216
Dgki	17	-0.885847
Canx	17	-0.61265
Abl2	17	-0.5065
Bcas3	17	-0.289567
Rbsn	17	0
Kcnd2	17	0
Eno1	17	0
Map4k4	17	0
Ccm2	17	0
Crocc	17	0
Ilf3	17	0
Hmga1	17	0
Pag1	17	0
Ralgapb	17	0
Dgkh	17	0
Arhgef17	17	0
Hectd4	17	0.21772
Cdk14	17	0.277601
Cit	17	0.374444
Champ1	17	0.411242
Rasgrf1	17	0.444434
Arhgap12	17	0.514861
Vps50	17	0.531393
Tra2a	17	0.531436
Slk	17	0.783828
Rasgrf2	17	0.843855
Hrh1	17	0.896556
ARHGAP33	17	0.926411
Gucy1a2	17	0.983515
Rb1cc1	17	1.00789
Scn8a	17	1.03186
Myo9a	17	1.03758
Rims3	17	1.13096
Ppp1r12b	17	1.21057
Cdk13	17	1.21415
Kndc1	17	1.22586
Jcad	17	1.37615
Gapvd1	17	1.53636
Slc7a14	17	1.92219
Q8BL94	17	2.0734
Ptprz1	16	-2.13574
Synrg	16	-0.994491
Nos1	16	-0.965991
Acap2	16	-0.740268
Arhgap31	16	-0.629165
Ppip5k1	16	-0.62848
Gigyf2	16	-0.272563
Plppr3	16	-0.114877
Aqp4	16	-0.0945597
Slc12a2	16	0
5031439G07Rik	16	0
Pum1	16	0
Rsf1	16	0
Fgf1a	16	0
Hnrnpc	16	0
Itpr1	16	0
Epb41	16	0
Grip2	16	0
Gripap1	16	0
Aatk	16	0
Dock4	16	0
Fam126b	16	0
Kcnb2	16	0
Pcdh9	16	0
Gigyf1	16	0.179119
Ralbp1	16	0.241672
Sirt2	16	0.277927
Dlg3	16	0.296783
Rph3a	16	0.360703
Bcr	16	0.396161
Srpk2	16	0.445012
Unc13a	16	0.541323
Osbpl10	16	0.541595
Akt1s1	16	0.587914
Inpp5j	16	0.606681
Slc16a1	16	0.649268
Sgta	16	0.650666
Pikfyve	16	0.680777
Prrc2b	16	0.761766
Cdkl5	16	0.789101
Znf318	16	1.00966
Enah	16	1.09457
Slc6a17	16	1.10512
Ranbp3	16	1.14857
Gpsm1	16	1.22496
Cspg5	16	1.65645
Bcl11b	16	1.90923
Shroom2	16	2.22062
Baz1b	16	2.55029
Myrip	16	2.65318
Rprd2	16	3.16537
Sybu	15	-2.16351
Snrk	15	-1.07659
Ppfia4	15	-1.02907
Ranbp2	15	-0.783432
Sipa1l2	15	-0.682742
Nipbl	15	-0.660254
Prkcb	15	-0.612279
Pdha1	15	0
Hk1	15	0
Atp8a1	15	0
Fryl	15	0
Afap1	15	0
Scaf11	15	0
Hnrnpa2b1	15	0
Abr	15	0
Pip5k1c	15	0
Zmynd8	15	0
Gprin2	15	0
Dennd4b	15	0
Arfgef1	15	0
Cobll1	15	0
Cwc22	15	0
Cgnl1	15	0
Trappc12	15	0
Gas2l1	15	0
Nhsl1	15	0
Hspa12a	15	0
Otud7a	15	0
Sbf1	15	0
Anks1	15	0
Prkag2	15	0
Tom1l2	15	0
Pde8b	15	0
Nav3	15	0
Slc12a6	15	0.0458965
Syap1	15	0.0688474
Mtor	15	0.125647
Abi2	15	0.159623
Usp20	15	0.27801
Lrfn1	15	0.290044
Rem2	15	0.371139
Dpysl5	15	0.403467
Tbc1d10b	15	0.504901
Kif2a	15	0.529536
Dtna	15	0.537104
Irf2bpl	15	0.542619
Ddhd1	15	0.574476
Zc3h4	15	0.648015
Brwd1	15	0.733046
Prpf4b	15	0.739995
Ctnna2	15	0.825056
Numbl	15	1.00311
Ahdc1	15	1.04695
Kcnh2	15	1.62177
Ppp1r2	15	1.88037
Slc38a1	15	1.9048
Serbp1	15	2.14121
Mtss1	15	2.59403
mKIAA0705	14	-0.736645
Mecp2	14	-0.642823
Cap2	14	-0.481605
Luzp1	14	-0.425361
Vcpip1	14	-0.345427
Tpd52	14	-0.132062
Cdk17	14	-0.0622645
C2cd4c	14	0
Cacng5	14	0
Tbc1d5	14	0
Kcnq5	14	0
Safb	14	0
Pakap	14	0
Srsf10	14	0
Mapk8ip2	14	0
Q8C306	14	0
Als2	14	0
Ctr9	14	0
Gpatch8	14	0
Mtfr1l	14	0
Eef1d	14	0
Rapgef1	14	0
Mon1a	14	0
Numa1	14	0
Prickle1	14	0
Svil	14	0
Usp32	14	0
Htatsf1	14	0
Wdr7	14	0
Cadps2	14	0
Lrfn2	14	0
Strn	14	0
Erc2	14	0
Pard3	14	0.208311
Gtpbp1	14	0.2605
Tbr1	14	0.29956
Sos1	14	0.307063
Gpr162	14	0.370172
Hirip3	14	0.395416
Scg2	14	0.42395
Ppig	14	0.433456
Exoc1	14	0.512985
Adcy5	14	0.562081
Pnn	14	0.584673
Cask	14	0.597637
Ankrd63	14	0.640103
Cacnb3	14	0.666391
Esyt2	14	0.669783
Grid2	14	0.723243
Ggt7	14	0.765708
Dmwd	14	0.813404
Bcl11a	14	0.821147
Nectin1	14	0.843576
Retreg3	14	0.867036
Rusc2	14	0.897106
Nacad	14	0.939832
Rbm14	14	0.953326
Cpne6	14	1.02342
Myh10	14	1.29522
Rufy3	14	1.56373
Fam219a	14	1.68212
L1cam	14	1.93386
Hdgfl3	14	2.65375
Srgap1	13	-0.62714
Cdk16	13	-0.539579
Rab11fip2	13	-0.452868
Adgrb3	13	-0.257586
Abi1	13	0
Med1	13	0
Zfp638	13	0
Hectd1	13	0
Vim	13	0
Ttbk2	13	0
Irf2bp2	13	0
Atp2b3	13	0
Srrm4	13	0
Cdk12	13	0
Syt6	13	0
Srsf4	13	0
Psen1	13	0
Myo9b	13	0
Pdzd2	13	0
Ccar2	13	0
Palmd	13	0
Rgs14	13	0
Rbbp6	13	0
Tmem94	13	0
Nfib	13	0
Snap25	13	0
Cobl	13	0
Dido1	13	0
Mia3	13	0
Hcn4	13	0
Arhgef28	13	0
Nsfl1c	13	0
Mtus2	13	0
Eif4g1	13	0
Irs1	13	0
Osbpl6	13	0
Fam171b	13	0
Pja1	13	0
Phactr2	13	0
Smcr8	13	0
Rbmx	13	0
Trappc14	13	0.013993
Iqsec3	13	0.217318
Inpp4a	13	0.258766
Smarca4	13	0.309872
Nufip2	13	0.360479
Tpd52l2	13	0.469301
Camkk1	13	0.474678
Bmpr2	13	0.495637
Tubb2a	13	0.534196
Igsf9b	13	0.537912
Bud13	13	0.56266
Tcf4	13	0.607569
Mef2c	13	0.621725
Stmn3	13	0.622025
Fip1l1	13	0.680815
Pdap1	13	0.739644
Sv2a	13	0.767331
Svop	13	0.842626
Ksr1	13	1.25358
Carhsp1	13	1.50017
Slc2a13	13	1.52246
Atf2	13	1.71516
Adgrb2	12	-5.86594
Arhgef33	12	-1.06611
Ulk1	12	-0.717975
Srsf2	12	-0.705724
Hspa4l	12	-0.315647
Ppfia1	12	-0.29336
Dync1i1	12	-0.140395
Slc6a15	12	-0.00360893
Arfgap2	12	0
Ddx3x	12	0
Rock2	12	0
Pdxdc1	12	0
Ptk2	12	0
Chd5	12	0
Mgrn1	12	0
Hsph1	12	0
Gab1	12	0
Arhgap27	12	0
Pum2	12	0
Kcna4	12	0
Plekhg3	12	0
Pdcd4	12	0
Kcnip2	12	0
Fxyd7	12	0
Alkbh5	12	0
Eif4enif1	12	0
Mtmr7	12	0
Trim46	12	0
Q3TVY3	12	0
Rsrc2	12	0
Mlf2	12	0
Pxn	12	0
Ppp1r12c	12	0
Cacnb2	12	0
Stx1a	12	0
Plekha7	12	0
Magi3	12	0
Cds2	12	0
Abl1	12	0
Map3k12	12	0
Pcnx3	12	0
Usp24	12	0
Mast2	12	0
Elfn1	12	0
Hdgf	12	0
Adgrb1	12	0
Dennd4c	12	0
Clint1	12	0
Atp2b4	12	0
Gps1	12	0
Ppp2r5d	12	0
Ubap2l	12	0
Kif21b	12	0
Gas7	12	0
Prag1	12	0.0464564
Marcksl1	12	0.281663
Ccny	12	0.307125
Csnk1d	12	0.311529
Pacs2	12	0.392645
Fsd1	12	0.445121
Cnp	12	0.446269
Opalin	12	0.464158
Ctnna1	12	0.482677
Mobp	12	0.508675
Hnrnpul2	12	0.599284
Zc3hc1	12	0.603282
Cbx5	12	0.629644
Pcdh17	12	0.634179
Atg9a	12	0.816246
Nfic	12	0.866471
Ndrg4	12	0.888706
Ccsap	12	0.93773
Aff4	12	0.945918
Osbpl8	12	1.00382
Slc9a6	12	1.02467
Rabgap1	12	1.10422
Chd3	12	1.13005
Pitpnc1	12	1.15338
Dtd1	12	1.19681
Spata2l	12	1.2638
Srsf1	12	1.30842
Depdc5	12	1.33217
Tns2	12	1.36788
Dnajc5	12	1.43332
Mfap1a	12	1.43459
Tasor	12	1.82086
Chga	12	2.4233
Hid1	12	2.78976
Grid2ip	11	-2.39919
Srsf11	11	-1.42376
Slc4a8	11	-1.27134
Sh3bp4	11	-1.18691
Syt1	11	-0.935676
Pkm	11	-0.729576
Septin5	11	-0.688813
Ampd2	11	-0.601931
Git2	11	-0.323878
Phactr1	11	0
Plcl2	11	0
Kcnc2	11	0
Nisch	11	0
Elac2	11	0
Arid1a	11	0
Adgrl2	11	0
Ccnl1	11	0
Q9CPS8	11	0
Otud7b	11	0
Carmil1	11	0
Epn3	11	0
Gpm6a	11	0
Atn1	11	0
Hsp90aa1	11	0
Jmjd1c	11	0
Bag6	11	0
Gfap	11	0
Lin7b	11	0
Raf1	11	0
Slc25a4	11	0
Ppfibp1	11	0
Slain2	11	0
Dip2b	11	0
Sec62	11	0
Cdc42bpa	11	0
Polr2a	11	0
Gemin5	11	0
Kmt2a	11	0
Fgd1	11	0
Gpr153	11	0
Dennd1b	11	0
Mef2a	11	0
Ppp1r13b	11	0
Numb	11	0
Mctp1	11	0
Kalrn	11	0
Slc8a1	11	0
Shc3	11	0
Jpt1	11	0
Lysmd2	11	0
Syt17	11	0
Tacc1	11	0.0691396
Gsk3a	11	0.179532
Ap3b2	11	0.242784
Tmem163	11	0.282598
Ptprn2	11	0.320804
Chrna4	11	0.405366
Plcl1	11	0.438185
Rbm15b	11	0.442553
Miga2	11	0.556476
Rnmt	11	0.569606
Synpo2	11	0.571662
Tra2b	11	0.608537
Cmtr1	11	0.622856
Tppp	11	0.733162
Uba1	11	0.773725
Plcb4	11	0.786112
Rbm10	11	0.789892
Nos1ap	11	0.793962
Cul9	11	0.82428
Yap1	11	0.846735
Disp2	11	0.891557
Magi1	11	0.893882
Slc6a5	11	0.963938
Pak6	11	1.07589
Hnrnpd	11	1.0833
Anln	11	1.87953
Fgd6	10	-1.68109
Hcn1	10	-1.38809
Slmap	10	-1.28778
Trappc9	10	-1.19048
Zfp609	10	-1.1704
Dgkb	10	-0.855378
Cacna1d	10	-0.802355
Ywhaz	10	-0.800667
Kctd8	10	-0.726572
Mrtfb	10	-0.706302
Gapdh	10	-0.674938
Ckb	10	-0.598262
Eps15	10	-0.56653
Crk	10	-0.491928
Wdr20	10	-0.422861
Rab3ip	10	-0.37848
Usp5	10	-0.352469
Grip1	10	-0.344552
Mta3	10	-0.325834
Ppp6r2	10	-0.0846925
Son	10	-0.0743743
Dbnl	10	0
Stk32c	10	0
Mpdz	10	0
Eml2	10	0
Clasrp	10	0
Phkb	10	0
Snx17	10	0
Prkcd	10	0
Rftn2	10	0
Bnip3	10	0
Macrod2	10	0
Gbf1	10	0
Prcc	10	0
Thoc2	10	0
Bcl9l	10	0
Lrrfip2	10	0
Sf3b2	10	0
Nsd2	10	0
Pgrmc1	10	0
Rab3gap2	10	0
Ahnak2	10	0
Tbc1d9b	10	0
Prox1	10	0
Hspa12b	10	0
Kcnn2	10	0
Slc20a1	10	0
Sec23ip	10	0
Niban1	10	0
Slc4a3	10	0
Bptf	10	0
Hsp90ab1	10	0
Prkca	10	0
Fxr2	10	0
Camk1d	10	0
Prkaa1	10	0
Sugp2	10	0
Kcnh1	10	0
Ssh2	10	0
Jakmip2	10	0
Phactr4	10	0
Gria2	10	0
Mb21d2	10	0
Dennd5b	10	0
Ankrd34b	10	0
Kcna2	10	0
Kcnab2	10	0
Frmd8	10	0
Rgs3	10	0
Ddhd2	10	0
Dkc1	10	0
Rtkn	10	0
Arhgef26	10	0
Agfg1	10	0
Fhip1b	10	0
Lzts1	10	0
Ube4b	10	0.111062
Ppp1r11	10	0.177274
Epn1	10	0.202529
Aftph	10	0.282198
Syt12	10	0.287831
Itpka	10	0.382161
Tenm1	10	0.453675
Cacna1c	10	0.455377
Trappc8	10	0.459667
Akt1	10	0.492923
Ppp1r7	10	0.501006
Cdr2l	10	0.524289
Tbc1d22b	10	0.529805
Tuba1a	10	0.541778
Pdzd8	10	0.578899
Trim28	10	0.596533
Bcl2l13	10	0.599707
Psd2	10	0.641931
Usp47	10	0.655431
Prr12	10	0.665562
Prkd1	10	0.850813
Bnip3l	10	0.946695
Pbrm1	10	1.20589
Eepd1	10	1.25044
Rabep1	10	1.29744
Srrt	10	1.38826
Cand1	10	1.7556
Prkar1b	10	1.77986
Pkp2	10	1.8658
Atl1	10	2.12883
Zc3h11a	10	2.38493
Vps13a	9	-0.848589
Kiaa1522	9	-0.696281
Ppp1r9b	9	-0.581056
Smarca2	9	-0.490238
Ndel1	9	-0.484489
Phactr3	9	-0.442635
Sec31a	9	-0.335853
Tln2	9	-0.326906
Gprin3	9	-0.324276
Acly	9	-0.229436
Septin9	9	-0.220758
Trim3	9	0
Ccdc120	9	0
Ak5	9	0
Gng12	9	0
Pabir1	9	0
Septin8	9	0
Ciapin1	9	0
Cavin1	9	0
Zfpm1	9	0
Cpeb3	9	0
Syt2	9	0
Tnip1	9	0
Kcnip4	9	0
Stx1b	9	0
Ctnna3	9	0
Itprid2	9	0
Nsf	9	0
Rgs7	9	0
Camk4	9	0
Zswim8	9	0
Osbpl11	9	0
Dyrk1a	9	0
Bag3	9	0
Cfl1	9	0
Rab3c	9	0
Arhgef10	9	0
Cacng7	9	0
Cttnbp2	9	0
Rab11fip1	9	0
Fgfr3	9	0
Yes1	9	0
Ahsg	9	0
Ep400	9	0
Gtf2i	9	0
Llgl1	9	0
Spast	9	0
Wfs1	9	0
Clip3	9	0
Mlc1	9	0
Nck1	9	0
Ccdc6	9	0
Prkg2	9	0
Ppip5k2	9	0
Q8BH50	9	0
U2surp	9	0
Akap11	9	0
Dock3	9	0
Nrbp2	9	0
Specc1l	9	0
Pacsin2	9	0
Akap13	9	0
Q8C3W1	9	0
Ksr2	9	0
Ankrd50	9	0
Dnm3	9	0
Zdhhc8	9	0
Setd2	9	0
Dnajb2	9	0
Pcp2	9	0
Tcea1	9	0
Golga3	9	0
Cables1	9	0
Vdac1	9	0.102362
Cacng2	9	0.26251
Retreg2	9	0.292534
Wdr37	9	0.333694
Vcp	9	0.364103
Arhgap1	9	0.368869
Ppp1r1a	9	0.370542
Pcdh19	9	0.39733
Tyro3	9	0.398317
Rere	9	0.40141
Dtnb	9	0.445837
Fcho2	9	0.454447
Fnbp1	9	0.470722
Sfr1	9	0.524647
Abca2	9	0.587971
Dock10	9	0.612686
Scn3a	9	0.661466
Tmem200c	9	0.674742
Homer3	9	0.722432
Lmnb1	9	0.757992
Dctn1	9	0.761363
Setd1a	9	0.820089
Xrn2	9	0.825073
Kcnt1	9	0.846668
Ptpn12	9	0.925815
Dync1i2	9	0.961587
Ythdc1	9	1.00575
Pak2	9	1.00715
Rin1	9	1.05586
Tmem25	9	1.11559
Ptpn3	9	1.17312
Hcn3	9	1.36291
Ddi2	9	1.37003
Kbtbd11	9	1.56395
Ppp2r5e	9	1.63823
Mdm1	9	1.69442
Polr2m	9	1.73834
Mek4b	9	1.74373
Ptpn5	9	1.81388
Pacsin3	9	1.84417
Ralgapa2	9	1.85908
Lurap1	9	2.35703
Kmt2d	8	-1.73578
Nexn	8	-0.935287
Cdk11b	8	-0.799615
Eps8	8	-0.786176
Gm7324	8	-0.743646
Ubxn2b	8	-0.581898
Ncoa2	8	-0.558834
Septin7	8	-0.55521
Aldoa	8	-0.438861
Larp4b	8	-0.404825
Trak1	8	-0.378435
Caskin2	8	-0.278781
Agap3	8	0
4833439L19Rik	8	0
Mtmr2	8	0
Cacng4	8	0
Nek1	8	0
Arhgef6	8	0
Actc1	8	0
Micall1	8	0
Ddx20	8	0
Hcfc1	8	0
Mylk	8	0
Nfx1	8	0
Eno2	8	0
Il16	8	0
Dnmt1	8	0
Suds3	8	0
Mapk4	8	0
Zfyve19	8	0
Sacs	8	0
Wdr11	8	0
Asph	8	0
Slc7a8	8	0
Hspa4	8	0
Hspa8	8	0
Cacng3	8	0
Ldb1	8	0
Lrfn4	8	0
Ckmt1	8	0
Nfix	8	0
Evi5l	8	0
Cend1	8	0
Glud1	8	0
Gnao1	8	0
Gpi	8	0
Grin2c	8	0
Myh11	8	0
Usp9x	8	0
Gys1	8	0
Cast	8	0
Ttc3	8	0
Dcaf10	8	0
Ankib1	8	0
Usp39	8	0
Mxra7	8	0
Hmbox1	8	0
Luc7l3	8	0
Fnbp4	8	0
Cnr1	8	0
Supt6h	8	0
Npdc1	8	0
Zrsr1	8	0
Hivep3	8	0
Reep1	8	0
Rictor	8	0
Pcnx1	8	0
5730455P16Rik	8	0
Tenm2	8	0
N4bp1	8	0
Gab2	8	0
Usp8	8	0
Strn4	8	0
Ankrd34c	8	0
Rnf214	8	0
Cd2ap	8	0
Atg2a	8	0
Rell2	8	0
Maged2	8	0
Rptor	8	0
Coro1a	8	0
Limk1	8	0
Klc4	8	0
Sirpa	8	0
Snx29	8	0
Snx16	8	0
Tecpr1	8	0
Prkaa2	8	0
Kcnk10	8	0
Taok1	8	0
Mapre2	8	0
Nmt2	8	0
Neo1	8	0
Lzts3	8	0
Cul4b	8	0
Mpp1	8	0
Usp6nl	8	0
Dlc1	8	0
Pde10a	8	0
Sh3rf1	8	0
Tsc22d4	8	0
Hnrnpa3	8	0
Ptpdc1	8	0
Wbp11	8	0
Lrrfip1	8	0
Tenm4	8	0
Fhod3	8	0
Mef2d	8	0
Lysmd1	8	0
Pank2	8	0
Exoc7	8	0
Arhgap26	8	0
Ppme1	8	0
Znf687	8	0
Kiaa0513	8	0
Rgs7bp	8	0
Map7	8	0.189306
Reep2	8	0.235527
Morc2a	8	0.240126
Ankrd17	8	0.27383
Pcbp2	8	0.286241
Tmem51	8	0.315309
Foxk1	8	0.324523
Kdm1a	8	0.370884
Acaca	8	0.400009
Srrm3	8	0.410578
Cacna1i	8	0.410665
Lemd3	8	0.422428
Pcyt1a	8	0.481525
Eif5	8	0.485814
Osbp2	8	0.520493
Prkar1a	8	0.537468
Cdc42bpb	8	0.557212
Ppp1r1b	8	0.590653
Pten	8	0.600737
Ppp6r1	8	0.615378
Kank3	8	0.628031
Tmem151a	8	0.665009
Ociad1	8	0.684405
Snx30	8	0.704525
Prkar2a	8	0.738054
Efr3b	8	0.738134
Tpi1	8	0.789199
Ppp2r5b	8	0.812179
Fam13c	8	0.906715
Mtmr1	8	0.922652
Smarcad1	8	0.945512
Pde1b	8	1.03268
Hap1	8	1.04309
Gatad2a	8	1.26085
Usp15	8	1.2721
Kcnj6	8	1.62029
Npepps	7	-2.73324
Ptdss2	7	-1.07602
Wdr59	7	-1.01314
Spry3	7	-0.775978
Glul	7	-0.635765
Srsf6	7	-0.561481
Pi4kb	7	-0.54812
Gabra6	7	-0.473726
Epb41l4b	7	-0.458036
Baiap3	7	-0.453794
Bcan	7	-0.438516
Arfgap3	7	-0.401429
TIAM2	7	-0.381983
Fam110b	7	-0.35765
Irf2bp1	7	-0.355915
Wipf2	7	-0.303426
Fnbp1l	7	-0.276893
Phyhipl	7	-0.161162
Map2k4	7	-0.0385124
Lemd2	7	0
Dop1b	7	0
Thy1	7	0
Sv2b	7	0
Mpp2	7	0
Rmdn3	7	0
Rbm6	7	0
Coil	7	0
Armc1	7	0
Tmem151b	7	0
Plekhg1	7	0
Slc6a1	7	0
Ptpn13	7	0
Dbr1	7	0
Snip1	7	0
Sncb	7	0
Nab2	7	0
Zmym3	7	0
Tpm1	7	0
Eml1	7	0
Kcnq3	7	0
Ubxn1	7	0
Clgn	7	0
Amot	7	0
mKIAA1720	7	0
Map4k2	7	0
Atxn1	7	0
Avl9	7	0
Pml	7	0
Wdr48	7	0
Mcoln1	7	0
Chrm1	7	0
Pcdh8	7	0
Tpr	7	0
Ccnyl1	7	0
Arid4a	7	0
Phrf1	7	0
Chd2	7	0
Cbx3	7	0
Chordc1	7	0
Ctdp1	7	0
Sub1	7	0
Cep41	7	0
Chchd6	7	0
Lsm11	7	0
Mdh1	7	0
S1pr1	7	0
Stub1	7	0
Xkr4	7	0
Penk	7	0
Fv1	7	0
Pde1c	7	0
Ddx21	7	0
Phc3	7	0
Bin2	7	0
Tp53bp2	7	0
Tor1aip1	7	0
Larp7	7	0
Clec2l	7	0
Bad	7	0
Usp10	7	0
Pex1	7	0
Gpr155	7	0
Ccser1	7	0
Zfyve16	7	0
Pdlim4	7	0
Dcp1a	7	0
C6EQH2	7	0
Slc6a11	7	0
Kcnj10	7	0
Ddx42	7	0
Pea15	7	0
Aifm3	7	0
Gabbr1	7	0
Trim66	7	0
Acap3	7	0
Pdlim5	7	0
Atat1	7	0
Znf704	7	0
Dcx	7	0
Amer3	7	0
Ncbp1	7	0
Bcar3	7	0
Tpd52l1	7	0
Rnf20	7	0
Ncoa1	7	0
Plcg1	7	0
Cacna1h	7	0
Cap1	7	0
Strn3	7	0
Zfand2b	7	0
Pkn2	7	0
Adra1b	7	0
Csnk1g3	7	0
Dennd5a	7	0
Tnrc6b	7	0
Fam163b	7	0
Sytl5	7	0
Rai1	7	0
Ctps1	7	0
Ttc1	7	0
Acsbg1	7	0
Dgkz	7	0
Sik2	7	0
Tmcc1	7	0
Cyld	7	0
Ripor1	7	0
Hdac4	7	0
Dop1a	7	0
Eif3a	7	0
Senp3	7	0
Mvb12b	7	0.101999
Pja2	7	0.154591
Ppp3ca	7	0.164808
Pebp1	7	0.212258
Uri1	7	0.264942
Atcay	7	0.294602
Kcnh5	7	0.313996
Gsk3b	7	0.341692
Gtf2f1	7	0.359432
Cdc42ep1	7	0.36192
Slc8a3	7	0.364017
Prkar2b	7	0.388264
Atg16l1	7	0.393759
Trim9	7	0.409053
Map2k1	7	0.447674
Robo2	7	0.452593
Nup153	7	0.490697
Prex1	7	0.492385
Wapl	7	0.494417
Nolc1	7	0.50153
Leo1	7	0.524515
Abcc8	7	0.555848
Utp18	7	0.576641
Strap	7	0.576751
Ppp6r3	7	0.608255
Map4k5	7	0.615519
Snca	7	0.622259
Slc6a7	7	0.678693
Fam234b	7	0.699164
C2cd2	7	0.710502
Ptk2b	7	0.736869
Brd1	7	0.776745
Kcnd3	7	0.813896
Kat7	7	0.82975
Ralgps2	7	0.89616
Rundc3a	7	0.921392
Macroh2a1	7	0.989237
Ric8a	7	1.00263
Sema6d	7	1.01405
Ulk2	7	1.07843
Ywhag	7	1.08017
Nelfe	7	1.10409
Tmem200b	7	1.11871
Cavin2	7	1.38109
Usp34	7	1.42235
Tox2	7	1.55305
Mapk8ip1	7	1.58783
Eps8l2	7	1.81686
Scaper	7	2.41226
Zc3h14	7	3.625
Xpc	7	4.00549
Ywhae	6	-1.84726
Mpp3	6	-1.83054
Hp1bp3	6	-1.32233
Anapc1	6	-0.808409
Pgm2l1	6	-0.717084
Mllt6	6	-0.685397
Chchd3	6	-0.673466
Scamp1	6	-0.640982
Hnrnpk	6	-0.511976
Fam114a2	6	-0.468627
Ccdc136	6	-0.452582
Eef2	6	-0.417007
Acss2	6	-0.408357
Ptpra	6	-0.394885
Prkab2	6	-0.387103
Vipas39	6	-0.320018
Kcnj1	6	-0.317284
G3bp2	6	-0.317193
B630019K06Rik	6	-0.300436
Rab3a	6	-0.296756
Kank1	6	0
Rbm12b2	6	0
Tbc1d23	6	0
Rhbdf1	6	0
Shroom1	6	0
Syt11	6	0
Eif3c	6	0
Vdac2	6	0
Wasf3	6	0
Adcy8	6	0
Nr3c2	6	0
Rbm5	6	0
Gm7694	6	0
Ckap5	6	0
Adcyap1r1	6	0
Trpc3	6	0
Zfpm2	6	0
Rcsd1	6	0
Ankhd1	6	0
Gnas	6	0
Nup35	6	0
Clcc1	6	0
Phlpp2	6	0
Ctnnb1	6	0
Nsd3	6	0
Lima1	6	0
Fsd1l	6	0
Slc23a2	6	0
Anapc4	6	0
Parg	6	0
Bcl9	6	0
Gabra3	6	0
Ncam2	6	0
Fam53c	6	0
Mfap3l	6	0
Ythdc2	6	0
Daam2	6	0
Aldoc	6	0
Pde2a	6	0
Ppm1e	6	0
Pura	6	0
Syp	6	0
Ubc	6	0
Vps4a	6	0
Wwc2	6	0
Prkra	6	0
Tut7	6	0
Nuak1	6	0
Syt10	6	0
Prpf40a	6	0
Necab1	6	0
Fermt2	6	0
Itpkb	6	0
Tmem63c	6	0
Arhgap17	6	0
Tle3	6	0
Srek1ip1	6	0
Pard3b	6	0
Thoc5	6	0
Creg2	6	0
Arglu1	6	0
Trmt9b	6	0
Atf7ip	6	0
Vcl	6	0
Cxnp1	6	0
Sfswap	6	0
Crkl	6	0
Slc43a2	6	0
Hdac5	6	0
Spata13	6	0
Snx25	6	0
Slc2a3	6	0
Celsr2	6	0
Rbl2	6	0
Hrh3	6	0
Agtpbp1	6	0
Pard6a	6	0
Shf	6	0
Elmo1	6	0
Ripk2	6	0
Tamalin	6	0
Picalm	6	0
Stmn2	6	0
Ralgps1	6	0
Bsdc1	6	0
Mcrs1	6	0
Prpf38a	6	0
Abcc4	6	0
Tmem132c	6	0
Prr5	6	0
Rasgrp2	6	0
Rif1	6	0
Sanbr	6	0
Htr2a	6	0
Cbl	6	0
Efhd2	6	0
Ano8	6	0
Mybbp1a	6	0
Eef2k	6	0
Pik3r4	6	0
Ccser2	6	0
Gpm6b	6	0
Rftn1	6	0
Smg8	6	0
Tgfbrap1	6	0
Myh9	6	0
Rabgef1	6	0
Pip5k1b	6	0
Cfdp1	6	0
Cnst	6	0
Gramd3	6	0
Map3k7	6	0
Rasa3	6	0
Pals1	6	0
Sdk2	6	0
Camk1	6	0
Dcaf5	6	0
Hdac6	6	0
Mbd3	6	0
Pdzrn3	6	0
Ensa	6	0
Akap10	6	0
Csnk1e	6	0
Exoc2	6	0
Phka1	6	0
Slc39a3	6	0
Rnf157	6	0
Hsf1	6	0
Grk6	6	0
Osbpl3	6	0
Stx7	6	0.00739599
Stmn1	6	0.114707
Dpysl4	6	0.174698
Strip1	6	0.228344
Skiv2l	6	0.256107
Appl1	6	0.26714
Cdc42ep2	6	0.323142
Kif13b	6	0.334773
Lrrc47	6	0.350186
Ttyh3	6	0.35159
Usp54	6	0.358282
Napa	6	0.371016
Sema4d	6	0.377021
Nyap1	6	0.388063
Nsrp1	6	0.395499
Stk39	6	0.417431
Akap1	6	0.426451
Ddx41	6	0.435859
Znrf2	6	0.449275
Znf521	6	0.450444
8030462N17Rik	6	0.462241
Hnrnpa1	6	0.485088
Wrnip1	6	0.486078
Edc4	6	0.507553
Cc2d1b	6	0.526604
Lrrc8a	6	0.552018
Actb	6	0.557884
Rasip1	6	0.594284
Smg6	6	0.605048
Kcnt2	6	0.617978
Tph2	6	0.696437
Akap8	6	0.798093
Nol8	6	0.79958
Nlgn2	6	0.840829
Gak	6	0.891035
Chl1	6	0.89307
Cav2	6	0.896044
Ptges3	6	0.912303
Ppp1r3d	6	0.934876
Dcaf6	6	0.963997
Coro7	6	0.984304
Smn1	6	1.04955
Triobp	6	1.05691
Wasl	6	1.13642
Spata18	6	1.42899
Ranbp10	6	1.67782
Smarcc1	6	1.74195
Q3TL53	6	2.04907
Ckap4	5	-2.40283
Sytl2	5	-2.23481
Psmd1	5	-1.14971
Pgm1	5	-1.04436
Lamtor1	5	-0.849377
Jakmip3	5	-0.701041
Wipf3	5	-0.649223
Szrd1	5	-0.620045
Ocln	5	-0.576715
Dctn2	5	-0.545435
Nfat5	5	-0.510056
Mapre3	5	-0.445855
Q9D1K7	5	-0.397884
Uvrag	5	-0.314373
Zfp365	5	-0.30544
Rpgr	5	-0.289419
Drp2	5	-0.257873
Ssh1	5	-0.232763
Q3TY51	5	-0.219928
Tab3	5	-0.155366
Eif3g	5	-0.0304208
Slc32a1	5	0
Rplp2	5	0
Rap1gds1	5	0
Cys1	5	0
Ddn	5	0
Gng3	5	0
Arhgef4	5	0
Satb2	5	0
Atp6v1a	5	0
Npm1	5	0
Fyb	5	0
Syt9	5	0
Snx1	5	0
Radil	5	0
Axin1	5	0
Septin11	5	0
Scrn1	5	0
Auts2	5	0
Pak4	5	0
Soga1	5	0
Map3k5	5	0
Phf14	5	0
Esam	5	0
Dmd	5	0
Ddx23	5	0
Ppp1r10	5	0
Scg3	5	0
Lrch2	5	0
Setd1b	5	0
Cpeb4	5	0
Prkcq	5	0
Rgcc	5	0
Tbc1d22a	5	0
Pias1	5	0
Apbb2	5	0
Tmem132e	5	0
Otud4	5	0
Smim13	5	0
Arhgap6	5	0
Cstf2	5	0
Pphln1	5	0
Ybx1	5	0
Brd2	5	0
Dek	5	0
Zfp148	5	0
Stx17	5	0
Pld1	5	0
Kank4	5	0
Zbtb18	5	0
Tns3	5	0
Ptpn21	5	0
Pde8a	5	0
Brd9	5	0
Dzank1	5	0
Brd3	5	0
Arap1	5	0
Lsm14a	5	0
Blvra	5	0
Cux1	5	0
Setd3	5	0
Atp8a2	5	0
Usp7	5	0
Ddx46	5	0
Obi1	5	0
Pdpk1	5	0
Ptbp2	5	0
Pgam1	5	0
Phf8	5	0
Tbc1d10a	5	0
Trappc10	5	0
Frmd5	5	0
Rnps1	5	0
Clcn2	5	0
Atp6v1b2	5	0
Ccdc92	5	0
Golga4	5	0
Mdh2	5	0
Purg	5	0
Tmem132b	5	0
Twf1	5	0
Tln1	5	0
Pgrmc2	5	0
Srsf7	5	0
Apex1	5	0
Arrb1	5	0
Brd8	5	0
Lrrc8b	5	0
Stt3b	5	0
Pde3a	5	0
Hdac9	5	0
Ei24	5	0
Sh2b2	5	0
Nsd1	5	0
Pbxip1	5	0
Snx19	5	0
Ankrd55	5	0
Frs2	5	0
Ptprn	5	0
Ldlrap1	5	0
Zfp185	5	0
Sympk	5	0
Map3k1	5	0
Lap3	5	0
Rnf34	5	0
Zfp106	5	0
Ppp1r18	5	0
Mdc1	5	0
Ogfrl1	5	0
Emsy	5	0
Kctd1	5	0
Zbtb22	5	0
Kctd3	5	0
Ehbp1l1	5	0
Fam102a	5	0
Rffl	5	0
Tusc2	5	0
Rubcn	5	0
Efr3a	5	0
Myt1l	5	0
Cntnap2	5	0
Chat	5	0
Th	5	0
Ubr5	5	0
Ppp1r3g	5	0
Panx2	5	0
Dync1h1	5	0
Sowahb	5	0
Ptpn11	5	0
Gria1	5	0
Ppp1r14a	5	0
Pnck	5	0
Tmem121b	5	0
Otud5	5	0
Plppr2	5	0
Nalcn	5	0
Fmnl1	5	0
Mon2	5	0
Cert1	5	0
Clip4	5	0
Dis3l2	5	0
Trpv2	5	0
Nup133	5	0
Dzip3	5	0
Sstr1	5	0
Slc7a6os	5	0
Tmcc3	5	0
Kdm2a	5	0
Reep3	5	0
Sh2d3c	5	0
Gm13889	5	0
Mtdh	5	0
Kcnab1	5	0
Dhx16	5	0
Ngef	5	0
Septin6	5	0
Lipe	5	0
Kif5b	5	0
Foxo3	5	0
Stx16	5	0
Kcnj16	5	0
Khdrbs1	5	0
Aldh1l1	5	0
Gba2	5	0
Samd4b	5	0
Nudc	5	0
Dnm1l	5	0
Ufl1	5	0
Rps6ka1	5	0
Habp4	5	0
Arpp19	5	0
Prr36	5	0
Arhgef1	5	0
Tmem266	5	0
Ubxn7	5	0
Fbxo42	5	0
Slc25a46	5	0
Grin1	5	0
Rps6ka2	5	0
Arhgdia	5	0
Tbc1d15	5	0
Swi5	5	0
Map4k3	5	0
Arhgap44	5	0
Apba2	5	0
Ipcef1	5	0
Sgsm3	5	0
Rbm17	5	0
Rab12	5	0
Sugp1	5	0
Stk38l	5	0
Caln1	5	0
Tnk2	5	0
Erf	5	0
Astn2	5	0
Rps6kb1	5	0
Tbc1d2b	5	0
Dapk1	5	0
Zfr2	5	0
Ttll7	5	0
Phtf1	5	0
Bclaf3	5	0
Slc9a7	5	0
Cds1	5	0
Q3UE31	5	0
Ddx5	5	0
Dgkd	5	0
Rbm3	5	0
Ptpns1	5	0
Slc5a7	5	0.0200797
Elavl2	5	0.106658
Adra2a	5	0.147321
Borcs6	5	0.171928
Fmnl2	5	0.191541
Pfkm	5	0.219477
Abcf1	5	0.231796
Q8BZ90	5	0.242906
Srpk1	5	0.274656
Lrrtm4	5	0.350299
Sh2b1	5	0.36178
Smap	5	0.381928
Tuba4a	5	0.387243
Ubxn6	5	0.410319
Ubr3	5	0.412444
Strip2	5	0.421364
Cdv3	5	0.423967
Vps53	5	0.433704
Tsc22d1	5	0.446669
Pde11a	5	0.45054
Itsn2	5	0.465295
Tomm70	5	0.505434
Armcx3	5	0.512789
Tprg1l	5	0.556563
Daam1	5	0.601768
Rfc1	5	0.676098
Fnip1	5	0.682368
Map3k9	5	0.746729
Pi4k2a	5	0.775507
Snx24	5	0.778857
Rexo1	5	0.800298
Sbno1	5	0.805223
Pdcl	5	0.830409
Sarm1	5	0.866074
Pals2	5	0.880572
Dcaf8	5	0.892434
Fam104a	5	0.942509
Bckdha	5	0.943075
Tox4	5	0.967695
Sphk2	5	0.974174
Iscu	5	0.999009
Mta1	5	1.0388
Slc6a9	5	1.28088
Kcna5	5	1.30832
Sgsm2	5	1.49941
Esf1	5	1.50375
Pcf11	5	1.51726
Prpf31	5	1.52982
Sema6b	5	1.6214
Slx4	5	1.72241
Brpf1	5	1.74658
Csnk1a1	5	2.03083
Ube3a	5	2.1752
Vsnl1	4	-2.36787
Fer	4	-1.76389
Isyna1	4	-1.23942
Cdh10	4	-1.04412
Nt5c	4	-0.940813
Dnm2	4	-0.918801
Cxadr	4	-0.903564
Ogfr	4	-0.586837
Mfsd6	4	-0.581061
Ppp1r3f	4	-0.556373
Gga3	4	-0.538963
Tfe3	4	-0.493013
Ntrk3	4	-0.492282
Rbm39	4	-0.408595
Zc2hc1a	4	-0.353269
Pcdhgc3	4	-0.344436
Bola1	4	-0.320751
Dip2a	4	-0.266513
Wasf1	4	-0.233603
Dgkq	4	-0.188401
Smap2	4	-0.180391
Aspscr1	4	-0.129766
DOCK11	4	0
Dgkg	4	0
Src	4	0
Eef1g	4	0
Ncdn	4	0
Rplp0	4	0
Fxyd1	4	0
Snrnp70	4	0
Fam81a	4	0
Cyth1	4	0
Khsrp	4	0
Cdh6	4	0
[truncated: 2,084 more rows]

## Sheet: e ∆Ps analysis RP4PS
Gene	Number of quantified phosphopeptides (RP4/PS)	ΔPs value (RP4/PS)
Ank2	329	-14.879
Srrm2	255	1.2426
Map1b	236	1.76827
Pclo	228	-9.50427
Map2	217	-12.3267
Bsn	196	-6.68673
Map1a	195	4.22751
Nefh	182	0
Srcin1	144	1.88965
Epb41l1	141	-2.11533
Sgip1	127	0.855976
Rims1	116	0.390677
Ank3	113	0.390681
Pkp4	109	0.684196
Syngap1	106	-5.67393
Mapt	106	2.44136
Srrm1	94	0.69236
Caskin1	93	-2.98924
Cep170b	90	-1.24239
Kcnq2	88	-0.751837
Sorbs2	85	-1.29734
Iqsec2	84	-0.587944
Clasp2	81	0.364541
Rims2	80	-1.52665
Mbp	79	-4.64174
Iqsec1	78	-2.86241
Dclk1	76	1.36969
Rtn4	75	-0.650815
Apc	72	-0.879244
Add2	71	-1.08085
Sptbn1	71	0.639621
Hcn2	71	1.84134
Cep170	70	-2.25042
Epb41l3	70	0.668005
Syn1	70	4.94226
Dlgap4	68	2.00577
Sipa1l1	67	-1.67848
Dlgap1	67	0.56972
Ctnnd2	67	1.74616
Lrrc7	66	-1.86662
Ndrg2	66	3.25854
Add1	64	2.5896
Mical3	63	-1.36512
Camk2b	63	-1.26739
Prrc2a	63	-1.22142
Tnks1bp1	62	0.882401
Clasp1	61	-2.32684
Ablim1	61	0.549421
Scn2a	61	2.38748
Akap12	60	0.0896197
Shank1	59	-4.20012
Mast1	59	-1.43698
Cracdl	59	0.334303
Atp2b2	59	1.90369
Madd	58	-3.20126
Cacna1e	57	0.292483
Eif4b	57	0.458565
Camk2a	56	0.695858
Dmxl2	56	1.70278
Map4	55	-1.68285
Dpysl3	55	0
Arhgap21	55	0.742221
Nefm	55	0.792045
Tjp2	55	1.31332
Dlg2	54	-1.71779
Camsap3	54	1.61162
Ablim2	53	0
Aak1	52	-2.55305
Kiaa1109	52	-2.19486
Sorbs1	52	-1.18639
Nav1	52	-1.14136
Grin2b	52	0.909236
Gja1	52	2.12388
Macf1	51	0.920355
Acin1	50	-0.686749
Prkcg	50	-0.481235
Dlgap2	50	0.824333
Camsap2	49	-2.33506
Prickle2	49	1.82678
Oxr1	49	1.97708
Slc4a4	48	-1.69621
Thrap3	48	-0.773574
Grin2a	48	0.377349
Cacna1a	48	0.769653
Camk2g	48	1.83874
C2cd2l	47	0.799458
Add3	47	1.44678
Stxbp5	47	1.61786
Stxbp5l	46	-2.17406
Dlg1	46	-1.67702
Dpysl2	46	-0.0967746
Arhgap32	46	0.212414
Agap2	46	0.715967
Map7d1	46	0.997891
Gprin1	45	-0.472219
Atrx	45	0
Dlgap3	45	0.0141942
Shank3	44	-1.68661
Pde4b	44	-1.45879
Tanc2	44	-1.20973
Rapgef2	44	-1.12436
Ncam1	44	-0.770227
Prrt3	44	1.53499
Sash1	43	-1.9511
Ttbk1	43	-0.350104
Fmn2	43	0
Palm	43	0.904414
Dlg4	43	2.23003
Mink1	42	-2.03132
Mark1	42	-1.76977
Cacna1b	42	-0.579666
Tns1	42	0
Dmtn	42	0.190145
Crmp1	42	0.838383
Sphkap	41	-4.57694
Gramd1b	41	0
Top2b	41	0
Slc12a5	41	0.429321
Pitpnm2	41	1.20732
Ppp1r9a	41	1.66078
Cic	41	1.72502
Marcks	40	-0.662649
Afdn	40	-0.469461
Skt	40	0.0251848
Synpo	40	0.755634
Arhgap23	40	0.823646
Begain	40	1.60608
Cacnb4	39	-2.33107
Plekha6	39	-1.48485
Dst	39	-1.46567
Rap1gap2	39	-1.28872
Pacs1	39	-1.12341
Syne1	39	0
Unc80	39	0
Mark3	38	-1.28039
Arhgap39	38	-1.04137
Tjp1	38	-0.464083
Shank2	38	-0.457621
Ajm1	38	-0.14727
Phldb1	38	0
Camk2d	38	0.655438
Arhgef2	38	0.778004
Arfgap1	38	1.17628
Cbarp	37	-1.4674
Speg	37	-1.30992
Nhsl2	37	-1.2142
Tsc2	37	0
Kif21a	37	0.0287556
Sptan1	37	0.110509
Sgsm1	37	0.146756
Ncor2	37	0.771379
Dmxl1	37	1.21882
C2cd5	37	1.68981
Rtn3	37	2.81548
Psd3	36	-3.54097
Kif1a	36	-1.72046
Gpr158	36	0.928934
Tnik	36	0.929275
D430041D05Rik	36	1.4681
Tp53bp1	36	3.24008
Spire1	35	-1.80971
Brsk2	35	-0.706995
Ehbp1	35	-0.589043
Plcb1	35	0
Rasal2	35	0.804418
Mprip	35	0.830972
Agap1	35	0.964614
Srgap3	34	-1.8264
Washc2	34	-0.191032
Limch1	34	0
Zc3h13	34	0
Fry	34	0
Irs2	34	0.50966
Myo18a	34	0.627084
Usp31	33	-3.19125
Syn2	33	-1.23532
Trpm3	33	-0.882394
Dagla	33	-0.208842
Brsk1	33	-0.014829
Vps13d	33	0.494876
Git1	33	0.758118
Kcnh7	33	0.959987
Adam22	33	1.27564
Reps2	32	-1.01525
Huwe1	32	0
Erbin	32	0
Bin1	32	0
Tsc1	32	0
Uhrf1bp1l	32	0.511119
Herc1	32	0.769419
Shisa6	32	0.789194
Gphn	32	0.992443
Syn3	32	2.38437
Ndrg1	31	-2.20836
Lmo7	31	-0.604459
Septin4	31	0
Fam171a2	31	0
Bclaf1	31	0
Frmd4a	31	0
Trio	31	0
Gap43	31	0
Hivep2	31	0.069732
Atp1a3	31	0.81578
Syt7	31	0.839041
Fam169a	31	1.77262
Rap1gap	31	2.9393
Plppr4	30	-2.45128
Nyap2	30	-1.36297
Specc1	30	-1.1909
Mapk8ip3	30	-0.623359
Akap6	30	0
Trp53bp1	30	0
Tacc2	30	0
Apba1	30	0
Amer2	30	0.0214564
Dock7	30	0.0688543
Jmy	30	1.09883
R3hdm1	30	1.12667
Scn1a	30	1.62858
Dnm1	30	1.64734
Samd14	29	-1.74509
Hepacam	29	-1.47747
Nf1	29	-1.01897
Ctnnd1	29	-0.852441
Sptbn4	29	-0.600169
Tiam1	29	0
Ccdc88a	29	0
Zdhhc5	29	0
Grm5	29	0.214814
Epb41l2	29	0.242576
Pitpnm3	29	0.569608
Kctd16	29	0.907225
Kcnb1	29	1.31411
Adgrl1	29	1.59681
Pitpnm1	28	-3.44569
Snph	28	-3.35306
Pde4d	28	-2.79024
Cnksr2	28	-2.5159
Anks1b	28	-1.97
Rab11fip5	28	-1.306
Arhgef11	28	-1.25539
Cnnm1	28	-1.03249
Psd	28	-0.795564
Unc13c	28	-0.395214
Matr3	28	0
Nucks1	28	0
R3hdm2	28	0
Nop56	28	0
Dnajc6	28	0
Plec	28	0.117476
Wnk1	28	0.65949
Prkce	28	0.748963
Fam117b	28	0.965306
Epn2	28	1.05608
Relch	28	1.36577
Bod1l	28	1.59771
Prrt2	28	2.90676
Klc2	27	-1.89724
Nefl	27	-1.56417
Itsn1	27	-0.854155
Klc1	27	-0.808471
Sf3b1	27	0
Nrcam	27	0
mKIAA0034	27	0
Bcas1	27	0
Glcci1	27	0
Pds5b	27	0
Rps6kc1	27	0
Ube2o	27	0.267696
Fam131b	27	0.402051
Arpp21	27	0.552875
Arhgap5	27	0.70359
Map6	27	0.72026
Rimbp2	27	1.1136
Tmpo	27	1.34177
Reps1	27	1.47181
Pcdh1	26	-1.49996
Larp1	26	-1.19526
Snap91	26	-1.19409
Nedd4l	26	-0.632068
Carmil2	26	-0.535273
Synj1	26	-0.161419
Hdgfl2	26	0
Ahnak	26	0
Spen	26	0
Lmtk3	26	0
Ank1	26	0
Kcnma1	26	0
Pex5l	26	0
Kidins220	26	0
Slc4a10	26	0
Adcy9	26	0
Ppfia2	26	0.703091
Ppfia3	26	0.728249
Cadps	26	1.14724
Arhgef12	26	1.51046
Pcdh7	25	-1.98098
Adgrl3	25	-1.6936
Mast3	25	-1.14019
Ccdc85a	25	-0.829135
Chgb	25	-0.531379
Ablim3	25	-0.230531
Sparcl1	25	0
Ahi1	25	0
Arhgap20	25	0
Ina	25	0
Htt	25	0
Scrib	25	0
Nbea	25	0
Plekha5	25	0
Ralgapa1	25	0
Cacna1g	25	0.0981046
Tex2	25	1.26991
Ttc7b	25	1.90902
Amph	25	2.0126
Camkv	25	2.73718
Lmna	25	8.37117
2900026A02Rik	24	-3.31861
Dclk2	24	-3.23136
Unc79	24	-2.37785
Pde4a	24	-1.57271
Atp2b1	24	-0.950638
Dab2ip	24	-0.810355
Sptbn2	24	-0.495056
Camsap1	24	0
Sltm	24	0
Ubr4	24	0
Garnl3	24	0
Srgap2	24	0
Pi4ka	24	0.245039
Btbd8	24	0.390442
Rtn1	24	0.487127
Basp1	24	0.852404
Dbn1	24	0.876248
Camkk2	24	1.26077
Arfgef2	24	1.44659
Ndrg3	24	1.9432
Map1s	24	2.13616
Eif3b	24	3.07115
Grm1	23	-2.64187
Dennd4a	23	-2.03336
Hecw1	23	-1.61317
Map7d2	23	-1.16736
Pak5	23	-0.944803
Tcf20	23	-0.759166
Trip12	23	-0.662573
Plch2	23	-0.211509
Eif5b	23	0
Map6d1	23	0
Atp1a1	23	0
Ap3d1	23	0
Phf24	23	0
Apc2	23	0
Pacsin1	23	0.364913
Ap2a1	23	0.366513
Myo5a	23	0.578051
Mark2	23	0.629392
Pcm1	23	0.687488
Dync1li2	23	1.18049
Cacnb1	23	1.37597
Atg2b	23	2.32368
Cacng8	23	2.68988
Peak1	22	-1.83987
Gabbr2	22	-1.16012
Stim2	22	-1.01487
Mtss2	22	-0.864491
Arfgef3	22	-0.819738
Arvcf	22	-0.635197
Sh3kbp1	22	-0.55917
Fkbp15	22	-0.539105
Phf2	22	-0.525338
Fbxo41	22	0
Mycbp2	22	0
Tanc1	22	0
Farp1	22	0
Frmpd3	22	0
Sec16a	22	0
Cdc42ep4	22	0
Stim1	22	0
Lyst	22	0.311829
Atxn2	22	0.625141
Ccdc177	22	1.12627
Mtcl1	22	1.4529
Ppp1r12a	21	-3.99853
Pak1	21	-1.92614
Sik3	21	-1.06143
Ermn	21	-0.784355
Ncoa7	21	-0.711876
Slc9a3r1	21	-0.682481
Wnk2	21	-0.544804
Baiap2	21	0
Sptb	21	0
Prune2	21	0
Tcof1	21	0
Smarcc2	21	0
Fam171a1	21	0
Nsmf	21	0
Gprasp1	21	0
Shisa7	21	0
Kazn	21	0
Slc9a1	21	0.240333
Mast4	21	0.327708
Clip1	21	0.33918
Iws1	21	0.478362
Vps13c	21	0.597974
Dact3	21	0.635228
Dennd1a	21	0.718601
Jph3	21	1.63807
Rabl6	21	2.8977
Asap1	20	-2.44707
Sipa1l3	20	-1.54666
Dync1li1	20	-0.518628
Atxn2l	20	-0.376504
Mff	20	0
Synm	20	0
Zc3h18	20	0
Zranb2	20	0
Psip1	20	0
Nfasc	20	0
Tbc1d4	20	0
Ncl	20	0
Slc4a7	20	0
Slc20a2	20	0
Map9	20	0
Erc1	20	0
Wdr47	20	0
Ankrd34a	20	0
Tom1	20	0
Lmtk2	20	0
Osbp	20	0.244069
Eif4g3	20	0.376168
Smpd3	20	0.419459
Astn1	20	0.42727
Zzef1	20	0.919894
Braf	20	1.11119
Akap5	20	1.6077
Gnl1	20	1.70107
Dock9	19	-1.74733
Elfn2	19	-1.27173
Ildr2	19	-0.890153
Ncor1	19	-0.595187
Raph1	19	-0.461587
Hecw2	19	-0.235021
Rbm15	19	0
Prrc2c	19	0
Arhgap35	19	0
Kctd12	19	0
Phf3	19	0
Sqstm1	19	0
Evl	19	0
D630045J12Rik	19	0
Inpp5f	19	0
Eps15l1	19	0
Mcf2l	19	0
Rgs12	19	0
Arhgef7	19	0
Spag9	19	0
Stxbp1	19	0
Cracd	19	0
Ppm1h	19	0.346469
Kif1b	19	0.403757
Cttn	19	0.53681
Ryr2	19	0.672829
Clip2	19	0.974482
Kcnc3	18	-2.95001
Tmcc2	18	-2.05449
Mark4	18	-1.11415
Sh3pxd2a	18	-0.707968
Nckipsd	18	-0.470774
Mag	18	0
Jph1	18	0
Chd4	18	0
Lmnb2	18	0
Lrba	18	0
Tbc1d1	18	0
Kcnc1	18	0
Slc24a2	18	0
Scaf1	18	0
Uhrf1bp1	18	0
Slc1a2	18	0
Wdr44	18	0
Map3k10	18	0
Wdfy3	18	0
Atp1a2	18	0.324959
Soga3	18	0.538472
Raly	18	0.564651
Gatad2b	18	0.632552
Trim2	18	0.842473
Ncoa5	18	0.92722
Clmn	17	-1.69684
Rasgrf2	17	-1.02581
Myo9a	17	-0.942578
Abl2	17	-0.877994
ARHGAP33	17	-0.593832
Kcnd2	17	-0.491627
Cdk13	17	0
Hectd4	17	0
Eno1	17	0
Map4k4	17	0
Ccm2	17	0
Cdk14	17	0
Crocc	17	0
Ilf3	17	0
Hmga1	17	0
Tra2a	17	0
Vps50	17	0
Champ1	17	0
Arhgap12	17	0
Pag1	17	0
Rb1cc1	17	0
Ralgapb	17	0
Cit	17	0
Gapvd1	17	0
Jcad	17	0
Dgki	17	0
Arhgef17	17	0
Slk	17	0.306548
Rims3	17	0.374518
Kndc1	17	0.456636
Q8BL94	17	0.506675
Canx	17	0.560243
Bcas3	17	0.569091
Dgkh	17	0.636432
Hrh1	17	0.677382
Gucy1a2	17	0.776139
Scn8a	17	0.906823
Ppp1r12b	17	0.960364
Rasgrf1	17	1.21882
Rbsn	17	3.30705
Slc7a14	17	3.35785
Synrg	16	-3.4414
Rph3a	16	-2.12438
Ptprz1	16	-1.89871
Plppr3	16	-1.23237
Epb41	16	-1.22063
Dock4	16	-1.17245
Aqp4	16	-0.905162
Cdkl5	16	-0.879884
Bcl11b	16	-0.663818
Unc13a	16	-0.61063
Pikfyve	16	-0.515381
Acap2	16	-0.387287
Ralbp1	16	-0.344863
Sgta	16	-0.334198
Gigyf1	16	-0.303114
Bcr	16	-0.145484
Baz1b	16	0
Myrip	16	0
Rprd2	16	0
Nos1	16	0
Slc12a2	16	0
Znf318	16	0
Ppip5k1	16	0
5031439G07Rik	16	0
Pum1	16	0
Rsf1	16	0
Fgf1a	16	0
Hnrnpc	16	0
Itpr1	16	0
Sirt2	16	0
Ranbp3	16	0
Arhgap31	16	0
Grip2	16	0
Slc16a1	16	0
Fam126b	16	0
Kcnb2	16	0
Pcdh9	16	0
Osbpl10	16	0.0426654
Aatk	16	0.0905007
Gripap1	16	0.141368
Slc6a17	16	0.271323
Cspg5	16	0.358511
Akt1s1	16	0.431437
Enah	16	0.481047
Srpk2	16	0.61598
Dlg3	16	0.781962
Shroom2	16	0.912093
Gigyf2	16	0.936646
Inpp5j	16	1.00432
Prrc2b	16	1.16625
Gpsm1	16	1.29049
Pdha1	15	-2.80829
Ppfia4	15	-1.07522
Slc38a1	15	-0.716683
Sipa1l2	15	-0.631458
Snrk	15	-0.568885
Abi2	15	-0.556738
Dtna	15	-0.197077
Mtss1	15	0
Zc3h4	15	0
Prkcb	15	0
Ctnna2	15	0
Syap1	15	0
Hk1	15	0
Atp8a1	15	0
Fryl	15	0
Irf2bpl	15	0
Ahdc1	15	0
Ranbp2	15	0
Nipbl	15	0
Afap1	15	0
Scaf11	15	0
Hnrnpa2b1	15	0
Abr	15	0
Pip5k1c	15	0
Zmynd8	15	0
Gprin2	15	0
Usp20	15	0
Brwd1	15	0
Prpf4b	15	0
Rem2	15	0
Dennd4b	15	0
Arfgef1	15	0
Cobll1	15	0
Cwc22	15	0
Numbl	15	0
Cgnl1	15	0
Kcnh2	15	0
Sybu	15	0
Slc12a6	15	0
Ppp1r2	15	0
Nhsl1	15	0
Mtor	15	0
Otud7a	15	0
Sbf1	15	0
Anks1	15	0
Ddhd1	15	0
Prkag2	15	0
Tom1l2	15	0
Pde8b	15	0
Nav3	15	0
Dpysl5	15	0.328926
Kif2a	15	0.35573
Gas2l1	15	0.72003
Hspa12a	15	0.75744
Tbc1d10b	15	0.832496
Serbp1	15	0.937156
Trappc12	15	1.00157
Lrfn1	15	1.16026
Cacng5	14	-3.00301
Numa1	14	-1.94449
Gpr162	14	-1.44039
Prickle1	14	-1.37934
Adcy5	14	-1.314
Exoc1	14	-1.29792
Erc2	14	-1.24908
Pnn	14	-1.12927
Mapk8ip2	14	-0.729964
Cap2	14	-0.332439
Hdgfl3	14	0
Tbc1d5	14	0
Gtpbp1	14	0
Kcnq5	14	0
Rbm14	14	0
Bcl11a	14	0
Safb	14	0
Pakap	14	0
Srsf10	14	0
Fam219a	14	0
Q8C306	14	0
Als2	14	0
Ctr9	14	0
Gpatch8	14	0
Pard3	14	0
Hirip3	14	0
Scg2	14	0
Ppig	14	0
Cask	14	0
mKIAA0705	14	0
Nectin1	14	0
Retreg3	14	0
Eef1d	14	0
Rapgef1	14	0
Mon1a	14	0
Svil	14	0
Cacnb3	14	0
Usp32	14	0
Htatsf1	14	0
Wdr7	14	0
Cadps2	14	0
Luzp1	14	0
Sos1	14	0
Tpd52	14	0
Strn	14	0
Cdk17	14	0
Myh10	14	0.0691607
Nacad	14	0.18667
Mtfr1l	14	0.264381
Grid2	14	0.28565
Lrfn2	14	0.322692
Mecp2	14	0.435681
Ggt7	14	0.535204
Rufy3	14	0.568645
Ankrd63	14	0.608113
Esyt2	14	0.656343
C2cd4c	14	0.66417
Tbr1	14	0.691524
Dmwd	14	0.700984
Vcpip1	14	0.738289
Rusc2	14	1.03227
Cpne6	14	1.08126
L1cam	14	1.7593
Abi1	13	-3.76221
Med1	13	-2.63949
Phactr2	13	-2.34174
Osbpl6	13	-1.56446
Mtus2	13	-1.12999
Smcr8	13	-0.732389
Srgap1	13	-0.603016
Nfib	13	-0.54457
Atp2b3	13	-0.476277
Rab11fip2	13	-0.360623
Zfp638	13	0
Tubb2a	13	0
Hectd1	13	0
Stmn3	13	0
Vim	13	0
Ttbk2	13	0
Irf2bp2	13	0
Srrm4	13	0
Cdk12	13	0
Syt6	13	0
Srsf4	13	0
Psen1	13	0
Smarca4	13	0
Nufip2	13	0
Tcf4	13	0
Fip1l1	13	0
Myo9b	13	0
Svop	13	0
Pdzd2	13	0
Trappc14	13	0
Mef2c	13	0
Rbbp6	13	0
Tmem94	13	0
Snap25	13	0
Cobl	13	0
Bmpr2	13	0
Dido1	13	0
Atf2	13	0
Arhgef28	13	0
Nsfl1c	13	0
Cdk16	13	0
Irs1	13	0
Fam171b	13	0
Pja1	13	0
Rbmx	13	0
Tpd52l2	13	0.014536
Sv2a	13	0.246791
Ksr1	13	0.277925
Carhsp1	13	0.371392
Camkk1	13	0.425309
Bud13	13	0.426182
Hcn4	13	0.579645
Mia3	13	0.599187
Eif4g1	13	0.678433
Inpp4a	13	0.806887
Pdap1	13	0.905088
Adgrb3	13	0.994732
Ccar2	13	1.03837
Rgs14	13	1.21135
Iqsec3	13	1.4345
Igsf9b	13	1.68893
Palmd	13	1.7603
Slc2a13	13	2.48106
Arhgef33	12	-7.38758
Pdxdc1	12	-2.93292
Ddx3x	12	-2.87583
Ubap2l	12	-2.28775
Fxyd7	12	-1.17862
Ccny	12	-0.949963
Prag1	12	-0.677551
Mobp	12	-0.604542
Cnp	12	-0.543977
Gas7	12	-0.488789
Dync1i1	12	-0.149749
Arfgap2	12	0
Rock2	12	0
Adgrb2	12	0
Chga	12	0
Chd5	12	0
Zc3hc1	12	0
Hsph1	12	0
Gab1	12	0
Arhgap27	12	0
Kcna4	12	0
Plekhg3	12	0
Pdcd4	12	0
Ndrg4	12	0
Srsf2	12	0
Hspa4l	12	0
Ppfia1	12	0
Alkbh5	12	0
Eif4enif1	12	0
Mtmr7	12	0
Trim46	12	0
Q3TVY3	12	0
Rsrc2	12	0
Mlf2	12	0
Pxn	12	0
Ppp1r12c	12	0
Pacs2	12	0
Opalin	12	0
Hnrnpul2	12	0
Cbx5	12	0
Atg9a	12	0
Srsf1	12	0
Tns2	12	0
Dnajc5	12	0
Mfap1a	12	0
Tasor	12	0
Stx1a	12	0
Plekha7	12	0
Magi3	12	0
Aff4	12	0
Ulk1	12	0
Abl1	12	0
Slc6a15	12	0
Map3k12	12	0
Pcnx3	12	0
Usp24	12	0
Mast2	12	0
Elfn1	12	0
Depdc5	12	0
Hdgf	12	0
Nfic	12	0
Fsd1	12	0
Adgrb1	12	0
Dennd4c	12	0
Atp2b4	12	0
Gps1	12	0
Pitpnc1	12	0
Ppp2r5d	12	0
Kif21b	12	0
Pcdh17	12	0
Csnk1d	12	0.190406
Dtd1	12	0.327866
Marcksl1	12	0.353492
Chd3	12	0.444024
Clint1	12	0.541593
Pum2	12	0.578403
Hid1	12	0.597094
Mgrn1	12	0.606522
Slc9a6	12	0.680892
Osbpl8	12	0.798565
Rabgap1	12	0.805314
Cds2	12	0.832511
Ccsap	12	0.934157
Ctnna1	12	0.953391
Spata2l	12	1.22456
Cacnb2	12	1.34687
Kcnip2	12	1.94848
Ptk2	12	2.51613
Ampd2	11	-2.16442
Adgrl2	11	-1.71013
Anln	11	-1.41256
Syt1	11	-1.20125
Cdc42bpa	11	-1.11595
Kalrn	11	-0.897421
Slc4a8	11	-0.8427
Slc6a5	11	-0.711065
Sh3bp4	11	-0.65926
Dip2b	11	-0.539427
Cmtr1	11	-0.461508
Srsf11	11	-0.446071
Ap3b2	11	-0.375188
Plcl2	11	-0.268538
Git2	11	-0.257571
Septin5	11	-0.0226241
Arid1a	11	0
Pkm	11	0
Rbm15b	11	0
Cul9	11	0
Plcl1	11	0
Ccnl1	11	0
Q9CPS8	11	0
Otud7b	11	0
Tra2b	11	0
Grid2ip	11	0
Carmil1	11	0
Epn3	11	0
Gpm6a	11	0
Atn1	11	0
Hsp90aa1	11	0
Jmjd1c	11	0
Bag6	11	0
Gfap	11	0
Lin7b	11	0
Raf1	11	0
Tmem163	11	0
Ptprn2	11	0
Rbm10	11	0
Nos1ap	11	0
Yap1	11	0
Hnrnpd	11	0
Slain2	11	0
Sec62	11	0
Pak6	11	0
Polr2a	11	0
Gemin5	11	0
Kmt2a	11	0
Fgd1	11	0
Gpr153	11	0
Chrna4	11	0
Dennd1b	11	0
Magi1	11	0
Ppp1r13b	11	0
Numb	11	0
Plcb4	11	0
Mctp1	11	0
Slc8a1	11	0
Shc3	11	0
Jpt1	11	0
Lysmd2	11	0
Syt17	11	0
Phactr1	11	0.0418067
Gsk3a	11	0.245992
Rnmt	11	0.498719
Synpo2	11	0.499939
Disp2	11	0.530798
Miga2	11	0.54388
Tppp	11	0.614645
Slc25a4	11	0.618434
Mef2a	11	0.624794
Tacc1	11	0.779462
Uba1	11	0.795494
Ppfibp1	11	2.19928
Kcnc2	11	2.40858
Elac2	11	3.05036
Nisch	11	4.26328
Stk32c	10	-1.7077
Fhip1b	10	-1.54869
Itpka	10	-1.30243
Ywhaz	10	-1.29776
Eepd1	10	-1.09082
Dbnl	10	-1.04061
Trappc9	10	-1.03631
Bcl2l13	10	-1.00578
Slmap	10	-0.946071
Syt12	10	-0.673894
Crk	10	-0.524465
Wdr20	10	-0.468402
Kcnab2	10	-0.304408
Eml2	10	0
Ppp1r11	10	0
Phkb	10	0
Snx17	10	0
Prkcd	10	0
Rftn2	10	0
Bnip3	10	0
Macrod2	10	0
Usp5	10	0
Cacna1d	10	0
Gbf1	10	0
Prcc	10	0
Thoc2	10	0
Eps15	10	0
Bcl9l	10	0
Lrrfip2	10	0
Sf3b2	10	0
Nsd2	10	0
Pgrmc1	10	0
Fgd6	10	0
Gapdh	10	0
Ckb	10	0
Mta3	10	0
Ppp6r2	10	0
Rab3gap2	10	0
Ahnak2	10	0
Tbc1d9b	10	0
Prox1	10	0
Hspa12b	10	0
Kcnn2	10	0
Slc20a1	10	0
Sec23ip	10	0
Niban1	10	0
Slc4a3	10	0
Bptf	10	0
Hsp90ab1	10	0
Prkca	10	0
Fxr2	10	0
Trappc8	10	0
Akt1	10	0
Tuba1a	10	0
Pdzd8	10	0
Prkd1	10	0
Bnip3l	10	0
Pbrm1	10	0
Srrt	10	0
Tenm1	10	0
Kcnh1	10	0
Ssh2	10	0
Kctd8	10	0
Jakmip2	10	0
Prr12	10	0
Phactr4	10	0
Gria2	10	0
Cand1	10	0
Tbc1d22b	10	0
Aftph	10	0
Dennd5b	10	0
Zc3h11a	10	0
Ankrd34b	10	0
Son	10	0
Grip1	10	0
Kcna2	10	0
Rgs3	10	0
Ddhd2	10	0
Dkc1	10	0
Rtkn	10	0
Pkp2	10	0
Usp47	10	0
Rabep1	10	0
Hcn1	10	0
Arhgef26	10	0
Agfg1	10	0
Lzts1	10	0
Atl1	10	0
Dgkb	10	0.124891
Psd2	10	0.262097
Ppp1r7	10	0.339854
Trim28	10	0.348088
Cdr2l	10	0.386259
Epn1	10	0.458515
Cacna1c	10	0.458701
Mb21d2	10	0.501335
Ube4b	10	0.651881
Prkar1b	10	0.65799
Frmd8	10	0.753092
Rab3ip	10	0.947655
Camk1d	10	1.2446
Prkaa1	10	1.30554
Mrtfb	10	1.62086
Sugp2	10	2.02376
Clasrp	10	2.09453
Mpdz	10	2.64017
Zfp609	10	3.65856
Ccdc120	9	-3.05866
Mlc1	9	-1.66862
Ksr2	9	-1.22008
Trim3	9	-1.179
Gprin3	9	-1.16287
Septin9	9	-0.582761
Wdr37	9	-0.567341
Smarca2	9	-0.457747
Dock10	9	-0.147534
Ak5	9	0
Gng12	9	0
Cacng2	9	0
Vps13a	9	0
Pabir1	9	0
Septin8	9	0
Dctn1	9	0
Ciapin1	9	0
Cavin1	9	0
Tln2	9	0
Acly	9	0
Zfpm1	9	0
Cpeb3	9	0
Syt2	9	0
Tnip1	9	0
Kcnip4	9	0
Stx1b	9	0
Ctnna3	9	0
Itprid2	9	0
Nsf	9	0
Rgs7	9	0
Camk4	9	0
Zswim8	9	0
Osbpl11	9	0
Dyrk1a	9	0
Bag3	9	0
Cfl1	9	0
Rab3c	9	0
Arhgef10	9	0
Cacng7	9	0
Cttnbp2	9	0
Rab11fip1	9	0
Fgfr3	9	0
Yes1	9	0
Ahsg	9	0
Ep400	9	0
Vdac1	9	0
Tyro3	9	0
Rere	9	0
Fcho2	9	0
Sfr1	9	0
Abca2	9	0
Homer3	9	0
Lmnb1	9	0
Setd1a	9	0
Xrn2	9	0
Dync1i2	9	0
Ythdc1	9	0
Hcn3	9	0
Mdm1	9	0
Pacsin3	9	0
Ralgapa2	9	0
Arhgap1	9	0
Clip3	9	0
Nck1	9	0
Ccdc6	9	0
Prkg2	9	0
Ptpn12	9	0
Ppip5k2	9	0
Sec31a	9	0
Pak2	9	0
Q8BH50	9	0
U2surp	9	0
Akap11	9	0
Dock3	9	0
Nrbp2	9	0
Specc1l	9	0
Pacsin2	9	0
Akap13	9	0
Q8C3W1	9	0
Ankrd50	9	0
Ppp1r9b	9	0
Retreg2	9	0
Dnm3	9	0
Kiaa1522	9	0
Ptpn5	9	0
Zdhhc8	9	0
Setd2	9	0
Dnajb2	9	0
Pcp2	9	0
Tcea1	9	0
Golga3	9	0
Phactr3	9	0
Cables1	9	0
Mek4b	9	0
Ndel1	9	0.134189
Gtf2i	9	0.141135
Llgl1	9	0.277822
Spast	9	0.401858
Ppp2r5e	9	0.457531
Pcdh19	9	0.471579
Ptpn3	9	0.475812
Scn3a	9	0.551958
Ppp1r1a	9	0.567114
Tmem200c	9	0.581315
Ddi2	9	0.627181
Kbtbd11	9	0.66051
Kcnt1	9	0.707004
Rin1	9	0.757836
Lurap1	9	0.765406
Fnbp1	9	0.919567
Vcp	9	1.07346
Tmem25	9	1.24816
Polr2m	9	1.67014
Dtnb	9	1.69327
Wfs1	9	2.14955
4833439L19Rik	8	-2.41369
Map7	8	-1.98273
Ppp2r5b	8	-1.38703
Exoc7	8	-0.919472
Nexn	8	-0.841247
Pank2	8	-0.516172
Arhgap26	8	-0.499843
Morc2a	8	-0.450648
Ubxn2b	8	-0.426178
Caskin2	8	-0.409748
Lysmd1	8	-0.375269
Aldoa	8	-0.189675
Mef2d	8	-0.12645
Agap3	8	0
Cacng4	8	0
Kmt2d	8	0
Nek1	8	0
Ncoa2	8	0
Actc1	8	0
Micall1	8	0
Ddx20	8	0
Hcfc1	8	0
Mylk	8	0
Nfx1	8	0
Tmem151a	8	0
Eno2	8	0
Il16	8	0
Cdk11b	8	0
Gm7324	8	0
Larp4b	8	0
Trak1	8	0
Dnmt1	8	0
Suds3	8	0
Mapk4	8	0
Zfyve19	8	0
Sacs	8	0
Wdr11	8	0
Asph	8	0
Slc7a8	8	0
Hspa4	8	0
Hspa8	8	0
Cacng3	8	0
Ldb1	8	0
Lrfn4	8	0
Ckmt1	8	0
Nfix	8	0
Evi5l	8	0
Cend1	8	0
Glud1	8	0
Gnao1	8	0
Gpi	8	0
Grin2c	8	0
Myh11	8	0
Usp9x	8	0
Gys1	8	0
Cast	8	0
Ttc3	8	0
Dcaf10	8	0
Ankib1	8	0
Usp39	8	0
Mxra7	8	0
Hmbox1	8	0
Luc7l3	8	0
Fnbp4	8	0
Cnr1	8	0
Supt6h	8	0
Npdc1	8	0
Zrsr1	8	0
Hivep3	8	0
Reep1	8	0
Ankrd17	8	0
Tmem51	8	0
Foxk1	8	0
Kdm1a	8	0
Acaca	8	0
Lemd3	8	0
Pcyt1a	8	0
Eif5	8	0
Osbp2	8	0
Cdc42bpb	8	0
Pten	8	0
Kank3	8	0
Snx30	8	0
Tpi1	8	0
Fam13c	8	0
Prkar1a	8	0
Gab2	8	0
Usp8	8	0
Ankrd34c	8	0
Rnf214	8	0
Cd2ap	8	0
Atg2a	8	0
Rell2	8	0
Septin7	8	0
Maged2	8	0
Rptor	8	0
Coro1a	8	0
Limk1	8	0
Klc4	8	0
Sirpa	8	0
Snx29	8	0
Snx16	8	0
Tecpr1	8	0
Cacna1i	8	0
Usp15	8	0
Ppp6r1	8	0
Kcnk10	8	0
Taok1	8	0
Mapre2	8	0
Eps8	8	0
Nmt2	8	0
Lzts3	8	0
Cul4b	8	0
Mpp1	8	0
Usp6nl	8	0
Pde10a	8	0
Sh3rf1	8	0
Tsc22d4	8	0
Hnrnpa3	8	0
Ptpdc1	8	0
Wbp11	8	0
Lrrfip1	8	0
Srrm3	8	0
Tenm4	8	0
Efr3b	8	0
Reep2	8	0
Fhod3	8	0
Ppme1	8	0
Znf687	8	0
Kiaa0513	8	0
Rgs7bp	8	0
Rictor	8	0.0363109
Prkaa2	8	0.306317
Mtmr2	8	0.350801
Ppp1r1b	8	0.38226
Strn4	8	0.3836
Neo1	8	0.410614
Gatad2a	8	0.439054
Prkar2a	8	0.478852
Pde1b	8	0.658596
Mtmr1	8	0.680392
Hap1	8	0.701724
Ociad1	8	0.709587
Pcbp2	8	0.728549
Arhgef6	8	0.738821
Pcnx1	8	0.86476
5730455P16Rik	8	0.979019
Tenm2	8	1.05594
Smarcad1	8	1.09211
Kcnj6	8	1.27051
Dlc1	8	1.55548
N4bp1	8	1.56264
Slc6a1	7	-1.94051
Arfgap3	7	-1.30055
Npepps	7	-1.27355
Snca	7	-1.15207
Sncb	7	-1.01272
Fam110b	7	-0.781708
Ppp3ca	7	-0.772991
Gsk3b	7	-0.691206
Gabra6	7	-0.67527
Wdr59	7	-0.628196
Srsf6	7	-0.599703
Epb41l4b	7	-0.592785
Bcan	7	-0.512517
Ptk2b	7	-0.337835
Phyhipl	7	-0.327247
Wipf2	7	-0.26791
Fnbp1l	7	-0.264112
Pi4kb	7	-0.118039
Zc3h14	7	0
Xpc	7	0
Scaper	7	0
Ric8a	7	0
Dop1b	7	0
Thy1	7	0
Sv2b	7	0
Mpp2	7	0
Rmdn3	7	0
Rbm6	7	0
Coil	7	0
Armc1	7	0
Tmem151b	7	0
Plekhg1	7	0
Eps8l2	7	0
Irf2bp1	7	0
Kat7	7	0
Ptpn13	7	0
Dbr1	7	0
Snip1	7	0
Cdc42ep1	7	0
Ptdss2	7	0
Spry3	7	0
Baiap3	7	0
Nab2	7	0
Zmym3	7	0
Tpm1	7	0
Eml1	7	0
Kcnq3	7	0
Ubxn1	7	0
Clgn	7	0
Amot	7	0
mKIAA1720	7	0
Map4k2	7	0
Atxn1	7	0
Avl9	7	0
Pml	7	0
Wdr48	7	0
Mcoln1	7	0
Chrm1	7	0
Pcdh8	7	0
Tpr	7	0
Ccnyl1	7	0
Arid4a	7	0
Phrf1	7	0
Chd2	7	0
Cbx3	7	0
Chordc1	7	0
Ctdp1	7	0
Sub1	7	0
Cep41	7	0
Chchd6	7	0
Lsm11	7	0
Mdh1	7	0
S1pr1	7	0
Stub1	7	0
Xkr4	7	0
Penk	7	0
Fv1	7	0
Pde1c	7	0
Ddx21	7	0
Phc3	7	0
Bin2	7	0
Tp53bp2	7	0
Tor1aip1	7	0
Larp7	7	0
Clec2l	7	0
Bad	7	0
Usp10	7	0
Pex1	7	0
Gpr155	7	0
Ccser1	7	0
Zfyve16	7	0
Pdlim4	7	0
Dcp1a	7	0
C6EQH2	7	0
Slc6a11	7	0
Kcnj10	7	0
Ddx42	7	0
Mvb12b	7	0
Pebp1	7	0
Atcay	7	0
Prex1	7	0
Wapl	7	0
Nolc1	7	0
Leo1	7	0
Brd1	7	0
Kcnd3	7	0
Tox2	7	0
Pea15	7	0
Aifm3	7	0
Gabbr1	7	0
Trim66	7	0
Usp34	7	0
Acap3	7	0
Utp18	7	0
Atat1	7	0
Nup153	7	0
Ppp6r3	7	0
Znf704	7	0
Kcnh5	7	0
Dcx	7	0
Amer3	7	0
Ncbp1	7	0
Bcar3	7	0
C2cd2	7	0
Tpd52l1	7	0
Rnf20	7	0
Sema6d	7	0
Ncoa1	7	0
Plcg1	7	0
Cacna1h	7	0
Cap1	7	0
Uri1	7	0
Strn3	7	0
Zfand2b	7	0
Pkn2	7	0
Adra1b	7	0
Slc8a3	7	0
Csnk1g3	7	0
Dennd5a	7	0
Tnrc6b	7	0
Fam163b	7	0
Map4k5	7	0
Rai1	7	0
Ctps1	7	0
Ttc1	7	0
Acsbg1	7	0
Atg16l1	7	0
Ralgps2	7	0
Sik2	7	0
Pja2	7	0
Tmcc1	7	0
Cyld	7	0
Ripor1	7	0
Robo2	7	0
Map2k4	7	0
Hdac4	7	0
Dop1a	7	0
Fam234b	7	0
Eif3a	7	0
Senp3	7	0
Strap	7	0
Sytl5	7	0.169715
Rundc3a	7	0.170237
TIAM2	7	0.292975
Gtf2f1	7	0.341883
Trim9	7	0.361482
Macroh2a1	7	0.398355
Cavin2	7	0.492607
Glul	7	0.500696
Abcc8	7	0.515006
Slc6a7	7	0.570485
Prkar2b	7	0.61412
Dgkz	7	0.793058
Pdlim5	7	0.863919
Map2k1	7	0.92389
Ulk2	7	0.936047
Ywhag	7	0.942597
Tmem200b	7	1.09872
Mapk8ip1	7	1.15535
Lemd2	7	1.31541
Nelfe	7	2.32259
Ckap5	6	-1.89294
Ywhae	6	-1.13767
Chchd3	6	-0.778904
Adcyap1r1	6	-0.705599
Csnk1e	6	-0.655697
Fam114a2	6	-0.649346
Pgm2l1	6	-0.601872
Kcnj1	6	-0.588399
Syt11	6	-0.459788
Grk6	6	-0.378343
B630019K06Rik	6	-0.349566
Prkab2	6	-0.169925
8030462N17Rik	6	0
Kank1	6	0
Stmn1	6	0
Rbm12b2	6	0
Hnrnpk	6	0
Acss2	6	0
Tbc1d23	6	0
Rhbdf1	6	0
Q3TL53	6	0
Shroom1	6	0
Skiv2l	6	0
Eif3c	6	0
Hp1bp3	6	0
Vdac2	6	0
Mpp3	6	0
Rab3a	6	0
Napa	6	0
Wasf3	6	0
Ppp1r3d	6	0
Adcy8	6	0
Nr3c2	6	0
Rbm5	6	0
Cdc42ep2	6	0
Mllt6	6	0
Ccdc136	6	0
Eef2	6	0
Ptpra	6	0
G3bp2	6	0
Trpc3	6	0
Zfpm2	6	0
Rcsd1	6	0
Ankhd1	6	0
Gnas	6	0
Nup35	6	0
Clcc1	6	0
Phlpp2	6	0
Ctnnb1	6	0
Nsd3	6	0
Lima1	6	0
Fsd1l	6	0
Slc23a2	6	0
Anapc4	6	0
Parg	6	0
Bcl9	6	0
Gabra3	6	0
Ncam2	6	0
Fam53c	6	0
Mfap3l	6	0
Ythdc2	6	0
Daam2	6	0
Aldoc	6	0
Pde2a	6	0
Ppm1e	6	0
Pura	6	0
Syp	6	0
Ubc	6	0
Vps4a	6	0
Wwc2	6	0
Prkra	6	0
Tut7	6	0
Nuak1	6	0
Syt10	6	0
Prpf40a	6	0
Necab1	6	0
Fermt2	6	0
Itpkb	6	0
Tmem63c	6	0
Arhgap17	6	0
Tle3	6	0
Srek1ip1	6	0
Pard3b	6	0
Thoc5	6	0
Creg2	6	0
Arglu1	6	0
Trmt9b	6	0
Atf7ip	6	0
Vcl	6	0
Cxnp1	6	0
Sfswap	6	0
Crkl	6	0
Slc43a2	6	0
Hdac5	6	0
Spata13	6	0
Snx25	6	0
Slc2a3	6	0
Celsr2	6	0
Rbl2	6	0
Hrh3	6	0
Agtpbp1	6	0
Pard6a	6	0
Shf	6	0
Appl1	6	0
Kif13b	6	0
Sema4d	6	0
Nyap1	6	0
Akap1	6	0
Znrf2	6	0
Znf521	6	0
Rasip1	6	0
Tph2	6	0
Akap8	6	0
Nol8	6	0
Gak	6	0
Cav2	6	0
Ptges3	6	0
Smarcc1	6	0
Picalm	6	0
Kcnt2	6	0
Stmn2	6	0
Bsdc1	6	0
Mcrs1	6	0
Prpf38a	6	0
Hnrnpa1	6	0
Abcc4	6	0
Tmem132c	6	0
Nlgn2	6	0
Usp54	6	0
Prr5	6	0
Rasgrp2	6	0
Rif1	6	0
Smg6	6	0
Sanbr	6	0
Htr2a	6	0
Cbl	6	0
Ddx41	6	0
Efhd2	6	0
Ano8	6	0
Mybbp1a	6	0
Eef2k	6	0
Pik3r4	6	0
Strip1	6	0
Ccser2	6	0
Gpm6b	6	0
Rftn1	6	0
Smg8	6	0
Nsrp1	6	0
Tgfbrap1	6	0
Myh9	6	0
Lrrc8a	6	0
Rabgef1	6	0
Scamp1	6	0
Pip5k1b	6	0
Cfdp1	6	0
Cnst	6	0
Gramd3	6	0
Map3k7	6	0
Rasa3	6	0
Pals1	6	0
Sdk2	6	0
Dcaf5	6	0
Hdac6	6	0
Mbd3	6	0
Pdzrn3	6	0
Ensa	6	0
Akap10	6	0
Vipas39	6	0
Wasl	6	0
Exoc2	6	0
Phka1	6	0
Slc39a3	6	0
Chl1	6	0
Rnf157	6	0
Spata18	6	0
Hsf1	6	0
Smn1	6	0
Osbpl3	6	0
Dpysl4	6	0.168644
Edc4	6	0.179632
Stx7	6	0.229019
Ralgps1	6	0.289647
Triobp	6	0.320596
Lrrc47	6	0.340424
Stk39	6	0.361258
Cc2d1b	6	0.370004
Actb	6	0.38791
Wrnip1	6	0.405805
Ttyh3	6	0.439822
Elmo1	6	0.591498
Ripk2	6	0.704856
Ranbp10	6	0.852314
Dcaf6	6	0.854091
Coro7	6	0.861836
Gm7694	6	0.925917
Anapc1	6	0.940604
Tamalin	6	1.16026
Camk1	6	1.2299
Slc32a1	5	-2.43675
Uvrag	5	-1.61642
Ubxn7	5	-1.39717
Ipcef1	5	-1.26723
Pak4	5	-1.12708
Soga1	5	-1.06271
Arhgef1	5	-1.03398
Tsc22d1	5	-0.83593
Map3k5	5	-0.772592
Ocln	5	-0.729152
Gm13889	5	-0.697894
Phf14	5	-0.657852
Arpp19	5	-0.594771
Szrd1	5	-0.526729
Q9D1K7	5	-0.478803
Jakmip3	5	-0.439355
Elavl2	5	-0.40257
Esam	5	-0.355545
Adra2a	5	-0.31892
Itsn2	5	-0.257302
Ssh1	5	-0.215107
Arhgap44	5	-0.116688
Dmd	5	-0.0576718
Q3TY51	5	0
Ckap4	5	0
Gng3	5	0
Arhgef4	5	0
Pals2	5	0
Atp6v1a	5	0
Pgm1	5	0
Fyb	5	0
Csnk1a1	5	0
Mta1	5	0
Snx1	5	0
Radil	5	0
Tuba4a	5	0
Axin1	5	0
Septin11	5	0
Scrn1	5	0
Auts2	5	0
Psmd1	5	0
Lamtor1	5	0
Dctn2	5	0
Nfat5	5	0
Rpgr	5	0
Drp2	5	0
Tab3	5	0
Eif3g	5	0
Ddx23	5	0
Ppp1r10	5	0
Scg3	5	0
Lrch2	5	0
Setd1b	5	0
Cpeb4	5	0
Prkcq	5	0
Rgcc	5	0
Tbc1d22a	5	0
Pias1	5	0
Apbb2	5	0
Tmem132e	5	0
Otud4	5	0
Smim13	5	0
Arhgap6	5	0
Cstf2	5	0
Pphln1	5	0
Ybx1	5	0
Brd2	5	0
Dek	5	0
Zfp148	5	0
Stx17	5	0
Pld1	5	0
Kank4	5	0
Zbtb18	5	0
Tns3	5	0
Ptpn21	5	0
Pde8a	5	0
Brd9	5	0
Dzank1	5	0
Brd3	5	0
Arap1	5	0
Lsm14a	5	0
Blvra	5	0
Cux1	5	0
Setd3	5	0
Atp8a2	5	0
Usp7	5	0
Ddx46	5	0
Obi1	5	0
Pdpk1	5	0
Ptbp2	5	0
Pgam1	5	0
Phf8	5	0
Tbc1d10a	5	0
Trappc10	5	0
Frmd5	5	0
Rnps1	5	0
Clcn2	5	0
Atp6v1b2	5	0
Ccdc92	5	0
Golga4	5	0
Mdh2	5	0
Purg	5	0
Tmem132b	5	0
Twf1	5	0
Tln1	5	0
Pgrmc2	5	0
Srsf7	5	0
Apex1	5	0
Arrb1	5	0
Brd8	5	0
Lrrc8b	5	0
Stt3b	5	0
Pde3a	5	0
Hdac9	5	0
Ei24	5	0
Sh2b2	5	0
Nsd1	5	0
Pbxip1	5	0
Snx19	5	0
Ankrd55	5	0
Frs2	5	0
Ptprn	5	0
Ldlrap1	5	0
Zfp185	5	0
Sympk	5	0
Map3k1	5	0
Lap3	5	0
Rnf34	5	0
Zfp106	5	0
Ppp1r18	5	0
Mdc1	5	0
Ogfrl1	5	0
Emsy	5	0
Kctd1	5	0
Zbtb22	5	0
Kctd3	5	0
Ehbp1l1	5	0
Fam102a	5	0
Rffl	5	0
Tusc2	5	0
Rubcn	5	0
Efr3a	5	0
Myt1l	5	0
Cntnap2	5	0
Chat	5	0
Th	5	0
Ubr5	5	0
Ppp1r3g	5	0
Panx2	5	0
Dync1h1	5	0
Sowahb	5	0
Ptpn11	5	0
Gria1	5	0
Ppp1r14a	5	0
Pfkm	5	0
Srpk1	5	0
Vps53	5	0
Tomm70	5	0
Armcx3	5	0
Daam1	5	0
Map3k9	5	0
Snx24	5	0
Sbno1	5	0
Sarm1	5	0
Dcaf8	5	0
Fam104a	5	0
Bckdha	5	0
Tox4	5	0
Sphk2	5	0
Esf1	5	0
Pcf11	5	0
Slx4	5	0
Brpf1	5	0
Ube3a	5	0
Sgsm2	5	0
Fmnl1	5	0
Mon2	5	0
Cert1	5	0
Clip4	5	0
Dis3l2	5	0
Rfc1	5	0
Sh2b1	5	0
Trpv2	5	0
Nup133	5	0
Dzip3	5	0
Slc7a6os	5	0
Tmcc3	5	0
Kdm2a	5	0
Reep3	5	0
Sh2d3c	5	0
Fmnl2	5	0
Mtdh	5	0
Strip2	5	0
Kcnab1	5	0
Dhx16	5	0
Ngef	5	0
Septin6	5	0
Cdv3	5	0
Lipe	5	0
Kif5b	5	0
Foxo3	5	0
Stx16	5	0
Kcnj16	5	0
Khdrbs1	5	0
Aldh1l1	5	0
Tprg1l	5	0
Gba2	5	0
Samd4b	5	0
Nudc	5	0
Dnm1l	5	0
Ufl1	5	0
Pde11a	5	0
Rps6ka1	5	0
Habp4	5	0
Prr36	5	0
Ubxn6	5	0
Tmem266	5	0
Slc25a46	5	0
Grin1	5	0
Rps6ka2	5	0
Arhgdia	5	0
Tbc1d15	5	0
Swi5	5	0
Map4k3	5	0
Apba2	5	0
Sytl2	5	0
Sgsm3	5	0
Rbm17	5	0
Rab12	5	0
Fnip1	5	0
Sugp1	5	0
Wipf3	5	0
Stk38l	5	0
Caln1	5	0
Tnk2	5	0
Prpf31	5	0
Erf	5	0
Astn2	5	0
Rps6kb1	5	0
Tbc1d2b	5	0
Dapk1	5	0
Zfr2	5	0
Ttll7	5	0
Phtf1	5	0
Bclaf3	5	0
Slc9a7	5	0
Cds1	5	0
Q3UE31	5	0
Ddx5	5	0
Dgkd	5	0
Rbm3	5	0
Ptpns1	5	0
Pdcl	5	0.17008
Q8BZ90	5	0.188525
Mapre3	5	0.223903
Abcf1	5	0.254374
Iscu	5	0.334956
Pi4k2a	5	0.356903
Slc6a9	5	0.356932
Smap	5	0.357663
Borcs6	5	0.391591
Pnck	5	0.396774
Syt9	5	0.409594
Tmem121b	5	0.508063
Lrrtm4	5	0.519119
Slc5a7	5	0.524333
Rexo1	5	0.562256
Fbxo42	5	0.602587
Sema6b	5	0.609726
Ubr3	5	0.62765
Otud5	5	0.673463
Plppr2	5	0.733375
Npm1	5	0.772502
Satb2	5	0.835268
Zfp365	5	0.861355
Sstr1	5	1.02672
Nalcn	5	1.02862
Kcna5	5	1.41629
Cys1	5	2.49856
Rap1gds1	5	2.80113
Ddn	5	2.83156
Rplp2	5	3.01319
Dgkg	4	-7.51406
Ankrd27	4	-1.87075
Rgl1	4	-1.63033
Taok2	4	-1.51222
Slitrk5	4	-1.45187
Fer	4	-1.26227
Gria3	4	-1.06305
Smap2	4	-0.752069
Mtx3	4	-0.736575
Nt5c	4	-0.595102
Plxna1	4	-0.524324
Zfp385b	4	-0.522136
Gmip	4	-0.467826
Gabrb3	4	-0.441526
Mfsd6	4	-0.415384
Gabrb2	4	-0.399145
Shb	4	-0.363353
Wasf1	4	-0.292187
Pcif1	4	-0.259107
Grid1	4	-0.240347
Rbm39	4	-0.216597
Aspscr1	4	-0.143948
Fxyd1	4	-0.0613784
DOCK11	4	0
Src	4	0
Eef1g	4	0
Ncdn	4	0
Rplp0	4	0
Snrnp70	4	0
Fam81a	4	0
Cyth1	4	0
Khsrp	4	0
Cdh6	4	0
Prkci	4	0
[truncated: 2,084 more rows]

## Sheet: f ∆Ps analysis SD6S6
Gene	Number of quantified phosphopeptides (SD6/S6)	ΔPs value (SD6/S6)
Ank2	329	1.38796
Srrm2	255	-0.17406
Map1b	236	3.07948
Pclo	228	6.02716
Map2	217	14.8033
Bsn	196	15.1235
Map1a	195	0.186403
Nefh	182	0
Srcin1	144	2.6695
Epb41l1	141	2.47374
Sgip1	127	2.72304
Rims1	116	2.18443
Ank3	113	1.87823
Pkp4	109	0.919134
Mapt	106	0.951072
Syngap1	106	1.23434
Srrm1	94	0
Caskin1	93	5.5495
Cep170b	90	2.0945
Kcnq2	88	1.20113
Sorbs2	85	2.4389
Iqsec2	84	0
Clasp2	81	5.16555
Rims2	80	4.89021
Mbp	79	0
Iqsec1	78	3.78356
Dclk1	76	1.50078
Rtn4	75	-0.259634
Apc	72	0.732907
Hcn2	71	0
Add2	71	0
Sptbn1	71	0
Epb41l3	70	1.06753
Cep170	70	4.61464
Syn1	70	5.5342
Dlgap4	68	1.04361
Ctnnd2	67	1.68204
Dlgap1	67	1.77814
Sipa1l1	67	5.65462
Ndrg2	66	0.214453
Lrrc7	66	2.94882
Add1	64	0.507392
Prrc2a	63	0
Camk2b	63	0.639644
Mical3	63	0.648829
Tnks1bp1	62	1.16229
Ablim1	61	0.403507
Clasp1	61	2.35786
Scn2a	61	5.9722
Akap12	60	0.258
Atp2b2	59	-0.281514
Shank1	59	1.02983
Cracdl	59	3.44418
Mast1	59	3.73017
Madd	58	0.419095
Eif4b	57	1.7103
Cacna1e	57	2.42899
Camk2a	56	2.07266
Dmxl2	56	3.26309
Map4	55	-0.432853
Tjp2	55	-0.239545
Dpysl3	55	0
Arhgap21	55	0.695429
Nefm	55	0.715701
Dlg2	54	0
Camsap3	54	1.32988
Ablim2	53	0.976927
Gja1	52	0.438681
Kiaa1109	52	1.03256
Grin2b	52	1.3823
Sorbs1	52	1.42292
Nav1	52	1.71051
Aak1	52	2.46407
Macf1	51	0.472223
Prkcg	50	0.247275
Acin1	50	0.476079
Dlgap2	50	0.938911
Prickle2	49	0
Camsap2	49	1.65763
Oxr1	49	4.78406
Thrap3	48	-0.853218
Slc4a4	48	-0.0627747
Grin2a	48	0
Cacna1a	48	0.786796
Camk2g	48	1.3719
Stxbp5	47	0
C2cd2l	47	0
Add3	47	0.453966
Dlg1	46	0
Stxbp5l	46	0.792943
Map7d1	46	0.912704
Dpysl2	46	1.50774
Agap2	46	1.6559
Arhgap32	46	1.75047
Atrx	45	0
Dlgap3	45	1.46567
Gprin1	45	2.40413
Ncam1	44	0
Pde4b	44	0.461358
Prrt3	44	0.482518
Rapgef2	44	1.64
Shank3	44	2.1623
Tanc2	44	3.51045
Dlg4	43	0
Sash1	43	0.661917
Fmn2	43	1.09994
Ttbk1	43	1.22985
Palm	43	1.39894
Tns1	42	0
Crmp1	42	0.91085
Cacna1b	42	1.04248
Dmtn	42	1.33498
Mink1	42	4.22502
Mark1	42	5.23322
Gramd1b	41	0
Ppp1r9a	41	0
Top2b	41	0
Cic	41	0.373773
Pitpnm2	41	2.00934
Sphkap	41	2.28868
Slc12a5	41	2.953
Begain	40	1.03649
Arhgap23	40	1.07508
Synpo	40	1.3206
Afdn	40	1.64476
Marcks	40	1.68207
Skt	40	1.903
Dst	39	0
Cacnb4	39	0.588242
Syne1	39	0.661452
Pacs1	39	0.768923
Plekha6	39	1.08852
Rap1gap2	39	1.19521
Unc80	39	1.22829
Arfgap1	38	-0.240175
Phldb1	38	0
Ajm1	38	0
Tjp1	38	0.465819
Arhgef2	38	0.844103
Camk2d	38	0.8556
Shank2	38	0.886515
Mark3	38	1.34051
Arhgap39	38	1.86097
Sptan1	37	0
Ncor2	37	0
Kif21a	37	0
C2cd5	37	0
Tsc2	37	0
Rtn3	37	0.00824873
Nhsl2	37	0.229375
Speg	37	0.344508
Dmxl1	37	0.565077
Sgsm1	37	0.78567
Cbarp	37	3.26839
Tp53bp1	36	0
Kif1a	36	0.220656
D430041D05Rik	36	0.386619
Psd3	36	2.2643
Tnik	36	3.43066
Gpr158	36	3.45092
Plcb1	35	0
Ehbp1	35	0
Rasal2	35	0
Brsk2	35	0.276905
Mprip	35	0.36277
Spire1	35	0.543689
Agap1	35	1.31692
Zc3h13	34	0
Fry	34	0
Myo18a	34	0.214751
Limch1	34	0.598255
Washc2	34	0.729128
Irs2	34	1.89886
Srgap3	34	2.8876
Kcnh7	33	0
Dagla	33	0.264478
Vps13d	33	0.363529
Git1	33	0.522515
Usp31	33	0.648693
Adam22	33	0.932811
Syn2	33	1.1021
Trpm3	33	1.45135
Brsk1	33	1.88791
Herc1	32	-0.438763
Huwe1	32	0
Erbin	32	0
Bin1	32	0
Gphn	32	0.255009
Tsc1	32	1.05416
Uhrf1bp1l	32	1.05965
Shisa6	32	1.07014
Syn3	32	1.32215
Reps2	32	1.3423
Atp1a3	31	0
Syt7	31	0
Fam169a	31	0
Fam171a2	31	0.598582
Septin4	31	0.658963
Frmd4a	31	0.802043
Hivep2	31	1.10669
Bclaf1	31	1.18273
Trio	31	1.25584
Gap43	31	1.54057
Lmo7	31	1.87369
Rap1gap	31	3.03003
Ndrg1	31	7.14785
Trp53bp1	30	-0.834771
Dnm1	30	0
Mapk8ip3	30	0
Tacc2	30	0
Apba1	30	0
Dock7	30	0.286997
R3hdm1	30	0.306763
Scn1a	30	0.396886
Jmy	30	0.464857
Amer2	30	0.477081
Nyap2	30	0.637456
Akap6	30	1.22264
Specc1	30	1.30003
Plppr4	30	2.91357
Hepacam	29	-0.505605
Kctd16	29	-0.287066
Epb41l2	29	0
Pitpnm3	29	0
Ccdc88a	29	0
Samd14	29	0
Ctnnd1	29	0.379312
Adgrl1	29	0.470157
Zdhhc5	29	0.797197
Tiam1	29	1.12648
Nf1	29	1.27205
Kcnb1	29	2.04657
Sptbn4	29	2.21947
Grm5	29	2.83351
Snph	28	-0.670933
Matr3	28	-0.612637
Anks1b	28	0
Pitpnm1	28	0
Nucks1	28	0
Bod1l	28	0
R3hdm2	28	0
Fam117b	28	0
Nop56	28	0
Dnajc6	28	0
Psd	28	0
Prkce	28	0
Epn2	28	0.217254
Cnnm1	28	0.425359
Wnk1	28	0.543646
Arhgef11	28	0.68977
Prrt2	28	0.818344
Relch	28	0.853453
Plec	28	1.03413
Unc13c	28	1.07403
Pde4d	28	1.32091
Cnksr2	28	2.45756
Rab11fip5	28	3.52525
Nrcam	27	-0.866182
Arhgap5	27	-0.154362
Sf3b1	27	0
Ube2o	27	0
Reps1	27	0
Klc1	27	0
mKIAA0034	27	0
Tmpo	27	0
Fam131b	27	0
Glcci1	27	0
Pds5b	27	0
Rps6kc1	27	0
Map6	27	0
Nefl	27	0
Itsn1	27	0
Arpp21	27	0.0300505
Bcas1	27	0.580048
Rimbp2	27	0.582998
Klc2	27	1.65424
Larp1	26	-0.696491
Hdgfl2	26	0
Ahnak	26	0
Spen	26	0
Lmtk3	26	0
Kcnma1	26	0
Pex5l	26	0
Kidins220	26	0
Arhgef12	26	0
Adcy9	26	0
Snap91	26	0
Pcdh1	26	0
Nedd4l	26	0
Ank1	26	0.299365
Ppfia3	26	0.895435
Ppfia2	26	1.01992
Carmil2	26	1.73612
Slc4a10	26	1.92222
Synj1	26	2.16857
Cadps	26	4.2116
Ttc7b	25	-0.750128
Amph	25	-0.567874
Pcdh7	25	-0.386867
Htt	25	-0.149026
Lmna	25	0
Ccdc85a	25	0
Sparcl1	25	0
Chgb	25	0
Cacna1g	25	0
Ahi1	25	0
Arhgap20	25	0
Ina	25	0
Scrib	25	0.385337
Ralgapa1	25	0.445582
Adgrl3	25	0.475737
Nbea	25	0.513142
Plekha5	25	0.714592
Ablim3	25	0.779449
Mast3	25	1.33816
Camkv	25	1.92168
Tex2	25	2.29681
Dbn1	24	-0.261546
Dclk2	24	0
Eif3b	24	0
Ndrg3	24	0
Sltm	24	0
Basp1	24	0
Rtn1	24	0
Ubr4	24	0
Garnl3	24	0
Camkk2	24	0
Arfgef2	24	0
Sptbn2	24	0.329243
Unc79	24	0.346779
2900026A02Rik	24	0.501834
Map1s	24	0.693022
Btbd8	24	0.937302
Dab2ip	24	1.16251
Pde4a	24	1.21483
Atp2b1	24	1.3903
Srgap2	24	1.64921
Camsap1	24	1.78076
Pi4ka	24	1.87362
Grm1	23	0
Cacng8	23	0
Eif5b	23	0
Pcm1	23	0
Map6d1	23	0
Atp1a1	23	0
Trip12	23	0
Ap3d1	23	0
Dync1li2	23	0
Ap2a1	23	0
Myo5a	23	0
Hecw1	23	0
Tcf20	23	0
Apc2	23	0
Pak5	23	0.246481
Pacsin1	23	0.366348
Cacnb1	23	0.368071
Dennd4a	23	0.630255
Plch2	23	0.957968
Map7d2	23	1.4593
Atg2b	23	1.50173
Phf24	23	1.86981
Mark2	23	2.5936
Fkbp15	22	0
Phf2	22	0
Fbxo41	22	0
Tanc1	22	0
Farp1	22	0
Frmpd3	22	0
Arfgef3	22	0
Gabbr2	22	0
Lyst	22	0
Ccdc177	22	0
Sh3kbp1	22	0.139747
Sec16a	22	0.28653
Arvcf	22	0.394591
Mtcl1	22	0.444734
Atxn2	22	0.726248
Mtss2	22	0.793559
Stim1	22	0.815988
Mycbp2	22	1.06485
Peak1	22	1.16008
Cdc42ep4	22	1.35579
Stim2	22	1.54293
Rabl6	21	-0.68431
Slc9a3r1	21	-0.61496
Sptb	21	0
Vps13c	21	0
Iws1	21	0
Ermn	21	0
Prune2	21	0
Tcof1	21	0
Pak1	21	0
Jph3	21	0
Fam171a1	21	0
Dact3	21	0
Sik3	21	0
Shisa7	21	0
Nsmf	21	0.134965
Smarcc2	21	0.347199
Clip1	21	0.356983
Gprasp1	21	0.373004
Dennd1a	21	0.602457
Wnk2	21	0.852812
Ppp1r12a	21	0.967881
Ncoa7	21	1.30501
Kazn	21	1.53137
Slc9a1	21	1.61295
Mast4	21	1.92747
Baiap2	21	2.36303
Synm	20	-0.239736
Zc3h18	20	0
Zranb2	20	0
Psip1	20	0
Nfasc	20	0
Ncl	20	0
Osbp	20	0
Slc4a7	20	0
Sipa1l3	20	0
Lmtk2	20	0
Eif4g3	20	0.304023
Erc1	20	0.338955
Braf	20	0.37294
Zzef1	20	0.44784
Slc20a2	20	0.513702
Asap1	20	0.516856
Astn1	20	0.669333
Dync1li1	20	0.734935
Wdr47	20	0.824969
Gnl1	20	0.832235
Tom1	20	0.980333
Tbc1d4	20	1.03547
Map9	20	1.06064
Atxn2l	20	1.0667
Ankrd34a	20	1.06703
Smpd3	20	1.93303
Akap5	20	2.28683
Mff	20	3.08185
Clip2	19	-0.314386
Kif1b	19	0
Rbm15	19	0
Prrc2c	19	0
Dock9	19	0
Ncor1	19	0
Arhgap35	19	0
Kctd12	19	0
Sqstm1	19	0
Cracd	19	0
Mcf2l	19	0.164007
Evl	19	0.168401
D630045J12Rik	19	0.24285
Hecw2	19	0.338063
Ppm1h	19	0.349489
Inpp5f	19	0.419608
Spag9	19	0.471919
Ryr2	19	0.716993
Arhgef7	19	0.722181
Rgs12	19	0.759542
Phf3	19	0.811348
Eps15l1	19	0.876784
Ildr2	19	0.886068
Raph1	19	1.29039
Stxbp1	19	1.56242
Elfn2	19	2.54892
Cttn	19	3.35274
Mag	18	-0.188124
Trim2	18	0
Ncoa5	18	0
Chd4	18	0
Lmnb2	18	0
Lrba	18	0
Tbc1d1	18	0
Kcnc1	18	0
Atp1a2	18	0
Scaf1	18	0
Nckipsd	18	0
Slc1a2	18	0
Wdr44	18	0
Map3k10	18	0
Soga3	18	0.237265
Gatad2b	18	0.317992
Uhrf1bp1	18	0.511774
Slc24a2	18	0.547488
Raly	18	0.574064
Jph1	18	0.812114
Wdfy3	18	0.818756
Tmcc2	18	0.839387
Sh3pxd2a	18	1.26175
Kcnc3	18	2.23595
Mark4	18	2.36293
Kcnd2	17	-0.779803
Rbsn	17	-0.394066
Champ1	17	-0.227456
Cdk13	17	0
Hectd4	17	0
Eno1	17	0
Ccm2	17	0
Cdk14	17	0
Slk	17	0
Canx	17	0
Clmn	17	0
Crocc	17	0
Ilf3	17	0
Hmga1	17	0
Tra2a	17	0
Scn8a	17	0
Vps50	17	0
Bcas3	17	0
Gapvd1	17	0
ARHGAP33	17	0
Rims3	17	0
Arhgef17	17	0.279134
Kndc1	17	0.40645
Map4k4	17	0.452178
Rb1cc1	17	0.488006
Slc7a14	17	0.601759
Cit	17	0.686197
Dgkh	17	0.706098
Ralgapb	17	0.724908
Pag1	17	0.828919
Hrh1	17	0.869365
Gucy1a2	17	0.914378
Jcad	17	0.93706
Ppp1r12b	17	1.08561
Arhgap12	17	1.23496
Myo9a	17	1.58658
Abl2	17	1.65648
Dgki	17	1.73776
Rasgrf1	17	2.02152
Rasgrf2	17	3.17358
Znf318	16	-0.383495
Cdkl5	16	0
Baz1b	16	0
Rprd2	16	0
Nos1	16	0
Unc13a	16	0
Slc12a2	16	0
Ptprz1	16	0
Ppip5k1	16	0
5031439G07Rik	16	0
Pum1	16	0
Srpk2	16	0
Aqp4	16	0
Bcl11b	16	0
Ralbp1	16	0
Rsf1	16	0
Fgf1a	16	0
Hnrnpc	16	0
Itpr1	16	0
Sirt2	16	0
Ranbp3	16	0
Osbpl10	16	0
Shroom2	16	0
Dlg3	16	0
Epb41	16	0
Cspg5	16	0
Akt1s1	16	0
Arhgap31	16	0
Grip2	16	0
Gigyf2	16	0
Slc16a1	16	0
Dock4	16	0
Sgta	16	0
Pcdh9	16	0
Prrc2b	16	0.266259
Gpsm1	16	0.281122
Gigyf1	16	0.294484
Rph3a	16	0.335313
Gripap1	16	0.356752
Myrip	16	0.435412
Aatk	16	0.587708
Acap2	16	0.941604
Synrg	16	1.01027
Bcr	16	1.1391
Inpp5j	16	1.13941
Pikfyve	16	1.25406
Enah	16	1.28803
Slc6a17	16	1.30938
Plppr3	16	1.67534
Fam126b	16	1.7836
Kcnb2	16	2.56312
Fryl	15	-0.159825
Mtss1	15	0
Zc3h4	15	0
Prkcb	15	0
Ctnna2	15	0
Syap1	15	0
Hk1	15	0
Atp8a1	15	0
Irf2bpl	15	0
Ahdc1	15	0
Ranbp2	15	0
Nipbl	15	0
Afap1	15	0
Scaf11	15	0
Hnrnpa2b1	15	0
Abr	15	0
Pip5k1c	15	0
Zmynd8	15	0
Gprin2	15	0
Usp20	15	0
Brwd1	15	0
Prpf4b	15	0
Lrfn1	15	0
Arfgef1	15	0
Cwc22	15	0
Cgnl1	15	0
Kcnh2	15	0
Slc38a1	15	0
Sybu	15	0
Dtna	15	0
Gas2l1	15	0
Sipa1l2	15	0
Serbp1	15	0
Ppp1r2	15	0
Nhsl1	15	0
Hspa12a	15	0
Mtor	15	0
Anks1	15	0
Ddhd1	15	0
Abi2	15	0
Numbl	15	0.026161
Rem2	15	0.139772
Dennd4b	15	0.15385
Snrk	15	0.30243
Slc12a6	15	0.302589
Cobll1	15	0.332097
Ppfia4	15	0.378855
Sbf1	15	0.577995
Dpysl5	15	0.584963
Kif2a	15	0.648663
Tbc1d10b	15	0.821321
Prkag2	15	0.82415
Nav3	15	0.95435
Otud7a	15	0.999809
Trappc12	15	1.09416
Tom1l2	15	1.25028
Pde8b	15	1.58006
Pdha1	15	3.64239
Dock11	14	-0.914686
Gtpbp1	14	-0.51404
Rufy3	14	-0.298834
Tbr1	14	-0.293576
Rbm14	14	-0.206933
Hdgfl3	14	0
Tbc1d5	14	0
Kcnq5	14	0
Bcl11a	14	0
Cpne6	14	0
Cap2	14	0
Safb	14	0
Pakap	14	0
Srsf10	14	0
Fam219a	14	0
Mapk8ip2	14	0
Q8C306	14	0
Als2	14	0
Ctr9	14	0
Gpatch8	14	0
Pard3	14	0
Hirip3	14	0
Scg2	14	0
Ppig	14	0
Cask	14	0
Nacad	14	0
Mecp2	14	0
L1cam	14	0
Grid2	14	0
Pnn	14	0
Mtfr1l	14	0
Nectin1	14	0
Ggt7	14	0
Eef1d	14	0
Dmwd	14	0
Numa1	14	0
Prickle1	14	0
Svil	14	0
Cacnb3	14	0
Usp32	14	0
Adcy5	14	0
Rusc2	14	0
Lrfn2	14	0
Vcpip1	14	0
Myh10	14	0.220832
C2cd4c	14	0.281569
Ankrd63	14	0.358712
Retreg3	14	0.402763
mKIAA0705	14	0.43585
Cdk17	14	0.450827
Cacng5	14	0.453412
Mon1a	14	0.536036
Cadps2	14	0.610999
Esyt2	14	0.623374
Erc2	14	0.628872
Luzp1	14	0.678072
Wdr7	14	0.820954
Tpd52	14	0.836614
Strn	14	0.945989
Gpr162	14	0.97133
Exoc1	14	1.00535
Sos1	14	1.23252
Htatsf1	14	1.29239
Rapgef1	14	1.30544
Rgs14	13	-0.0653801
Med1	13	0
Zfp638	13	0
Tubb2a	13	0
Hectd1	13	0
Stmn3	13	0
Vim	13	0
Ttbk2	13	0
Irf2bp2	13	0
Srgap1	13	0
Atp2b3	13	0
Srrm4	13	0
Cdk12	13	0
Syt6	13	0
Srsf4	13	0
Psen1	13	0
Smarca4	13	0
Nufip2	13	0
Tcf4	13	0
Fip1l1	13	0
Sv2a	13	0
Bud13	13	0
Inpp4a	13	0
Myo9b	13	0
Iqsec3	13	0
Pdzd2	13	0
Trappc14	13	0
Mef2c	13	0
Palmd	13	0
Rbbp6	13	0
Tmem94	13	0
Nfib	13	0
Bmpr2	13	0
Dido1	13	0
Camkk1	13	0
Atf2	13	0
Mia3	13	0
Hcn4	13	0
Arhgef28	13	0
Pja1	13	0
Smcr8	13	0
Rbmx	13	0
Svop	13	0.231954
Ccar2	13	0.3029
Irs1	13	0.303507
Cobl	13	0.320699
Carhsp1	13	0.342197
Igsf9b	13	0.3995
Ksr1	13	0.416067
Nsfl1c	13	0.514062
Cdk16	13	0.591928
Mtus2	13	0.670426
Phactr2	13	0.703438
Eif4g1	13	1.1312
Snap25	13	1.13373
Fam171b	13	1.1933
Slc2a13	13	1.32155
Adgrb3	13	1.33936
Tpd52l2	13	1.5087
Rab11fip2	13	1.54944
Osbpl6	13	1.78068
Abi1	13	2.61477
Pdap1	13	4.42468
Cacnb2	12	-0.496073
Aff4	12	-0.452422
Hid1	12	-0.452201
Vat1l	12	-0.269747
Stx1a	12	-0.162647
Rock2	12	0
Arhgef33	12	0
Ptk2	12	0
Adgrb2	12	0
Chga	12	0
Chd5	12	0
Mgrn1	12	0
Zc3hc1	12	0
Hsph1	12	0
Cnp	12	0
Arhgap27	12	0
Dync1i1	12	0
Pum2	12	0
Kcna4	12	0
Plekhg3	12	0
Pdcd4	12	0
Ndrg4	12	0
Kcnip2	12	0
Fxyd7	12	0
Mobp	12	0
Srsf2	12	0
Hspa4l	12	0
Ppfia1	12	0
Alkbh5	12	0
Eif4enif1	12	0
Mtmr7	12	0
Trim46	12	0
Q3TVY3	12	0
Rsrc2	12	0
Mlf2	12	0
Pxn	12	0
Ppp1r12c	12	0
Pacs2	12	0
Opalin	12	0
Hnrnpul2	12	0
Cbx5	12	0
Atg9a	12	0
Srsf1	12	0
Tns2	12	0
Dnajc5	12	0
Mfap1a	12	0
Tasor	12	0
Dtd1	12	0
Chd3	12	0
Rabgap1	12	0
Ctnna1	12	0
Spata2l	12	0
Slc9a6	12	0
Plekha7	12	0
Magi3	12	0
Cds2	12	0
Osbpl8	12	0
Marcksl1	12	0
Ulk1	12	0
Slc6a15	12	0
Map3k12	12	0
Pcnx3	12	0
Mast2	12	0
Prag1	12	0
Depdc5	12	0
Hdgf	12	0
Nfic	12	0
Dennd4c	12	0
Clint1	12	0
Ccny	12	0
Atp2b4	12	0
Kif21b	12	0
Pcdh17	12	0
Gas7	12	0
Ccsap	12	0.266808
mKIAA0704	12	0.344208
Fsd1	12	0.371777
Pdxdc1	12	0.38838
Abl1	12	0.442924
Pitpnc1	12	0.469284
Elfn1	12	0.478984
Ubap2l	12	0.578673
Adgrb1	12	0.605651
Gab1	12	0.717057
Gps1	12	0.760756
Csnk1d	12	0.888605
Usp24	12	1.14986
Ppp2r5d	12	1.1704
Arfgap2	12	1.49419
Ddx3x	12	2.22163
Ccnl1	11	-1.44303
Q9CPS8	11	-0.447848
Kcnc2	11	0
Nisch	11	0
Elac2	11	0
Arid1a	11	0
Pkm	11	0
Rbm15b	11	0
Cul9	11	0
Disp2	11	0
Srsf11	11	0
Uba1	11	0
Rnmt	11	0
Otud7b	11	0
Miga2	11	0
Syt1	11	0
Tra2b	11	0
Slc6a5	11	0
Grid2ip	11	0
Carmil1	11	0
Epn3	11	0
Gpm6a	11	0
Atn1	11	0
Hsp90aa1	11	0
Jmjd1c	11	0
Bag6	11	0
Gfap	11	0
Lin7b	11	0
Raf1	11	0
Tmem163	11	0
Ptprn2	11	0
Rbm10	11	0
Nos1ap	11	0
Yap1	11	0
Hnrnpd	11	0
Synpo2	11	0
Slc25a4	11	0
Ppfibp1	11	0
Ap3b2	11	0
Anln	11	0
Sec62	11	0
Pak6	11	0
Polr2a	11	0
Kmt2a	11	0
Sh3bp4	11	0
Fgd1	11	0
Chrna4	11	0
Dennd1b	11	0
Magi1	11	0
Ppp1r13b	11	0
Numb	11	0
Mctp1	11	0
Kalrn	11	0
Cmtr1	11	0
Jpt1	11	0
Syt17	11	0
Rab3gap1	11	0
Adgrl2	11	0.217841
Slain2	11	0.238739
Dip2b	11	0.271948
Tacc1	11	0.272834
Lysmd2	11	0.300968
Gsk3a	11	0.331509
Gpr153	11	0.360583
Plcl1	11	0.362477
Mef2a	11	0.414453
Cdc42bpa	11	0.418496
Septin5	11	0.426741
Gemin5	11	0.512503
Slc8a1	11	0.69943
Plcb4	11	0.765105
Git2	11	0.835131
Tppp	11	0.931988
Plcl2	11	1.06254
Shc3	11	1.07526
Ampd2	11	1.43362
Slc4a8	11	1.49114
Phactr1	11	2.58853
Thoc2	10	-0.45094
Arhgef26	10	-0.35441
Trim28	10	-0.322415
Rftn2	10	-0.306175
Epn1	10	-0.28999
Mpdz	10	0
Zfp609	10	0
Eml2	10	0
Ppp1r11	10	0
Clasrp	10	0
Crk	10	0
Snx17	10	0
Ywhaz	10	0
Prkcd	10	0
Bnip3	10	0
Bcl2l13	10	0
Slmap	10	0
Macrod2	10	0
Usp5	10	0
Cacna1d	10	0
Gbf1	10	0
Eps15	10	0
Bcl9l	10	0
Lrrfip2	10	0
Sf3b2	10	0
Nsd2	10	0
Pgrmc1	10	0
Wdr20	10	0
Fgd6	10	0
Gapdh	10	0
Ckb	10	0
Mta3	10	0
Ppp6r2	10	0
Rab3gap2	10	0
Ahnak2	10	0
Tbc1d9b	10	0
Prox1	10	0
Hspa12b	10	0
Kcnn2	10	0
Slc20a1	10	0
Sec23ip	10	0
Niban1	10	0
Slc4a3	10	0
Bptf	10	0
Hsp90ab1	10	0
Prkca	10	0
Fxr2	10	0
Trappc8	10	0
Akt1	10	0
Tuba1a	10	0
Pdzd8	10	0
Prkd1	10	0
Bnip3l	10	0
Pbrm1	10	0
Srrt	10	0
Ppp1r7	10	0
Cdr2l	10	0
Rab3ip	10	0
Camk1d	10	0
Prkaa1	10	0
Mrtfb	10	0
Prkar1b	10	0
Jakmip2	10	0
Prr12	10	0
Phactr4	10	0
Gria2	10	0
Mb21d2	10	0
Ube4b	10	0
Tbc1d22b	10	0
Aftph	10	0
Dennd5b	10	0
Zc3h11a	10	0
Son	10	0
Grip1	10	0
Kcna2	10	0
Kcnab2	10	0
Frmd8	10	0
Ddhd2	10	0
Dkc1	10	0
Syt12	10	0
Pkp2	10	0
Usp47	10	0
Psd2	10	0
Cacna1c	10	0
Atl1	10	0
Tenm1	10	0.230208
Dgkb	10	0.294267
Sugp2	10	0.326124
Phkb	10	0.327458
Rabep1	10	0.375908
Rgs3	10	0.394828
Trappc9	10	0.397075
Kctd8	10	0.40104
Kcnh1	10	0.514752
Rtkn	10	0.54373
Ankrd34b	10	0.624478
Ssh2	10	0.638542
Itpka	10	0.671983
Eepd1	10	0.703107
Cand1	10	0.83483
Agfg1	10	0.984168
Fhip1b	10	1.18325
Prcc	10	1.28602
Hcn1	10	1.43522
Stk32c	10	2.58454
Lzts1	10	2.77783
Dbnl	10	3.15786
Ankrd50	9	-0.410063
Q8BH50	9	-0.221088
Ccdc120	9	0
Ak5	9	0
Gng12	9	0
Cacng2	9	0
Vps13a	9	0
Pabir1	9	0
Septin8	9	0
Ptpn3	9	0
Dctn1	9	0
Kbtbd11	9	0
Ppp1r1a	9	0
Cavin1	9	0
Tln2	9	0
Acly	9	0
Zfpm1	9	0
Cpeb3	9	0
Syt2	9	0
Tnip1	9	0
Kcnip4	9	0
Stx1b	9	0
Ctnna3	9	0
Itprid2	9	0
Nsf	9	0
Rgs7	9	0
Camk4	9	0
Zswim8	9	0
Osbpl11	9	0
Dyrk1a	9	0
Bag3	9	0
Cfl1	9	0
Rab3c	9	0
Arhgef10	9	0
Cacng7	9	0
Cttnbp2	9	0
Rab11fip1	9	0
Fgfr3	9	0
Yes1	9	0
Ahsg	9	0
Ep400	9	0
Vdac1	9	0
Tyro3	9	0
Rere	9	0
Fcho2	9	0
Sfr1	9	0
Abca2	9	0
Homer3	9	0
Lmnb1	9	0
Setd1a	9	0
Xrn2	9	0
Dync1i2	9	0
Ythdc1	9	0
Hcn3	9	0
Mdm1	9	0
Pacsin3	9	0
Ralgapa2	9	0
Ndel1	9	0
Gtf2i	9	0
Llgl1	9	0
Spast	9	0
Lurap1	9	0
Vcp	9	0
Tmem25	9	0
Dtnb	9	0
Dock10	9	0
Nck1	9	0
Prkg2	9	0
Ptpn12	9	0
Ppip5k2	9	0
Sec31a	9	0
Ddi2	9	0
Akap11	9	0
Nrbp2	9	0
Specc1l	9	0
Pacsin2	9	0
Tmem200c	9	0
Akap13	9	0
Smarca2	9	0
Q8C3W1	9	0
Ksr2	9	0
Retreg2	9	0
Polr2m	9	0
Ptpn5	9	0
Zdhhc8	9	0
Setd2	9	0
Pcdh19	9	0
Golga3	9	0
Cables1	9	0
Septin9	9	0
Mek4b	9	0
Bmp2k	9	0
Arid4b	9	0
Ccdc6	9	0.245171
Arhgap1	9	0.250167
Tcea1	9	0.269345
Pak2	9	0.290413
Ppp1r9b	9	0.369108
Dnm3	9	0.384993
Fnbp1	9	0.408728
Rin1	9	0.466245
Dock3	9	0.493093
Ppp2r5e	9	0.498291
Scn3a	9	0.504965
Chrm3	9	0.543652
Wfs1	9	0.586061
Clip3	9	0.62592
Pcp2	9	0.629784
Gprin3	9	0.635964
U2surp	9	0.690148
Kcnt1	9	0.701947
Mlc1	9	0.734126
Trim3	9	0.747324
Kiaa1522	9	0.876657
Ciapin1	9	0.901657
Wdr37	9	0.902368
Phactr3	9	0.924982
Dnajb2	9	1.60831
Ociad1	8	-0.433599
Kmt2d	8	-0.282154
Hcfc1	8	-0.234001
Gatad2a	8	-0.224999
Agap3	8	0
4833439L19Rik	8	0
Mtmr2	8	0
Prkar2a	8	0
Cacng4	8	0
Nek1	8	0
Ncoa2	8	0
Arhgef6	8	0
Actc1	8	0
Micall1	8	0
Map7	8	0
Mylk	8	0
Nfx1	8	0
Tmem151a	8	0
Eno2	8	0
Il16	8	0
Nexn	8	0
Morc2a	8	0
Aldoa	8	0
Cdk11b	8	0
Gm7324	8	0
Larp4b	8	0
Trak1	8	0
Dnmt1	8	0
Suds3	8	0
Mapk4	8	0
Zfyve19	8	0
Sacs	8	0
Wdr11	8	0
Asph	8	0
Slc7a8	8	0
Hspa4	8	0
Hspa8	8	0
Cacng3	8	0
Ldb1	8	0
Lrfn4	8	0
Ckmt1	8	0
Nfix	8	0
Evi5l	8	0
Cend1	8	0
Glud1	8	0
Gnao1	8	0
Gpi	8	0
Grin2c	8	0
Myh11	8	0
Usp9x	8	0
Gys1	8	0
Cast	8	0
Ttc3	8	0
Dcaf10	8	0
Ankib1	8	0
Usp39	8	0
Mxra7	8	0
Hmbox1	8	0
Luc7l3	8	0
Fnbp4	8	0
Cnr1	8	0
Supt6h	8	0
Npdc1	8	0
Zrsr1	8	0
Hivep3	8	0
Reep1	8	0
Ankrd17	8	0
Tmem51	8	0
Foxk1	8	0
Kdm1a	8	0
Acaca	8	0
Lemd3	8	0
Pcyt1a	8	0
Eif5	8	0
Osbp2	8	0
Cdc42bpb	8	0
Pten	8	0
Kank3	8	0
Snx30	8	0
Tpi1	8	0
Fam13c	8	0
Rictor	8	0
Mtmr1	8	0
Hap1	8	0
Pcbp2	8	0
Pcnx1	8	0
5730455P16Rik	8	0
Tenm2	8	0
N4bp1	8	0
Smarcad1	8	0
Pde1b	8	0
Usp8	8	0
Strn4	8	0
Ppp1r1b	8	0
Ankrd34c	8	0
Caskin2	8	0
Rnf214	8	0
Cd2ap	8	0
Atg2a	8	0
Rell2	8	0
Maged2	8	0
Coro1a	8	0
Limk1	8	0
Klc4	8	0
Snx29	8	0
Tecpr1	8	0
Cacna1i	8	0
Usp15	8	0
Ppp6r1	8	0
Kcnk10	8	0
Ppp2r5b	8	0
Taok1	8	0
Nmt2	8	0
Cul4b	8	0
Usp6nl	8	0
Tsc22d4	8	0
Ptpdc1	8	0
Lrrfip1	8	0
Srrm3	8	0
Tenm4	8	0
Arhgap26	8	0
Ppme1	8	0
Znf687	8	0
Kiaa0513	8	0
Dnajc2	8	0
Crebbp	8	0
Znf532	8	0
Cpsf6	8	0
Pom121	8	0
Prkar1a	8	0.292701
Pde10a	8	0.305406
Lzts3	8	0.310049
Rgs7bp	8	0.312217
Gab2	8	0.343078
Snx16	8	0.357839
Pank2	8	0.361396
Ddx20	8	0.364194
Reep2	8	0.372643
Lysmd1	8	0.440482
Ubxn2b	8	0.446418
Sirpa	8	0.457643
Efr3b	8	0.459856
Rptor	8	0.48402
Prkaa2	8	0.493115
Eps8	8	0.524674
Hnrnpa3	8	0.526786
Fhod3	8	0.562432
Exoc7	8	0.595464
Dlc1	8	0.618936
Septin7	8	0.645703
Kcnj6	8	0.678072
Neo1	8	0.749002
Sh3rf1	8	0.76858
Mpp1	8	0.845012
Mef2d	8	1.10443
Wbp11	8	1.19302
Mapre2	8	1.79727
Cavin2	7	-1.37327
Mpp2	7	-0.729796
Rmdn3	7	-0.450443
Adra1b	7	-0.386319
Zeb2	7	-0.377038
Rbm6	7	-0.331259
Coil	7	-0.318508
Gabbr1	7	-0.169231
Npepps	7	0
Zc3h14	7	0
Xpc	7	0
Scaper	7	0
Ric8a	7	0
Lemd2	7	0
Dop1b	7	0
Thy1	7	0
Glul	7	0
Sv2b	7	0
Wipf2	7	0
Armc1	7	0
Tmem151b	7	0
Plekhg1	7	0
Eps8l2	7	0
Slc6a1	7	0
Irf2bp1	7	0
Kat7	7	0
Ptpn13	7	0
Dbr1	7	0
Snip1	7	0
Cdc42ep1	7	0
Sncb	7	0
Fam110b	7	0
Wdr59	7	0
Srsf6	7	0
Bcan	7	0
Fnbp1l	7	0
Ptdss2	7	0
Spry3	7	0
Baiap3	7	0
Nab2	7	0
Zmym3	7	0
Tpm1	7	0
Eml1	7	0
Kcnq3	7	0
Ubxn1	7	0
Clgn	7	0
Amot	7	0
mKIAA1720	7	0
Map4k2	7	0
Atxn1	7	0
Avl9	7	0
Pml	7	0
Wdr48	7	0
Mcoln1	7	0
Chrm1	7	0
Pcdh8	7	0
Tpr	7	0
Ccnyl1	7	0
Arid4a	7	0
Phrf1	7	0
Chd2	7	0
Cbx3	7	0
Chordc1	7	0
Ctdp1	7	0
Sub1	7	0
Cep41	7	0
Chchd6	7	0
Lsm11	7	0
Mdh1	7	0
S1pr1	7	0
Stub1	7	0
Xkr4	7	0
Penk	7	0
Fv1	7	0
Pde1c	7	0
Ddx21	7	0
Phc3	7	0
Bin2	7	0
Tp53bp2	7	0
Tor1aip1	7	0
Larp7	7	0
Clec2l	7	0
Bad	7	0
Usp10	7	0
Pex1	7	0
Gpr155	7	0
Ccser1	7	0
Zfyve16	7	0
Pdlim4	7	0
Dcp1a	7	0
C6EQH2	7	0
Slc6a11	7	0
Kcnj10	7	0
Ddx42	7	0
Mvb12b	7	0
Pebp1	7	0
Atcay	7	0
Prex1	7	0
Wapl	7	0
Nolc1	7	0
Leo1	7	0
Brd1	7	0
Kcnd3	7	0
Tox2	7	0
Gtf2f1	7	0
Macroh2a1	7	0
Prkar2b	7	0
Map2k1	7	0
Ywhag	7	0
Tmem200b	7	0
Nelfe	7	0
Trim66	7	0
Ulk2	7	0
Usp34	7	0
Rundc3a	7	0
Acap3	7	0
Pi4kb	7	0
Ppp3ca	7	0
Utp18	7	0
Pdlim5	7	0
Ppp6r3	7	0
Znf704	7	0
Kcnh5	7	0
Dcx	7	0
Ncbp1	7	0
Bcar3	7	0
C2cd2	7	0
Tpd52l1	7	0
Mapk8ip1	7	0
Rnf20	7	0
Sema6d	7	0
Ncoa1	7	0
Plcg1	7	0
Cacna1h	7	0
Trim9	7	0
Cap1	7	0
Uri1	7	0
Strn3	7	0
Slc6a7	7	0
Pkn2	7	0
Csnk1g3	7	0
Dennd5a	7	0
Tnrc6b	7	0
Map4k5	7	0
Rai1	7	0
Ctps1	7	0
Ptk2b	7	0
Ttc1	7	0
Acsbg1	7	0
Atg16l1	7	0
Pja2	7	0
TIAM2	7	0
Phyhipl	7	0
Cyld	7	0
Ripor1	7	0
Robo2	7	0
Hdac4	7	0
Dop1a	7	0
Fam234b	7	0
Abcc8	7	0
Eif3a	7	0
Senp3	7	0
Strap	7	0
Znf365	7	0
Zcchc8	7	0
Minar1	7	0
Tcf12	7	0
Ca2	7	0
Rab3b	7	0
Katnb1	7	0
Prkd3	7	0
Rangap1	7	0
Herc2	7	0
Atat1	7	0.345476
Sytl5	7	0.348594
Ralgps2	7	0.357519
Nup153	7	0.362353
Zfand2b	7	0.368639
Amer3	7	0.376766
Pea15	7	0.473857
Tmcc1	7	0.507481
Aifm3	7	0.540311
Cblb	7	0.5608
Fam163b	7	0.595519
Gabra6	7	0.633009
Map2k4	7	0.800447
Snca	7	0.890331
Sik2	7	0.919986
Gsk3b	7	1.75771
Epb41l4b	7	1.81796
Arfgap3	7	1.88664
Slc8a3	7	1.95156
Dgkz	7	2.10705
Spata18	6	-1.04415
Rab3a	6	-0.336836
Hnrnpk	6	-0.298596
Rbm12b2	6	-0.270069
Dlg5	6	-0.265825
Stk39	6	-0.264672
Napa	6	-0.25634
Acss2	6	-0.247562
Kank1	6	0
Stmn1	6	0
Edc4	6	0
Tbc1d23	6	0
Q3TL53	6	0
Shroom1	6	0
Skiv2l	6	0
Syt11	6	0
Eif3c	6	0
Hp1bp3	6	0
Ywhae	6	0
Vdac2	6	0
Mpp3	6	0
Wasf3	6	0
Ppp1r3d	6	0
Adcy8	6	0
Nr3c2	6	0
Rbm5	6	0
Cdc42ep2	6	0
Gm7694	6	0
Ckap5	6	0
Chchd3	6	0
Adcyap1r1	6	0
Pgm2l1	6	0
Prkab2	6	0
Mllt6	6	0
Ccdc136	6	0
Eef2	6	0
Ptpra	6	0
G3bp2	6	0
Trpc3	6	0
Zfpm2	6	0
Rcsd1	6	0
Ankhd1	6	0
Gnas	6	0
Nup35	6	0
Clcc1	6	0
Phlpp2	6	0
Ctnnb1	6	0
Nsd3	6	0
Lima1	6	0
Fsd1l	6	0
Slc23a2	6	0
Anapc4	6	0
Parg	6	0
Bcl9	6	0
Gabra3	6	0
Ncam2	6	0
Fam53c	6	0
Mfap3l	6	0
Ythdc2	6	0
Daam2	6	0
Aldoc	6	0
Pde2a	6	0
Ppm1e	6	0
Pura	6	0
Syp	6	0
Ubc	6	0
Vps4a	6	0
Wwc2	6	0
Prkra	6	0
Tut7	6	0
Nuak1	6	0
Syt10	6	0
Prpf40a	6	0
Necab1	6	0
Fermt2	6	0
Itpkb	6	0
Tmem63c	6	0
Arhgap17	6	0
Tle3	6	0
Srek1ip1	6	0
Pard3b	6	0
Thoc5	6	0
Creg2	6	0
Arglu1	6	0
Trmt9b	6	0
Atf7ip	6	0
Vcl	6	0
Cxnp1	6	0
Sfswap	6	0
Crkl	6	0
Slc43a2	6	0
Hdac5	6	0
Spata13	6	0
Snx25	6	0
Slc2a3	6	0
Celsr2	6	0
Rbl2	6	0
Hrh3	6	0
Agtpbp1	6	0
Pard6a	6	0
Shf	6	0
Appl1	6	0
Kif13b	6	0
Sema4d	6	0
Nyap1	6	0
Akap1	6	0
Znrf2	6	0
Znf521	6	0
Rasip1	6	0
Tph2	6	0
Akap8	6	0
Nol8	6	0
Gak	6	0
Cav2	6	0
Ptges3	6	0
Smarcc1	6	0
Dpysl4	6	0
Stx7	6	0
Triobp	6	0
Lrrc47	6	0
Cc2d1b	6	0
Actb	6	0
Wrnip1	6	0
Ttyh3	6	0
Elmo1	6	0
Ripk2	6	0
Dcaf6	6	0
Coro7	6	0
Tamalin	6	0
Ralgps1	6	0
Bsdc1	6	0
Mcrs1	6	0
Prpf38a	6	0
Hnrnpa1	6	0
Abcc4	6	0
Tmem132c	6	0
Nlgn2	6	0
Usp54	6	0
Rif1	6	0
Smg6	6	0
Sanbr	6	0
Htr2a	6	0
Ddx41	6	0
Efhd2	6	0
Ano8	6	0
Mybbp1a	6	0
Eef2k	6	0
Strip1	6	0
Ccser2	6	0
Smg8	6	0
Nsrp1	6	0
Tgfbrap1	6	0
Myh9	6	0
Lrrc8a	6	0
Pip5k1b	6	0
Cnst	6	0
Gramd3	6	0
Map3k7	6	0
B630019K06Rik	6	0
Rasa3	6	0
Pals1	6	0
Sdk2	6	0
Camk1	6	0
Dcaf5	6	0
Fam114a2	6	0
Wasl	6	0
Exoc2	6	0
Phka1	6	0
Slc39a3	6	0
Chl1	6	0
Rnf157	6	0
Hsf1	6	0
Smn1	6	0
Ranbp10	6	0
Osbpl3	6	0
Mphosph10	6	0
Cep97	6	0
Slc12a4	6	0
Lpin2	6	0
Gnal	6	0
Palm3	6	0
Exph5	6	0
Slc9a3r2	6	0
Snx15	6	0
Kif5c	6	0
Tgoln1	6	0
Nr3c1	6	0
Lyn	6	0
Klf3	6	0
Gm45927	6	0
Mbd3	6	0.191773
Stmn2	6	0.312149
Prr5	6	0.320644
Rhbdf1	6	0.321265
Rabgef1	6	0.340014
Rasgrp2	6	0.356134
Pdzrn3	6	0.383174
Grk6	6	0.396869
Pik3r4	6	0.403116
Gpm6b	6	0.449174
Cbl	6	0.497611
Ccdc28a	6	0.511615
Vipas39	6	0.528227
Hdac6	6	0.540954
Kcnj1	6	0.55451
Cfdp1	6	0.587853
Anapc1	6	0.630219
Picalm	6	0.655215
Ensa	6	0.789366
Rftn1	6	0.789587
Scamp1	6	0.804221
Akap10	6	1.23879
Csnk1e	6	1.26242
Kcnt2	6	1.28043
Gli3	5	-1.33673
Ubxn7	5	-0.363826
Syt9	5	-0.278177
Radil	5	-0.252692
Tuba4a	5	-0.168138
Slc32a1	5	0
Rplp2	5	0
Rap1gds1	5	0
Cys1	5	0
Ddn	5	0
Ckap4	5	0
Gng3	5	0
Arhgef4	5	0
Pals2	5	0
Satb2	5	0
Atp6v1a	5	0
Npm1	5	0
Pgm1	5	0
Fyb	5	0
Csnk1a1	5	0
Mta1	5	0
Mapre3	5	0
Adra2a	5	0
Snx1	5	0
Elavl2	5	0
Axin1	5	0
Septin11	5	0
Scrn1	5	0
Auts2	5	0
Kcna5	5	0
Pak4	5	0
Soga1	5	0
Tsc22d1	5	0
Map3k5	5	0
Ocln	5	0
Phf14	5	0
Szrd1	5	0
Jakmip3	5	0
Esam	5	0
Ssh1	5	0
Dmd	5	0
Psmd1	5	0
Lamtor1	5	0
Dctn2	5	0
Nfat5	5	0
Rpgr	5	0
Drp2	5	0
Tab3	5	0
Eif3g	5	0
Ddx23	5	0
Ppp1r10	5	0
Scg3	5	0
Lrch2	5	0
Setd1b	5	0
Cpeb4	5	0
Prkcq	5	0
Rgcc	5	0
Tbc1d22a	5	0
Pias1	5	0
Apbb2	5	0
Tmem132e	5	0
Otud4	5	0
Smim13	5	0
Arhgap6	5	0
Cstf2	5	0
Pphln1	5	0
Ybx1	5	0
Brd2	5	0
Dek	5	0
Zfp148	5	0
Stx17	5	0
Pld1	5	0
Kank4	5	0
Zbtb18	5	0
Tns3	5	0
Ptpn21	5	0
Pde8a	5	0
Brd9	5	0
Dzank1	5	0
Brd3	5	0
Arap1	5	0
Lsm14a	5	0
Blvra	5	0
Cux1	5	0
Setd3	5	0
Atp8a2	5	0
Usp7	5	0
Ddx46	5	0
Obi1	5	0
Pdpk1	5	0
Ptbp2	5	0
Pgam1	5	0
Phf8	5	0
Tbc1d10a	5	0
Trappc10	5	0
Frmd5	5	0
Rnps1	5	0
Clcn2	5	0
Atp6v1b2	5	0
Ccdc92	5	0
Golga4	5	0
Mdh2	5	0
Purg	5	0
Tmem132b	5	0
Twf1	5	0
Tln1	5	0
Pgrmc2	5	0
Srsf7	5	0
Apex1	5	0
Arrb1	5	0
Brd8	5	0
Lrrc8b	5	0
Stt3b	5	0
Pde3a	5	0
Hdac9	5	0
Ei24	5	0
Sh2b2	5	0
Nsd1	5	0
Pbxip1	5	0
Snx19	5	0
Ankrd55	5	0
Frs2	5	0
Ptprn	5	0
Ldlrap1	5	0
Zfp185	5	0
Sympk	5	0
Map3k1	5	0
Lap3	5	0
Rnf34	5	0
Zfp106	5	0
Ppp1r18	5	0
Mdc1	5	0
Ogfrl1	5	0
Emsy	5	0
Kctd1	5	0
Zbtb22	5	0
Kctd3	5	0
Ehbp1l1	5	0
Fam102a	5	0
Rffl	5	0
Tusc2	5	0
Rubcn	5	0
Efr3a	5	0
Myt1l	5	0
Cntnap2	5	0
Chat	5	0
Th	5	0
Ubr5	5	0
Ppp1r3g	5	0
Panx2	5	0
Dync1h1	5	0
Sowahb	5	0
Ptpn11	5	0
Gria1	5	0
Ppp1r14a	5	0
Pfkm	5	0
Srpk1	5	0
Vps53	5	0
Tomm70	5	0
Armcx3	5	0
Daam1	5	0
Map3k9	5	0
Snx24	5	0
Sbno1	5	0
Sarm1	5	0
Dcaf8	5	0
Fam104a	5	0
Bckdha	5	0
Tox4	5	0
Sphk2	5	0
Esf1	5	0
Pcf11	5	0
Slx4	5	0
Brpf1	5	0
Ube3a	5	0
Pdcl	5	0
Abcf1	5	0
Iscu	5	0
Slc6a9	5	0
Borcs6	5	0
Pnck	5	0
Tmem121b	5	0
Lrrtm4	5	0
Slc5a7	5	0
Rexo1	5	0
Ubr3	5	0
Otud5	5	0
Plppr2	5	0
Nalcn	5	0
Dis3l2	5	0
Rfc1	5	0
Sh2b1	5	0
Trpv2	5	0
Nup133	5	0
Dzip3	5	0
Sstr1	5	0
Slc7a6os	5	0
Tmcc3	5	0
Kdm2a	5	0
Reep3	5	0
Fmnl2	5	0
Gm13889	5	0
Mtdh	5	0
Dhx16	5	0
Cdv3	5	0
Lipe	5	0
Foxo3	5	0
Sema6b	5	0
Stx16	5	0
Kcnj16	5	0
Khdrbs1	5	0
Aldh1l1	5	0
Gba2	5	0
Pi4k2a	5	0
Samd4b	5	0
Dnm1l	5	0
Ufl1	5	0
Smap	5	0
Itsn2	5	0
Habp4	5	0
Tmem266	5	0
Slc25a46	5	0
Arhgdia	5	0
Uvrag	5	0
Apba2	5	0
Ipcef1	5	0
Sytl2	5	0
Sgsm3	5	0
Q9D1K7	5	0
Rbm17	5	0
Rab12	5	0
Fnip1	5	0
Sugp1	5	0
Wipf3	5	0
Stk38l	5	0
Caln1	5	0
Tnk2	5	0
Prpf31	5	0
Erf	5	0
Astn2	5	0
Tbc1d2b	5	0
Dapk1	5	0
Zfr2	5	0
Ttll7	5	0
Phtf1	5	0
Bclaf3	5	0
Slc9a7	5	0
Cds1	5	0
Q3UE31	5	0
Nes	5	0
Kdm5a	5	0
Sox6	5	0
Cep131	5	0
Foxj2	5	0
Usp29	5	0
Scaf4	5	0
Flcn	5	0
Atp6v0d1	5	0
Patj	5	0
Zbtb11	5	0
Mdn1	5	0
Top1	5	0
Rai14	5	0
Adra2c	5	0
Epb41l4a	5	0
Vwa5b1	5	0
Cttnbp2nl	5	0
Chd9	5	0
Dnaja4	5	0
Zhx1	5	0
Lrrk2	5	0
Lbr	5	0
Dhx29	5	0
Rilpl1	5	0
Tnrc6c	5	0
Zfp777	5	0
Unc5c	5	0
[truncated: 3,624 more rows]

## Sheet: g ∆Ps analysis SD6RS3
Gene	Number of quantified phosphopeptides (SD6/RS3)	ΔPs value (SD6/RS3)
Ank2	329	11.4855
Srrm2	255	0.587823
Map1b	236	9.03005
Pclo	228	19.2624
Map2	217	38.0531
Bsn	196	27.9094
Map1a	195	6.30531
Nefh	182	0.0519642
Srcin1	144	9.51767
Epb41l1	141	7.52276
Sgip1	127	2.28653
Rims1	116	6.34216
Ank3	113	9.67664
Pkp4	109	2.86474
Mapt	106	4.1222
Syngap1	106	7.02998
Srrm1	94	0.117542
Caskin1	93	12.1139
Cep170b	90	8.14962
Kcnq2	88	3.09402
Sorbs2	85	4.95077
Iqsec2	84	4.16033
Clasp2	81	11.9679
Rims2	80	9.05231
Mbp	79	0.299711
Iqsec1	78	8.70339
Dclk1	76	3.0714
Rtn4	75	1.78277
Apc	72	3.4551
Add2	71	-0.00983076
Sptbn1	71	0.13328
Hcn2	71	0.830028
Epb41l3	70	3.2441
Cep170	70	6.41341
Syn1	70	11.0313
Dlgap4	68	3.65982
Ctnnd2	67	2.44233
Dlgap1	67	3.04652
Sipa1l1	67	13.2575
Ndrg2	66	-0.632832
Lrrc7	66	8.38384
Add1	64	1.45368
Camk2b	63	1.57473
Mical3	63	2.82311
Prrc2a	63	4.95779
Tnks1bp1	62	5.82276
Ablim1	61	1.69893
Scn2a	61	4.57721
Clasp1	61	4.62117
Akap12	60	1.50665
Atp2b2	59	1.85002
Shank1	59	4.19413
Cracdl	59	7.88103
Mast1	59	9.47173
Madd	58	3.77984
Cacna1e	57	4.18389
Eif4b	57	10.0822
Dmxl2	56	0.750419
Camk2a	56	2.67628
Tjp2	55	0.268405
Dpysl3	55	0.536062
Nefm	55	1.44992
Map4	55	3.38088
Arhgap21	55	3.95006
Dlg2	54	-0.898442
Camsap3	54	4.32759
Ablim2	53	0.407564
Gja1	52	0.0335175
Sorbs1	52	1.84472
Kiaa1109	52	4.22829
Nav1	52	4.65898
Grin2b	52	5.711
Aak1	52	8.18299
Macf1	51	0.839456
Acin1	50	-0.433402
Prkcg	50	0.208981
Dlgap2	50	3.77715
Prickle2	49	2.47715
Camsap2	49	3.03471
Oxr1	49	5.40654
Thrap3	48	0.33419
Cacna1a	48	0.498495
Grin2a	48	1.70753
Camk2g	48	1.78771
Slc4a4	48	2.02438
Stxbp5	47	0.39082
Add3	47	1.82662
C2cd2l	47	4.60094
Dlg1	46	0.510654
Dpysl2	46	1.95129
Stxbp5l	46	2.78385
Map7d1	46	3.52105
Arhgap32	46	3.951
Agap2	46	6.58749
Atrx	45	0.565767
Gprin1	45	3.29239
Dlgap3	45	4.94979
Ncam1	44	2.15524
Prrt3	44	2.41093
Pde4b	44	4.18931
Shank3	44	4.98416
Tanc2	44	5.62399
Rapgef2	44	7.64074
Dlg4	43	0.123352
Ttbk1	43	0.704327
Fmn2	43	1.84113
Palm	43	2.13283
Sash1	43	2.74122
Tns1	42	0.290787
Crmp1	42	0.354217
Cacna1b	42	0.872613
Dmtn	42	1.53584
Mark1	42	4.93891
Mink1	42	5.11535
Ppp1r9a	41	-0.461837
Gramd1b	41	0.101425
Top2b	41	0.179909
Cic	41	0.83506
Slc12a5	41	2.25802
Sphkap	41	2.52862
Pitpnm2	41	4.35389
Marcks	40	1.16989
Arhgap23	40	1.67198
Begain	40	1.79313
Skt	40	3.37548
Synpo	40	4.92105
Afdn	40	4.95288
Dst	39	0.378042
Plekha6	39	0.592492
Syne1	39	1.16913
Unc80	39	1.47251
Cacnb4	39	1.49045
Pacs1	39	5.64312
Rap1gap2	39	7.58196
Tjp1	38	0.382928
Phldb1	38	0.660175
Ajm1	38	0.996007
Arhgef2	38	1.24665
Camk2d	38	1.3008
Arfgap1	38	2.02636
Shank2	38	4.87437
Arhgap39	38	5.067
Mark3	38	6.48596
Sptan1	37	-0.323781
Sgsm1	37	0
Ncor2	37	0.0653663
Kif21a	37	0.532059
C2cd5	37	1.08948
Dmxl1	37	1.33984
Speg	37	1.40598
Tsc2	37	1.65062
Rtn3	37	1.83358
Nhsl2	37	3.13014
Cbarp	37	4.11284
Tp53bp1	36	0
D430041D05Rik	36	0.489599
Kif1a	36	1.79827
Psd3	36	4.5592
Tnik	36	6.533
Gpr158	36	9.34112
Plcb1	35	0.218578
Brsk2	35	0.557888
Spire1	35	1.0471
Ehbp1	35	1.46775
Agap1	35	1.71355
Mprip	35	1.97462
Rasal2	35	2.37209
Zc3h13	34	0.292208
Limch1	34	0.501991
Fry	34	0.717241
Washc2	34	1.55061
Irs2	34	1.78288
Myo18a	34	1.90417
Srgap3	34	4.24949
Adam22	33	-1.01258
Kcnh7	33	-0.514428
Syn2	33	0.0547608
Dagla	33	0.206752
Vps13d	33	0.510878
Brsk1	33	2.82426
Trpm3	33	3.13276
Usp31	33	3.34298
Git1	33	4.51427
Huwe1	32	-0.481419
Gphn	32	-0.25553
Erbin	32	0.466611
Bin1	32	0.644405
Herc1	32	1.19364
Uhrf1bp1l	32	1.2612
Shisa6	32	1.56898
Syn3	32	1.77083
Tsc1	32	2.25958
Reps2	32	4.91047
Atp1a3	31	-0.272265
Syt7	31	-0.0211859
Fam169a	31	0
Ndrg1	31	0.336084
Septin4	31	0.726031
Fam171a2	31	0.894528
Bclaf1	31	1.21442
Frmd4a	31	1.82208
Lmo7	31	1.89388
Trio	31	2.18253
Hivep2	31	2.89838
Gap43	31	3.18239
Rap1gap	31	7.46649
Mapk8ip3	30	0
Trp53bp1	30	0.344994
Tacc2	30	0.644647
R3hdm1	30	0.783989
Apba1	30	0.897967
Scn1a	30	1.0066
Jmy	30	1.79402
Amer2	30	2.25324
Nyap2	30	2.63675
Specc1	30	2.69792
Dock7	30	3.00741
Akap6	30	3.19972
Plppr4	30	3.88851
Dnm1	30	5.4077
Kctd16	29	-0.319279
Epb41l2	29	0.167307
Adgrl1	29	0.79517
Pitpnm3	29	0.960876
Ctnnd1	29	1.3408
Nf1	29	1.44177
Ccdc88a	29	1.63187
Kcnb1	29	1.84994
Sptbn4	29	1.88069
Hepacam	29	2.02689
Tiam1	29	2.42348
Samd14	29	2.53362
Zdhhc5	29	3.29207
Grm5	29	6.80783
Wnk1	28	-0.150605
Snph	28	-0.112395
Relch	28	-0.0971509
Epn2	28	-0.0383385
Matr3	28	0
Nucks1	28	0
Bod1l	28	0
R3hdm2	28	0.0529442
Fam117b	28	0.403571
Plec	28	0.752427
Prrt2	28	1.00142
Nop56	28	1.05836
Arhgef11	28	1.17041
Cnnm1	28	1.36156
Pde4d	28	1.55109
Unc13c	28	1.62594
Dnajc6	28	1.86502
Psd	28	2.09883
Prkce	28	2.76673
Anks1b	28	3.50801
Cnksr2	28	4.60934
Rab11fip5	28	4.65197
Pitpnm1	28	4.70609
Arhgap5	27	-1.19075
Nrcam	27	-0.937719
Reps1	27	-0.0277045
Klc1	27	0
mKIAA0034	27	0
Tmpo	27	0
Arpp21	27	0.134936
Fam131b	27	0.19034
Sf3b1	27	0.209197
Bcas1	27	0.289877
Glcci1	27	0.300979
Pds5b	27	0.461418
Rps6kc1	27	0.491725
Map6	27	0.517583
Nefl	27	0.703381
Rimbp2	27	0.716521
Itsn1	27	1.73085
Klc2	27	2.11028
Ube2o	27	2.34426
Ahnak	26	-0.442579
Hdgfl2	26	-0.381048
Spen	26	-0.0793874
Lmtk3	26	0
Ank1	26	0.251175
Kcnma1	26	0.285279
Pex5l	26	0.699274
Larp1	26	0.882449
Ppfia2	26	1.10125
Kidins220	26	1.11145
Arhgef12	26	1.25757
Slc4a10	26	1.49352
Adcy9	26	1.51216
Snap91	26	1.67609
Carmil2	26	2.01021
Pcdh1	26	2.03445
Ppfia3	26	2.93433
Nedd4l	26	3.32608
Synj1	26	4.30408
Cadps	26	5.7828
Ccdc85a	25	-0.258063
Lmna	25	-0.218196
Sparcl1	25	0
Chgb	25	0
Cacna1g	25	0
Ahi1	25	0.10399
Arhgap20	25	0.317234
Ttc7b	25	0.332232
Ina	25	0.44425
Ablim3	25	0.714761
Adgrl3	25	1.01794
Amph	25	1.0773
Htt	25	1.15693
Scrib	25	1.29961
Nbea	25	1.4471
Mast3	25	1.66197
Plekha5	25	1.6978
Ralgapa1	25	1.76596
Pcdh7	25	2.26655
Camkv	25	2.74571
Tex2	25	2.98036
Map1s	24	-0.420995
Sltm	24	-0.183655
Eif3b	24	-0.0953749
Ndrg3	24	0
Basp1	24	0
Dbn1	24	0.192806
Rtn1	24	0.230148
Ubr4	24	0.775632
Dab2ip	24	0.941198
Garnl3	24	0.945483
Srgap2	24	1.37498
Unc79	24	1.57022
Pde4a	24	1.58684
Camkk2	24	1.59171
Atp2b1	24	2.24941
Pi4ka	24	2.78502
Dclk2	24	2.79069
Btbd8	24	2.80477
Arfgef2	24	2.84578
2900026A02Rik	24	3.20786
Sptbn2	24	3.46343
Camsap1	24	4.16413
Eif5b	23	-0.202094
Pcm1	23	-0.00501149
Map6d1	23	0
Atp1a1	23	0
Trip12	23	0
Ap3d1	23	0
Dync1li2	23	0.148801
Cacng8	23	0.209947
Cacnb1	23	0.236505
Grm1	23	0.254507
Ap2a1	23	0.519003
Myo5a	23	0.559304
Pacsin1	23	0.806903
Pak5	23	0.835031
Phf24	23	0.878457
Hecw1	23	1.11318
Dennd4a	23	1.1213
Atg2b	23	1.23476
Map7d2	23	1.50646
Tcf20	23	2.00368
Apc2	23	2.02014
Plch2	23	2.46336
Mark2	23	4.92376
Fkbp15	22	-0.426545
Stim2	22	-0.38907
Phf2	22	0
Fbxo41	22	0
Mycbp2	22	0
Tanc1	22	0.326706
Farp1	22	0.513924
Arvcf	22	0.575351
Frmpd3	22	0.723819
Arfgef3	22	0.774821
Gabbr2	22	0.815972
Lyst	22	0.853779
Mtss2	22	0.86876
Sec16a	22	0.952633
Cdc42ep4	22	1.06782
Atxn2	22	1.12589
Sh3kbp1	22	1.25975
Ccdc177	22	1.56928
Peak1	22	2.29488
Mtcl1	22	3.49479
Stim1	22	4.36235
Rabl6	21	-2.39653
Vps13c	21	-0.665299
Iws1	21	-0.4276
Ermn	21	-0.184105
Slc9a3r1	21	-0.180161
Prune2	21	-0.159735
Tcof1	21	0
Pak1	21	0
Jph3	21	0.151577
Smarcc2	21	0.205329
Fam171a1	21	0.238668
Nsmf	21	0.298258
Sptb	21	0.311988
Clip1	21	0.325833
Dact3	21	0.651373
Dennd1a	21	0.872071
Sik3	21	1.03512
Slc9a1	21	1.26727
Wnk2	21	1.34482
Ncoa7	21	1.48838
Gprasp1	21	1.56154
Shisa7	21	2.07426
Mast4	21	2.09055
Kazn	21	3.85248
Ppp1r12a	21	4.59924
Baiap2	21	5.11537
Synm	20	-0.439908
Zc3h18	20	-0.287155
Zranb2	20	-0.193611
Psip1	20	0
Nfasc	20	0
Eif4g3	20	0
Braf	20	0
Tbc1d4	20	0
Ncl	20	0.153633
Astn1	20	0.388041
Osbp	20	0.405485
Slc4a7	20	0.468511
Slc20a2	20	0.483914
Atxn2l	20	0.501535
Zzef1	20	0.545655
Asap1	20	0.728092
Dync1li1	20	1.06902
Map9	20	1.18452
Sipa1l3	20	1.26572
Erc1	20	1.41909
Wdr47	20	1.48576
Ankrd34a	20	1.92313
Tom1	20	2.02699
Gnl1	20	2.27703
Smpd3	20	2.7549
Akap5	20	3.08272
Lmtk2	20	3.18683
Mff	20	4.58135
Kif1b	19	-0.162426
Rbm15	19	-0.0751276
Prrc2c	19	-0.0558361
Dock9	19	0
Ncor1	19	0
Arhgap35	19	0
Kctd12	19	0
Phf3	19	0
Ppm1h	19	0.0723379
Sqstm1	19	0.206554
Evl	19	0.581079
Clip2	19	0.673508
D630045J12Rik	19	0.697754
Inpp5f	19	0.819572
Eps15l1	19	0.944125
Mcf2l	19	1.04128
Raph1	19	1.11725
Rgs12	19	1.25799
Arhgef7	19	1.28067
Spag9	19	1.31269
Stxbp1	19	1.34829
Ryr2	19	1.68696
Hecw2	19	1.78285
Cracd	19	2.59342
Elfn2	19	2.84353
Ildr2	19	4.14417
Cttn	19	4.23131
Mag	18	-0.244783
Trim2	18	-0.0907368
Jph1	18	-0.0285572
Ncoa5	18	0
Chd4	18	0
Lmnb2	18	0
Lrba	18	0
Tbc1d1	18	0
Kcnc1	18	0
Atp1a2	18	0
Slc24a2	18	0
Scaf1	18	0.140995
Soga3	18	0.228424
Uhrf1bp1	18	0.238581
Nckipsd	18	0.348663
Raly	18	0.491639
Slc1a2	18	0.55377
Sh3pxd2a	18	0.777924
Wdr44	18	0.923871
Tmcc2	18	1.17024
Map3k10	18	1.28203
Kcnc3	18	1.36049
Wdfy3	18	1.42743
Gatad2b	18	2.12936
Mark4	18	5.92778
Kcnd2	17	-0.276759
Cdk13	17	-0.192368
Hectd4	17	-0.176101
Eno1	17	-0.147409
Map4k4	17	-0.141536
Ccm2	17	0
Cdk14	17	0
Slk	17	0
Canx	17	0
Clmn	17	0
Crocc	17	0
Ilf3	17	0
Hmga1	17	0
Tra2a	17	0
Scn8a	17	0.0242476
Vps50	17	0.269004
Champ1	17	0.275169
Hrh1	17	0.367144
Arhgap12	17	0.401531
Kndc1	17	0.420791
Bcas3	17	0.551948
Pag1	17	0.649193
Rb1cc1	17	0.736803
Ralgapb	17	0.813302
Cit	17	0.851453
Gapvd1	17	0.908586
Slc7a14	17	1.08996
ARHGAP33	17	1.12585
Jcad	17	1.1878
Rbsn	17	1.36202
Dgkh	17	1.38766
Dgki	17	1.46279
Rims3	17	1.49997
Rasgrf2	17	1.51764
Myo9a	17	1.7278
Gucy1a2	17	2.20412
Arhgef17	17	2.32866
Rasgrf1	17	3.36629
Ppp1r12b	17	3.8807
Abl2	17	5.04431
Nos1	16	-0.564252
Unc13a	16	-0.389938
Slc12a2	16	-0.284052
Znf318	16	-0.274728
Ptprz1	16	-0.218322
Ppip5k1	16	-0.147835
5031439G07Rik	16	-0.0939067
Baz1b	16	0
Pum1	16	0
Srpk2	16	0
Aqp4	16	0
Bcl11b	16	0
Ralbp1	16	0
Rsf1	16	0
Fgf1a	16	0
Hnrnpc	16	0
Itpr1	16	0
Sirt2	16	0
Ranbp3	16	0
Osbpl10	16	0
Shroom2	16	0.132587
Prrc2b	16	0.157145
Dlg3	16	0.181775
Gigyf1	16	0.212446
Epb41	16	0.218708
Cspg5	16	0.240209
Akt1s1	16	0.26016
Arhgap31	16	0.273052
Grip2	16	0.444374
Gigyf2	16	0.515689
Slc16a1	16	0.576173
Gripap1	16	0.598853
Gpsm1	16	0.620923
Aatk	16	0.743747
Acap2	16	0.761056
Plppr3	16	0.768119
Myrip	16	0.928901
Rprd2	16	1.05459
Dock4	16	1.12475
Slc6a17	16	1.28145
Pikfyve	16	1.36232
Rph3a	16	1.61558
Inpp5j	16	1.70261
Bcr	16	1.88735
Fam126b	16	1.94234
Sgta	16	1.94616
Enah	16	2.11134
Synrg	16	2.52903
Kcnb2	16	2.72338
Pcdh9	16	3.56184
Cdkl5	16	4.72225
Zc3h4	15	-0.791664
Prkcb	15	-0.510072
Ctnna2	15	-0.489975
Syap1	15	-0.39214
Hk1	15	-0.272605
Atp8a1	15	-0.13627
Mtss1	15	0
Fryl	15	0
Irf2bpl	15	0
Ahdc1	15	0
Ranbp2	15	0
Nipbl	15	0
Afap1	15	0
Scaf11	15	0
Hnrnpa2b1	15	0
Abr	15	0
Pip5k1c	15	0
Zmynd8	15	0
Gprin2	15	0
Usp20	15	0
Brwd1	15	0
Prpf4b	15	0
Lrfn1	15	0
Rem2	15	0
Dennd4b	15	0
Dpysl5	15	0
Arfgef1	15	0.00389104
Cobll1	15	0.0570119
Cwc22	15	0.132721
Numbl	15	0.163499
Cgnl1	15	0.241909
Trappc12	15	0.252028
Kcnh2	15	0.309386
Slc38a1	15	0.309955
Sybu	15	0.331576
Dtna	15	0.36353
Gas2l1	15	0.444881
Sipa1l2	15	0.484887
Snrk	15	0.539127
Serbp1	15	0.582207
Slc12a6	15	0.612485
Ppp1r2	15	0.799039
Kif2a	15	0.82266
Nhsl1	15	0.839773
Hspa12a	15	0.844939
Mtor	15	0.857212
Otud7a	15	0.95625
Sbf1	15	1.00166
Ppfia4	15	1.06824
Anks1	15	1.10073
Ddhd1	15	1.17334
Prkag2	15	1.48257
Tom1l2	15	1.68979
Abi2	15	1.76705
Pde8b	15	2.00985
Nav3	15	2.40684
Tbc1d10b	15	3.33495
Pdha1	15	3.85869
Dock11	14	-1.13125
Tbc1d5	14	-0.411651
Gtpbp1	14	-0.386584
Kcnq5	14	-0.36783
Cacng5	14	-0.280901
Rbm14	14	-0.262981
Bcl11a	14	-0.257502
Cpne6	14	-0.207233
Cap2	14	-0.205787
Safb	14	-0.137959
Pakap	14	-0.114128
Hdgfl3	14	0
Tbr1	14	0
Srsf10	14	0
Fam219a	14	0
Mapk8ip2	14	0
Q8C306	14	0
Als2	14	0
Ctr9	14	0
Gpatch8	14	0
Pard3	14	0
Hirip3	14	0
Scg2	14	0
Ppig	14	0
Cask	14	0
Nacad	14	0
Mecp2	14	0
L1cam	14	0
Rufy3	14	0.0353834
Grid2	14	0.203034
Pnn	14	0.213698
mKIAA0705	14	0.231905
Mtfr1l	14	0.258941
Nectin1	14	0.25911
Retreg3	14	0.259166
Ggt7	14	0.296709
Esyt2	14	0.313135
Eef1d	14	0.322563
Rapgef1	14	0.380185
Dmwd	14	0.433452
Mon1a	14	0.451382
Numa1	14	0.477393
Prickle1	14	0.529763
Svil	14	0.546058
Cacnb3	14	0.706131
Usp32	14	0.728804
Htatsf1	14	0.735593
Adcy5	14	0.819814
Gpr162	14	0.826221
Wdr7	14	0.836427
Cadps2	14	0.871868
Rusc2	14	1.03342
Luzp1	14	1.51428
Sos1	14	1.54752
Lrfn2	14	1.61535
Tpd52	14	1.74609
Strn	14	1.76851
Ankrd63	14	1.93229
Vcpip1	14	2.16249
Cdk17	14	2.17181
Erc2	14	2.28341
C2cd4c	14	2.98766
Exoc1	14	3.07767
Myh10	14	3.11904
Zfp638	13	-1.06081
Carhsp1	13	-0.534162
Tubb2a	13	-0.493556
Hectd1	13	-0.238586
Stmn3	13	-0.217183
Vim	13	-0.20797
Rbmx	13	-0.14663
Ttbk2	13	-0.13245
Med1	13	0
Irf2bp2	13	0
Srgap1	13	0
Atp2b3	13	0
Srrm4	13	0
Cdk12	13	0
Syt6	13	0
Srsf4	13	0
Psen1	13	0
Smarca4	13	0
Nufip2	13	0
Tcf4	13	0
Fip1l1	13	0
Sv2a	13	0
Bud13	13	0
Inpp4a	13	0
Myo9b	13	0.117681
Iqsec3	13	0.135778
Svop	13	0.17832
Igsf9b	13	0.190945
Pdzd2	13	0.193149
Trappc14	13	0.251963
Mef2c	13	0.273878
Adgrb3	13	0.292987
Ccar2	13	0.332527
Palmd	13	0.359431
Rgs14	13	0.362337
Ksr1	13	0.362784
Rbbp6	13	0.372702
Tmem94	13	0.379907
Nfib	13	0.383329
Snap25	13	0.481176
Cobl	13	0.519629
Bmpr2	13	0.532748
Dido1	13	0.551669
Camkk1	13	0.592507
Atf2	13	0.603656
Mia3	13	0.622788
Rab11fip2	13	0.748018
Hcn4	13	0.807601
Arhgef28	13	0.815723
Nsfl1c	13	0.856251
Slc2a13	13	0.869853
Mtus2	13	0.932235
Cdk16	13	0.944041
Eif4g1	13	1.07633
Irs1	13	1.1981
Osbpl6	13	1.42325
Fam171b	13	1.48862
Tpd52l2	13	1.56485
Pja1	13	1.58081
Phactr2	13	1.87915
Smcr8	13	2.39656
Pdap1	13	4.52878
Abi1	13	4.61586
Chd5	12	-0.9198
Mgrn1	12	-0.44302
Zc3hc1	12	-0.356928
Hsph1	12	-0.307117
Gab1	12	-0.263926
Cnp	12	-0.208448
Arhgap27	12	-0.183661
Dync1i1	12	-0.126471
Pum2	12	-0.0993556
Hid1	12	0
Chga	12	0
Kcna4	12	0
Plekhg3	12	0
Pdcd4	12	0
Ndrg4	12	0
Kcnip2	12	0
Fxyd7	12	0
Mobp	12	0
Srsf2	12	0
Hspa4l	12	0
Ppfia1	12	0
Alkbh5	12	0
Eif4enif1	12	0
Mtmr7	12	0
Trim46	12	0
Q3TVY3	12	0
Rsrc2	12	0
Mlf2	12	0
Pxn	12	0
Ppp1r12c	12	0
Pacs2	12	0
Opalin	12	0
Hnrnpul2	12	0
Cbx5	12	0
Atg9a	12	0
Srsf1	12	0
Tns2	12	0
Dnajc5	12	0
Mfap1a	12	0
Tasor	12	0
Dtd1	12	0
Chd3	12	0
Rabgap1	12	0
Ccsap	12	0
Vat1l	12	0
Ctnna1	12	0.0316765
Cacnb2	12	0.174808
Spata2l	12	0.19096
Slc9a6	12	0.210539
Arhgef33	12	0.224335
Stx1a	12	0.230756
Plekha7	12	0.292919
Magi3	12	0.293002
Cds2	12	0.295855
Osbpl8	12	0.322878
Marcksl1	12	0.356451
Aff4	12	0.360224
Ulk1	12	0.374396
Abl1	12	0.383064
Slc6a15	12	0.399638
Map3k12	12	0.426838
Pcnx3	12	0.471909
Usp24	12	0.526346
Mast2	12	0.585926
Elfn1	12	0.612291
Prag1	12	0.620815
Depdc5	12	0.656865
Hdgf	12	0.676637
Nfic	12	0.700486
Fsd1	12	0.719401
Adgrb1	12	0.743416
Ptk2	12	0.770948
Dennd4c	12	0.836855
Clint1	12	0.84052
mKIAA0704	12	0.877541
Ccny	12	1.00421
Atp2b4	12	1.05343
Gps1	12	1.06985
Adgrb2	12	1.10716
Pitpnc1	12	1.17314
Ppp2r5d	12	1.17962
Ubap2l	12	1.19625
Kif21b	12	1.22065
Pcdh17	12	1.73128
Gas7	12	1.73813
Pdxdc1	12	1.80834
Csnk1d	12	2.19649
Arfgap2	12	2.67739
Rock2	12	3.18614
Ddx3x	12	5.64693
Kcnc2	11	-0.634218
Arid1a	11	-0.419384
Pkm	11	-0.391073
Rbm15b	11	-0.308323
Cul9	11	-0.293542
Adgrl2	11	-0.235898
Nisch	11	-0.229265
Disp2	11	-0.168153
Srsf11	11	-0.151853
Uba1	11	-0.134627
Rab3gap1	11	-0.134237
Rnmt	11	-0.126713
Plcl1	11	-0.125272
Elac2	11	0
Ccnl1	11	0
Q9CPS8	11	0
Otud7b	11	0
Miga2	11	0
Syt1	11	0
Tra2b	11	0
Slc6a5	11	0
Grid2ip	11	0
Carmil1	11	0
Epn3	11	0
Gpm6a	11	0
Atn1	11	0
Hsp90aa1	11	0
Jmjd1c	11	0
Bag6	11	0
Gfap	11	0
Lin7b	11	0
Raf1	11	0
Tmem163	11	0
Ptprn2	11	0
Rbm10	11	0
Nos1ap	11	0
Yap1	11	0
Hnrnpd	11	0
Synpo2	11	0
Slc25a4	11	0
Ppfibp1	11	0
Slain2	11	0
Ap3b2	11	0.0746147
Anln	11	0.143567
Dip2b	11	0.244606
Sec62	11	0.269225
Pak6	11	0.31234
Cdc42bpa	11	0.335177
Polr2a	11	0.39203
Gemin5	11	0.39234
Kmt2a	11	0.403503
Tacc1	11	0.408476
Sh3bp4	11	0.431171
Fgd1	11	0.44234
Git2	11	0.460735
Gpr153	11	0.472608
Chrna4	11	0.517583
Dennd1b	11	0.550139
Mef2a	11	0.579162
Gsk3a	11	0.621302
Magi1	11	0.679757
Ppp1r13b	11	0.683856
Numb	11	0.716869
Plcb4	11	0.901506
Mctp1	11	0.917988
Kalrn	11	0.970317
Slc8a1	11	1.02095
Slc4a8	11	1.06583
Shc3	11	1.27617
Cmtr1	11	1.28283
Tppp	11	1.60131
Jpt1	11	1.7479
Septin5	11	2.3517
Lysmd2	11	2.41946
Ampd2	11	2.88626
Phactr1	11	2.91113
Plcl2	11	3.1303
Syt17	11	3.28133
Eml2	10	-0.883908
Ppp1r11	10	-0.878492
Trim28	10	-0.849616
Clasrp	10	-0.751897
Phkb	10	-0.60111
Crk	10	-0.519632
Snx17	10	-0.333501
Ywhaz	10	-0.285505
Prkcd	10	-0.248056
Rftn2	10	-0.235852
Bnip3	10	-0.219641
Bcl2l13	10	-0.202177
Slmap	10	-0.182785
Macrod2	10	-0.176421
Usp5	10	-0.130977
Cacna1d	10	-0.110281
Gbf1	10	-0.0867237
Prcc	10	-0.0551524
Mpdz	10	0
Zfp609	10	0
Thoc2	10	0
Eps15	10	0
Bcl9l	10	0
Lrrfip2	10	0
Sf3b2	10	0
Nsd2	10	0
Pgrmc1	10	0
Wdr20	10	0
Fgd6	10	0
Gapdh	10	0
Ckb	10	0
Mta3	10	0
Ppp6r2	10	0
Rab3gap2	10	0
Ahnak2	10	0
Tbc1d9b	10	0
Prox1	10	0
Hspa12b	10	0
Kcnn2	10	0
Slc20a1	10	0
Sec23ip	10	0
Niban1	10	0
Slc4a3	10	0
Bptf	10	0
Hsp90ab1	10	0
Prkca	10	0
Fxr2	10	0
Trappc8	10	0
Akt1	10	0
Tuba1a	10	0
Pdzd8	10	0
Prkd1	10	0
Bnip3l	10	0
Pbrm1	10	0
Srrt	10	0
Ppp1r7	10	0
Cdr2l	10	0
Rab3ip	10	0
Camk1d	10	0
Prkaa1	10	0
Mrtfb	10	0
Tenm1	10	0
Sugp2	10	0
Kcnh1	10	0
Ssh2	10	0
Kctd8	10	0.132333
Prkar1b	10	0.147054
Epn1	10	0.150771
Jakmip2	10	0.15323
Prr12	10	0.18497
Phactr4	10	0.215762
Gria2	10	0.246529
Mb21d2	10	0.250869
Ube4b	10	0.253802
Cand1	10	0.297014
Tbc1d22b	10	0.305739
Aftph	10	0.371211
Atl1	10	0.416582
Dennd5b	10	0.511793
Zc3h11a	10	0.519285
Ankrd34b	10	0.538731
Son	10	0.55388
Grip1	10	0.555328
Kcna2	10	0.565895
Kcnab2	10	0.582929
Frmd8	10	0.644443
Rgs3	10	0.686678
Itpka	10	0.707307
Ddhd2	10	0.720635
Dkc1	10	0.763424
Eepd1	10	0.768993
Syt12	10	0.947548
Rtkn	10	0.976466
Pkp2	10	1.00523
Usp47	10	1.06706
Rabep1	10	1.25808
Psd2	10	1.27253
Hcn1	10	1.32276
Trappc9	10	1.32687
Arhgef26	10	1.8269
Cacna1c	10	1.89891
Agfg1	10	1.97735
Dgkb	10	1.98438
Fhip1b	10	2.08387
Lzts1	10	2.19669
Dbnl	10	2.93583
Stk32c	10	7.20709
Ak5	9	-0.745586
Gng12	9	-0.420356
Cacng2	9	-0.306034
Vps13a	9	-0.224926
Pabir1	9	-0.176949
Septin8	9	-0.163995
Ptpn3	9	-0.116057
Dctn1	9	-0.111731
Kbtbd11	9	-0.0825717
Ppp1r1a	9	-0.0558183
Fnbp1	9	-0.03551
Ciapin1	9	-0.0114084
Ccdc120	9	0
Cavin1	9	0
Tln2	9	0
Acly	9	0
Zfpm1	9	0
Cpeb3	9	0
Syt2	9	0
Tnip1	9	0
Kcnip4	9	0
Stx1b	9	0
Ctnna3	9	0
Itprid2	9	0
Nsf	9	0
Rgs7	9	0
Camk4	9	0
Zswim8	9	0
Osbpl11	9	0
Dyrk1a	9	0
Bag3	9	0
Cfl1	9	0
Rab3c	9	0
Arhgef10	9	0
Cacng7	9	0
Cttnbp2	9	0
Rab11fip1	9	0
Fgfr3	9	0
Yes1	9	0
Ahsg	9	0
Ep400	9	0
Vdac1	9	0
Tyro3	9	0
Rere	9	0
Fcho2	9	0
Sfr1	9	0
Abca2	9	0
Homer3	9	0
Lmnb1	9	0
Setd1a	9	0
Xrn2	9	0
Dync1i2	9	0
Ythdc1	9	0
Hcn3	9	0
Mdm1	9	0
Pacsin3	9	0
Ralgapa2	9	0
Ndel1	9	0
Gtf2i	9	0
Llgl1	9	0
Spast	9	0
Lurap1	9	0
Vcp	9	0
Tmem25	9	0
Dtnb	9	0
Arhgap1	9	0
Wfs1	9	0
Clip3	9	0
Mlc1	9	0
Bmp2k	9	0
Arid4b	9	0
Dock10	9	0.0969192
Nck1	9	0.136602
Ccdc6	9	0.19257
Prkg2	9	0.228318
Ptpn12	9	0.248229
Ppip5k2	9	0.263392
Sec31a	9	0.279576
Pak2	9	0.286833
Q8BH50	9	0.288044
Ddi2	9	0.295022
U2surp	9	0.352026
Akap11	9	0.354893
Kcnt1	9	0.373694
Dock3	9	0.395213
Nrbp2	9	0.399754
Specc1l	9	0.434816
Pacsin2	9	0.4433
Tmem200c	9	0.467959
Akap13	9	0.495385
Smarca2	9	0.497927
Q8C3W1	9	0.553547
Ksr2	9	0.556841
Scn3a	9	0.574183
Ankrd50	9	0.618934
Chrm3	9	0.648049
Mek4b	9	0.775288
Ppp1r9b	9	0.77883
Ppp2r5e	9	0.779736
Retreg2	9	0.872116
Dnm3	9	0.873453
Polr2m	9	0.875263
Kiaa1522	9	0.914044
Ptpn5	9	0.939051
Zdhhc8	9	0.984343
Setd2	9	1.00133
Dnajb2	9	1.03371
Pcp2	9	1.07964
Pcdh19	9	1.10791
Tcea1	9	1.19067
Golga3	9	1.31478
Phactr3	9	1.3579
Cables1	9	1.43022
Rin1	9	1.48751
Septin9	9	1.49295
Wdr37	9	1.55494
Gprin3	9	1.85753
Trim3	9	2.62711
Mtmr2	8	-1.58077
Prkar2a	8	-0.35329
Dnajc2	8	-0.347143
Cacng4	8	-0.29134
Kmt2d	8	-0.222101
Nek1	8	-0.170133
Ncoa2	8	-0.16599
Arhgef6	8	-0.154977
Actc1	8	-0.0780911
Micall1	8	-0.0308658
Ddx20	8	-0.0181546
Ociad1	8	0
Hcfc1	8	0
Gatad2a	8	0
Map7	8	0
Mylk	8	0
Nfx1	8	0
Tmem151a	8	0
Eno2	8	0
Il16	8	0
Nexn	8	0
Morc2a	8	0
Aldoa	8	0
Cdk11b	8	0
Gm7324	8	0
Larp4b	8	0
Trak1	8	0
Dnmt1	8	0
Suds3	8	0
Mapk4	8	0
Zfyve19	8	0
Sacs	8	0
Wdr11	8	0
Asph	8	0
Slc7a8	8	0
Hspa4	8	0
Hspa8	8	0
Cacng3	8	0
Ldb1	8	0
Lrfn4	8	0
Ckmt1	8	0
Nfix	8	0
Evi5l	8	0
Cend1	8	0
Glud1	8	0
Gnao1	8	0
Gpi	8	0
Grin2c	8	0
Myh11	8	0
Usp9x	8	0
Gys1	8	0
Cast	8	0
Ttc3	8	0
Dcaf10	8	0
Ankib1	8	0
Usp39	8	0
Mxra7	8	0
Hmbox1	8	0
Luc7l3	8	0
Fnbp4	8	0
Cnr1	8	0
Supt6h	8	0
Npdc1	8	0
Zrsr1	8	0
Hivep3	8	0
Reep1	8	0
Ankrd17	8	0
Tmem51	8	0
Foxk1	8	0
Kdm1a	8	0
Acaca	8	0
Lemd3	8	0
Pcyt1a	8	0
Eif5	8	0
Osbp2	8	0
Cdc42bpb	8	0
Pten	8	0
Kank3	8	0
Snx30	8	0
Tpi1	8	0
Fam13c	8	0
Rictor	8	0
Mtmr1	8	0
Hap1	8	0
Pcbp2	8	0
Pcnx1	8	0
5730455P16Rik	8	0
Tenm2	8	0
N4bp1	8	0
Znf687	8	0
Kiaa0513	8	0
Crebbp	8	0
Cpsf6	8	0
Smarcad1	8	0.0533822
Prkar1a	8	0.116847
Gab2	8	0.144633
Pde1b	8	0.153115
Usp8	8	0.158333
Strn4	8	0.166109
Ppp1r1b	8	0.177482
Pom121	8	0.181178
Ankrd34c	8	0.200567
Caskin2	8	0.202078
Rnf214	8	0.205902
Cd2ap	8	0.254984
Atg2a	8	0.261544
Rell2	8	0.265587
Septin7	8	0.272612
Maged2	8	0.288575
Rptor	8	0.295817
Coro1a	8	0.306748
Znf532	8	0.312366
Limk1	8	0.347486
Klc4	8	0.353047
Rgs7bp	8	0.357312
Sirpa	8	0.372554
Snx29	8	0.375059
Snx16	8	0.386609
Tecpr1	8	0.395446
Prkaa2	8	0.41896
Cacna1i	8	0.461526
Usp15	8	0.467284
Ppp6r1	8	0.488936
Kcnk10	8	0.49361
Ppp2r5b	8	0.495316
Taok1	8	0.534816
Mapre2	8	0.535349
Eps8	8	0.54408
Nmt2	8	0.554118
4833439L19Rik	8	0.587489
Neo1	8	0.650345
Lzts3	8	0.65847
Cul4b	8	0.672749
Mpp1	8	0.78795
Usp6nl	8	0.8223
Dlc1	8	0.835945
Pde10a	8	0.872535
Sh3rf1	8	0.885665
Tsc22d4	8	0.951936
Hnrnpa3	8	0.961444
Ptpdc1	8	1.06669
Wbp11	8	1.107
Lrrfip1	8	1.11411
Srrm3	8	1.11714
Tenm4	8	1.12825
Efr3b	8	1.20544
Reep2	8	1.29777
Fhod3	8	1.33212
Mef2d	8	1.4415
Ubxn2b	8	1.4494
Lysmd1	8	1.49048
Kcnj6	8	1.54257
Pank2	8	1.54309
Exoc7	8	1.88305
Arhgap26	8	1.89861
Ppme1	8	2.57008
Agap3	8	3.01963
Ric8a	7	-0.808932
Lemd2	7	-0.618973
Dop1b	7	-0.382116
Thy1	7	-0.315065
Znf365	7	-0.224103
Glul	7	-0.199657
Sv2b	7	-0.0300563
Npepps	7	0
Zc3h14	7	0
Xpc	7	0
Cavin2	7	0
Mpp2	7	0
Rmdn3	7	0
Rbm6	7	0
Coil	7	0
Wipf2	7	0
Armc1	7	0
Tmem151b	7	0
Plekhg1	7	0
Eps8l2	7	0
Slc6a1	7	0
Irf2bp1	7	0
Kat7	7	0
Ptpn13	7	0
Dbr1	7	0
Snip1	7	0
Cdc42ep1	7	0
Sncb	7	0
Fam110b	7	0
Wdr59	7	0
Srsf6	7	0
Bcan	7	0
Fnbp1l	7	0
Ptdss2	7	0
Spry3	7	0
Baiap3	7	0
Nab2	7	0
Zmym3	7	0
Tpm1	7	0
Eml1	7	0
Kcnq3	7	0
Ubxn1	7	0
Clgn	7	0
Amot	7	0
mKIAA1720	7	0
Map4k2	7	0
Atxn1	7	0
Avl9	7	0
Pml	7	0
Wdr48	7	0
Mcoln1	7	0
Chrm1	7	0
Pcdh8	7	0
Tpr	7	0
Ccnyl1	7	0
Arid4a	7	0
Phrf1	7	0
Chd2	7	0
Cbx3	7	0
Chordc1	7	0
Ctdp1	7	0
Sub1	7	0
Cep41	7	0
Chchd6	7	0
Lsm11	7	0
Mdh1	7	0
S1pr1	7	0
Stub1	7	0
Xkr4	7	0
Penk	7	0
Fv1	7	0
Pde1c	7	0
Ddx21	7	0
Phc3	7	0
Bin2	7	0
Tp53bp2	7	0
Tor1aip1	7	0
Larp7	7	0
Clec2l	7	0
Bad	7	0
Usp10	7	0
Pex1	7	0
Gpr155	7	0
Ccser1	7	0
Zfyve16	7	0
Pdlim4	7	0
Dcp1a	7	0
C6EQH2	7	0
Slc6a11	7	0
Kcnj10	7	0
Ddx42	7	0
Mvb12b	7	0
Pebp1	7	0
Atcay	7	0
Prex1	7	0
Wapl	7	0
Nolc1	7	0
Leo1	7	0
Brd1	7	0
Kcnd3	7	0
Tox2	7	0
Gtf2f1	7	0
Macroh2a1	7	0
Prkar2b	7	0
Map2k1	7	0
Ywhag	7	0
Tmem200b	7	0
Nelfe	7	0
Pea15	7	0
Aifm3	7	0
Dop1a	7	0
Fam234b	7	0
Abcc8	7	0
Senp3	7	0
Strap	7	0
Zeb2	7	0
Zcchc8	7	0
Minar1	7	0
Tcf12	7	0
Ca2	7	0
Rab3b	7	0
Katnb1	7	0
Prkd3	7	0
Herc2	7	0
Gabbr1	7	3.30849e-05
Trim66	7	0.0852743
Ulk2	7	0.151398
Usp34	7	0.159979
Rundc3a	7	0.176893
Acap3	7	0.178132
Pi4kb	7	0.184516
Ppp3ca	7	0.25265
Utp18	7	0.25508
Pdlim5	7	0.255719
Atat1	7	0.256237
Nup153	7	0.262124
Ppp6r3	7	0.264343
Znf704	7	0.302615
Kcnh5	7	0.309794
Dcx	7	0.311025
Amer3	7	0.315179
Ncbp1	7	0.320205
Bcar3	7	0.335439
C2cd2	7	0.339066
Tpd52l1	7	0.363946
Mapk8ip1	7	0.370116
Rnf20	7	0.381518
Sema6d	7	0.387479
Ncoa1	7	0.424528
Plcg1	7	0.451899
Cacna1h	7	0.456096
Trim9	7	0.461521
Cap1	7	0.467567
Uri1	7	0.486439
Strn3	7	0.492063
Slc6a7	7	0.515671
Zfand2b	7	0.518594
Cblb	7	0.52742
Pkn2	7	0.527677
Adra1b	7	0.544241
Slc8a3	7	0.558678
Csnk1g3	7	0.559143
Dennd5a	7	0.575422
Tnrc6b	7	0.58502
Fam163b	7	0.621394
Rangap1	7	0.702079
Map4k5	7	0.71925
Sytl5	7	0.735538
Rai1	7	0.739208
Ctps1	7	0.800303
Ptk2b	7	0.808253
Ttc1	7	0.850375
Acsbg1	7	0.89321
Atg16l1	7	0.895011
Gabra6	7	0.903166
Ralgps2	7	0.927486
Dgkz	7	0.967109
Sik2	7	0.980815
Pja2	7	0.987457
TIAM2	7	1.005
Scaper	7	1.02059
Tmcc1	7	1.05171
Phyhipl	7	1.11937
Cyld	7	1.25215
Ripor1	7	1.26952
Snca	7	1.28877
Robo2	7	1.41639
Map2k4	7	1.46176
Epb41l4b	7	1.62991
Gsk3b	7	1.7914
Eif3a	7	2.15851
Hdac4	7	2.26221
Arfgap3	7	4.65105
Kank1	6	-0.553768
Stmn1	6	-0.471994
Rbm12b2	6	-0.466568
Mphosph10	6	-0.323787
Edc4	6	-0.312004
Hnrnpk	6	-0.266204
Acss2	6	-0.243477
Tbc1d23	6	-0.233301
Rhbdf1	6	-0.218417
Q3TL53	6	-0.208912
Shroom1	6	-0.191792
Skiv2l	6	-0.180939
Syt11	6	-0.176817
Eif3c	6	-0.173466
Hp1bp3	6	-0.152769
Ywhae	6	-0.130935
Vdac2	6	-0.0910622
Mpp3	6	-0.0199817
Rab3a	6	0
Stk39	6	0
Napa	6	0
Wasf3	6	0
Ppp1r3d	6	0
Adcy8	6	0
Nr3c2	6	0
Rbm5	6	0
Cdc42ep2	6	0
Gm7694	6	0
Ckap5	6	0
Chchd3	6	0
Adcyap1r1	6	0
Pgm2l1	6	0
Prkab2	6	0
Mllt6	6	0
Ccdc136	6	0
Eef2	6	0
Ptpra	6	0
G3bp2	6	0
Trpc3	6	0
Zfpm2	6	0
Rcsd1	6	0
Ankhd1	6	0
Gnas	6	0
Nup35	6	0
Clcc1	6	0
Phlpp2	6	0
Ctnnb1	6	0
Nsd3	6	0
Lima1	6	0
Fsd1l	6	0
Slc23a2	6	0
Anapc4	6	0
Parg	6	0
Bcl9	6	0
Gabra3	6	0
Ncam2	6	0
Fam53c	6	0
Mfap3l	6	0
Ythdc2	6	0
Daam2	6	0
Aldoc	6	0
Pde2a	6	0
Ppm1e	6	0
Pura	6	0
Syp	6	0
Ubc	6	0
Vps4a	6	0
Wwc2	6	0
Prkra	6	0
Tut7	6	0
Nuak1	6	0
Syt10	6	0
Prpf40a	6	0
Necab1	6	0
Fermt2	6	0
Itpkb	6	0
Tmem63c	6	0
Arhgap17	6	0
Tle3	6	0
Srek1ip1	6	0
Pard3b	6	0
Thoc5	6	0
Creg2	6	0
Arglu1	6	0
Trmt9b	6	0
Atf7ip	6	0
Vcl	6	0
Cxnp1	6	0
Sfswap	6	0
Crkl	6	0
Slc43a2	6	0
Hdac5	6	0
Spata13	6	0
Snx25	6	0
Slc2a3	6	0
Celsr2	6	0
Rbl2	6	0
Hrh3	6	0
Agtpbp1	6	0
Pard6a	6	0
Shf	6	0
Appl1	6	0
Kif13b	6	0
Sema4d	6	0
Nyap1	6	0
Akap1	6	0
Znrf2	6	0
Znf521	6	0
Rasip1	6	0
Tph2	6	0
Akap8	6	0
Nol8	6	0
Gak	6	0
Cav2	6	0
Ptges3	6	0
Smarcc1	6	0
Dpysl4	6	0
Stx7	6	0
Triobp	6	0
Lrrc47	6	0
Cc2d1b	6	0
Actb	6	0
Wrnip1	6	0
Ttyh3	6	0
Elmo1	6	0
Ripk2	6	0
Dcaf6	6	0
Coro7	6	0
Tamalin	6	0
Picalm	6	0
Kcnt2	6	0
Exoc2	6	0
Phka1	6	0
Slc39a3	6	0
Chl1	6	0
Rnf157	6	0
Spata18	6	0
Hsf1	6	0
Smn1	6	0
Ranbp10	6	0
Osbpl3	6	0
Cep97	6	0
Slc12a4	6	0
Lpin2	6	0
Gnal	6	0
Palm3	6	0
Exph5	6	0
Slc9a3r2	6	0
Snx15	6	0
Lyn	6	0
Klf3	6	0
Gm45927	6	0
Stmn2	6	0.0113999
Ralgps1	6	0.0446538
Bsdc1	6	0.13744
Mcrs1	6	0.155566
Prpf38a	6	0.176854
Hnrnpa1	6	0.203495
Abcc4	6	0.204707
Tmem132c	6	0.204859
Nlgn2	6	0.212502
Usp54	6	0.226306
Prr5	6	0.230164
Rasgrp2	6	0.23349
Rif1	6	0.246773
Smg6	6	0.276699
Sanbr	6	0.279807
Htr2a	6	0.283736
Kif5c	6	0.285414
Cbl	6	0.287677
Ddx41	6	0.290272
Efhd2	6	0.295612
Ano8	6	0.300828
Mybbp1a	6	0.30172
Eef2k	6	0.31198
Pik3r4	6	0.325182
Strip1	6	0.325423
Ccser2	6	0.350333
Gpm6b	6	0.367653
Rftn1	6	0.368352
Smg8	6	0.374727
Nsrp1	6	0.375324
Tgfbrap1	6	0.379987
Myh9	6	0.385295
Tgoln1	6	0.416708
Nr3c1	6	0.429209
Lrrc8a	6	0.431046
Rabgef1	6	0.436298
Scamp1	6	0.440811
Pip5k1b	6	0.460779
Dlg5	6	0.482969
Cfdp1	6	0.495558
Cnst	6	0.518928
Gramd3	6	0.532269
Map3k7	6	0.537878
B630019K06Rik	6	0.568587
Rasa3	6	0.577685
Anapc1	6	0.652157
Pals1	6	0.711314
Sdk2	6	0.763346
Camk1	6	0.830362
Dcaf5	6	0.864506
Hdac6	6	0.952533
Mbd3	6	0.968985
Grk6	6	0.992427
Fam114a2	6	1.02739
Pdzrn3	6	1.08277
Ccdc28a	6	1.18877
Kcnj1	6	1.27937
Ensa	6	1.3582
Akap10	6	1.62017
Vipas39	6	1.82091
Csnk1e	6	1.99365
Wasl	6	2.29548
Rplp2	5	-1.05736
Gng3	5	-0.469945
Arhgef4	5	-0.458967
Nes	5	-0.355239
Pals2	5	-0.336951
Kdm5a	5	-0.29304
Satb2	5	-0.281573
Atp6v1a	5	-0.27945
Npm1	5	-0.264902
Pgm1	5	-0.242518
Fyb	5	-0.220693
Csnk1a1	5	-0.209035
Syt9	5	-0.203339
Mta1	5	-0.200079
Mapre3	5	-0.187968
Adra2a	5	-0.154001
Sox6	5	-0.138767
Snx1	5	-0.137875
Elavl2	5	-0.0885189
Rap1gds1	5	0
Cys1	5	0
Ddn	5	0
Ckap4	5	0
Radil	5	0
Tuba4a	5	0
Axin1	5	0
Septin11	5	0
Scrn1	5	0
Auts2	5	0
Kcna5	5	0
Pak4	5	0
Soga1	5	0
Tsc22d1	5	0
Map3k5	5	0
Ocln	5	0
Phf14	5	0
Szrd1	5	0
Jakmip3	5	0
Esam	5	0
Ssh1	5	0
Dmd	5	0
Psmd1	5	0
Lamtor1	5	0
Dctn2	5	0
Nfat5	5	0
Rpgr	5	0
Drp2	5	0
Tab3	5	0
Eif3g	5	0
Ddx23	5	0
Ppp1r10	5	0
Scg3	5	0
Lrch2	5	0
Setd1b	5	0
Cpeb4	5	0
Prkcq	5	0
Rgcc	5	0
Tbc1d22a	5	0
Pias1	5	0
Apbb2	5	0
Tmem132e	5	0
Otud4	5	0
Smim13	5	0
Arhgap6	5	0
Cstf2	5	0
Pphln1	5	0
Ybx1	5	0
Brd2	5	0
Dek	5	0
Zfp148	5	0
Stx17	5	0
Pld1	5	0
Kank4	5	0
Zbtb18	5	0
Tns3	5	0
Ptpn21	5	0
Pde8a	5	0
Brd9	5	0
Dzank1	5	0
Brd3	5	0
Arap1	5	0
Lsm14a	5	0
Blvra	5	0
Cux1	5	0
Setd3	5	0
Atp8a2	5	0
Usp7	5	0
Ddx46	5	0
Obi1	5	0
Pdpk1	5	0
Ptbp2	5	0
Pgam1	5	0
Phf8	5	0
Tbc1d10a	5	0
Trappc10	5	0
Frmd5	5	0
Rnps1	5	0
Clcn2	5	0
Atp6v1b2	5	0
Ccdc92	5	0
Golga4	5	0
Mdh2	5	0
Purg	5	0
Tmem132b	5	0
Twf1	5	0
Tln1	5	0
Pgrmc2	5	0
Srsf7	5	0
Apex1	5	0
Arrb1	5	0
Brd8	5	0
Lrrc8b	5	0
Stt3b	5	0
Pde3a	5	0
Hdac9	5	0
Ei24	5	0
Sh2b2	5	0
Nsd1	5	0
Pbxip1	5	0
Snx19	5	0
Ankrd55	5	0
Frs2	5	0
Ptprn	5	0
Ldlrap1	5	0
Zfp185	5	0
Sympk	5	0
Map3k1	5	0
Lap3	5	0
Rnf34	5	0
Zfp106	5	0
Ppp1r18	5	0
Mdc1	5	0
Ogfrl1	5	0
Emsy	5	0
Kctd1	5	0
Zbtb22	5	0
Kctd3	5	0
Ehbp1l1	5	0
Fam102a	5	0
Rffl	5	0
Tusc2	5	0
Rubcn	5	0
Efr3a	5	0
Myt1l	5	0
Cntnap2	5	0
Chat	5	0
Th	5	0
Ubr5	5	0
Ppp1r3g	5	0
Panx2	5	0
Dync1h1	5	0
Sowahb	5	0
Ptpn11	5	0
Gria1	5	0
Ppp1r14a	5	0
Pfkm	5	0
Srpk1	5	0
Vps53	5	0
Tomm70	5	0
Armcx3	5	0
Daam1	5	0
Map3k9	5	0
Snx24	5	0
Sbno1	5	0
Sarm1	5	0
Dcaf8	5	0
Fam104a	5	0
Bckdha	5	0
Tox4	5	0
Sphk2	5	0
Esf1	5	0
Pcf11	5	0
Slx4	5	0
Brpf1	5	0
Ube3a	5	0
Pdcl	5	0
Abcf1	5	0
Iscu	5	0
Slc6a9	5	0
Borcs6	5	0
Pnck	5	0
Tmem121b	5	0
Lrrtm4	5	0
Slc5a7	5	0
Rexo1	5	0
Ubr3	5	0
Otud5	5	0
Plppr2	5	0
Nalcn	5	0
Sgsm2	5	0
Fmnl1	5	0
Mon2	5	0
Cert1	5	0
Clip4	5	0
Stk38l	5	0
Caln1	5	0
Tnk2	5	0
Prpf31	5	0
Tbc1d2b	5	0
Dapk1	5	0
Zfr2	5	0
Ttll7	5	0
Phtf1	5	0
Bclaf3	5	0
Slc9a7	5	0
Cds1	5	0
Q3UE31	5	0
Ddx5	5	0
Cep131	5	0
Foxj2	5	0
Usp29	5	0
Scaf4	5	0
Flcn	5	0
Atp6v0d1	5	0
Patj	5	0
Zbtb11	5	0
Mdn1	5	0
Top1	5	0
Rai14	5	0
Adra2c	5	0
Epb41l4a	5	0
Vwa5b1	5	0
Cttnbp2nl	5	0
Chd9	5	0
Dnaja4	5	0
Zhx1	5	0
Lrrk2	5	0
Lbr	5	0
Dhx29	5	0
Tnrc6c	5	0
Zfp777	5	0
Unc5c	5	0
Larp6	5	0
Ddx17	5	0
Slc8a2	5	0
Klf12	5	0
mKIAA1101	5	0
Gli3	5	0
Dis3l2	5	0.132101
Rfc1	5	0.151695
Sh2b1	5	0.152154
Trpv2	5	0.160945
Nup133	5	0.168277
Dzip3	5	0.195983
Sstr1	5	0.218494
Erf	5	0.224516
Slc7a6os	5	0.249036
Tmcc3	5	0.254671
Kdm2a	5	0.268281
Reep3	5	0.27485
Sh2d3c	5	0.279923
Astn2	5	0.28464
Fmnl2	5	0.286861
Gm13889	5	0.297304
Mtdh	5	0.298061
Strip2	5	0.298738
Kcnab1	5	0.302323
Dhx16	5	0.307722
Ngef	5	0.309355
Septin6	5	0.320492
Cdv3	5	0.321286
Lipe	5	0.324387
Kif5b	5	0.326032
Foxo3	5	0.326946
Sema6b	5	0.340974
Stx16	5	0.342212
Kcnj16	5	0.343461
Khdrbs1	5	0.363201
Aldh1l1	5	0.393942
Tprg1l	5	0.408629
Gba2	5	0.413795
Pi4k2a	5	0.45083
Samd4b	5	0.461505
Nudc	5	0.491482
Dnm1l	5	0.493326
Dgkd	5	0.54913
Ufl1	5	0.55636
[truncated: 3,630 more rows]

## Sheet: h ∆Ps analysis SLPWT
Gene	Number of quantified phosphopeptides (SLP/WT)	ΔPs value (SLP/WT)
Ank2	329	-1.72494
Srrm2	255	-3.49683
Map1b	236	-12.6246
Pclo	228	18.7075
Map2	217	19.7817
Bsn	196	31.2588
Map1a	195	0.67268
Nefh	182	-59.9587
Srcin1	144	14.4165
Epb41l1	141	-1.71498
Sgip1	127	-0.961503
Rims1	116	9.13046
Ank3	113	4.01787
Pkp4	109	0.590346
Mapt	106	-1.61348
Syngap1	106	14.8253
Srrm1	94	-2.59871
Caskin1	93	16.851
Cep170b	90	11.2675
Kcnq2	88	2.24102
Sorbs2	85	5.36995
Iqsec2	84	4.92407
Clasp2	81	4.78304
Rims2	80	10.1942
Mbp	79	10.6004
Iqsec1	78	8.07449
Dclk1	76	6.12395
Rtn4	75	-7.16841
Apc	72	1.28062
Add2	71	-14.4075
Sptbn1	71	-1.95878
Hcn2	71	3.02917
Epb41l3	70	2.56984
Cep170	70	5.71741
Syn1	70	19.6628
Dlgap4	68	-0.713089
Dlgap1	67	0.793281
Ctnnd2	67	4.01415
Sipa1l1	67	5.46453
Ndrg2	66	2.90391
Lrrc7	66	9.14036
Add1	64	-4.20406
Prrc2a	63	-1.49866
Mical3	63	2.84322
Camk2b	63	3.1727
Tnks1bp1	62	3.93862
Clasp1	61	2.94648
Ablim1	61	4.37718
Scn2a	61	8.31338
Akap12	60	-0.382716
Atp2b2	59	3.76334
Cracdl	59	8.50213
Mast1	59	9.43093
Shank1	59	9.60134
Madd	58	-0.185462
Cacna1e	57	4.23687
Eif4b	57	4.57149
Camk2a	56	-2.89524
Dmxl2	56	4.84787
Nefm	55	-7.78442
Tjp2	55	-0.230271
Map4	55	0.585099
Dpysl3	55	2.62197
Arhgap21	55	5.61108
Dlg2	54	-0.595772
Camsap3	54	1.62017
Ablim2	53	4.20765
Sorbs1	52	0.615183
Aak1	52	1.56974
Grin2b	52	2.04394
Kiaa1109	52	3.29052
Nav1	52	3.65833
Gja1	52	4.01616
Macf1	51	0.451105
Prkcg	50	-1.88936
Acin1	50	-1.47875
Dlgap2	50	4.51978
Prickle2	49	-0.305097
Camsap2	49	0.365743
Oxr1	49	4.15205
Slc4a4	48	-5.34065
Thrap3	48	-2.17747
Grin2a	48	-1.10212
Camk2g	48	5.59171
Cacna1a	48	6.03075
Add3	47	-6.95434
Stxbp5	47	-2.60195
C2cd2l	47	-0.432079
Stxbp5l	46	-1.92252
Dpysl2	46	-1.08503
Map7d1	46	0.448899
Dlg1	46	1.69467
Arhgap32	46	2.90856
Agap2	46	6.4443
Atrx	45	-0.521945
Gprin1	45	3.66035
Dlgap3	45	5.66668
Ncam1	44	-3.85474
Pde4b	44	0.021022
Prrt3	44	3.0109
Tanc2	44	3.41502
Rapgef2	44	3.99465
Shank3	44	10.3391
Palm	43	-2.49741
Sash1	43	-0.0180623
Dlg4	43	0.211759
Ttbk1	43	0.364995
Fmn2	43	6.80097
Dmtn	42	-0.286807
Tns1	42	1.82348
Cacna1b	42	2.03035
Crmp1	42	2.66078
Mink1	42	3.41588
Mark1	42	8.28474
Top2b	41	-4.11869
Gramd1b	41	-3.36177
Cic	41	-0.568388
Ppp1r9a	41	0
Pitpnm2	41	2.97853
Slc12a5	41	5.6664
Sphkap	41	6.83957
Marcks	40	-2.58103
Skt	40	-0.14165
Begain	40	0.552784
Afdn	40	0.946673
Arhgap23	40	1.27372
Synpo	40	7.08827
Syne1	39	0
Dst	39	0.698858
Plekha6	39	1.531
Unc80	39	2.27183
Pacs1	39	6.93375
Cacnb4	39	10.5287
Rap1gap2	39	11.6591
Ajm1	38	-0.86583
Phldb1	38	0.348499
Tjp1	38	1.12208
Arfgap1	38	2.13654
Camk2d	38	2.65631
Shank2	38	3.34207
Arhgap39	38	3.38444
Mark3	38	6.08273
Arhgef2	38	7.87911
Kif21a	37	-0.981569
Ncor2	37	-0.0822732
Sptan1	37	0
Sgsm1	37	1.13043
Dmxl1	37	1.32357
Rtn3	37	1.64918
Nhsl2	37	1.79991
C2cd5	37	2.33388
Tsc2	37	2.69436
Cbarp	37	3.81601
Speg	37	4.02077
Kif1a	36	-1.36343
D430041D05Rik	36	2.86254
Psd3	36	3.70564
Gpr158	36	3.7428
Tnik	36	6.46374
Spire1	35	-3.74739
Mprip	35	-1.8385
Plcb1	35	0
Brsk2	35	1.15749
Agap1	35	2.10412
Rasal2	35	2.57426
Ehbp1	35	2.80264
Fry	34	-0.907653
Washc2	34	-0.458298
Zc3h13	34	1.76579
Myo18a	34	2.13648
Irs2	34	2.33234
Limch1	34	2.33903
Srgap3	34	3.66015
Adam22	33	-1.34949
Vps13d	33	-0.225035
Trpm3	33	0
Git1	33	0
Dagla	33	0.393027
Kcnh7	33	0.655134
Syn2	33	1.96069
Brsk1	33	2.11012
Usp31	33	5.00868
Shisa6	32	-2.33646
Erbin	32	-2.1994
Gphn	32	-0.932524
Herc1	32	-0.603031
Tsc1	32	0
Huwe1	32	0.687232
Reps2	32	0.866425
Uhrf1bp1l	32	0.881857
Bin1	32	1.40334
Syn3	32	3.96186
Gap43	31	-6.3284
Septin4	31	-3.64633
Ndrg1	31	-1.95329
Atp1a3	31	-1.78399
Bclaf1	31	-1.39722
Fam171a2	31	-0.991431
Frmd4a	31	0.0872779
Trio	31	1.94255
Fam169a	31	2.06847
Lmo7	31	2.72193
Hivep2	31	3.59191
Syt7	31	4.36094
Rap1gap	31	5.60561
Trp53bp1	30	-1.09946
Apba1	30	-0.353365
Mapk8ip3	30	-0.313277
R3hdm1	30	0.476832
Amer2	30	0.735467
Nyap2	30	0.944802
Tacc2	30	1.87419
Jmy	30	1.95911
Dock7	30	2.63325
Specc1	30	3.42767
Plppr4	30	3.80977
Akap6	30	4.82874
Scn1a	30	7.61334
Dnm1	30	16.2329
Epb41l2	29	-1.08076
Ccdc88a	29	-0.495065
Nf1	29	-0.150303
Hepacam	29	-0.0634947
Pitpnm3	29	0
Samd14	29	0.126232
Ctnnd1	29	0.809235
Kcnb1	29	1.01236
Zdhhc5	29	1.51971
Kctd16	29	1.69355
Sptbn4	29	1.94594
Adgrl1	29	2.59493
Tiam1	29	2.73721
Grm5	29	13.2963
Relch	28	-3.88696
Matr3	28	-3.14358
Nop56	28	-2.35408
Pitpnm1	28	-1.0267
Fam117b	28	-0.369407
R3hdm2	28	-0.20189
Wnk1	28	-0.161146
Snph	28	-0.142133
Nucks1	28	0
Prkce	28	0.00315308
Bod1l	28	0.457992
Cnnm1	28	0.628816
Dnajc6	28	0.802884
Unc13c	28	0.831282
Psd	28	1.10945
Prrt2	28	1.14241
Arhgef11	28	1.83085
Plec	28	3.0911
Rab11fip5	28	3.34361
Anks1b	28	3.35007
Cnksr2	28	3.4122
Pde4d	28	3.65689
Epn2	28	4.05572
Klc1	27	-4.31108
Nrcam	27	-2.70929
Nefl	27	-1.97932
Ube2o	27	-1.95475
Reps1	27	-1.64868
Rps6kc1	27	-1.1656
Arpp21	27	-0.801147
Bcas1	27	-0.759145
Pds5b	27	-0.418943
Sf3b1	27	0
mKIAA0034	27	0
Glcci1	27	0
Arhgap5	27	0.409234
Itsn1	27	0.599304
Tmpo	27	0.819576
Fam131b	27	1.62477
Rimbp2	27	2.01806
Map6	27	3.30628
Klc2	27	4.5815
Pcdh1	26	-1.45901
Spen	26	-0.948154
Pex5l	26	-0.656516
Ahnak	26	-0.513718
Snap91	26	-0.47111
Hdgfl2	26	-0.355075
Ank1	26	0
Ppfia2	26	0
Slc4a10	26	0
Nedd4l	26	0
Lmtk3	26	0.0885756
Kidins220	26	0.206709
Adcy9	26	0.302761
Larp1	26	0.923039
Kcnma1	26	1.36612
Arhgef12	26	2.18789
Carmil2	26	2.78648
Synj1	26	2.90123
Ppfia3	26	3.20488
Cadps	26	4.04846
Chgb	25	-2.67284
Cacna1g	25	-1.52168
Ahi1	25	-1.21398
Pcdh7	25	-0.712286
Sparcl1	25	-0.406099
Ttc7b	25	-0.286745
Tex2	25	-0.0894329
Mast3	25	0
Plekha5	25	0
Nbea	25	0.257788
Adgrl3	25	0.519493
Ina	25	0.523614
Ccdc85a	25	0.550532
Ralgapa1	25	0.595673
Camkv	25	0.927274
Scrib	25	1.14399
Htt	25	1.25377
Ablim3	25	1.5585
Lmna	25	2.16379
Amph	25	3.08983
Arhgap20	25	3.60878
Basp1	24	-4.72084
Map1s	24	-1.28547
Ubr4	24	-1.1368
Arfgef2	24	-1.04037
Dab2ip	24	-0.513327
Sltm	24	-0.403125
Srgap2	24	-0.182464
Garnl3	24	0
Btbd8	24	0.239218
Pde4a	24	0.339258
Unc79	24	0.756847
Dclk2	24	0.928103
Rtn1	24	0.982965
Camkk2	24	0.983533
Eif3b	24	1.59905
Dbn1	24	1.731
Atp2b1	24	1.92869
Ndrg3	24	2.23643
Sptbn2	24	2.37008
2900026A02Rik	24	2.52878
Pi4ka	24	3.21198
Camsap1	24	4.70826
Eif5b	23	-4.98039
Atp1a1	23	-2.61528
Pacsin1	23	-2.18555
Ap3d1	23	-0.873421
Dync1li2	23	-0.266495
Pcm1	23	0
Ap2a1	23	0
Tcf20	23	0
Trip12	23	0.110154
Apc2	23	0.515484
Pak5	23	0.807249
Myo5a	23	0.887524
Cacnb1	23	1.20984
Hecw1	23	1.56617
Atg2b	23	1.7978
Dennd4a	23	2.36847
Cacng8	23	2.48025
Map7d2	23	2.96553
Plch2	23	3.09933
Phf24	23	4.75371
Mark2	23	6.00517
Map6d1	23	6.3541
Grm1	23	6.80968
Tanc1	22	-0.663264
Phf2	22	-0.394481
Sh3kbp1	22	-0.0708731
Arvcf	22	0
Arfgef3	22	0
Frmpd3	22	0.0828932
Farp1	22	0.164288
Cdc42ep4	22	0.205321
Fkbp15	22	0.285065
Fbxo41	22	0.483589
Stim2	22	0.510977
Gabbr2	22	0.674418
Atxn2	22	0.68835
Mtcl1	22	0.988837
Sec16a	22	1.11078
Peak1	22	1.1387
Mycbp2	22	1.664
Stim1	22	1.74546
Ccdc177	22	1.86805
Lyst	22	3.52195
Mtss2	22	3.78627
Sik3	21	-3.64435
Tcof1	21	-2.49347
Rabl6	21	-2.10022
Ppp1r12a	21	-2.0232
Sptb	21	-1.35552
Iws1	21	-1.25759
Prune2	21	-0.983907
Pak1	21	-0.800706
Smarcc2	21	-0.679033
Ermn	21	-0.668893
Slc9a3r1	21	-0.263873
Nsmf	21	-0.256509
Vps13c	21	-0.0759852
Jph3	21	0
Gprasp1	21	0
Kazn	21	0.532619
Ncoa7	21	0.609247
Fam171a1	21	0.634124
Clip1	21	1.06184
Wnk2	21	1.94518
Dennd1a	21	2.2337
Slc9a1	21	2.61251
Shisa7	21	3.25699
Dact3	21	3.72263
Mast4	21	4.91563
Baiap2	21	6.83193
Zranb2	20	-3.01573
Psip1	20	-2.53422
Braf	20	-1.82375
Ncl	20	-1.74937
Osbp	20	-1.17432
Astn1	20	-0.487269
Sipa1l3	20	-0.36962
Synm	20	-0.0400614
Zc3h18	20	0
Nfasc	20	0
Eif4g3	20	0
Slc4a7	20	0
Zzef1	20	0
Erc1	20	0.834254
Tbc1d4	20	0.852591
Wdr47	20	0.861377
Atxn2l	20	1.09911
Dync1li1	20	1.2033
Asap1	20	1.24052
Lmtk2	20	1.82678
Map9	20	2.12166
Slc20a2	20	2.62715
Ankrd34a	20	2.82993
Gnl1	20	3.16163
Tom1	20	3.37698
Akap5	20	4.04641
Smpd3	20	4.63357
Mff	20	5.85569
Phf3	19	-1.95784
Prrc2c	19	-1.59787
Kif1b	19	-1.1432
Spag9	19	-1.08071
Cracd	19	-0.520303
Clip2	19	-0.461613
Arhgef7	19	-0.0309089
Ncor1	19	0
Mcf2l	19	0
Rbm15	19	0.46276
Dock9	19	0.479166
Inpp5f	19	0.482246
Kctd12	19	0.568844
Arhgap35	19	0.631606
Evl	19	0.856744
Cttn	19	1.14222
Raph1	19	1.18179
Stxbp1	19	1.24918
Sqstm1	19	1.44358
Rgs12	19	1.67107
Hecw2	19	1.86727
Eps15l1	19	2.38154
Ppm1h	19	2.58864
D630045J12Rik	19	2.84359
Elfn2	19	3.40431
Ryr2	19	3.97123
Ildr2	19	5.82232
Chd4	18	-5.36072
Atp1a2	18	-1.24725
Wdfy3	18	-1.11073
Scaf1	18	-0.927145
Ncoa5	18	-0.544596
Slc1a2	18	-0.489103
Wdr44	18	-0.485813
Soga3	18	-0.148538
Mag	18	0
Lrba	18	0
Kcnc1	18	0
Raly	18	0
Map3k10	18	0
Gatad2b	18	0
Sh3pxd2a	18	0.423706
Jph1	18	0.843784
Lmnb2	18	0.923079
Uhrf1bp1	18	1.23345
Nckipsd	18	1.43634
Tmcc2	18	1.59524
Tbc1d1	18	1.65257
Slc24a2	18	1.83281
Trim2	18	2.63412
Kcnc3	18	4.53761
Mark4	18	8.13672
Canx	17	-2.75662
Gucy1a2	17	-2.2205
Hmga1	17	-2.10231
Hectd4	17	-1.40011
Clmn	17	-0.993856
Scn8a	17	-0.893938
Vps50	17	-0.891609
Kcnd2	17	-0.319787
Crocc	17	-0.230868
ARHGAP33	17	-0.0587449
Rbsn	17	0
Cdk13	17	0
Eno1	17	0
Cdk14	17	0
Slk	17	0
Tra2a	17	0
Champ1	17	0
Arhgap12	17	0
Pag1	17	0
Ralgapb	17	0
Arhgef17	17	0
Slc7a14	17	0.0828221
Kndc1	17	0.266389
Rb1cc1	17	0.339165
Bcas3	17	0.401199
Dgki	17	0.497071
Dgkh	17	0.627181
Map4k4	17	0.660136
Ilf3	17	0.720447
Jcad	17	0.898832
Ppp1r12b	17	1.3178
Cit	17	1.3858
Gapvd1	17	1.93283
Myo9a	17	2.41001
Rasgrf1	17	2.61266
Hrh1	17	2.77801
Ccm2	17	3.14814
Rims3	17	3.35755
Abl2	17	3.96381
Rasgrf2	17	4.75623
Slc16a1	16	-3.02702
Srpk2	16	-2.76769
Acap2	16	-2.42279
Ralbp1	16	-1.81753
Hnrnpc	16	-1.16536
Pikfyve	16	-1.05682
Prrc2b	16	-0.924034
Kcnb2	16	-0.784508
Fgf1a	16	-0.669185
Znf318	16	-0.58971
Ranbp3	16	-0.484098
Baz1b	16	-0.360316
Aqp4	16	-0.16787
Rprd2	16	0
Unc13a	16	0
Ptprz1	16	0
Ppip5k1	16	0
5031439G07Rik	16	0
Pum1	16	0
Bcl11b	16	0
Rsf1	16	0
Dlg3	16	0
Cspg5	16	0
Arhgap31	16	0
Grip2	16	0
Gigyf2	16	0
Dock4	16	0
Inpp5j	16	0
Nos1	16	0.0380382
Itpr1	16	0.147704
Pcdh9	16	0.294054
Akt1s1	16	0.562168
Slc12a2	16	0.608254
Sirt2	16	0.683695
Fam126b	16	0.703397
Gigyf1	16	0.731862
Synrg	16	1.1177
Gripap1	16	1.21304
Epb41	16	1.36591
Myrip	16	1.48065
Sgta	16	1.49261
Aatk	16	1.57938
Bcr	16	1.86551
Osbpl10	16	2.03725
Gpsm1	16	2.10539
Shroom2	16	2.24712
Rph3a	16	2.50031
Plppr3	16	2.57704
Enah	16	3.5619
Cdkl5	16	3.91459
Slc6a17	16	4.04688
Atp8a1	15	-2.72225
Abi2	15	-2.25614
Syap1	15	-1.71616
Irf2bpl	15	-1.52737
Prpf4b	15	-1.51008
Ppp1r2	15	-1.29504
Hk1	15	-1.04387
Anks1	15	-0.929863
Zmynd8	15	-0.929627
Cgnl1	15	-0.805277
Ranbp2	15	-0.760452
Ctnna2	15	-0.752616
Trappc12	15	-0.724969
Cwc22	15	-0.724882
Dtna	15	-0.640779
Numbl	15	-0.639188
Nav3	15	-0.532038
Nipbl	15	-0.451254
Prkcb	15	-0.114202
Zc3h4	15	0
Ahdc1	15	0
Afap1	15	0
Scaf11	15	0
Pip5k1c	15	0
Gprin2	15	0
Brwd1	15	0
Dennd4b	15	0
Cobll1	15	0
Sybu	15	0
Sipa1l2	15	0
Snrk	15	0
Slc12a6	15	0
Nhsl1	15	0
Hspa12a	15	0
Mtor	15	0
Sbf1	15	0
Kcnh2	15	0.275452
Gas2l1	15	0.357008
Pde8b	15	0.582549
Abr	15	0.775212
Hnrnpa2b1	15	0.805807
Lrfn1	15	0.812532
Slc38a1	15	0.92294
Ppfia4	15	1.01204
Prkag2	15	1.0224
Rem2	15	1.10487
Usp20	15	1.48888
Fryl	15	1.49108
Serbp1	15	1.64925
Arfgef1	15	1.85005
Ddhd1	15	2.00924
Tom1l2	15	2.42193
Kif2a	15	2.97153
Otud7a	15	3.88046
Mtss1	15	4.41058
Dpysl5	15	4.56095
Tbc1d10b	15	6.43094
Pdha1	15	12.3902
Luzp1	14	-2.42675
Ctr9	14	-1.9136
Nectin1	14	-1.82324
Myh10	14	-1.81205
Cap2	14	-1.6882
Tbc1d5	14	-1.51275
Hdgfl3	14	-1.42251
Pnn	14	-1.22634
Htatsf1	14	-1.15132
Ppig	14	-1.10896
Usp32	14	-1.10374
Scg2	14	-1.05017
Strn	14	-0.99762
Grid2	14	-0.739343
Rbm14	14	-0.693091
Retreg3	14	-0.661463
Hirip3	14	-0.608005
Cask	14	-0.583019
Pakap	14	-0.542365
Mecp2	14	-0.51556
mKIAA0705	14	-0.36773
Bcl11a	14	-0.340785
Cacnb3	14	-0.318324
Pard3	14	-0.271705
Cpne6	14	-0.268938
Gtpbp1	14	-0.216333
Safb	14	-0.206834
Wdr7	14	-0.032214
Cacng5	14	0
Tbr1	14	0
Srsf10	14	0
Fam219a	14	0
Mapk8ip2	14	0
Q8C306	14	0
Nacad	14	0
L1cam	14	0
Rufy3	14	0
Mtfr1l	14	0
Esyt2	14	0
Eef1d	14	0
Rapgef1	14	0
Numa1	14	0
Prickle1	14	0
Cadps2	14	0
Rusc2	14	0
Vcpip1	14	0
Dock11	14	0
Als2	14	0.303045
Mon1a	14	0.391982
Adcy5	14	0.619283
Ggt7	14	0.690193
Kcnq5	14	0.746809
Erc2	14	0.842365
Sos1	14	0.870139
Gpatch8	14	0.962103
Svil	14	1.06784
Dmwd	14	1.75992
Lrfn2	14	2.3511
Cdk17	14	2.44811
Exoc1	14	2.58398
Tpd52	14	3.35539
Gpr162	14	3.7394
Ankrd63	14	4.04521
C2cd4c	14	8.5315
Ccar2	13	-1.94557
Rbbp6	13	-1.61034
Fam171b	13	-1.05548
Srrm4	13	-0.889806
Zfp638	13	-0.768034
Med1	13	-0.76094
Tmem94	13	-0.697786
Atp2b3	13	-0.555066
Nsfl1c	13	-0.517416
Mia3	13	-0.447431
Cdk12	13	-0.304634
Stmn3	13	-0.255865
Sv2a	13	-0.237028
Irf2bp2	13	-0.209283
Tubb2a	13	0
Srgap1	13	0
Srsf4	13	0
Psen1	13	0
Smarca4	13	0
Nufip2	13	0
Tcf4	13	0
Fip1l1	13	0
Inpp4a	13	0
Pdzd2	13	0
Mef2c	13	0
Palmd	13	0
Cobl	13	0
Bmpr2	13	0
Dido1	13	0
Atf2	13	0
Mtus2	13	0.165375
Carhsp1	13	0.317663
Hectd1	13	0.417713
Rgs14	13	0.463471
Myo9b	13	0.609628
Eif4g1	13	0.676881
Vim	13	0.697863
Nfib	13	0.706032
Slc2a13	13	0.740469
Bud13	13	0.753133
Igsf9b	13	0.811045
Iqsec3	13	0.83193
Arhgef28	13	0.892922
Irs1	13	1.00622
Syt6	13	1.07212
Adgrb3	13	1.1786
Cdk16	13	1.22834
Trappc14	13	1.27716
Svop	13	1.2885
Ttbk2	13	1.42143
Phactr2	13	1.4371
Ksr1	13	1.58638
Osbpl6	13	1.78941
Smcr8	13	1.85371
Hcn4	13	1.88682
Pdap1	13	2.03711
Pja1	13	2.17178
Rab11fip2	13	2.2197
Snap25	13	2.79219
Rbmx	13	3.26549
Tpd52l2	13	3.55208
Camkk1	13	4.81803
Abi1	13	9.06356
Mgrn1	12	-3.07159
Pitpnc1	12	-2.23111
Adgrb2	12	-2.06999
Cnp	12	-1.92772
Chd5	12	-1.59158
Hnrnpul2	12	-1.5018
Hsph1	12	-1.38673
Pdcd4	12	-1.09551
Marcksl1	12	-0.982156
Depdc5	12	-0.925749
Cds2	12	-0.907538
Alkbh5	12	-0.833617
Clint1	12	-0.803962
Hdgf	12	-0.724531
Magi3	12	-0.684463
Stx1a	12	-0.644459
Atg9a	12	-0.641655
Mast2	12	-0.597954
Fxyd7	12	-0.558996
Dync1i1	12	-0.530235
Plekhg3	12	-0.514329
Hid1	12	-0.472429
Kcnip2	12	-0.459781
Eif4enif1	12	-0.417977
Mobp	12	-0.40405
Ctnna1	12	-0.39158
Nfic	12	-0.374572
Hspa4l	12	-0.368541
Plekha7	12	-0.31945
Osbpl8	12	-0.201187
Ubap2l	12	-0.16416
Kif21b	12	-0.0809863
Ptk2	12	0
Chga	12	0
Zc3hc1	12	0
Arhgap27	12	0
Srsf2	12	0
Trim46	12	0
Q3TVY3	12	0
Rsrc2	12	0
Mlf2	12	0
Pxn	12	0
Opalin	12	0
Cbx5	12	0
Srsf1	12	0
Dnajc5	12	0
Mfap1a	12	0
Tasor	12	0
Chd3	12	0
Cacnb2	12	0
Aff4	12	0
Ulk1	12	0
Pcnx3	12	0
Prag1	12	0
Adgrb1	12	0
Dennd4c	12	0
Atp2b4	12	0
Gps1	12	0
Pcdh17	12	0
Vat1l	12	0
mKIAA0704	12	0
Abl1	12	0.161072
Mtmr7	12	0.346753
Gas7	12	0.510411
Dtd1	12	0.539185
Pum2	12	0.545256
Gab1	12	0.674221
Rabgap1	12	0.705332
Arhgef33	12	0.751039
Ppfia1	12	0.760566
Ndrg4	12	0.8547
Slc6a15	12	0.888545
Ppp1r12c	12	0.919579
Elfn1	12	0.970447
Fsd1	12	0.98459
Tns2	12	1.09997
Spata2l	12	1.10379
Usp24	12	1.34367
Ccsap	12	1.39768
Slc9a6	12	1.5605
Pacs2	12	2.16233
Pdxdc1	12	2.27733
Csnk1d	12	2.59633
Ppp2r5d	12	2.65379
Map3k12	12	3.34523
Ccny	12	3.59924
Rock2	12	3.79731
Kcna4	12	6.44836
Arfgap2	12	6.60373
Ddx3x	12	7.84858
Syt1	11	-4.55433
Ccnl1	11	-3.34891
Hsp90aa1	11	-2.06545
Sec62	11	-1.90566
Uba1	11	-1.8578
Ap3b2	11	-0.922227
Rab3gap1	11	-0.792426
Septin5	11	-0.713104
Slc25a4	11	-0.690472
Srsf11	11	-0.635076
Jmjd1c	11	-0.611781
Kmt2a	11	-0.468242
Atn1	11	-0.354324
Rnmt	11	-0.18299
Kcnc2	11	0
Nisch	11	0
Elac2	11	0
Arid1a	11	0
Pkm	11	0
Cul9	11	0
Adgrl2	11	0
Disp2	11	0
Q9CPS8	11	0
Miga2	11	0
Tra2b	11	0
Slc6a5	11	0
Carmil1	11	0
Epn3	11	0
Bag6	11	0
Gfap	11	0
Lin7b	11	0
Raf1	11	0
Ptprn2	11	0
Rbm10	11	0
Yap1	11	0
Hnrnpd	11	0
Synpo2	11	0
Ppfibp1	11	0
Slain2	11	0
Anln	11	0
Polr2a	11	0
Gemin5	11	0
Sh3bp4	11	0
Fgd1	11	0
Git2	11	0
Gpr153	11	0
Chrna4	11	0
Dennd1b	11	0
Mef2a	11	0
Magi1	11	0
Jpt1	11	0
Mctp1	11	0.0372679
Plcl1	11	0.190826
Ppp1r13b	11	0.243722
Rbm15b	11	0.294191
Tacc1	11	0.328562
Pak6	11	0.338168
Plcb4	11	0.381417
Numb	11	0.542394
Tmem163	11	0.678352
Cmtr1	11	0.761064
Gpm6a	11	1.21424
Grid2ip	11	1.31931
Otud7b	11	1.34977
Lysmd2	11	1.41671
Nos1ap	11	1.43387
Gsk3a	11	1.43845
Ampd2	11	1.71123
Slc8a1	11	1.78076
Slc4a8	11	1.7876
Kalrn	11	1.79914
Tppp	11	1.8144
Cdc42bpa	11	1.94185
Syt17	11	1.9717
Dip2b	11	2.04909
Shc3	11	2.21002
Phactr1	11	2.53907
Plcl2	11	2.57066
Pgrmc1	10	-4.19903
Eml2	10	-2.62691
Lrrfip2	10	-1.70597
Hsp90ab1	10	-1.61373
Slmap	10	-1.61368
Kcna2	10	-1.43386
Eps15	10	-1.21431
Snx17	10	-1.04988
Rab3gap2	10	-1.01569
Dkc1	10	-0.953934
Akt1	10	-0.94738
Ppp1r11	10	-0.935921
Ppp1r7	10	-0.930381
Fxr2	10	-0.917313
Ywhaz	10	-0.843055
Trappc9	10	-0.797517
Sf3b2	10	-0.71949
Fgd6	10	-0.697902
Slc20a1	10	-0.69214
Thoc2	10	-0.643207
Macrod2	10	-0.586165
Aftph	10	-0.517346
Phactr4	10	-0.514114
Pdzd8	10	-0.45132
Ssh2	10	-0.418852
Hspa12b	10	-0.400866
Usp5	10	-0.400058
Slc4a3	10	-0.38801
Atl1	10	-0.380298
Cdr2l	10	-0.321852
Grip1	10	-0.231012
Mta3	10	-0.0134996
Zfp609	10	0
Trim28	10	0
Clasrp	10	0
Crk	10	0
Prkcd	10	0
Rftn2	10	0
Bnip3	10	0
Bcl2l13	10	0
Cacna1d	10	0
Prcc	10	0
Bcl9l	10	0
Nsd2	10	0
Wdr20	10	0
Ckb	10	0
Ppp6r2	10	0
Prox1	10	0
Kcnn2	10	0
Sec23ip	10	0
Niban1	10	0
Bptf	10	0
Trappc8	10	0
Tuba1a	10	0
Prkd1	10	0
Bnip3l	10	0
Pbrm1	10	0
Srrt	10	0
Rab3ip	10	0
Mrtfb	10	0
Kcnh1	10	0
Prkar1b	10	0
Jakmip2	10	0
Gria2	10	0
Mb21d2	10	0
Cand1	10	0
Tbc1d22b	10	0
Dennd5b	10	0
Zc3h11a	10	0
Son	10	0
Rgs3	10	0
Syt12	10	0
Rtkn	10	0
Pkp2	10	0
Psd2	10	0
Hcn1	10	0
Kctd8	10	0.116962
Prr12	10	0.14758
Mpdz	10	0.272993
Prkaa1	10	0.359269
Sugp2	10	0.496331
Ahnak2	10	0.523089
Kcnab2	10	0.552984
Phkb	10	0.574175
Lzts1	10	0.585352
Prkca	10	0.594241
Ube4b	10	0.720024
Usp47	10	0.772462
Cacna1c	10	0.802131
Arhgef26	10	0.897445
Gapdh	10	0.985056
Epn1	10	0.992041
Frmd8	10	1.05089
Rabep1	10	1.05997
Ddhd2	10	1.28387
Gbf1	10	1.31273
Tenm1	10	1.62568
Tbc1d9b	10	1.75879
Eepd1	10	1.88542
Dgkb	10	1.9538
Camk1d	10	2.33662
Ankrd34b	10	2.59386
Stk32c	10	3.07086
Agfg1	10	3.42082
Fhip1b	10	3.8975
Dbnl	10	4.27505
Itpka	10	4.84782
Dyrk1a	9	-2.30326
Ccdc120	9	-2.29245
Ralgapa2	9	-1.81968
Setd1a	9	-1.32463
Dnajb2	9	-1.15135
Ndel1	9	-1.09676
Acly	9	-0.95569
Gtf2i	9	-0.909794
Dock10	9	-0.836419
Arhgap1	9	-0.75771
Abca2	9	-0.743432
Zfpm1	9	-0.637216
Vps13a	9	-0.536566
Ythdc1	9	-0.525538
Cpeb3	9	-0.522623
Dctn1	9	-0.519647
Homer3	9	-0.415808
Cttnbp2	9	-0.414997
Mlc1	9	-0.377498
Rere	9	-0.352128
Vdac1	9	-0.274463
Tcea1	9	-0.264288
Ccdc6	9	-0.189944
Hcn3	9	-0.0824929
Specc1l	9	-0.0370865
Ak5	9	0
Gng12	9	0
Cacng2	9	0
Ptpn3	9	0
Kbtbd11	9	0
Ciapin1	9	0
Cavin1	9	0
Tln2	9	0
Syt2	9	0
Tnip1	9	0
Kcnip4	9	0
Ctnna3	9	0
Itprid2	9	0
Bag3	9	0
Cfl1	9	0
Rab11fip1	9	0
Fgfr3	9	0
Yes1	9	0
Ahsg	9	0
Ep400	9	0
Tyro3	9	0
Lmnb1	9	0
Xrn2	9	0
Dync1i2	9	0
Mdm1	9	0
Pacsin3	9	0
Llgl1	9	0
Lurap1	9	0
Vcp	9	0
Tmem25	9	0
Dtnb	9	0
Ppip5k2	9	0
Sec31a	9	0
Q8BH50	9	0
Ddi2	9	0
U2surp	9	0
Akap11	9	0
Nrbp2	9	0
Pacsin2	9	0
Tmem200c	9	0
Akap13	9	0
Smarca2	9	0
Ksr2	9	0
Ppp2r5e	9	0
Retreg2	9	0
Polr2m	9	0
Ptpn5	9	0
Zdhhc8	9	0
Setd2	9	0
Pcdh19	9	0
Cables1	9	0
Rin1	9	0
Mek4b	9	0
Bmp2k	9	0
Arid4b	9	0
Clip3	9	0.0491867
Stx1b	9	0.297239
Osbpl11	9	0.352098
Pak2	9	0.399075
Wfs1	9	0.432354
Q8C3W1	9	0.490196
Rab3c	9	0.526769
Arhgef10	9	0.570256
Prkg2	9	0.602868
Zswim8	9	0.605442
Ptpn12	9	0.623337
Chrm3	9	0.629655
Rgs7	9	0.687173
Dock3	9	0.703631
Dnm3	9	0.738221
Fnbp1	9	0.785278
Ppp1r1a	9	0.821596
Sfr1	9	0.822409
Pabir1	9	0.841096
Fcho2	9	0.858287
Pcp2	9	0.880695
Nck1	9	0.922951
Nsf	9	0.993882
Ankrd50	9	0.999053
Ppp1r9b	9	1.20176
Camk4	9	1.23779
Kiaa1522	9	1.31426
Golga3	9	1.34431
Kcnt1	9	1.46407
Septin9	9	1.54053
Spast	9	1.94713
Gprin3	9	1.96469
Cacng7	9	1.9655
Phactr3	9	2.13881
Trim3	9	2.69951
Wdr37	9	3.17846
Septin8	9	4.11137
Scn3a	9	4.64895
Eno2	8	-4.15725
Dnajc2	8	-3.01399
Il16	8	-2.96478
N4bp1	8	-1.69449
Mylk	8	-1.4353
Cdk11b	8	-1.28295
Supt6h	8	-1.24902
Aldoa	8	-1.10048
Nmt2	8	-1.09319
Znf532	8	-1.04829
Arhgef6	8	-0.987496
Tpi1	8	-0.927795
Actc1	8	-0.888214
Larp4b	8	-0.843015
Fam13c	8	-0.748795
Cd2ap	8	-0.676981
Cend1	8	-0.672121
Gys1	8	-0.671458
Mtmr2	8	-0.616958
Ubxn2b	8	-0.608805
Cast	8	-0.593129
Cacng4	8	-0.590687
Klc4	8	-0.584274
Efr3b	8	-0.42995
Ddx20	8	-0.355792
Reep1	8	-0.337237
Ncoa2	8	-0.309061
Slc7a8	8	-0.252869
Prkar1a	8	-0.224
Ttc3	8	-0.102079
Prkar2a	8	0
Kmt2d	8	0
Nek1	8	0
Ociad1	8	0
Gatad2a	8	0
Nfx1	8	0
Tmem151a	8	0
Nexn	8	0
Morc2a	8	0
Gm7324	8	0
Dnmt1	8	0
Mapk4	8	0
Zfyve19	8	0
Sacs	8	0
Wdr11	8	0
Asph	8	0
Hspa4	8	0
Hspa8	8	0
Cacng3	8	0
Ckmt1	8	0
Nfix	8	0
Evi5l	8	0
Glud1	8	0
Gnao1	8	0
Gpi	8	0
Grin2c	8	0
Myh11	8	0
Usp9x	8	0
Dcaf10	8	0
Ankib1	8	0
Usp39	8	0
Mxra7	8	0
Hmbox1	8	0
Luc7l3	8	0
Fnbp4	8	0
Hivep3	8	0
Ankrd17	8	0
Tmem51	8	0
Foxk1	8	0
Kdm1a	8	0
Acaca	8	0
Pcyt1a	8	0
Pten	8	0
Kank3	8	0
Snx30	8	0
Rictor	8	0
Hap1	8	0
Pcnx1	8	0
5730455P16Rik	8	0
Tenm2	8	0
Smarcad1	8	0
Gab2	8	0
Rnf214	8	0
Rell2	8	0
Maged2	8	0
Sirpa	8	0
Snx29	8	0
Snx16	8	0
Tecpr1	8	0
Cacna1i	8	0
Ppp6r1	8	0
Kcnk10	8	0
Lzts3	8	0
Cul4b	8	0
Mpp1	8	0
Usp6nl	8	0
Pde10a	8	0
Tsc22d4	8	0
Ptpdc1	8	0
Lrrfip1	8	0
Srrm3	8	0
Kcnj6	8	0
Rgs7bp	8	0
Crebbp	8	0
Cpsf6	8	0
Pom121	8	0
Usp8	8	0.0760633
Usp15	8	0.231564
Neo1	8	0.319409
Eif5	8	0.477977
Reep2	8	0.492355
Npdc1	8	0.513838
Septin7	8	0.54805
Hnrnpa3	8	0.584241
Strn4	8	0.643207
Arhgap26	8	0.654595
Trak1	8	0.743949
Lysmd1	8	0.771219
Pcbp2	8	0.783359
Limk1	8	0.813649
Coro1a	8	0.833384
Fhod3	8	0.868238
Kiaa0513	8	0.879463
Wbp11	8	0.883923
Suds3	8	0.9875
Osbp2	8	0.997638
Sh3rf1	8	1.08486
Exoc7	8	1.1045
Eps8	8	1.11272
Mtmr1	8	1.12227
Ankrd34c	8	1.14855
Ldb1	8	1.15394
Dlc1	8	1.18633
4833439L19Rik	8	1.19307
Prkaa2	8	1.20348
Taok1	8	1.24177
Hcfc1	8	1.33333
Ppp2r5b	8	1.35854
Lrfn4	8	1.36574
Lemd3	8	1.37772
Rptor	8	1.38985
Mef2d	8	1.4167
Zrsr1	8	1.49058
Pde1b	8	1.49962
Cdc42bpb	8	1.58948
Pank2	8	1.60839
Mapre2	8	1.60938
Map7	8	1.65171
Ppme1	8	1.67025
Micall1	8	1.74621
Tenm4	8	1.75024
Cnr1	8	2.12887
Caskin2	8	3.27341
Ppp1r1b	8	3.27779
Agap3	8	4.17677
Atg2a	8	5.50454
Ddx42	7	-2.37286
Senp3	7	-2.23875
Clgn	7	-2.06969
Stub1	7	-2.00124
Cavin2	7	-1.48007
Chchd6	7	-1.35748
Sv2b	7	-1.03684
Penk	7	-0.978477
Ncoa1	7	-0.899742
Wapl	7	-0.845892
Ywhag	7	-0.702468
Slc6a1	7	-0.669489
Rbm6	7	-0.62309
Aifm3	7	-0.621895
Coil	7	-0.606675
Gtf2f1	7	-0.593502
Fv1	7	-0.587956
Npepps	7	-0.583265
Sema6d	7	-0.560361
Baiap3	7	-0.540436
Ptdss2	7	-0.533715
Strn3	7	-0.530063
Pde1c	7	-0.507198
C6EQH2	7	-0.495062
Ctps1	7	-0.490501
Zc3h14	7	-0.435298
Ddx21	7	-0.377189
Lemd2	7	-0.370276
Brd1	7	-0.354204
Eml1	7	-0.351364
Irf2bp1	7	-0.328581
Kcnj10	7	-0.263653
Cbx3	7	-0.222147
Kat7	7	-0.216811
Fam110b	7	-0.101409
Dop1b	7	0
Thy1	7	0
Glul	7	0
Rmdn3	7	0
Ptpn13	7	0
Dbr1	7	0
Snip1	7	0
Cdc42ep1	7	0
Sncb	7	0
Wdr59	7	0
Srsf6	7	0
Spry3	7	0
Nab2	7	0
Zmym3	7	0
Ubxn1	7	0
Amot	7	0
mKIAA1720	7	0
Map4k2	7	0
Atxn1	7	0
Avl9	7	0
Pml	7	0
Wdr48	7	0
Chrm1	7	0
Pcdh8	7	0
Tpr	7	0
Ccnyl1	7	0
Arid4a	7	0
Phrf1	7	0
Chd2	7	0
Chordc1	7	0
Ctdp1	7	0
Sub1	7	0
Lsm11	7	0
Mdh1	7	0
S1pr1	7	0
Xkr4	7	0
Phc3	7	0
Bin2	7	0
Tp53bp2	7	0
Tor1aip1	7	0
Larp7	7	0
Clec2l	7	0
Bad	7	0
Usp10	7	0
Pex1	7	0
Gpr155	7	0
Slc6a11	7	0
Mvb12b	7	0
Atcay	7	0
Prex1	7	0
Leo1	7	0
Kcnd3	7	0
Tox2	7	0
Macroh2a1	7	0
Map2k1	7	0
Nelfe	7	0
Pea15	7	0
Gabbr1	7	0
Trim66	7	0
Ulk2	7	0
Usp34	7	0
Utp18	7	0
Pdlim5	7	0
Nup153	7	0
Ppp6r3	7	0
Znf704	7	0
Kcnh5	7	0
Dcx	7	0
Ncbp1	7	0
Bcar3	7	0
Mapk8ip1	7	0
Rnf20	7	0
Plcg1	7	0
Cacna1h	7	0
Trim9	7	0
Cap1	7	0
Slc6a7	7	0
Zfand2b	7	0
Pkn2	7	0
Slc8a3	7	0
Tnrc6b	7	0
Fam163b	7	0
Map4k5	7	0
Sytl5	7	0
Rai1	7	0
Ptk2b	7	0
Ttc1	7	0
Sik2	7	0
TIAM2	7	0
Tmcc1	7	0
Ripor1	7	0
Robo2	7	0
Epb41l4b	7	0
Hdac4	7	0
Strap	7	0
Zeb2	7	0
Zcchc8	7	0
Minar1	7	0
Ca2	7	0
Rab3b	7	0
Katnb1	7	0
Prkd3	7	0
Rangap1	7	0
Gm21985	7	0
Bcan	7	0.225339
Pebp1	7	0.244049
Kcnq3	7	0.278705
Prkar2b	7	0.349366
Ccser1	7	0.356432
Xpc	7	0.377212
Nolc1	7	0.389414
Phyhipl	7	0.391001
Dennd5a	7	0.40235
Tmem200b	7	0.409839
Cyld	7	0.434222
Rundc3a	7	0.462063
Pja2	7	0.559958
Atg16l1	7	0.605727
Zfyve16	7	0.607206
Uri1	7	0.625393
Ric8a	7	0.659582
Znf365	7	0.714273
Amer3	7	0.746917
Pi4kb	7	0.749156
Pdlim4	7	0.765183
Mpp2	7	0.776456
Tpd52l1	7	0.796276
Mcoln1	7	0.808404
Dcp1a	7	0.810535
Cblb	7	0.933956
Cep41	7	0.987231
Scaper	7	1.05769
C2cd2	7	1.08735
Adra1b	7	1.13931
Acsbg1	7	1.16963
Acap3	7	1.17126
Atat1	7	1.24221
Gsk3b	7	1.28027
Map2k4	7	1.29464
Fnbp1l	7	1.36289
Tcf12	7	1.62246
Ralgps2	7	1.77404
Tpm1	7	1.80458
Csnk1g3	7	2.03356
Eps8l2	7	2.43559
Wipf2	7	2.86768
Armc1	7	3.07535
Tmem151b	7	3.31067
Ppp3ca	7	3.41937
Plekhg1	7	3.52087
Arfgap3	7	3.73218
Gabra6	7	3.81501
Dgkz	7	4.39918
Snca	7	4.72616
Ppp1r3d	6	-2.47903
Elmo1	6	-1.77649
Vps4a	6	-1.73155
Clcc1	6	-1.61899
Tut7	6	-1.32499
Smg8	6	-1.24865
Rasa3	6	-1.24629
Slc43a2	6	-0.968558
Gabra3	6	-0.895233
G3bp2	6	-0.846413
Nr3c2	6	-0.778957
Gramd3	6	-0.757674
Vdac2	6	-0.702938
Palm3	6	-0.684663
Strip1	6	-0.576745
Cc2d1b	6	-0.550229
Syt11	6	-0.53179
Pde2a	6	-0.511878
Myh9	6	-0.499333
Ano8	6	-0.490382
Ckap5	6	-0.468679
Skiv2l	6	-0.467537
Ubc	6	-0.465601
Stmn2	6	-0.441324
Sema4d	6	-0.426718
Ptpra	6	-0.391753
Mfap3l	6	-0.371714
Ncam2	6	-0.356709
Rab3a	6	-0.230946
Rabgef1	6	-0.204587
Kank1	6	0
Rbm12b2	6	0
Edc4	6	0
Hnrnpk	6	0
Acss2	6	0
Tbc1d23	6	0
Shroom1	6	0
Eif3c	6	0
Hp1bp3	6	0
Ywhae	6	0
Mpp3	6	0
Napa	6	0
Adcy8	6	0
Rbm5	6	0
Cdc42ep2	6	0
Gm7694	6	0
Chchd3	6	0
Adcyap1r1	6	0
Prkab2	6	0
Ccdc136	6	0
Zfpm2	6	0
Ankhd1	6	0
Gnas	6	0
Nup35	6	0
Ctnnb1	6	0
Nsd3	6	0
Lima1	6	0
Fsd1l	6	0
Slc23a2	6	0
Anapc4	6	0
Parg	6	0
Bcl9	6	0
Ythdc2	6	0
Daam2	6	0
Aldoc	6	0
Syp	6	0
Wwc2	6	0
Prkra	6	0
Nuak1	6	0
Syt10	6	0
Prpf40a	6	0
Necab1	6	0
Fermt2	6	0
Itpkb	6	0
Tmem63c	6	0
Arhgap17	6	0
Tle3	6	0
Srek1ip1	6	0
Pard3b	6	0
Thoc5	6	0
Creg2	6	0
Arglu1	6	0
Trmt9b	6	0
Atf7ip	6	0
Spata13	6	0
Snx25	6	0
Slc2a3	6	0
Celsr2	6	0
Rbl2	6	0
Hrh3	6	0
Agtpbp1	6	0
Nyap1	6	0
Znrf2	6	0
Znf521	6	0
Rasip1	6	0
Tph2	6	0
Akap8	6	0
Nol8	6	0
Gak	6	0
Cav2	6	0
Ptges3	6	0
Smarcc1	6	0
Stx7	6	0
Triobp	6	0
Actb	6	0
Ripk2	6	0
Dcaf6	6	0
Coro7	6	0
Ralgps1	6	0
Bsdc1	6	0
Mcrs1	6	0
Prpf38a	6	0
Abcc4	6	0
Tmem132c	6	0
Usp54	6	0
Smg6	6	0
Sanbr	6	0
Cbl	6	0
Ddx41	6	0
Mybbp1a	6	0
Eef2k	6	0
Pik3r4	6	0
Ccser2	6	0
Nsrp1	6	0
Lrrc8a	6	0
Scamp1	6	0
Pip5k1b	6	0
Cnst	6	0
Anapc1	6	0
Pals1	6	0
Sdk2	6	0
Camk1	6	0
Dcaf5	6	0
Mbd3	6	0
Fam114a2	6	0
Wasl	6	0
Rnf157	6	0
Spata18	6	0
Hsf1	6	0
Smn1	6	0
Ranbp10	6	0
Grk6	6	0
Mphosph10	6	0
Slc12a4	6	0
Lpin2	6	0
Gnal	6	0
Exph5	6	0
Slc9a3r2	6	0
Snx15	6	0
Kif5c	6	0
Tgoln1	6	0
Klf3	6	0
Hnrnpa1	6	0.080765
Rftn1	6	0.173815
Stmn1	6	0.199094
Gpm6b	6	0.249764
Phlpp2	6	0.263424
Ttyh3	6	0.317214
Mllt6	6	0.344669
Pura	6	0.371132
Crkl	6	0.378209
Rhbdf1	6	0.385676
Q3TL53	6	0.407497
Ccdc28a	6	0.415491
Map3k7	6	0.418492
Fam53c	6	0.442589
Hdac6	6	0.446796
Ppm1e	6	0.485813
Pgm2l1	6	0.498148
Nlgn2	6	0.521639
Rcsd1	6	0.539377
Vcl	6	0.566718
Prr5	6	0.616803
Stk39	6	0.630376
Trpc3	6	0.655404
Tamalin	6	0.666816
Kcnj1	6	0.686894
Pdzrn3	6	0.69683
Cxnp1	6	0.715757
Lrrc47	6	0.793734
Rif1	6	0.814239
Wrnip1	6	0.86924
B630019K06Rik	6	0.891126
Hdac5	6	0.90424
Tgfbrap1	6	0.904475
Htr2a	6	0.962377
Sfswap	6	0.980129
Nr3c1	6	1.04983
Ensa	6	1.07275
Pard6a	6	1.08744
Csnk1e	6	1.10401
Kif13b	6	1.12412
Shf	6	1.28034
Kcnt2	6	1.36405
Efhd2	6	1.38126
Akap1	6	1.4208
Cfdp1	6	1.43307
Dpysl4	6	1.5523
Akap10	6	1.56054
Dlg5	6	1.61175
Appl1	6	1.699
Cep97	6	1.79721
Eef2	6	1.81599
Picalm	6	2.29478
Rasgrp2	6	2.4613
Wasf3	6	2.69519
Vipas39	6	3.8802
Ubxn6	5	-2.781
Kcna5	5	-2.52607
Auts2	5	-2.44692
Pgrmc2	5	-2.14505
Srsf7	5	-1.73016
Apex1	5	-1.5146
Zbtb11	5	-1.47264
Rplp2	5	-1.39256
Atp6v0d1	5	-1.28249
Otud4	5	-1.24086
Blvra	5	-1.20203
Mdn1	5	-1.18466
Th	5	-1.11305
Mtdh	5	-1.00146
Tmem132b	5	-0.969929
Top1	5	-0.913754
Kank4	5	-0.890082
Brd9	5	-0.883217
Scrn1	5	-0.846634
Ddx23	5	-0.842587
Arrb1	5	-0.822446
Pld1	5	-0.776828
Szrd1	5	-0.77582
Scg3	5	-0.760627
Satb2	5	-0.724568
Lipe	5	-0.714664
Fmnl1	5	-0.697452
Dek	5	-0.668738
Lbr	5	-0.627897
Dzip3	5	-0.622731
Ppp1r10	5	-0.614628
Trpv2	5	-0.611948
Brd8	5	-0.546559
Srpk1	5	-0.54552
Tln1	5	-0.534775
Lrrc8b	5	-0.475836
Ptpn11	5	-0.433719
Armcx3	5	-0.432562
Mdh2	5	-0.430191
Nudc	5	-0.40525
Psmd1	5	-0.402874
Mapre3	5	-0.401076
Stt3b	5	-0.395194
Cntnap2	5	-0.38031
Abcf1	5	-0.350564
Smap	5	-0.327516
Pdpk1	5	-0.309617
Rubcn	5	-0.302894
Lsm14a	5	-0.255972
Slc6a9	5	-0.252297
Sarm1	5	-0.224289
Itsn2	5	-0.209853
Efr3a	5	-0.0988403
Rap1gds1	5	0
Cys1	5	0
Ddn	5	0
Ckap4	5	0
Gng3	5	0
Arhgef4	5	0
Pals2	5	0
Atp6v1a	5	0
Npm1	5	0
Pgm1	5	0
Fyb	5	0
Csnk1a1	5	0
Syt9	5	0
Adra2a	5	0
Snx1	5	0
Elavl2	5	0
Radil	5	0
Tuba4a	5	0
Septin11	5	0
Pak4	5	0
Soga1	5	0
Tsc22d1	5	0
Map3k5	5	0
Ocln	5	0
Phf14	5	0
Jakmip3	5	0
Esam	5	0
Ssh1	5	0
Dmd	5	0
Lamtor1	5	0
Nfat5	5	0
Rpgr	5	0
Drp2	5	0
Tab3	5	0
Eif3g	5	0
Lrch2	5	0
Setd1b	5	0
Cpeb4	5	0
Rgcc	5	0
Tbc1d22a	5	0
Pias1	5	0
Apbb2	5	0
Tmem132e	5	0
Smim13	5	0
Arhgap6	5	0
Pphln1	5	0
Brd2	5	0
Zfp148	5	0
Stx17	5	0
Zbtb18	5	0
Tns3	5	0
Ptpn21	5	0
Pde8a	5	0
Dzank1	5	0
Brd3	5	0
Arap1	5	0
Setd3	5	0
Atp8a2	5	0
Usp7	5	0
Ddx46	5	0
Obi1	5	0
Ptbp2	5	0
Pgam1	5	0
Tbc1d10a	5	0
Frmd5	5	0
Rnps1	5	0
Clcn2	5	0
Atp6v1b2	5	0
Ccdc92	5	0
Golga4	5	0
Purg	5	0
Twf1	5	0
Pde3a	5	0
Hdac9	5	0
Ei24	5	0
Sh2b2	5	0
Nsd1	5	0
Pbxip1	5	0
Snx19	5	0
Ankrd55	5	0
Frs2	5	0
Ptprn	5	0
Ldlrap1	5	0
Zfp185	5	0
Sympk	5	0
Map3k1	5	0
Lap3	5	0
Rnf34	5	0
Zfp106	5	0
Ppp1r18	5	0
Mdc1	5	0
Ogfrl1	5	0
Emsy	5	0
Kctd1	5	0
Zbtb22	5	0
Tusc2	5	0
Myt1l	5	0
Ubr5	5	0
Ppp1r3g	5	0
Dync1h1	5	0
Pfkm	5	0
Vps53	5	0
Daam1	5	0
Map3k9	5	0
Snx24	5	0
Sbno1	5	0
Dcaf8	5	0
Tox4	5	0
Esf1	5	0
Pcf11	5	0
Slx4	5	0
Brpf1	5	0
Ube3a	5	0
Iscu	5	0
Pnck	5	0
Tmem121b	5	0
Lrrtm4	5	0
Slc5a7	5	0
Rexo1	5	0
Ubr3	5	0
Otud5	5	0
Nalcn	5	0
Mon2	5	0
Clip4	5	0
Dis3l2	5	0
Rfc1	5	0
Sh2b1	5	0
Nup133	5	0
Sstr1	5	0
Slc7a6os	5	0
Tmcc3	5	0
Kdm2a	5	0
Reep3	5	0
Sh2d3c	5	0
Kcnab1	5	0
Dhx16	5	0
Ngef	5	0
Cdv3	5	0
Kif5b	5	0
Foxo3	5	0
Sema6b	5	0
Stx16	5	0
Kcnj16	5	0
Khdrbs1	5	0
Aldh1l1	5	0
Tprg1l	5	0
Gba2	5	0
Pi4k2a	5	0
Samd4b	5	0
Dnm1l	5	0
Ufl1	5	0
Arpp19	5	0
Arhgef1	5	0
Tmem266	5	0
Ubxn7	5	0
Fbxo42	5	0
Slc25a46	5	0
Arhgdia	5	0
Tbc1d15	5	0
Swi5	5	0
Apba2	5	0
Ipcef1	5	0
Sytl2	5	0
Sgsm3	5	0
Fnip1	5	0
Sugp1	5	0
Tbc1d2b	5	0
Dapk1	5	0
Zfr2	5	0
Ttll7	5	0
Phtf1	5	0
Bclaf3	5	0
Slc9a7	5	0
Cds1	5	0
Q3UE31	5	0
Rbm3	5	0
Nes	5	0
Kdm5a	5	0
Sox6	5	0
Foxj2	5	0
Usp29	5	0
Scaf4	5	0
Flcn	5	0
Patj	5	0
Rai14	5	0
Adra2c	5	0
Epb41l4a	5	0
Vwa5b1	5	0
Cttnbp2nl	5	0
Chd9	5	0
Dnaja4	5	0
Lrrk2	5	0
Dhx29	5	0
Rilpl1	5	0
Ddx17	5	0
Slc8a2	5	0
Klf12	5	0
mKIAA1101	5	0
Slc32a1	5	0.110193
Tomm70	5	0.111566
Fmnl2	5	0.201245
Ppp1r14a	5	0.237134
Uvrag	5	0.284892
Prkcq	5	0.336382
Wipf3	5	0.338715
Mta1	5	0.350195
Borcs6	5	0.373546
Cstf2	5	0.374467
Gm13889	5	0.376261
Rbm17	5	0.379504
Pdcl	5	0.423761
Prr36	5	0.464002
Sgsm2	5	0.5638
Phf8	5	0.598575
Arhgap44	5	0.636521
Dctn2	5	0.659872
Kctd3	5	0.666375
Fam104a	5	0.687242
Rps6ka1	5	0.706079
Cert1	5	0.746244
Trappc10	5	0.752924
Sphk2	5	0.916453
Ybx1	5	0.936119
Bckdha	5	0.98907
Plppr2	5	1.03339
Pde11a	5	1.04436
Q9D1K7	5	1.05383
Map4k3	5	1.13286
Sowahb	5	1.14116
Panx2	5	1.15719
Strip2	5	1.29775
Chat	5	1.33502
Ehbp1l1	5	1.34036
Zhx1	5	1.48723
Habp4	5	1.63809
Septin6	5	1.65189
Cux1	5	1.67026
[truncated: 2,823 more rows]

## Sheet: i Summary of SNIPPs
Synaptic protein	SNIPPs	PD-SNIPPs	PD/AD hyper	PD/AD hypo	PD/PS hyper	PD/PS hypo	RP0/PS hyper	RP0/PS hypo	RP4/PS hyper	RP4/PS hypo	SD6/S6 hyper	SD6/RS3 hyper	SLP/WT hyper	SLP/WT hypo	ASD hyper	PSD hyper	PSD hypo
	2900026A02Rik	2900026A02Rik	Yes		Yes					Yes		Yes	Yes		Yes	Yes
Abi1	Abi1	Abi1	Yes		Yes					Yes	Yes	Yes	Yes		Yes	Yes
	Abl2	Abl2	Yes									Yes	Yes		Yes	Yes
Agap2	Agap2	Agap2	Yes		Yes							Yes	Yes		Yes	Yes
Arhgap39	Arhgap39	Arhgap39	Yes		Yes							Yes	Yes		Yes	Yes
Baiap2	Baiap2	Baiap2	Yes									Yes	Yes		Yes	Yes
Bsn	Bsn	Bsn	Yes		Yes		Yes			Yes	Yes	Yes	Yes		Yes	Yes
Cadps	Cadps	Cadps	Yes								Yes	Yes	Yes		Yes	Yes
Caskin1	Caskin1	Caskin1	Yes		Yes					Yes	Yes	Yes	Yes		Yes	Yes
Cep170b	Cep170b	Cep170b	Yes				Yes					Yes	Yes		Yes	Yes
Clasp1	Clasp1	Clasp1	Yes									Yes	Yes		Yes	Yes
	Cracdl	Cracdl	Yes								Yes	Yes	Yes		Yes	Yes
Dbnl	Dbnl	Dbnl	Yes								Yes	Yes	Yes		Yes	Yes
Dclk1	Dclk1	Dclk1	Yes		Yes							Yes	Yes		Yes	Yes
Ddx3x	Ddx3x	Ddx3x	Yes							Yes		Yes	Yes		Yes	Yes
Dnm1	Dnm1	Dnm1	Yes				Yes					Yes	Yes		Yes	Yes
	Eif4b	Eif4b	Yes				Yes					Yes	Yes		Yes	Yes
Epb41l3	Epb41l3	Epb41l3	Yes		Yes							Yes	Yes		Yes	Yes
Gprin1	Gprin1	Gprin1	Yes								Yes	Yes	Yes		Yes	Yes
	Hivep2	Hivep2	Yes									Yes	Yes		Yes	Yes
Ildr2	Ildr2	Ildr2	Yes		Yes							Yes	Yes		Yes	Yes
Iqsec1	Iqsec1	Iqsec1	Yes				Yes			Yes	Yes	Yes	Yes		Yes	Yes
Iqsec2	Iqsec2	Iqsec2	Yes				Yes					Yes	Yes		Yes	Yes
Lrrc7	Lrrc7	Lrrc7	Yes								Yes	Yes	Yes		Yes	Yes
Map2	Map2	Map2	Yes		Yes		Yes			Yes	Yes	Yes	Yes		Yes	Yes
Mark1	Mark1	Mark1	Yes								Yes	Yes	Yes		Yes	Yes
Mark3	Mark3	Mark3	Yes									Yes	Yes		Yes	Yes
Mast1	Mast1	Mast1	Yes				Yes				Yes	Yes	Yes		Yes	Yes
Pacs1	Pacs1	Pacs1	Yes									Yes	Yes		Yes	Yes
Pclo	Pclo	Pclo	Yes		Yes		Yes			Yes	Yes	Yes	Yes		Yes	Yes
Pdha1	Pdha1	Pdha1	Yes		Yes					Yes	Yes	Yes	Yes		Yes	Yes
Phactr1	Phactr1	Phactr1	Yes								Yes	Yes	Yes		Yes	Yes
Pi4ka	Pi4ka	Pi4ka	Yes									Yes	Yes		Yes	Yes
Plcl2	Plcl2	Plcl2	Yes									Yes	Yes		Yes	Yes
Psd3	Psd3	Psd3	Yes							Yes		Yes	Yes		Yes	Yes
	Rap1gap	Rap1gap	Yes						Yes		Yes	Yes	Yes		Yes	Yes
Rapgef2	Rapgef2	Rapgef2	Yes				Yes					Yes	Yes		Yes	Yes
Shank1	Shank1	Shank1	Yes		Yes					Yes		Yes	Yes		Yes	Yes
Shank2	Shank2	Shank2	Yes									Yes	Yes		Yes	Yes
Shank3	Shank3	Shank3	Yes		Yes							Yes	Yes		Yes	Yes
Sipa1l1	Sipa1l1	Sipa1l1	Yes								Yes	Yes	Yes		Yes	Yes
Specc1	Specc1	Specc1	Yes									Yes	Yes		Yes	Yes
Syn1	Syn1	Syn1	Yes		Yes				Yes		Yes	Yes	Yes		Yes	Yes
Syngap1	Syngap1	Syngap1	Yes		Yes					Yes		Yes	Yes		Yes	Yes
Tbc1d10b	Tbc1d10b	Tbc1d10b	Yes		Yes							Yes	Yes		Yes	Yes
Tnik	Tnik	Tnik	Yes		Yes						Yes	Yes	Yes		Yes	Yes
Tnks1bp1	Tnks1bp1	Tnks1bp1			Yes							Yes	Yes		Yes	Yes
Agap3	Agap3											Yes	Yes		Yes
Akap5	Akap5											Yes	Yes		Yes
	Akap6						Yes					Yes	Yes		Yes
Ank3	Ank3			Yes								Yes	Yes		Yes		Yes
Anks1b	Anks1b											Yes	Yes		Yes
Arfgap2	Arfgap2											Yes	Yes		Yes
Arfgap3	Arfgap3											Yes	Yes		Yes
Arhgap21	Arhgap21			Yes								Yes	Yes		Yes		Yes
Arhgap32	Arhgap32											Yes	Yes		Yes
C2cd4c	C2cd4c											Yes	Yes		Yes
Cacna1e	Cacna1e										Yes	Yes	Yes		Yes
Camsap1	Camsap1											Yes	Yes		Yes
Cbarp	Cbarp										Yes	Yes	Yes		Yes
Cdkl5	Cdkl5											Yes	Yes		Yes
Cep170	Cep170										Yes	Yes	Yes		Yes
Clasp2	Clasp2										Yes	Yes	Yes		Yes
Cnksr2	Cnksr2									Yes	Yes	Yes	Yes		Yes
Ctnnd2	Ctnnd2											Yes	Yes		Yes
Dlgap2	Dlgap2						Yes					Yes	Yes		Yes
Dlgap3	Dlgap3					Yes						Yes	Yes		Yes		Yes
Dmxl2	Dmxl2										Yes		Yes		Yes
	Dock7			Yes								Yes	Yes		Yes		Yes
Elfn2	Elfn2										Yes	Yes	Yes		Yes
Exoc1	Exoc1											Yes	Yes		Yes
Gpr158	Gpr158			Yes							Yes	Yes	Yes		Yes		Yes
Grm5	Grm5										Yes	Yes	Yes		Yes
Kiaa1109	Kiaa1109											Yes	Yes		Yes
Mark2	Mark2										Yes	Yes	Yes		Yes
Mark4	Mark4											Yes	Yes		Yes
Mff	Mff										Yes	Yes	Yes		Yes
Mical3	Mical3											Yes	Yes		Yes
Mink1	Mink1										Yes	Yes	Yes		Yes
Nav1	Nav1											Yes	Yes		Yes
Oxr1	Oxr1										Yes	Yes	Yes		Yes
Pitpnm2	Pitpnm2											Yes	Yes		Yes
	Plch2											Yes	Yes		Yes
Plppr4	Plppr4									Yes	Yes	Yes	Yes		Yes
Ppfia3	Ppfia3											Yes	Yes		Yes
	Prrt3						Yes					Yes	Yes		Yes
Rab11fip5	Rab11fip5										Yes	Yes	Yes		Yes
	Rap1gap2											Yes	Yes		Yes
	Rasgrf1											Yes	Yes		Yes
Rasgrf2	Rasgrf2										Yes		Yes		Yes
Rims1	Rims1			Yes			Yes					Yes	Yes		Yes		Yes
Rims2	Rims2						Yes				Yes	Yes	Yes		Yes
Rock2	Rock2											Yes	Yes		Yes
	Scn2a			Yes			Yes				Yes	Yes	Yes		Yes		Yes
Slc12a5	Slc12a5										Yes		Yes		Yes
Smpd3	Smpd3											Yes	Yes		Yes
Sorbs2	Sorbs2			Yes			Yes				Yes	Yes	Yes		Yes		Yes
Sphkap	Sphkap									Yes		Yes	Yes		Yes
Srcin1	Srcin1			Yes			Yes				Yes	Yes	Yes		Yes		Yes
Srgap3	Srgap3										Yes	Yes	Yes		Yes
	Stk32c										Yes	Yes	Yes		Yes
Synj1	Synj1											Yes	Yes		Yes
Synpo	Synpo			Yes			Yes					Yes	Yes		Yes		Yes
Tanc2	Tanc2										Yes	Yes	Yes		Yes
	Tiam1											Yes	Yes		Yes
Trim3	Trim3											Yes	Yes		Yes
Usp31	Usp31									Yes		Yes	Yes		Yes
