# Supplementary material for: Sleep prevents brain phosphoproteome disruption to safeguard survival
Source: Cell Discov. 2025 Jun 24;11:58. doi: 10.1038/s41421-025-00809-w (PMC12187926; doi:10.1038/s41421-025-00809-w)
Supplement: Supplementary file 7 — Dataset 6 [file 41421_2025_809_MOESM7_ESM.xlsx]

## Sheet: Synaptic Protein Annotation
Gene name	Synaptic Ref Count	PMID: 23071613	PMID: 27507650	PMID: 27609886	PMID: 27748445	PMID: 24534009	PMID: 23622064	PMID: 19562802	PMID: 24413018	PMID: 25211037	PMID: 27565350	PMID: 27044742	Other reports
Camk2a	9	Yes	Yes	Yes	Yes	Yes	Yes	Yes	Yes	Yes
Stxbp1	9	Yes	Yes	Yes	Yes	Yes	Yes	Yes	Yes				PMID: 26918652 PMID: 26483382 PMID: 23188083 PMID: 26483382 PMID: 24590174 PMID: 10657302
Syt1	9	Yes	Yes	Yes	Yes	Yes	Yes	Yes	Yes				PMID: 26005852 PMID: 9466421 PMID: 17709738 PMID: 21129439 PMID: 27091977
Syt2	9	Yes	Yes	Yes	Yes	Yes	Yes	Yes		Yes			PMID: 7791877 PMID: 15350218 PMID: 16407561 PMID: 16642042 PMID: 17192432 PMID: 19709630 PMID: 20473299 PMID: 20926654 PMID: 21338883
Ap2m1	8	Yes	Yes	Yes	Yes	Yes	Yes	Yes	Yes
Atp6v1a	8	Yes	Yes	Yes	Yes	Yes	Yes	Yes	Yes
Atp6v1b2	8	Yes	Yes	Yes	Yes	Yes	Yes	Yes	Yes
Bsn	8	Yes	Yes	Yes	Yes	Yes	Yes			Yes			PMID: 25892305 PMID: 24698275 PMID: 24442636 PMID: 21752995 PMID: 21092861 PMID: 21092860 PMID: 17611281
Camk2b	8	Yes	Yes	Yes	Yes	Yes	Yes		Yes	Yes
Camk2d	8	Yes	Yes	Yes	Yes	Yes	Yes		Yes	Yes
Camk2g	8	Yes	Yes	Yes	Yes	Yes	Yes		Yes	Yes
Dlg4	8	Yes	Yes	Yes	Yes	Yes	Yes		Yes	Yes
Gap43	8	Yes	Yes	Yes	Yes	Yes	Yes			Yes			PMID: 10871284 PMID: 24023391 PMID: 12805215
Hsp90aa1	8	Yes	Yes	Yes	Yes	Yes	Yes	Yes	Yes
Ncam1	8	Yes	Yes	Yes	Yes	Yes	Yes	Yes			Yes
Ndufs3	8	Yes	Yes	Yes	Yes	Yes	Yes	Yes				Yes
Nsf	8	Yes	Yes	Yes	Yes	Yes	Yes	Yes	Yes
Opa1	8	Yes	Yes	Yes	Yes	Yes	Yes	Yes				Yes
Phb	8	Yes	Yes	Yes	Yes	Yes	Yes	Yes				Yes
Prkcg	8	Yes	Yes	Yes	Yes	Yes	Yes			Yes		Yes
Snap25	8	Yes	Yes	Yes	Yes	Yes	Yes	Yes	Yes
Sptan1	8	Yes	Yes	Yes	Yes	Yes	Yes	Yes		Yes
Stx1a	8	Yes	Yes	Yes	Yes	Yes	Yes	Yes	Yes
Stx1b	8	Yes	Yes	Yes	Yes	Yes	Yes		Yes				PMID: 26203110 PMID: 24587181 PMID: 24133272
Sv2a	8	Yes	Yes	Yes	Yes	Yes	Yes		Yes			Yes
Syn1	8	Yes	Yes	Yes	Yes	Yes	Yes	Yes					PMID: 24312498 PMID: 22885997 PMID: 22045728 PMID: 21441247 PMID: 18057210 PMID: 24849359
Syn2	8	Yes	Yes	Yes	Yes	Yes	Yes	Yes					PMID: 23956174 PMID: 23443540
Thy1	8	Yes	Yes	Yes	Yes	Yes	Yes	Yes		Yes
Vamp2	8	Yes	Yes	Yes	Yes	Yes	Yes	Yes	Yes
Ywhaz	8	Yes	Yes	Yes	Yes	Yes	Yes	Yes				Yes
Adgrb1	7	Yes	Yes	Yes	Yes					Yes	Yes	Yes
Tuba1a	7	Yes	Yes	Yes	Yes	Yes	Yes	Yes
Actn1	7	Yes	Yes	Yes	Yes		Yes	Yes		Yes
Adgrb2	7	Yes	Yes	Yes	Yes					Yes	Yes	Yes
Ank2	7	Yes	Yes	Yes	Yes	Yes	Yes	Yes
Ap2a1	7	Yes	Yes	Yes	Yes	Yes	Yes	Yes
Ap2a2	7	Yes	Yes	Yes	Yes	Yes	Yes	Yes
Ap2b1	7	Yes	Yes	Yes	Yes	Yes	Yes	Yes
Ap2s1	7	Yes	Yes	Yes	Yes	Yes	Yes		Yes
Atp1a3	7	Yes	Yes	Yes	Yes	Yes	Yes	Yes
Atp1b1	7	Yes	Yes	Yes	Yes	Yes	Yes				Yes
Atp5a1	7	Yes	Yes	Yes	Yes	Yes	Yes	Yes
Atp5f1b	7	Yes	Yes	Yes	Yes	Yes	Yes	Yes
Atp6v0a1	7	Yes	Yes	Yes	Yes	Yes	Yes	Yes
Atp6v0d1	7	Yes	Yes	Yes	Yes	Yes	Yes	Yes
Atp6v1c1	7	Yes	Yes	Yes	Yes	Yes	Yes	Yes
Atp6v1e1	7	Yes	Yes	Yes	Yes	Yes	Yes	Yes
Atp6v1h	7	Yes	Yes	Yes	Yes	Yes	Yes			Yes
Ckb	7	Yes	Yes	Yes	Yes	Yes	Yes	Yes
Cltc	7	Yes	Yes	Yes	Yes	Yes	Yes	Yes
Cntn1	7	Yes	Yes	Yes	Yes	Yes		Yes			Yes
Ctnnd2	7	Yes	Yes	Yes	Yes	Yes	Yes			Yes
Dlat	7	Yes	Yes	Yes	Yes	Yes	Yes	Yes
Dlg2	7	Yes	Yes	Yes	Yes				Yes	Yes			PMID: 8755482 PMID: 9786987 PMID: 15304517 PMID: 9182804
Dnm1l	7	Yes	Yes	Yes	Yes	Yes				Yes		Yes
Dynll1	7	Yes	Yes	Yes		Yes	Yes		Yes	Yes
Erc2	7	Yes	Yes	Yes	Yes		Yes		Yes	Yes
Glud1	7	Yes	Yes	Yes	Yes	Yes	Yes	Yes
Gnao1	7	Yes	Yes	Yes	Yes	Yes	Yes	Yes
Gnb1	7	Yes	Yes	Yes	Yes	Yes	Yes	Yes
Gnb2	7	Yes	Yes	Yes	Yes	Yes	Yes	Yes
Hk1	7	Yes	Yes	Yes	Yes	Yes	Yes	Yes
Hspa8	7	Yes	Yes	Yes	Yes	Yes	Yes	Yes
Idh3a	7	Yes	Yes	Yes	Yes	Yes	Yes	Yes
Immt	7	Yes	Yes	Yes	Yes	Yes	Yes					Yes
Iqsec1	7	Yes	Yes	Yes	Yes	Yes			Yes	Yes
Kalrn	7	Yes	Yes	Yes	Yes		Yes		Yes	Yes
Lrrc7	7	Yes	Yes	Yes	Yes					Yes		Yes	PMID: 8824323 PMID: 10827168 PMID: 11160423 PMID: 11729199 PMID: 12390249 PMID: 15647492 PMID: 22072671 PMID: 20392935
Mbp	7	Yes	Yes	Yes	Yes	Yes		Yes		Yes
Myh10	7	Yes	Yes	Yes	Yes		Yes		Yes	Yes
Ndufs1	7	Yes	Yes	Yes	Yes	Yes	Yes					Yes
Nefl	7	Yes	Yes	Yes	Yes	Yes				Yes		Yes
Pclo	7	Yes	Yes	Yes	Yes		Yes			Yes			PMID: 19766155 PMID: 21752995 PMID: 11285225 PMID: 21712437 PMID: 26793095 PMID: 19812333 PMID: 10508862 PMID: 16373352 PMID: 23403927 PMID: 25652077 PMID: 25897839 PMID: 21976510 PMID: 8900486 PMID: 10707984 PMID: 11182086 PMID: 12654920
Pfkl	7	Yes	Yes	Yes	Yes	Yes		Yes				Yes
Pfkm	7	Yes	Yes	Yes	Yes	Yes	Yes	Yes
Rab14	7	Yes	Yes	Yes	Yes	Yes	Yes					Yes
Rims1	7	Yes	Yes	Yes	Yes		Yes	Yes		Yes
Septin3	7	Yes	Yes	Yes	Yes	Yes	Yes	Yes
Septin5	7	Yes	Yes	Yes	Yes	Yes	Yes	Yes
Shisa7	7	Yes	Yes	Yes	Yes					Yes	Yes	Yes
Slc17a7	7	Yes	Yes	Yes	Yes	Yes	Yes		Yes
Slc1a3	7	Yes	Yes	Yes	Yes	Yes	Yes					Yes
Slc25a3	7	Yes	Yes	Yes	Yes	Yes	Yes					Yes
Slc25a4	7	Yes	Yes	Yes	Yes	Yes	Yes					Yes
Slc25a5	7	Yes	Yes	Yes	Yes	Yes	Yes					Yes
Sptbn1	7	Yes	Yes	Yes	Yes	Yes	Yes	Yes
Srcin1	7	Yes	Yes	Yes	Yes	Yes	Yes			Yes
Syngr1	7		Yes	Yes	Yes	Yes	Yes		Yes	Yes
Syngr3	7	Yes	Yes	Yes	Yes	Yes	Yes		Yes
Syp	7	Yes	Yes	Yes	Yes	Yes	Yes		Yes
Tubb3	7	Yes	Yes	Yes	Yes	Yes	Yes	Yes
Tubb4a	7	Yes	Yes	Yes	Yes	Yes	Yes	Yes
Tufm	7	Yes	Yes	Yes	Yes	Yes	Yes	Yes
Uqcrc2	7	Yes	Yes	Yes	Yes	Yes	Yes	Yes
Vdac1	7	Yes	Yes	Yes	Yes	Yes	Yes	Yes
Vdac2	7	Yes	Yes	Yes	Yes	Yes	Yes	Yes
Adgrl3	6	Yes	Yes		Yes				Yes		Yes	Yes
Pkm	6	Yes	Yes	Yes	Yes	Yes		Yes
Rab1A	6	Yes	Yes	Yes	Yes	Yes	Yes
Acat1	6	Yes	Yes	Yes	Yes	Yes	Yes
Adam22	6	Yes	Yes	Yes	Yes						Yes	Yes
Aldoa	6	Yes	Yes	Yes	Yes	Yes		Yes
Anks1b	6	Yes	Yes	Yes	Yes				Yes	Yes
Arf1	6	Yes	Yes	Yes	Yes	Yes			Yes
Atp1a1	6	Yes	Yes	Yes	Yes	Yes	Yes
Atp2a2	6	Yes	Yes	Yes	Yes	Yes	Yes
Atp2b2	6	Yes	Yes	Yes	Yes	Yes	Yes
Atp5c1	6	Yes	Yes	Yes	Yes	Yes	Yes
Atp5h	6	Yes	Yes	Yes	Yes	Yes	Yes
Atp5o	6	Yes	Yes	Yes	Yes	Yes	Yes
Atp6v1d	6	Yes	Yes		Yes	Yes	Yes		Yes
Atp6v1f	6	Yes	Yes		Yes	Yes	Yes		Yes
Baiap2	6	Yes	Yes	Yes	Yes	Yes				Yes
Basp1	6	Yes	Yes	Yes	Yes	Yes							PMID: 9086473 PMID: 21932368
Bdh1	6	Yes	Yes	Yes	Yes	Yes	Yes
Begain	6	Yes	Yes	Yes	Yes					Yes			PMID: 9756850 PMID: 12097487
Cacna2d1	6	Yes	Yes		Yes	Yes	Yes				Yes
Cadps	6	Yes	Yes	Yes	Yes				Yes				PMID: 18022372 PMID: 24174665 PMID: 25609709 PMID: 25719439
Cdh13	6	Yes	Yes		Yes	Yes				Yes	Yes
Ckmt1	6	Yes	Yes	Yes	Yes	Yes		Yes
Cnp	6	Yes	Yes	Yes	Yes	Yes		Yes
Cox5b	6	Yes	Yes	Yes	Yes	Yes	Yes
Cs	6	Yes	Yes	Yes	Yes	Yes	Yes
Ctnna2	6	Yes	Yes		Yes		Yes		Yes	Yes
Ctnnb1	6	Yes	Yes		Yes	Yes	Yes			Yes
Cyfip1	6	Yes	Yes	Yes	Yes	Yes				Yes
Dclk1	6	Yes	Yes	Yes	Yes	Yes				Yes
Dld	6	Yes	Yes	Yes	Yes	Yes	Yes
Dlg1	6	Yes	Yes	Yes	Yes					Yes			PMID: 9148889 PMID: 8755482 PMID: 7891172 PMID: 8786425
Dlgap1	6	Yes	Yes	Yes	Yes					Yes			PMID: 9024696 PMID: 9115257 PMID: 23143515
Dlgap2	6	Yes	Yes	Yes	Yes					Yes			PMID: 9115257 PMID: 10527873
Dlgap3	6	Yes	Yes	Yes	Yes					Yes			PMID: 22090495 PMID: 21715621 PMID: 16202977 PMID: 17713528 PMID: 9115257
Dlgap4	6	Yes	Yes	Yes	Yes					Yes			PMID: 9115257
Dnm1	6	Yes	Yes	Yes	Yes	Yes		Yes
Dpysl2	6	Yes	Yes	Yes	Yes	Yes		Yes
Dync1h1	6	Yes	Yes	Yes	Yes		Yes	Yes
Eef1a2	6	Yes	Yes	Yes	Yes	Yes	Yes
Elfn2	6	Yes	Yes	Yes	Yes					Yes	Yes
Epb41l3	6	Yes	Yes	Yes	Yes	Yes				Yes
Gabbr2	6	Yes	Yes		Yes					Yes	Yes	Yes
Gabra1	6	Yes	Yes	Yes	Yes						Yes	Yes
Gabra3	6	Yes	Yes	Yes	Yes						Yes	Yes
Gabrb2	6	Yes	Yes	Yes	Yes						Yes	Yes
Gabrb3	6	Yes	Yes	Yes	Yes						Yes	Yes
Gapdh	6	Yes	Yes	Yes	Yes	Yes	Yes
Glul	6	Yes	Yes	Yes	Yes	Yes	Yes
Gnai1	6	Yes	Yes		Yes	Yes	Yes	Yes
Gnaq	6	Yes	Yes	Yes	Yes	Yes	Yes
Gpd2	6	Yes	Yes	Yes	Yes	Yes	Yes
Gpm6a	6	Yes	Yes	Yes	Yes	Yes	Yes
Gpr158	6	Yes	Yes	Yes	Yes	Yes					Yes
Gria1	6	Yes	Yes	Yes	Yes					Yes	Yes
Gria2	6	Yes	Yes	Yes	Yes					Yes	Yes
Gria3	6	Yes	Yes	Yes	Yes					Yes	Yes
Gria4	6	Yes	Yes	Yes	Yes					Yes	Yes
Grin1	6	Yes	Yes	Yes	Yes					Yes	Yes
Grin2a	6	Yes	Yes	Yes	Yes					Yes	Yes
Grin2b	6	Yes	Yes	Yes	Yes					Yes	Yes
Hspa2	6	Yes	Yes	Yes	Yes	Yes			Yes
Hspa9	6	Yes	Yes	Yes	Yes	Yes	Yes
Hspd1	6	Yes	Yes	Yes	Yes	Yes	Yes
Ina	6	Yes	Yes	Yes	Yes	Yes				Yes
Iqsec3	6	Yes	Yes	Yes	Yes					Yes		Yes
L1cam	6	Yes	Yes	Yes	Yes			Yes			Yes
Lrrtm4	6	Yes	Yes	Yes	Yes					Yes	Yes
Lsamp	6	Yes	Yes	Yes	Yes	Yes					Yes
Mdh2	6	Yes	Yes	Yes	Yes	Yes	Yes
Mpp2	6	Yes	Yes	Yes	Yes	Yes				Yes
Myh9	6	Yes	Yes	Yes	Yes		Yes			Yes
Napb	6	Yes	Yes	Yes	Yes	Yes						Yes
Ndufa10	6	Yes	Yes	Yes	Yes	Yes		Yes
Ndufa2	6	Yes	Yes	Yes	Yes		Yes		Yes
Ndufa4	6	Yes	Yes	Yes	Yes	Yes	Yes
Ndufv1	6	Yes	Yes	Yes	Yes	Yes	Yes
Nlgn1	6		Yes	Yes	Yes					Yes	Yes	Yes
Nlgn2	6	Yes	Yes	Yes	Yes						Yes	Yes
Nlgn3	6	Yes	Yes	Yes	Yes						Yes	Yes
Nptn	6	Yes	Yes	Yes	Yes	Yes	Yes
Ntm	6	Yes	Yes	Yes	Yes	Yes					Yes
Ogdh	6	Yes	Yes	Yes	Yes	Yes	Yes
Pdha1	6	Yes	Yes	Yes	Yes	Yes	Yes
Pdhb	6	Yes	Yes	Yes	Yes	Yes	Yes
Pfkp	6	Yes	Yes	Yes	Yes	Yes	Yes
Phb2	6	Yes	Yes		Yes	Yes	Yes					Yes
Ppfia2	6	Yes	Yes	Yes	Yes		Yes			Yes
Ppia	6	Yes	Yes	Yes	Yes	Yes		Yes
Ppp2r1a	6	Yes	Yes	Yes	Yes	Yes			Yes
Ppp3ca	6	Yes	Yes	Yes	Yes	Yes		Yes
Prdx5	6	Yes	Yes	Yes	Yes	Yes	Yes
Ptprs	6	Yes	Yes	Yes	Yes						Yes	Yes
Rab3a	6		Yes	Yes	Yes	Yes	Yes	Yes
Rtn1	6	Yes	Yes	Yes	Yes	Yes	Yes
Rtn4	6	Yes	Yes	Yes	Yes	Yes	Yes
Rufy3	6	Yes	Yes	Yes	Yes				Yes	Yes
Septin7	6	Yes		Yes	Yes	Yes	Yes	Yes
Septin8	6	Yes	Yes	Yes	Yes	Yes	Yes
Sfxn3	6	Yes	Yes	Yes	Yes	Yes	Yes
Shank2	6	Yes	Yes	Yes	Yes					Yes			PMID: 10433268 PMID: 10433269 PMID: 11498055 PMID: 14960624
Shank3	6	Yes	Yes	Yes	Yes					Yes			PMID: 10433268 PMID: 10433269 PMID: 11498055 PMID: 14960624
Shisa6	6	Yes	Yes	Yes	Yes					Yes	Yes
Slc12a5	6	Yes	Yes	Yes	Yes	Yes	Yes
Slc1a2	6	Yes	Yes	Yes	Yes	Yes	Yes
Slc25a11	6	Yes	Yes		Yes	Yes	Yes					Yes
Slc25a22	6	Yes	Yes	Yes	Yes	Yes	Yes
Slc6a1	6		Yes	Yes	Yes	Yes	Yes				Yes
Snap47	6	Yes	Yes	Yes	Yes					Yes			PMID: 16621800 PMID: 26359495 PMID: 25959820
Sv2b	6			Yes	Yes	Yes	Yes		Yes			Yes
Syngap1	6	Yes	Yes		Yes	Yes	Yes			Yes
Synj1	6	Yes	Yes	Yes	Yes			Yes					PMID: 24392132 PMID: 19424431 PMID: 18093523 PMID: 15470129
Synpo	6	Yes	Yes	Yes	Yes					Yes			PMID: 25164660 PMID: 12928494 PMID: 23884954 PMID: 23630268
Tuba1b	6	Yes	Yes	Yes		Yes	Yes	Yes
Tuba4a	6	Yes	Yes	Yes	Yes	Yes	Yes
Tubb2a	6	Yes	Yes	Yes	Yes	Yes		Yes
Tubb5	6	Yes	Yes	Yes	Yes	Yes	Yes
Unc13a	6	Yes	Yes		Yes				Yes	Yes			PMID: 15988013 PMID: 16271475 PMID: 16704978 PMID: 17167095 PMID: 17267576 PMID: 18022372 PMID: 18701688 PMID: 19812333 PMID: 21262469 PMID: 23229896 PMID: 23658173 PMID: 23770256
Uqcrc1	6	Yes	Yes	Yes	Yes	Yes	Yes
Uqcrfs1	6	Yes	Yes	Yes	Yes	Yes	Yes
Vcp	6	Yes	Yes	Yes	Yes	Yes		Yes
Vdac3	6	Yes	Yes	Yes	Yes	Yes	Yes
Ywhab	6	Yes	Yes	Yes	Yes	Yes						Yes
Ywhae	6	Yes	Yes	Yes	Yes	Yes		Yes
Ywhag	6	Yes	Yes	Yes	Yes	Yes						Yes
Ywhah	6	Yes	Yes	Yes	Yes			Yes				Yes
Ywhaq	6	Yes	Yes	Yes	Yes	Yes	Yes
Adgrl1	5	Yes	Yes	Yes	Yes						Yes
Grk2	5	Yes	Yes	Yes	Yes							Yes
Plec	5	Yes	Yes	Yes	Yes					Yes
Plppr4	5	Yes		Yes	Yes					Yes		Yes
Tubb4b	5	Yes	Yes	Yes		Yes				Yes
Aak1	5	Yes	Yes	Yes	Yes			Yes
Acsl6	5	Yes	Yes		Yes	Yes	Yes
Actb	5			Yes		Yes	Yes	Yes	Yes
Actg1	5	Yes	Yes	Yes	Yes			Yes
Actn2	5	Yes	Yes	Yes	Yes					Yes
Actn4	5	Yes	Yes	Yes	Yes					Yes
Actr2	5	Yes	Yes	Yes	Yes		Yes
Adam23	5	Yes	Yes		Yes	Yes					Yes
Adgrb3	5		Yes	Yes	Yes					Yes	Yes
Afdn	5	Yes	Yes	Yes	Yes					Yes
Agap2	5	Yes	Yes	Yes	Yes					Yes
Agap3	5	Yes	Yes	Yes	Yes					Yes
Ahcyl1	5	Yes	Yes	Yes	Yes	Yes
Amph	5	Yes	Yes	Yes	Yes	Yes
Ap1b1	5	Yes	Yes	Yes	Yes	Yes
Ap3b2	5	Yes	Yes		Yes				Yes				PMID: 7671305 PMID: 9590176 PMID: 19144828 PMID: 25660028
Arc	5	Yes	Yes	Yes	Yes					Yes
Arhgap32	5	Yes	Yes	Yes	Yes					Yes
Arhgef9	5	Yes	Yes	Yes						Yes		Yes
Arl8a	5		Yes		Yes	Yes	Yes			Yes
Arpc2	5	Yes	Yes	Yes	Yes				Yes
Arpc4	5	Yes	Yes	Yes	Yes	Yes
Asap1	5	Yes	Yes	Yes	Yes					Yes
Atp1a2	5	Yes	Yes	Yes	Yes	Yes
Atp5d	5	Yes	Yes		Yes	Yes	Yes
Atp5pb	5	Yes	Yes		Yes	Yes	Yes
Atp6v1g2	5	Yes	Yes		Yes	Yes	Yes
Auh	5	Yes	Yes	Yes	Yes		Yes
Bin1	5	Yes	Yes	Yes	Yes	Yes
Bsg	5		Yes	Yes	Yes	Yes					Yes
C2cd4c	5	Yes	Yes	Yes	Yes					Yes
Cacna1e	5	Yes	Yes		Yes					Yes		Yes
Cacna2d2	5	Yes	Yes		Yes					Yes	Yes
Cacnb1	5	Yes	Yes		Yes					Yes		Yes
Cacnb3	5	Yes	Yes		Yes		Yes					Yes
Cacng2	5		Yes	Yes	Yes					Yes	Yes
Cacng3	5	Yes	Yes	Yes	Yes					Yes
Cacng8	5	Yes	Yes	Yes	Yes					Yes
Cadm3	5			Yes	Yes	Yes	Yes				Yes
Calm1	5		Yes	Yes	Yes	Yes		Yes
Camkv	5	Yes	Yes	Yes	Yes	Yes
Cand1	5	Yes	Yes	Yes	Yes	Yes
Capza2	5	Yes	Yes	Yes	Yes	Yes
Capzb	5	Yes	Yes	Yes	Yes	Yes
Cask	5	Yes	Yes		Yes		Yes			Yes
Caskin1	5	Yes	Yes	Yes	Yes								PMID: 21763699 PMID: 22153505 PMID: 23181695 PMID: 25123431
Cct8	5	Yes	Yes	Yes	Yes				Yes
Cdc42	5	Yes	Yes	Yes	Yes	Yes
Cdh10	5	Yes	Yes		Yes					Yes	Yes
Cdh4	5	Yes	Yes		Yes					Yes	Yes
Cdkl5	5	Yes	Yes	Yes	Yes					Yes
Cend1	5	Yes	Yes		Yes	Yes	Yes
Cfl1	5	Yes	Yes	Yes	Yes	Yes
Chchd3	5	Yes	Yes		Yes		Yes					Yes
Cisd1	5	Yes	Yes	Yes	Yes		Yes
Cit	5	Yes	Yes	Yes	Yes					Yes
Clasp2	5	Yes	Yes	Yes	Yes					Yes
Clta	5	Yes	Yes		Yes	Yes		Yes
Cltb	5	Yes	Yes	Yes	Yes	Yes
Cnksr2	5	Yes	Yes	Yes	Yes					Yes
Cntnap1	5	Yes	Yes		Yes		Yes				Yes
Cox4i1	5	Yes	Yes		Yes	Yes	Yes
Cox5a	5	Yes	Yes		Yes	Yes	Yes
Cox6b1	5	Yes	Yes		Yes	Yes			Yes
Crmp1	5	Yes	Yes	Yes	Yes	Yes
Csnk1d	5	Yes	Yes	Yes	Yes					Yes
Ctnnd1	5	Yes	Yes		Yes		Yes			Yes
Cyc1	5			Yes	Yes	Yes		Yes				Yes
Dctn1	5	Yes	Yes	Yes	Yes				Yes
Dctn2	5	Yes	Yes	Yes	Yes			Yes
Dlg3	5	Yes	Yes	Yes	Yes					Yes
Dmxl2	5	Yes	Yes	Yes	Yes				Yes
Dnaja1	5	Yes	Yes		Yes					Yes		Yes
Dnaja2	5	Yes	Yes	Yes					Yes	Yes
Dnm3	5	Yes	Yes	Yes	Yes	Yes
Dpp6	5		Yes	Yes	Yes	Yes	Yes
Eef1a1	5	Yes	Yes	Yes	Yes	Yes
Efr3b	5	Yes	Yes	Yes	Yes					Yes
Elfn1	5	Yes	Yes	Yes						Yes	Yes
Eno1	5	Yes	Yes	Yes	Yes	Yes
Eno2	5	Yes	Yes	Yes	Yes	Yes
Epb41l1	5	Yes	Yes	Yes	Yes					Yes
Exoc1	5	Yes	Yes	Yes	Yes					Yes
Exoc3	5	Yes	Yes	Yes	Yes							Yes
Fam126b	5	Yes	Yes	Yes	Yes					Yes
Fam81a	5		Yes	Yes	Yes				Yes	Yes
Fbxo41	5	Yes	Yes	Yes	Yes					Yes
Gdap1	5	Yes	Yes		Yes	Yes	Yes
Gdap1l1	5		Yes	Yes	Yes	Yes	Yes
Gfap	5	Yes	Yes	Yes	Yes					Yes
Gja1	5	Yes	Yes		Yes	Yes				Yes
Gnai2	5	Yes	Yes	Yes	Yes			Yes
Gnai3	5	Yes	Yes	Yes	Yes			Yes
Gnas	5	Yes	Yes	Yes	Yes		Yes
Gng12	5	Yes	Yes	Yes		Yes			Yes
Gng2	5	Yes	Yes		Yes	Yes			Yes
Gphn	5	Yes	Yes	Yes	Yes							Yes
Gpm6b	5		Yes	Yes	Yes	Yes	Yes
Gprin1	5	Yes	Yes	Yes	Yes					Yes
Grik2	5		Yes	Yes	Yes					Yes	Yes
Grm5	5	Yes	Yes	Yes	Yes							Yes
Hadha	5	Yes	Yes		Yes	Yes	Yes
Hapln1	5	Yes	Yes		Yes	Yes					Yes
Hdlbp	5	Yes	Yes	Yes	Yes					Yes
Hepacam	5	Yes	Yes	Yes	Yes	Yes
Homer1	5	Yes	Yes	Yes	Yes					Yes
Hpca	5	Yes	Yes		Yes	Yes	Yes
Hsp90ab1	5	Yes	Yes	Yes	Yes	Yes
Hspa12a	5	Yes	Yes	Yes	Yes	Yes
Hspa1a	5	Yes	Yes	Yes	Yes	Yes
Hspa5	5	Yes	Yes	Yes	Yes	Yes
Icam5	5	Yes	Yes	Yes	Yes						Yes
Idh3g	5		Yes	Yes	Yes	Yes	Yes
Iqsec2	5	Yes	Yes	Yes	Yes					Yes
Itsn1	5	Yes	Yes	Yes	Yes					Yes
Jup	5	Yes	Yes	Yes	Yes					Yes
Kcna1	5	Yes	Yes	Yes	Yes							Yes
Kcna2	5	Yes	Yes	Yes	Yes							Yes
Letm1	5	Yes	Yes		Yes	Yes	Yes
Lgi1	5	Yes	Yes	Yes	Yes	Yes
Lrrtm2	5	Yes	Yes	Yes						Yes	Yes
Ly6h	5	Yes	Yes		Yes				Yes		Yes
Lzts3	5	Yes	Yes	Yes	Yes					Yes
Magi1	5		Yes	Yes	Yes					Yes			PMID: 20219992 PMID: 11168587
Mapk1	5	Yes	Yes	Yes	Yes			Yes
Mapre2	5		Yes	Yes	Yes				Yes			Yes
Mapt	5	Yes	Yes	Yes	Yes	Yes
Mark2	5	Yes	Yes	Yes	Yes					Yes
Mink1	5	Yes	Yes	Yes	Yes					Yes
Mog	5	Yes	Yes	Yes		Yes						Yes
Myo18a	5	Yes	Yes	Yes	Yes					Yes
Myo5a	5	Yes	Yes		Yes		Yes			Yes
Napa	5		Yes		Yes	Yes		Yes				Yes
Nbea	5	Yes	Yes		Yes					Yes		Yes
Ncdn	5	Yes	Yes	Yes	Yes	Yes
Nckap1	5	Yes	Yes		Yes	Yes				Yes
Ndufa9	5		Yes		Yes	Yes	Yes		Yes
Ndufb6	5	Yes	Yes		Yes	Yes	Yes
Ndufb8	5	Yes	Yes		Yes	Yes	Yes
Ndufs2	5	Yes	Yes		Yes	Yes	Yes
Ndufs7	5	Yes	Yes		Yes	Yes	Yes
Nefm	5	Yes	Yes	Yes	Yes					Yes
Nfasc	5	Yes	Yes	Yes	Yes	Yes
Nipsnap1	5	Yes	Yes		Yes	Yes	Yes
Nrcam	5	Yes	Yes	Yes	Yes						Yes
Olfm1	5	Yes	Yes		Yes					Yes	Yes
Pacsin1	5		Yes	Yes	Yes	Yes		Yes
Palm	5	Yes	Yes	Yes	Yes	Yes
Palm2	5	Yes	Yes	Yes	Yes					Yes
Pgam1	5	Yes	Yes	Yes	Yes	Yes
Pkp4	5	Yes	Yes		Yes		Yes			Yes
Plcb1	5	Yes	Yes		Yes	Yes			Yes
Plp1	5	Yes	Yes	Yes	Yes	Yes
Plpp3	5	Yes	Yes	Yes	Yes	Yes
Ppfia3	5	Yes	Yes	Yes	Yes				Yes
Ppp1r9b	5	Yes	Yes	Yes	Yes					Yes
Ppp3cb	5		Yes	Yes	Yes	Yes		Yes
Prdx1	5	Yes	Yes	Yes	Yes	Yes
Prickle2	5	Yes	Yes	Yes	Yes					Yes
Prkacb	5	Yes	Yes	Yes		Yes						Yes
Psd3	5	Yes	Yes	Yes	Yes				Yes
Rab10	5		Yes	Yes	Yes	Yes	Yes
Rab1b	5	Yes	Yes	Yes	Yes							Yes
Rab35	5	Yes	Yes	Yes	Yes		Yes
Rab3b	5		Yes	Yes	Yes		Yes		Yes
Rab3c	5	Yes	Yes	Yes	Yes	Yes
Rab5a	5		Yes	Yes	Yes	Yes						Yes
Rac1	5	Yes	Yes	Yes	Yes	Yes
Rap2b	5	Yes	Yes	Yes	Yes		Yes
Rhoa	5	Yes	Yes	Yes	Yes	Yes
Rimbp2	5	Yes	Yes						Yes	Yes			PMID: 26402606
Rogdi	5	Yes	Yes	Yes	Yes		Yes
Rph3a	5	Yes	Yes	Yes	Yes	Yes
Rpl18a	5	Yes	Yes	Yes	Yes					Yes
Rpn1	5	Yes	Yes	Yes	Yes	Yes
Samm50	5	Yes	Yes		Yes		Yes					Yes
Scai	5	Yes	Yes		Yes				Yes	Yes
Scamp3	5			Yes	Yes		Yes		Yes			Yes
Septin11	5	Yes	Yes	Yes	Yes	Yes
Septin4	5	Yes	Yes	Yes	Yes	Yes
Septin6	5	Yes	Yes	Yes	Yes	Yes
Septin9	5	Yes	Yes	Yes	Yes		Yes
Sfxn5	5	Yes	Yes		Yes		Yes			Yes
Sgip1	5	Yes	Yes	Yes	Yes				Yes
Sh3gl2	5		Yes	Yes	Yes			Yes	Yes
Shank1	5	Yes	Yes		Yes					Yes			PMID: 10433268 PMID: 10433269 PMID: 11498055 PMID: 14960624
Sirpa	5		Yes	Yes	Yes	Yes	Yes
Skt	5	Yes	Yes	Yes	Yes					Yes
Slc25a12	5	Yes	Yes	Yes	Yes	Yes
Slc2a3	5			Yes	Yes	Yes	Yes					Yes
Slc3a2	5	Yes	Yes	Yes	Yes	Yes
Snap91	5	Yes	Yes	Yes	Yes	Yes
Sorbs2	5	Yes	Yes	Yes	Yes					Yes
Sptb	5	Yes	Yes		Yes		Yes			Yes
Strn	5	Yes	Yes	Yes	Yes					Yes
Strn4	5	Yes	Yes	Yes	Yes					Yes
Sucla2	5		Yes	Yes	Yes	Yes	Yes
Suclg1	5		Yes	Yes	Yes	Yes	Yes
Syn3	5	Yes	Yes		Yes		Yes						PMID: 25967550 PMID: 26400944 PMID: 25843720 PMID: 22933803
Syne1	5	Yes	Yes	Yes	Yes					Yes
Syt5	5	Yes	Yes	Yes	Yes		Yes
Tjp1	5	Yes	Yes	Yes	Yes					Yes
Tmem163	5	Yes	Yes				Yes		Yes				PMID: 17623043 PMID: 20053882 PMID: 21668449
Tom1l2	5	Yes	Yes	Yes		Yes			Yes
Tpm1	5	Yes	Yes			Yes		Yes	Yes
Tppp	5	Yes	Yes	Yes	Yes	Yes
Trap1	5		Yes	Yes		Yes	Yes			Yes
Uchl1	5		Yes	Yes	Yes	Yes						Yes
Uqcrh	5			Yes	Yes	Yes	Yes		Yes
Vsnl1	5	Yes	Yes	Yes	Yes	Yes
Wasf1	5	Yes	Yes	Yes	Yes					Yes
Wdr7	5	Yes	Yes	Yes	Yes		Yes
Abat	4			Yes	Yes	Yes	Yes
Abcd3	4	Yes	Yes		Yes					Yes
Abi1	4	Yes	Yes	Yes						Yes
Abi2	4	Yes	Yes	Yes	Yes
Ablim1	4	Yes	Yes		Yes					Yes
Ablim2	4	Yes	Yes	Yes						Yes
Ablim3	4	Yes	Yes		Yes					Yes
Aco2	4			Yes	Yes	Yes	Yes
Acsbg1	4			Yes	Yes	Yes						Yes
Actr1b	4	Yes	Yes	Yes	Yes
Adam11	4	Yes	Yes		Yes						Yes
Add1	4	Yes	Yes	Yes	Yes
Add2	4	Yes	Yes	Yes	Yes
Add3	4	Yes	Yes		Yes							Yes
Afg3l2	4	Yes	Yes		Yes							Yes
Agk	4	Yes	Yes		Yes		Yes
Aifm1	4	Yes	Yes	Yes	Yes
Aifm3	4	Yes	Yes		Yes					Yes
Ajm1	4	Yes	Yes		Yes					Yes
Aldoc	4		Yes	Yes	Yes	Yes
Ampd2	4	Yes	Yes		Yes					Yes
Ank1	4	Yes	Yes	Yes	Yes
Ank3	4	Yes	Yes		Yes					Yes
Apoe	4	Yes	Yes	Yes	Yes
Arf3	4	Yes	Yes	Yes	Yes
Arf5	4	Yes	Yes		Yes				Yes
Arhgap21	4	Yes	Yes	Yes						Yes
Arhgap39	4	Yes	Yes	Yes						Yes
Armc10	4	Yes	Yes		Yes							Yes
Arvcf	4	Yes	Yes		Yes					Yes
Astn1	4	Yes	Yes		Yes						Yes
Atp1a4	4	Yes	Yes	Yes		Yes
Atp1b2	4		Yes	Yes	Yes	Yes
Atp4a	4	Yes	Yes	Yes						Yes
Atp5j	4				Yes	Yes	Yes		Yes
Atp5j2	4	Yes	Yes		Yes	Yes
Atp5me	4				Yes	Yes	Yes		Yes
Atp5mk	4		Yes	Yes		Yes	Yes
Atp6ap1	4		Yes		Yes	Yes	Yes
Atp8a1	4	Yes	Yes	Yes	Yes
Atpif1	4		Yes		Yes	Yes	Yes
Bcas1	4	Yes	Yes		Yes	Yes
Bcr	4	Yes	Yes		Yes					Yes
Brinp1	4	Yes	Yes		Yes						Yes
Brsk1	4	Yes	Yes		Yes					Yes
Brsk2	4		Yes	Yes	Yes					Yes
Ca2	4			Yes	Yes	Yes						Yes
Cacna1a	4	Yes	Yes		Yes					Yes
Cacna2d3	4	Yes	Yes		Yes						Yes
Cacnb4	4	Yes	Yes		Yes							Yes
Cadm4	4		Yes	Yes	Yes						Yes
Canx	4			Yes	Yes	Yes	Yes
Cap1	4		Yes	Yes	Yes	Yes
Ccdc177	4	Yes	Yes		Yes					Yes
Cct5	4	Yes	Yes	Yes	Yes
Cct6a	4	Yes	Yes	Yes	Yes
Cd47	4			Yes	Yes	Yes	Yes
Cdh11	4		Yes		Yes					Yes	Yes
Cdh2	4	Yes	Yes		Yes						Yes
Cdh6	4		Yes		Yes					Yes	Yes
Cdk16	4	Yes	Yes		Yes					Yes
Cep170	4	Yes	Yes	Yes	Yes
Chchd6	4	Yes	Yes		Yes							Yes
Ckap5	4	Yes	Yes	Yes						Yes
Clasp1	4	Yes	Yes	Yes						Yes
Clip1	4		Yes	Yes	Yes					Yes
Clip2	4	Yes	Yes		Yes					Yes
Clu	4	Yes	Yes		Yes							Yes
Coro1c	4	Yes	Yes	Yes	Yes
Cox6c	4	Yes	Yes		Yes	Yes
Cox7a2	4				Yes	Yes	Yes		Yes
Cplx1	4			Yes	Yes	Yes	Yes
Crtac1	4	Yes			Yes					Yes	Yes
Csnk1e	4	Yes	Yes	Yes						Yes
Csnk2a1	4	Yes	Yes		Yes			Yes
Ctbp1	4	Yes	Yes	Yes	Yes
Cttn	4		Yes	Yes	Yes					Yes
Cttnbp2	4	Yes	Yes		Yes					Yes
Cycs	4			Yes	Yes	Yes	Yes
Cyfip2	4	Yes	Yes	Yes	Yes
Cyld	4	Yes	Yes	Yes						Yes
Cyth2	4		Yes	Yes	Yes					Yes
Dab2ip	4	Yes	Yes	Yes						Yes
Dbn1	4	Yes	Yes	Yes	Yes
Dlst	4	Yes	Yes		Yes		Yes
Dmtn	4	Yes	Yes	Yes	Yes
Dnajb1	4	Yes	Yes	Yes						Yes
Dnajb6	4	Yes	Yes		Yes					Yes
Dnajc11	4	Yes	Yes		Yes		Yes
Dnajc6	4	Yes	Yes	Yes	Yes
Dock3	4	Yes	Yes		Yes					Yes
Dpysl3	4	Yes	Yes	Yes	Yes
Dtna	4		Yes	Yes	Yes								PMID: 9419360 PMID: 12138249 PMID: 18314094 PMID: 16540561 PMID: 9419360 PMID: 12138249 PMID: 18314094 PMID: 16540561
Dync1i2	4	Yes	Yes		Yes							Yes
Dync1li1	4	Yes	Yes	Yes	Yes
Dynll2	4		Yes	Yes		Yes			Yes
Eef1g	4	Yes	Yes	Yes	Yes
Eef2	4		Yes	Yes	Yes			Yes
Efhd2	4		Yes	Yes	Yes	Yes
Elmo2	4	Yes	Yes		Yes					Yes
Enah	4	Yes	Yes	Yes						Yes
Epb41l2	4	Yes	Yes	Yes	Yes
Epha4	4	Yes	Yes		Yes						Yes
Eps15l1	4	Yes	Yes	Yes	Yes
Exoc7	4	Yes	Yes		Yes							Yes
Ezr	4	Yes	Yes		Yes	Yes
Fam131b	4	Yes	Yes		Yes					Yes
Fam171a2	4	Yes	Yes		Yes						Yes
Farp1	4	Yes	Yes		Yes					Yes
Flot1	4	Yes	Yes		Yes		Yes
Flot2	4	Yes	Yes		Yes		Yes
Gabbr1	4	Yes	Yes		Yes						Yes
Gabra2	4	Yes		Yes							Yes	Yes
Gabrb1	4		Yes	Yes							Yes	Yes
Gdi1	4		Yes	Yes	Yes	Yes
Git1	4	Yes	Yes		Yes					Yes
Gls	4		Yes		Yes	Yes	Yes
Gna11	4	Yes	Yes		Yes	Yes
Gna13	4	Yes	Yes	Yes	Yes
Gnaz	4	Yes	Yes	Yes	Yes
Gng3	4	Yes	Yes		Yes				Yes
Got2	4			Yes	Yes	Yes	Yes
Gpi	4			Yes	Yes	Yes	Yes
Gprin3	4		Yes	Yes	Yes					Yes
Grm2	4	Yes	Yes		Yes						Yes
Grm3	4	Yes	Yes		Yes						Yes
Grm4	4		Yes		Yes					Yes	Yes
Grm7	4		Yes		Yes					Yes	Yes
Gsk3b	4		Yes	Yes	Yes					Yes
Hacd3	4		Yes	Yes	Yes		Yes
Hadhb	4	Yes	Yes	Yes	Yes
Hip1r	4	Yes	Yes		Yes					Yes
Homer2	4	Yes	Yes	Yes						Yes
Igsf21	4	Yes			Yes					Yes	Yes
Igsf8	4	Yes		Yes	Yes	Yes
Il1rapl1	4		Yes		Yes					Yes	Yes
Itpka	4	Yes	Yes	Yes	Yes
Itpr1	4		Yes		Yes		Yes			Yes
Jcad	4	Yes		Yes	Yes					Yes
Jph3	4	Yes	Yes	Yes						Yes
Kcnab2	4	Yes	Yes		Yes	Yes
Kcnj4	4		Yes	Yes	Yes					Yes
Kctd12	4	Yes	Yes		Yes							Yes
Kctd16	4	Yes	Yes		Yes					Yes
Kif3a	4		Yes	Yes						Yes		Yes
Kif5b	4	Yes	Yes	Yes	Yes
Kif5c	4	Yes	Yes	Yes	Yes
Kras	4	Yes	Yes	Yes	Yes
Lancl2	4		Yes	Yes	Yes				Yes
Lasp1	4	Yes	Yes	Yes	Yes
Ldha	4		Yes	Yes	Yes	Yes
Ldhb	4		Yes	Yes	Yes	Yes
Lin7a	4	Yes	Yes		Yes							Yes
Lingo1	4	Yes	Yes		Yes						Yes
Lmtk3	4	Yes	Yes		Yes					Yes
Lrrc4b	4			Yes	Yes						Yes		PMID: 19252495 PMID: 19285470 PMID: 20139422 PMID: 24298159
Lrrc8a	4	Yes	Yes		Yes						Yes
Lrrtm1	4		Yes	Yes						Yes	Yes
Macf1	4	Yes	Yes		Yes					Yes
Magi2	4		Yes		Yes					Yes			PMID: 22593065
Magi3	4		Yes	Yes	Yes							Yes
Mal2	4		Yes		Yes	Yes	Yes
Map4k4	4	Yes	Yes			Yes				Yes
Map6	4	Yes		Yes	Yes	Yes
Mapre3	4	Yes	Yes	Yes	Yes
Mark1	4	Yes	Yes	Yes						Yes
Mark3	4	Yes	Yes	Yes						Yes
Mast3	4	Yes	Yes		Yes					Yes
Mdh1	4		Yes	Yes	Yes	Yes
Mtch2	4	Yes			Yes	Yes	Yes
Mtco2	4			Yes	Yes	Yes	Yes
Myh14	4	Yes	Yes	Yes	Yes
Myl12b	4	Yes	Yes		Yes				Yes
Myo1b	4	Yes	Yes	Yes	Yes
Nav1	4	Yes	Yes	Yes	Yes
Ncam2	4	Yes	Yes	Yes	Yes
Nckipsd	4	Yes	Yes	Yes						Yes
Ndrg2	4		Yes	Yes	Yes	Yes
Ndufa13	4	Yes	Yes		Yes	Yes
Ndufa6	4		Yes		Yes	Yes	Yes
Ndufa8	4		Yes		Yes	Yes	Yes
Ndufb4	4	Yes	Yes		Yes	Yes
Ndufb9	4		Yes		Yes	Yes	Yes
Ndufs6	4	Yes	Yes		Yes	Yes
Ndufv2	4		Yes		Yes	Yes	Yes
Nebl	4	Yes	Yes		Yes					Yes
Necap1	4	Yes	Yes	Yes	Yes
Nefh	4	Yes	Yes	Yes						Yes
Negr1	4	Yes	Yes		Yes						Yes
Ngef	4	Yes	Yes		Yes							Yes
Nhsl2	4	Yes	Yes	Yes						Yes
Nipsnap2	4		Yes		Yes	Yes	Yes
Nomo1	4	Yes	Yes		Yes					Yes
Nrxn1	4	Yes	Yes		Yes						Yes
Nrxn3	4	Yes	Yes		Yes						Yes
Numb	4	Yes	Yes	Yes	Yes
Numbl	4	Yes	Yes	Yes	Yes
Oxct1	4			Yes	Yes	Yes	Yes
Pabpc1	4	Yes	Yes	Yes	Yes
Pak5	4	Yes	Yes							Yes		Yes
Pcbp2	4	Yes	Yes	Yes	Yes
Pde2a	4	Yes	Yes		Yes		Yes
Pgam5	4	Yes	Yes		Yes		Yes
Pgrmc1	4				Yes	Yes			Yes			Yes
Phactr1	4	Yes	Yes	Yes	Yes
Phgdh	4	Yes	Yes	Yes						Yes
Picalm	4	Yes	Yes	Yes	Yes
Pitpnm2	4	Yes	Yes		Yes					Yes
Plekha6	4	Yes	Yes		Yes					Yes
Ppp1ca	4	Yes	Yes	Yes	Yes
Ppp1cb	4	Yes	Yes	Yes	Yes
Ppp1cc	4	Yes	Yes	Yes	Yes
Prdx2	4	Yes	Yes	Yes	Yes
Prkaca	4		Yes	Yes	Yes		Yes
Prkar2a	4	Yes	Yes	Yes	Yes
Prkar2b	4	Yes	Yes	Yes	Yes
Prkca	4		Yes		Yes			Yes				Yes
Prrt1	4	Yes	Yes	Yes						Yes
Prrt2	4	Yes			Yes	Yes						Yes
Ptprd	4	Yes	Yes		Yes							Yes
Ptprf	4		Yes	Yes	Yes						Yes
Pura	4	Yes	Yes	Yes	Yes
Rab15	4	Yes	Yes	Yes	Yes
Rab2a	4			Yes	Yes	Yes	Yes
Rab7a	4		Yes	Yes	Yes	Yes
Rala	4	Yes	Yes		Yes		Yes
Rap1a	4	Yes	Yes	Yes		Yes
Rapgef4	4	Yes	Yes		Yes					Yes
Rasal1	4			Yes	Yes		Yes		Yes
Rhob	4	Yes	Yes	Yes	Yes
Rhog	4	Yes	Yes	Yes	Yes
Rhot1	4	Yes	Yes		Yes							Yes
Rims2	4	Yes	Yes		Yes					Yes
Rmdn3	4	Yes	Yes	Yes	Yes
Rpl12	4	Yes	Yes	Yes	Yes
Rpl7a	4	Yes	Yes	Yes	Yes
Rpn2	4	Yes	Yes		Yes							Yes
Rps3	4	Yes	Yes	Yes	Yes
Rps3a	4	Yes	Yes	Yes	Yes
Rps8	4	Yes	Yes	Yes	Yes
Rtn3	4		Yes	Yes	Yes	Yes
Scamp1	4				Yes	Yes	Yes						PMID: 11050114 PMID: 18171723
Scamp5	4			Yes	Yes	Yes	Yes
Sdha	4			Yes	Yes	Yes	Yes
Sdhb	4		Yes		Yes	Yes	Yes
Sema7a	4	Yes	Yes		Yes					Yes
Sfxn1	4		Yes	Yes	Yes		Yes
Sipa1l1	4	Yes	Yes		Yes					Yes
Sirt2	4		Yes	Yes	Yes	Yes
Slc25a13	4	Yes	Yes	Yes						Yes
Slc25a18	4	Yes	Yes	Yes	Yes
Slc27a4	4	Yes	Yes		Yes		Yes
Slc32a1	4			Yes	Yes	Yes	Yes
Slc4a10	4		Yes		Yes	Yes						Yes
Slc4a4	4	Yes	Yes		Yes	Yes
Slitrk5	4			Yes	Yes					Yes	Yes
Sod2	4			Yes	Yes	Yes	Yes
Soga3	4	Yes		Yes	Yes					Yes
Sorbs1	4	Yes	Yes	Yes						Yes
Specc1	4	Yes	Yes		Yes					Yes
Stoml2	4	Yes	Yes		Yes		Yes
Stx16	4	Yes	Yes		Yes								PMID: 17852734
Stx6	4	Yes	Yes		Yes				Yes
Stxbp5	4	Yes	Yes		Yes				Yes
Tagln3	4	Yes	Yes	Yes	Yes
Tbc1d24	4	Yes	Yes	Yes						Yes
Tcp1	4	Yes	Yes	Yes	Yes
Thsd7a	4		Yes		Yes					Yes	Yes
Tjp2	4	Yes	Yes		Yes					Yes
Tkt	4		Yes	Yes	Yes	Yes
Tmem121b	4	Yes	Yes		Yes					Yes
Tmem132b	4	Yes	Yes								Yes	Yes
Tmod2	4	Yes	Yes	Yes	Yes
Tmx2	4		Yes		Yes	Yes	Yes
Tnr	4	Yes	Yes	Yes	Yes
Tpi1	4		Yes	Yes	Yes	Yes
Tpm3	4	Yes	Yes	Yes	Yes
Trappc3	4	Yes	Yes				Yes			Yes
Trim3	4	Yes	Yes	Yes	Yes
Trio	4	Yes	Yes		Yes					Yes
Uba1	4	Yes	Yes	Yes	Yes
Ube2v2	4	Yes	Yes	Yes	Yes
Usp9x	4		Yes		Yes					Yes		Yes
Vamp1	4		Yes			Yes	Yes		Yes
Vapa	4	Yes	Yes	Yes	Yes
Vapb	4	Yes	Yes	Yes	Yes
Vim	4	Yes	Yes	Yes						Yes
Vps13a	4		Yes		Yes		Yes			Yes
Vps35	4		Yes		Yes			Yes				Yes
Vps45	4	Yes	Yes		Yes		Yes
Wasf3	4	Yes	Yes						Yes	Yes
Emc2	3	Yes	Yes		Yes
Hba	3			Yes	Yes			Yes
Hbb-b1	3			Yes	Yes			Yes
Mtfr1l	3	Yes	Yes		Yes
Phf24	3	Yes		Yes	Yes
Rack1	3		Yes	Yes	Yes
Skp1	3		Yes		Yes	Yes
Tenm4	3		Yes		Yes						Yes
Abcd2	3	Yes	Yes							Yes
Abhd12	3		Yes		Yes		Yes
Acaca	3			Yes	Yes					Yes
Acap2	3		Yes		Yes					Yes
Acsl1	3	Yes	Yes		Yes
Acsl3	3	Yes	Yes									Yes
Actbl2	3			Yes					Yes	Yes
Actc1	3			Yes		Yes			Yes
Actn3	3	Yes	Yes	Yes
Actr1a	3	Yes	Yes		Yes
Actr3	3	Yes	Yes		Yes
Actr3b	3				Yes	Yes			Yes
Adcy5	3		Yes	Yes	Yes
Adgrl2	3		Yes							Yes	Yes
Ak1	3			Yes	Yes	Yes
Akap2	3	Yes	Yes							Yes
Akap5	3	Yes	Yes		Yes
Akap9	3		Yes	Yes						Yes
Alb	3			Yes	Yes	Yes
Aldh1l1	3			Yes	Yes	Yes
Aldh3a2	3		Yes		Yes					Yes
Aldh5a1	3			Yes	Yes	Yes
Anxa6	3			Yes	Yes	Yes
Ap3m2	3		Yes	Yes						Yes
Apc	3	Yes	Yes	Yes
Aqp4	3		Yes		Yes	Yes
Arfgap1	3			Yes	Yes		Yes
Arfgap3	3	Yes	Yes							Yes
Arhgap26	3	Yes	Yes							Yes
Arhgap33	3	Yes	Yes							Yes
Arhgap44	3	Yes		Yes						Yes
Arhgdia	3			Yes	Yes	Yes
Arhgef2	3	Yes	Yes		Yes
Armc6	3			Yes	Yes					Yes
Arpc1a	3		Yes	Yes	Yes
Arpc3	3	Yes	Yes		Yes
Arpc5l	3		Yes		Yes				Yes
Asap2	3			Yes		Yes				Yes
Asic1	3		Yes							Yes	Yes
Astn2	3		Yes		Yes						Yes
Atad1	3	Yes	Yes		Yes
Atat1	3	Yes	Yes		Yes
Atp2b1	3	Yes	Yes				Yes
Atp5l	3				Yes	Yes	Yes
Atrn	3			Yes	Yes						Yes
Bcan	3	Yes	Yes		Yes
Bcl2l13	3		Yes		Yes							Yes
Btbd11	3		Yes	Yes						Yes
C1qbp	3				Yes	Yes	Yes
C2cd2l	3	Yes	Yes		Yes
Cacna1b	3	Yes	Yes		Yes
Cadm1	3				Yes				Yes		Yes
Cadm2	3			Yes	Yes	Yes
Calcoco1	3	Yes	Yes							Yes
Camsap1	3		Yes		Yes					Yes
Camsap3	3	Yes			Yes					Yes
Cap2	3		Yes	Yes	Yes
Capn5	3	Yes	Yes		Yes
Cc2d1a	3		Yes	Yes	Yes
Ccp110	3			Yes		Yes				Yes
Cct2	3	Yes	Yes		Yes
Cct3	3	Yes	Yes		Yes
Cct4	3	Yes	Yes		Yes
Cct7	3	Yes	Yes		Yes
Cd200	3			Yes	Yes						Yes
Cdc42bpb	3	Yes	Yes		Yes
Cds2	3			Yes	Yes							Yes
Cep170b	3	Yes		Yes						Yes
Cep290	3			Yes			Yes			Yes
Cfl2	3		Yes	Yes	Yes
Chmp4b	3	Yes		Yes					Yes
Clip3	3	Yes	Yes		Yes
Clmn	3		Yes	Yes						Yes
Clstn1	3		Yes		Yes					Yes
Cntn2	3	Yes	Yes		Yes
Cntnap2	3	Yes	Yes		Yes
Coro1a	3		Yes	Yes	Yes
Coro1b	3	Yes	Yes	Yes
Cplx2	3			Yes	Yes	Yes
Csnk1a1	3		Yes	Yes						Yes
Csnk2b	3		Yes		Yes				Yes
Cspg5	3		Yes		Yes						Yes
Cyb5a	3			Yes	Yes				Yes
Cyrib	3			Yes	Yes							Yes
Cyth1	3	Yes	Yes							Yes
Cyth3	3	Yes	Yes							Yes
Daam1	3	Yes	Yes		Yes
Dact3	3	Yes	Yes							Yes
Dbnl	3		Yes	Yes	Yes
Dclk2	3	Yes	Yes							Yes
Dctn4	3		Yes	Yes	Yes
Ddb1	3			Yes	Yes							Yes
Ddn	3	Yes	Yes							Yes
Ddx1	3	Yes	Yes		Yes
Ddx3x	3	Yes	Yes		Yes
Ddx5	3	Yes	Yes	Yes
Dgkb	3	Yes	Yes		Yes
Dgkz	3		Yes		Yes					Yes
Diras2	3	Yes	Yes		Yes
Dmd	3		Yes	Yes	Yes
Dmwd	3	Yes	Yes							Yes
Dnaja3	3		Yes		Yes		Yes
Dnajc5	3				Yes	Yes	Yes
Dock1	3	Yes	Yes							Yes
Dpp10	3		Yes		Yes	Yes
Dpysl4	3		Yes	Yes	Yes
Dpysl5	3		Yes	Yes	Yes
Dst	3	Yes	Yes		Yes
Dstn	3		Yes	Yes	Yes
Dync1i1	3	Yes	Yes		Yes
Dync1li2	3	Yes	Yes	Yes
Echs1	3				Yes		Yes					Yes
Eef1d	3	Yes	Yes	Yes
Ehd3	3		Yes		Yes				Yes
Eif4g1	3		Yes	Yes	Yes
Eif4g3	3	Yes	Yes	Yes
Eif4h	3			Yes	Yes	Yes
Elmo1	3	Yes	Yes									Yes
Epha7	3				Yes					Yes	Yes
Epn2	3		Yes	Yes	Yes
Erc1	3	Yes	Yes							Yes
Etfa	3			Yes	Yes		Yes
Evl	3		Yes	Yes	Yes
Exoc2	3	Yes	Yes							Yes
Exoc4	3	Yes	Yes		Yes
Exoc8	3	Yes	Yes									Yes
Fam171b	3		Yes		Yes						Yes
Farsb	3	Yes	Yes	Yes
Fh	3				Yes	Yes	Yes
Fkbp1a	3			Yes	Yes	Yes
Fmn2	3	Yes	Yes							Yes
Fmnl2	3	Yes	Yes		Yes
Fnbp1l	3	Yes	Yes	Yes
Fry	3	Yes	Yes							Yes
Fscn1	3		Yes	Yes	Yes
Fyn	3	Yes	Yes		Yes
Gabrg2	3			Yes							Yes	Yes
Gad1	3		Yes		Yes					Yes
Gatd3	3			Yes	Yes	Yes
Gda	3		Yes	Yes	Yes
Gdi2	3			Yes	Yes	Yes
Gfra2	3		Yes		Yes						Yes
Ggt7	3				Yes				Yes	Yes
Gipc1	3	Yes	Yes		Yes
Gk	3	Yes	Yes		Yes
Glg1	3	Yes	Yes		Yes
Gna14	3	Yes	Yes							Yes
Gnal	3	Yes	Yes		Yes
Gnb5	3	Yes	Yes		Yes
Gng7	3	Yes	Yes		Yes
GOLGA7B	3	Yes	Yes							Yes
Got1	3			Yes	Yes	Yes
Gpc1	3	Yes	Yes		Yes
Gpc4	3		Yes		Yes					Yes
Grik3	3		Yes		Yes						Yes
Grik5	3		Yes		Yes					Yes
Grm1	3		Yes		Yes						Yes
Hapln4	3	Yes	Yes		Yes
Hcn1	3		Yes		Yes		Yes
Hip1	3		Yes	Yes	Yes
Hnrnpa3	3		Yes	Yes	Yes
Hnrnph2	3		Yes	Yes	Yes
Hnrnpk	3		Yes	Yes	Yes
Hpcal4	3			Yes	Yes				Yes
Hras	3	Yes	Yes			Yes
Hsd17b4	3	Yes	Yes		Yes
Hsp90b1	3		Yes	Yes	Yes
Hspa1l	3	Yes	Yes	Yes
Hspa4	3		Yes	Yes	Yes
Hspa4l	3		Yes	Yes	Yes
Hspe1	3				Yes	Yes	Yes
Hsph1	3		Yes	Yes	Yes
Idh3b	3	Yes	Yes				Yes
Iglon5	3	Yes								Yes	Yes
Itsn2	3	Yes	Yes							Yes
Jph4	3	Yes	Yes							Yes
Kcnb1	3		Yes							Yes		Yes
Kcnma1	3		Yes		Yes		Yes
Kif1a	3		Yes		Yes				Yes
Kif2a	3	Yes	Yes		Yes
Klc1	3		Yes	Yes	Yes
Klc2	3	Yes	Yes		Yes
Ktn1	3	Yes	Yes	Yes
Lancl1	3		Yes	Yes	Yes
Lin7c	3	Yes	Yes		Yes
Lmtk2	3	Yes	Yes		Yes
Lnpk	3		Yes		Yes					Yes
Lrfn1	3		Yes		Yes					Yes
Lrfn2	3			Yes						Yes	Yes
Lrrc4c	3			Yes	Yes						Yes
Lrrc59	3	Yes	Yes		Yes
Lrrc73	3	Yes	Yes						Yes
Lrrtm3	3	Yes	Yes	Yes
Lzts1	3	Yes	Yes							Yes
Madd	3		Yes		Yes					Yes
Mag	3			Yes	Yes	Yes
Map1a	3	Yes		Yes	Yes
Map1b	3	Yes		Yes	Yes
Map1lc3a	3	Yes	Yes		Yes
Map2	3	Yes			Yes					Yes
Map2k1	3	Yes	Yes		Yes
Map4	3	Yes		Yes	Yes
Mccc1	3		Yes	Yes	Yes
Mcu	3		Yes		Yes		Yes
Mdga2	3		Yes		Yes						Yes
Mff	3	Yes	Yes		Yes
Mfn2	3		Yes		Yes							Yes
Mlf2	3	Yes	Yes							Yes
Mobp	3		Yes			Yes				Yes
Mpc1	3				Yes		Yes			Yes
Mpc2	3				Yes	Yes	Yes
Mpp3	3	Yes	Yes		Yes
Mpst	3				Yes		Yes					Yes
Mtarc2	3	Yes	Yes		Yes
Mtdh	3	Yes		Yes	Yes
Myl6	3	Yes	Yes		Yes
Myo6	3	Yes	Yes							Yes
Napg	3		Yes		Yes	Yes
Ncald	3		Yes		Yes	Yes
Ncan	3	Yes	Yes		Yes
Ndel1	3		Yes		Yes					Yes
Ndufa12	3				Yes	Yes	Yes
Ndufa7	3	Yes	Yes		Yes
Ndufb10	3		Yes		Yes	Yes
Ndufb11	3		Yes		Yes		Yes
Ndufb5	3				Yes	Yes	Yes
Ndufb7	3				Yes		Yes		Yes
Ndufc2	3				Yes	Yes	Yes
Ndufs4	3				Yes		Yes		Yes
Ndufs8	3				Yes	Yes	Yes
Ndufv3	3				Yes	Yes	Yes
Nedd4l	3		Yes		Yes							Yes
Neto2	3				Yes					Yes	Yes
Nme1	3	Yes	Yes		Yes
Nme2	3			Yes	Yes		Yes
Nos1	3	Yes	Yes	Yes
Npm1	3	Yes	Yes	Yes
Nptx1	3				Yes				Yes		Yes
Nptxr	3				Yes				Yes		Yes
Ntng2	3		Yes		Yes						Yes
Ntrk3	3			Yes	Yes						Yes
Nwd2	3	Yes			Yes					Yes
Ogt	3		Yes		Yes					Yes
Olfm2	3	Yes	Yes								Yes
Opcml	3	Yes	Yes								Yes
Oxr1	3			Yes	Yes				Yes
Pacs1	3	Yes	Yes		Yes
Pag1	3	Yes	Yes							Yes
Paics	3	Yes	Yes	Yes
Pak1	3		Yes	Yes	Yes
Pals2	3	Yes		Yes	Yes
Panx2	3	Yes	Yes							Yes
Pcbp1	3		Yes	Yes	Yes
Pcp4	3			Yes	Yes	Yes
Pde1b	3		Yes	Yes	Yes
Pdhx	3		Yes		Yes		Yes
Pdia3	3			Yes	Yes	Yes
Pdxk	3			Yes	Yes	Yes
Pea15	3			Yes	Yes	Yes
Pebp1	3			Yes	Yes	Yes
Pfn2	3			Yes	Yes	Yes
Pgk1	3			Yes	Yes	Yes
Phldb1	3	Yes	Yes							Yes
Pi4ka	3	Yes	Yes				Yes
Pip4k2a	3	Yes	Yes	Yes
Pip4k2b	3		Yes	Yes	Yes
Plekha7	3		Yes	Yes						Yes
Plxna2	3				Yes					Yes	Yes
Plxna4	3		Yes		Yes						Yes
Ppfia4	3	Yes	Yes				Yes
Ppfibp2	3		Yes	Yes			Yes
Ppm1e	3		Yes							Yes		Yes
Ppm1h	3		Yes		Yes				Yes
Ppp1r1b	3		Yes	Yes	Yes
Ppp1r21	3		Yes		Yes					Yes
Ppp2ca	3		Yes		Yes	Yes
Ppp2r2a	3			Yes	Yes				Yes
Ppp2r5e	3	Yes	Yes		Yes
Praf2	3		Yes	Yes	Yes
Prdx6	3			Yes	Yes	Yes
Prkar1a	3	Yes	Yes		Yes
Prkar1b	3	Yes	Yes		Yes
Prkcb	3		Yes	Yes	Yes
Prkce	3		Yes	Yes	Yes
Prnp	3				Yes	Yes					Yes
Prr7	3	Yes	Yes	Yes
Prrc2a	3	Yes	Yes							Yes
Psd	3	Yes	Yes							Yes
Psmd13	3			Yes	Yes				Yes
Ptk2b	3		Yes	Yes	Yes
Pygb	3			Yes	Yes	Yes
Rab11b	3	Yes	Yes		Yes
Rab11fip2	3	Yes	Yes		Yes
Rab11fip5	3	Yes	Yes	Yes
Rab5b	3			Yes	Yes							Yes
Rab5c	3		Yes		Yes	Yes
Rap1gds1	3	Yes	Yes						Yes
Rap2a	3		Yes	Yes		Yes
Rdh14	3	Yes	Yes		Yes
Rgs7	3	Yes	Yes		Yes
Rhot2	3		Yes		Yes		Yes
Rpl13	3	Yes	Yes		Yes
Rpl13a	3	Yes	Yes		Yes
Rpl17	3	Yes	Yes		Yes
Rpl24	3	Yes	Yes		Yes
Rpl26	3	Yes	Yes		Yes
Rpl29	3	Yes	Yes		Yes
Rpl30	3		Yes	Yes						Yes
Rpl31	3	Yes	Yes		Yes
Rpl34	3	Yes	Yes		Yes
Rpl4	3	Yes	Yes		Yes
Rpl5	3	Yes	Yes		Yes
Rpl6	3	Yes	Yes		Yes
Rpl7	3	Yes	Yes		Yes
Rpl8	3	Yes	Yes		Yes
Rplp0	3	Yes	Yes		Yes
Rps11	3	Yes	Yes	Yes
Rps13	3	Yes	Yes		Yes
Rps14	3	Yes	Yes		Yes
Rps15a	3	Yes	Yes		Yes
Rps18	3	Yes	Yes		Yes
Rps19	3	Yes	Yes		Yes
Rps2	3	Yes	Yes		Yes
Rps25	3	Yes	Yes		Yes
Rps27a	3				Yes	Yes	Yes
Rps28	3	Yes	Yes	Yes
Rps6	3	Yes	Yes		Yes
Rras2	3	Yes	Yes		Yes
Sacm1l	3	Yes	Yes		Yes
Sarm1	3		Yes	Yes	Yes
Sbf1	3	Yes	Yes		Yes
Sec22b	3	Yes	Yes		Yes
Sh3gl1	3		Yes	Yes					Yes
Sh3kbp1	3	Yes	Yes	Yes
Shisa9	3			Yes	Yes					Yes
Sipa1l2	3	Yes	Yes							Yes
Slc12a2	3	Yes	Yes		Yes
Slc17a6	3		Yes		Yes		Yes
Slc25a46	3		Yes		Yes		Yes
Slc27a1	3	Yes	Yes									Yes
Slc2a1	3	Yes	Yes		Yes
Slc6a11	3			Yes	Yes	Yes
Slc6a17	3				Yes		Yes						PMID: 18768736 PMID: 19147495
Smap1	3			Yes	Yes				Yes
Snca	3			Yes	Yes	Yes
Sncb	3			Yes	Yes	Yes
Snd1	3	Yes	Yes		Yes
Snph	3	Yes	Yes		Yes
Sod1	3			Yes	Yes	Yes
Sorcs2	3	Yes	Yes		Yes
Sphkap	3		Yes	Yes			Yes
Spta1	3			Yes	Yes					Yes
Sptbn2	3	Yes	Yes					Yes
Src	3	Yes	Yes		Yes
Srgap3	3		Yes		Yes					Yes
Srr	3		Yes		Yes							Yes
St13	3				Yes	Yes			Yes
Stip1	3			Yes	Yes	Yes
Stmn1	3			Yes	Yes	Yes
Stub1	3	Yes	Yes		Yes
Stx12	3	Yes	Yes		Yes
Stx7	3	Yes	Yes		Yes
Syncrip	3	Yes	Yes	Yes
Synj2bp	3				Yes		Yes		Yes
Syt7	3	Yes	Yes		Yes
Taok1	3	Yes	Yes		Yes
Taok2	3	Yes	Yes							Yes
Tenm2	3				Yes					Yes	Yes
Tenm3	3				Yes					Yes	Yes
Timm10	3				Yes	Yes	Yes
Timm44	3		Yes		Yes		Yes
Tmem30a	3		Yes		Yes		Yes
Tmod1	3	Yes	Yes							Yes
Tmsb4x	3			Yes	Yes	Yes
Tnik	3		Yes		Yes					Yes
Tomm70a	3	Yes	Yes		Yes
Traf3	3	Yes	Yes							Yes
Trim9	3			Yes	Yes					Yes
Tubb2b	3	Yes	Yes	Yes
Tubb6	3			Yes		Yes				Yes
Twf2	3			Yes	Yes				Yes
Ubc	3	Yes			Yes					Yes
Ube2n	3	Yes	Yes		Yes
Unc13b	3	Yes	Yes							Yes
Uqcr10	3				Yes	Yes			Yes
Uqcrq	3				Yes	Yes	Yes
Usp5	3		Yes	Yes	Yes
Vamp3	3	Yes	Yes	Yes
Vangl2	3		Yes	Yes						Yes
Vps11	3	Yes	Yes		Yes
Vps29	3		Yes	Yes	Yes
Vps52	3		Yes		Yes							Yes
Vti1b	3	Yes	Yes		Yes
Wdr37	3	Yes	Yes		Yes
Wdr47	3	Yes	Yes							Yes
Ykt6	3		Yes	Yes	Yes
Zc2hc1a	3	Yes	Yes	Yes
Znf365	3	Yes	Yes							Yes
Abhd16a	2		Yes		Yes
Ago2	2		Yes		Yes
Bag6	2		Yes		Yes
Emc4	2	Yes	Yes
Emc8	2	Yes	Yes
Nsmf	2		Yes							Yes
Tvp23a	2	Yes	Yes
Abcb7	2				Yes		Yes
Abcb8	2	Yes	Yes
Abr	2		Yes		Yes
Acaa2	2			Yes	Yes
Acad9	2				Yes		Yes
Acadvl	2		Yes				Yes
Acbd5	2		Yes							Yes
Acly	2		Yes		Yes
Aco1	2				Yes					Yes
Acot7	2			Yes	Yes
Acot9	2				Yes		Yes
Acta2	2					Yes				Yes
Adgra1	2	Yes	Yes
Adgrv1	2		Yes							Yes
Agap1	2		Yes							Yes
Agpat5	2		Yes				Yes
Ahcyl2	2			Yes	Yes
Ahsa1	2			Yes	Yes
Akr1a1	2			Yes	Yes
Alcam	2			Yes	Yes
Aldh18a1	2						Yes					Yes
Aldh1b1	2				Yes		Yes
Aldh6a1	2			Yes	Yes
Aldh7a1	2				Yes		Yes
Alg2	2		Yes		Yes
Alpl	2	Yes	Yes
Ankrd34b	2		Yes	Yes
Ankrd63	2	Yes	Yes
Ano8	2				Yes					Yes
Anxa5	2				Yes	Yes
Ap1g1	2				Yes					Yes
Ap1s1	2	Yes	Yes
Ap3s1	2		Yes		Yes
Apoo	2				Yes		Yes
Arfgap2	2		Yes							Yes
Arfgef1	2				Yes					Yes
Arfgef3	2									Yes		Yes
Arhgap1	2			Yes	Yes
Arhgap23	2		Yes							Yes
Arhgef12	2		Yes							Yes
Arhgef7	2				Yes					Yes
Arl6ip5	2				Yes				Yes
Asrgl1	2			Yes	Yes
Atad3	2				Yes		Yes
Atad3a	2	Yes	Yes
Atl1	2				Yes							Yes
Atl2	2		Yes		Yes
Atp1b3	2			Yes		Yes
Atp2a1	2		Yes	Yes
Atp2b3	2	Yes	Yes
Atp2b4	2	Yes	Yes
Atp5e	2				Yes		Yes
Atp5k	2	Yes	Yes
Atp6ap2	2		Yes		Yes
Atp6v0c	2						Yes		Yes
Atp6v1e2	2	Yes	Yes
Atp6v1g1	2	Yes	Yes
Atp9a	2		Yes		Yes
Atxn2	2		Yes							Yes
Atxn2l	2		Yes	Yes
Bcas3	2		Yes							Yes
Brinp2	2									Yes	Yes
Brk1	2	Yes			Yes
Btbd17	2	Yes	Yes
C1qtnf4	2	Yes	Yes
Ca4	2				Yes					Yes
Cab39	2				Yes				Yes
Cacna1c	2		Yes		Yes
Cadps2	2									Yes			PMID: 17344385 PMID: 18022372 PMID: 19238500 PMID: 17344385 PMID: 18022372 PMID: 19238500
Calb1	2				Yes	Yes
Calb2	2			Yes		Yes
Calr	2			Yes	Yes
Camk1d	2			Yes					Yes
Capza1	2	Yes	Yes
Car4	2	Yes	Yes
Caskin2	2		Yes										PMID: 12040031 PMID: 12040031
Cbarp	2				Yes					Yes
Cbr1	2	Yes			Yes
Ccdc127	2	Yes	Yes
Ccdc47	2	Yes	Yes
Ccdc88a	2		Yes							Yes
Ccdc92	2		Yes	Yes
Ccny	2	Yes			Yes
Ccsap	2	Yes								Yes
Cct6b	2		Yes							Yes
Cdc42bpa	2		Yes							Yes
Cdh20	2		Yes								Yes
Cdh7	2			Yes							Yes
Cdh9	2									Yes	Yes
Cdk5	2	Yes	Yes
Cdk5rap2	2						Yes			Yes
Celf2	2		Yes	Yes
Celsr3	2									Yes	Yes
Cep162	2			Yes						Yes
Cep295	2			Yes						Yes
Chl1	2				Yes						Yes
Chrm3	2									Yes	Yes
Cisd3	2		Yes		Yes
Ckap4	2	Yes	Yes
Clcn6	2				Yes		Yes
Cmpk1	2			Yes	Yes
Cmtm4	2		Yes		Yes
Cndp2	2			Yes	Yes
Cnrip1	2			Yes	Yes
Cntn3	2		Yes								Yes
Cntn4	2		Yes								Yes
Cntn6	2		Yes								Yes
Cntnap4	2									Yes	Yes
Coro2a	2	Yes	Yes
Coro2b	2	Yes	Yes
Cotl1	2			Yes	Yes
Cox6a1	2					Yes	Yes
Cox7a2l	2		Yes				Yes
Cox7b	2					Yes	Yes
Cox7c	2				Yes		Yes
Cp	2			Yes							Yes
Cpe	2				Yes				Yes
Cpne2	2				Yes	Yes
Cpne5	2			Yes	Yes
Cpne6	2			Yes	Yes
Cpne7	2		Yes		Yes
Cpne8	2				Yes					Yes
Cpt1a	2				Yes							Yes
Crip2	2		Yes		Yes
Crym	2			Yes	Yes
Csde1	2		Yes	Yes
Csnk2a2	2	Yes	Yes
Csrp1	2				Yes	Yes
Ctnna1	2	Yes	Yes
Cul1	2		Yes									Yes
Cul2	2		Yes									Yes
Cux1	2			Yes						Yes
Cxadr	2				Yes						Yes
Cyb5b	2				Yes	Yes
Cyb5r1	2				Yes		Yes
Cyb5r3	2				Yes		Yes
Cyp46a1	2	Yes			Yes
Dagla	2		Yes		Yes
Dapk3	2		Yes							Yes
Dbi	2				Yes	Yes
Dcakd	2				Yes					Yes
Dctn3	2		Yes		Yes
Dcx	2			Yes	Yes
Ddah1	2			Yes	Yes
Ddost	2	Yes	Yes
Ddx17	2		Yes	Yes
Decr1	2	Yes	Yes
Des	2	Yes	Yes
Dgke	2	Yes	Yes
Dhrs7b	2	Yes	Yes
Dhx30	2	Yes	Yes
Dhx9	2		Yes							Yes
Dip2b	2		Yes							Yes
Dnah5	2			Yes						Yes
Dnajb4	2		Yes							Yes
Dnajb5	2		Yes							Yes
Dnajc13	2	Yes	Yes
Dnajc19	2		Yes		Yes
Dnm2	2	Yes	Yes
Dock4	2	Yes	Yes
Dusp3	2		Yes		Yes
Dzank1	2	Yes								Yes
Eea1	2				Yes					Yes
Efr3a	2	Yes	Yes
Eif2a	2	Yes	Yes
Eif3a	2			Yes						Yes
Eif4a2	2			Yes	Yes
Eif4g2	2		Yes							Yes
Eif5a	2							Yes	Yes
Elavl4	2		Yes	Yes
Emc3	2	Yes	Yes
Emd	2		Yes		Yes
Endod1	2				Yes					Yes
Eno3	2		Yes	Yes
Enpp6	2	Yes	Yes
Epb41l4b	2		Yes							Yes
Epha2	2									Yes	Yes
Epha6	2									Yes	Yes
Ephb2	2				Yes						Yes
Ephb3	2				Yes						Yes
Ephb6	2									Yes	Yes
Epn1	2			Yes								Yes
Eps8	2	Yes	Yes
Erbb4	2			Yes							Yes
Erbin	2	Yes	Yes
Erlin1	2		Yes									Yes
Erlin2	2		Yes		Yes
Etfdh	2				Yes		Yes
Exoc5	2	Yes	Yes
Exoc6b	2	Yes	Yes
Exog	2				Yes		Yes
Faah	2	Yes	Yes
Fabp5	2			Yes	Yes
Fahd2	2				Yes		Yes
FAM120A	2	Yes	Yes
Fam162a	2		Yes				Yes
Fam163b	2		Yes							Yes
Fam171a1	2		Yes								Yes
Farsa	2	Yes	Yes
Fasn	2		Yes		Yes
Fbxl16	2			Yes						Yes
Fech	2		Yes		Yes
Filip1	2			Yes						Yes
Fis1	2				Yes		Yes
Fkbp8	2		Yes		Yes
Fmnl3	2	Yes	Yes
Fmr1	2	Yes	Yes
Frmpd3	2	Yes	Yes
Fxyd6	2					Yes			Yes
G3bp2	2	Yes	Yes
Gabarapl2	2		Yes		Yes
Gabra4	2	Yes										Yes
Gabra5	2			Yes								Yes
Galnt17	2	Yes	Yes
Gapdhs	2		Yes	Yes
Gas7	2		Yes		Yes
Gcc2	2			Yes						Yes
Gigyf1	2		Yes							Yes
Glipr2	2	Yes	Yes
Gmfb	2			Yes	Yes
Gna12	2			Yes		Yes
Gnb4	2	Yes			Yes
Gng4	2				Yes	Yes
Gnl1	2				Yes							Yes
Golga3	2		Yes	Yes
Golga4	2			Yes						Yes
Golgb1	2	Yes	Yes
Gpd1	2			Yes	Yes
Gpi1	2	Yes	Yes
Gpr37l1	2				Yes					Yes
Gprasp1	2		Yes							Yes
Gprc5b	2	Yes	Yes
Gpsm1	2				Yes							Yes
Gpx4	2		Yes		Yes
Grcc10	2					Yes				Yes
Grid1	2			Yes							Yes
Grin2c	2		Yes							Yes
Grin2d	2	Yes	Yes
Grip1	2		Yes							Yes
Grip2	2	Yes	Yes
Gripap1	2		Yes							Yes
Gsk3a	2		Yes	Yes
Gsn	2		Yes			Yes
Gstm1	2				Yes	Yes
Gstm5	2			Yes	Yes
Gstp1	2				Yes	Yes
Gucy1a2	2		Yes									Yes
Gucy1b1	2		Yes		Yes
H4c1	2			Yes	Yes
Habp4	2		Yes	Yes
Hbs1l	2									Yes		Yes
Hcn2	2		Yes		Yes
Hint1	2			Yes		Yes
Hnrnpa1	2		Yes	Yes
Hnrnpa2b1	2		Yes	Yes
Hnrnpd	2		Yes	Yes
Hnrnph1	2		Yes	Yes
Hnrnpl	2		Yes	Yes
Hnrnpm	2	Yes	Yes
Hnrnpr	2		Yes				Yes
Hnrnpu	2		Yes	Yes
Hnrnpul1	2		Yes	Yes
Homer3	2		Yes							Yes
Hook1	2			Yes						Yes
Hook3	2		Yes									Yes
Hp1bp3	2		Yes	Yes
Hpcal1	2				Yes		Yes
Hsd17b12	2		Yes		Yes
Hsdl1	2				Yes		Yes
Hspa1b	2	Yes							Yes
Htt	2				Yes					Yes
Idh1	2			Yes	Yes
Idh2	2				Yes		Yes
Igsf9b	2	Yes									Yes
Ildr2	2	Yes			Yes
Impa1	2			Yes	Yes
Inpp4a	2		Yes							Yes
Ipo4	2		Yes							Yes
Ipo5	2		Yes		Yes
Iqgap2	2		Yes							Yes
Itga6	2				Yes						Yes
Itgav	2			Yes	Yes
Itgb1	2				Yes						Yes
Itm2b	2		Yes		Yes
Itm2c	2		Yes		Yes
Itpr2	2		Yes							Yes
Katnal2	2			Yes						Yes
Kcna3	2		Yes									Yes
Kcna4	2		Yes	Yes
Kcnc3	2		Yes		Yes
Kcnd2	2		Yes		Yes
Kcnq2	2	Yes	Yes
Kctd8	2	Yes	Yes
Kiaa1107	2			Yes	Yes
Kiaa1109	2				Yes					Yes
Kiaa1549	2				Yes					Yes
Kif1b	2		Yes				Yes
Kif5a	2	Yes	Yes
Kpnb1	2	Yes	Yes
Krt1	2					Yes				Yes
Krt2	2					Yes				Yes
Krt42	2					Yes				Yes
Krt5	2					Yes				Yes
Krt73	2					Yes				Yes
Krt76	2					Yes				Yes
Krt8	2					Yes				Yes
Larp1	2		Yes	Yes
Lgi2	2		Yes		Yes
Lgi3	2	Yes	Yes
Limch1	2		Yes	Yes
Lin7b	2	Yes	Yes
Lingo2	2				Yes						Yes
Llgl1	2		Yes		Yes
Lmna	2		Yes		Yes
Lmnb1	2		Yes		Yes
Lmo7	2	Yes	Yes
Lonp1	2				Yes		Yes
Lpcat4	2	Yes	Yes
Lrfn4	2				Yes						Yes
Lrp1	2		Yes		Yes
Lrpprc	2				Yes		Yes
Lrrc4	2			Yes							Yes
Lrrc47	2			Yes	Yes
Lrrc57	2		Yes		Yes
Lrrc8c	2		Yes		Yes
Lsm11	2		Yes							Yes
Luzp1	2		Yes							Yes
Lypla2	2			Yes					Yes
Lyz1	2								Yes	Yes
Maip1	2				Yes					Yes
Map1s	2	Yes			Yes
Map2k4	2		Yes	Yes
Map3k10	2		Yes							Yes
Map3k5	2		Yes							Yes
Map4k3	2		Yes							Yes
Map6d1	2	Yes	Yes
Mapk10	2		Yes		Yes
Mapk3	2		Yes		Yes
Mapk8	2		Yes		Yes
Mapk9	2		Yes							Yes
Mapre1	2		Yes		Yes
Marcks	2				Yes	Yes
Mark4	2	Yes	Yes
Mast1	2		Yes							Yes
Matr3	2		Yes	Yes
Mdga1	2									Yes	Yes
Mecp2	2		Yes	Yes
Mical3	2		Yes		Yes
Micu3	2		Yes		Yes
Mif	2			Yes		Yes
Miga2	2		Yes									Yes
Mlc1	2		Yes		Yes
Mogs	2	Yes	Yes
Msn	2	Yes	Yes
Mtch1	2				Yes		Yes
Mtfp1	2				Yes		Yes
Mtmr1	2	Yes		Yes
Mtnd4	2						Yes		Yes
Mtnd5	2					Yes	Yes
Mtpn	2			Yes	Yes
Mtx1	2	Yes			Yes
Mtx2	2				Yes		Yes
Myh11	2	Yes	Yes
Myl6b	2	Yes	Yes
Myo1c	2	Yes	Yes
Myo1d	2	Yes	Yes
Ncl	2		Yes	Yes
Ncln	2	Yes	Yes
Ncs1	2				Yes				Yes
Ncstn	2		Yes	Yes
Ndrg4	2				Yes				Yes
Ndufa5	2				Yes		Yes
Ndufab1	2				Yes		Yes
Ndufb3	2		Yes		Yes
Necab2	2		Yes	Yes
Nectin1	2				Yes						Yes
Nedd4	2		Yes		Yes
Neo1	2		Yes		Yes
Neto1	2			Yes						Yes
Nf1	2		Yes		Yes
Nfu1	2				Yes					Yes
Nlgn4l	2				Yes							Yes
Nln	2				Yes					Yes
Nono	2		Yes	Yes
Notch2	2									Yes	Yes
Npepps	2			Yes	Yes
Nrgn	2		Yes			Yes
Nrn1	2		Yes		Yes
Nrxn2	2		Yes								Yes
Nsfl1c	2			Yes	Yes
Nt5e	2	Yes								Yes
Ntrk2	2				Yes						Yes
Nudc	2			Yes					Yes
Oat	2				Yes		Yes
Ociad1	2				Yes		Yes
Ociad2	2		Yes		Yes
Ogdhl	2	Yes	Yes
Olfm3	2		Yes							Yes
Omg	2	Yes			Yes
Opa3	2		Yes		Yes
Otub1	2			Yes	Yes
P4hb	2				Yes		Yes
Pa2g4	2		Yes		Yes
Pacsin3	2	Yes	Yes
Pafah1b1	2			Yes	Yes
Pak6	2		Yes							Yes
Park7	2		Yes		Yes
Pc	2				Yes		Yes
Pcdh10	2	Yes	Yes
Pcdh19	2									Yes	Yes
Pcdh7	2		Yes								Yes
Pcnt	2			Yes						Yes
Pcsk1n	2				Yes		Yes
Pdap1	2			Yes	Yes
Pde10a	2				Yes					Yes
Pdia4	2			Yes	Yes
Pdxp	2			Yes	Yes
Pex5	2		Yes							Yes
Pex5l	2			Yes	Yes
Pfn1	2			Yes	Yes
Pgm2l1	2				Yes					Yes
Phyhipl	2			Yes	Yes
Pip5k1c	2			Yes	Yes
Pitpnm1	2	Yes	Yes
Pja1	2		Yes							Yes
Pkp1	2			Yes						Yes
Plcb4	2	Yes	Yes
Plcl2	2		Yes		Yes
Pld2	2		Yes							Yes
Pld3	2			Yes	Yes
Plekha5	2	Yes	Yes
Plekhm1	2		Yes							Yes
Plxna1	2		Yes		Yes
Plxnb2	2				Yes						Yes
Pnpla6	2		Yes			Yes
Pole	2					Yes				Yes
Ppfia1	2	Yes	Yes
Ppib	2		Yes		Yes
Ppp1r12a	2	Yes	Yes
Ppp1r16b	2			Yes						Yes
Ppp1r9a	2	Yes	Yes
Ppp3r1	2				Yes	Yes
Prdx3	2			Yes	Yes
Preb	2	Yes	Yes
Prickle1	2		Yes							Yes
Prkcz	2		Yes							Yes
Prkg2	2	Yes	Yes
Prmt1	2			Yes	Yes
Prmt8	2		Yes		Yes
Prph	2		Yes							Yes
Prps1	2		Yes		Yes
Prxl2a	2				Yes		Yes
Psat1	2			Yes	Yes
Psma6	2			Yes	Yes
Psmb6	2		Yes	Yes
Psmd11	2				Yes					Yes
Psmd14	2		Yes						Yes
Psmd2	2		Yes		Yes
Psmd5	2				Yes					Yes
Ptpn11	2		Yes	Yes
Ptprn2	2				Yes		Yes
Ptprt	2		Yes		Yes
Ptprz1	2	Yes	Yes
Purb	2	Yes	Yes
Purg	2	Yes	Yes
Pycr2	2	Yes	Yes
Pycr3	2	Yes	Yes
Pygm	2				Yes	Yes
Q8C3W1	2	Yes			Yes
Rab18	2			Yes	Yes
Rab33b	2									Yes		Yes
Rab3gap2	2		Yes		Yes
Rab43	2			Yes						Yes
Rab4b	2			Yes	Yes
Rab6a	2		Yes		Yes
Rab6b	2		Yes		Yes
Rac2	2			Yes						Yes
Rac3	2			Yes	Yes
Ralgapb	2	Yes	Yes
Rap1b	2			Yes	Yes
Rapgef2	2	Yes	Yes
Raph1	2	Yes	Yes
Rars	2		Yes	Yes
Rasa3	2	Yes	Yes
Rasa4	2		Yes			Yes
Rasal2	2	Yes	Yes
Rasgrf2	2	Yes	Yes
Rb1cc1	2			Yes						Yes
Rdx	2		Yes		Yes
Reln	2									Yes	Yes
Rgs19	2		Yes							Yes
Rgs20	2	Yes	Yes
Rgs9	2	Yes	Yes
Rida	2				Yes	Yes
Rims4	2		Yes							Yes
Robo1	2				Yes						Yes
Robo2	2				Yes						Yes
Rock2	2		Yes		Yes
Rp2	2		Yes		Yes
Rpl10a	2		Yes		Yes
Rpl11	2	Yes	Yes
Rpl14	2	Yes	Yes
Rpl19	2	Yes	Yes
Rpl21	2	Yes	Yes
Rpl23	2		Yes		Yes
Rpl23a	2	Yes	Yes
Rpl27	2	Yes	Yes
Rpl27a	2	Yes	Yes
Rpl28	2	Yes	Yes
Rpl3	2		Yes		Yes
Rpl32	2	Yes	Yes
Rpl35	2	Yes	Yes
Rpl36	2	Yes	Yes
Rpl38	2	Yes	Yes
Rpl9	2		Yes	Yes
Rplp2	2		Yes		Yes
Rps10	2		Yes		Yes
Rps16	2		Yes		Yes
Rps17	2	Yes	Yes
Rps20	2		Yes		Yes
Rps4x	2		Yes		Yes
Rps5	2	Yes	Yes
Rps9	2		Yes		Yes
Rtcb	2	Yes			Yes
Rtn4r	2		Yes								Yes
Rtn4rl2	2				Yes						Yes
Ryr2	2	Yes			Yes
S1pr1	2		Yes		Yes
Sars	2			Yes	Yes
Sccpdh	2		Yes		Yes
Scn2b	2		Yes		Yes
Sdk2	2				Yes						Yes
Sec61b	2	Yes	Yes
Sema4a	2				Yes						Yes
Septin10	2	Yes	Yes
Septin2	2	Yes	Yes
Serbp1	2		Yes	Yes
Sez6l2	2				Yes						Yes
Sfn	2	Yes	Yes
Sfpq	2		Yes	Yes
Sh3glb2	2				Yes		Yes
Shroom4	2			Yes						Yes
Slc25a1	2		Yes				Yes
Slc25a10	2			Yes	Yes
Slc25a23	2				Yes							Yes
Slc30a3	2				Yes		Yes
Slc39a10	2				Yes						Yes
Slc7a5	2				Yes					Yes
Slc8a1	2				Yes				Yes
Slc8a2	2		Yes				Yes
Slc9a3r1	2				Yes	Yes
Slitrk3	2			Yes							Yes
Smap2	2			Yes	Yes
Smpd3	2		Yes		Yes
Snap23	2	Yes	Yes
Snap29	2			Yes	Yes
Snx27	2		Yes		Yes
Sorl1	2				Yes					Yes
Spata2l	2		Yes							Yes
Speg	2		Yes	Yes
Spire1	2	Yes	Yes
Sptbn4	2	Yes	Yes
Srgap2	2			Yes	Yes
Srpk2	2	Yes	Yes
Srprb	2	Yes	Yes
Ssr3	2	Yes	Yes
Stox2	2			Yes						Yes
Strn3	2		Yes	Yes
Sugt1	2			Yes					Yes
Synpr	2						Yes						PMID: 2206533 PMID: 12271488 PMID: 2206533 PMID: 12271488
Syt12	2				Yes				Yes
Syt3	2		Yes		Yes
Tamalin	2	Yes	Yes
Tamm41	2	Yes					Yes
Tanc2	2									Yes			PMID: 21068316 PMID: 21068316
Tbc1d10b	2	Yes	Yes
Tbk1	2		Yes							Yes
Tbkbp1	2		Yes							Yes
Tceal5	2			Yes	Yes
Tdrkh	2		Yes		Yes
Tenm1	2				Yes					Yes
Tfrc	2				Yes						Yes
Timm10b	2				Yes		Yes
Timm9	2				Yes	Yes
Tln2	2		Yes		Yes
Tmed10	2		Yes		Yes
Tmem126a	2				Yes				Yes
Tmem35a	2	Yes	Yes
Tmem65	2			Yes	Yes
Tmprss13	2			Yes			Yes
Tmx4	2				Yes		Yes
Tnks1bp1	2			Yes						Yes
Tomm20	2		Yes				Yes
Tomm22	2				Yes		Yes
Tomm70	2					Yes	Yes
Tpbg	2				Yes						Yes
Tpgs1	2		Yes							Yes
Tppp3	2			Yes	Yes
Traf3ip3	2			Yes			Yes
Trappc9	2	Yes	Yes
Trim32	2		Yes									Yes
Trim46	2	Yes	Yes
Tsg101	2		Yes		Yes
Ttc28	2					Yes				Yes
Ttc7b	2	Yes	Yes
Ttyh3	2				Yes							Yes
Tusc3	2	Yes	Yes
Twf1	2	Yes	Yes
Ubash3b	2		Yes							Yes
Ube2m	2			Yes	Yes
Ube2o	2				Yes					Yes
Ube3b	2		Yes							Yes
Unc13c	2		Yes										PMID: 22966208 PMID: 25355221
Unc5a	2			Yes						Yes
Uqcrb	2				Yes	Yes
Usp31	2	Yes	Yes
Vac14	2				Yes					Yes
Vat1l	2								Yes	Yes
Vcan	2	Yes	Yes
Vcpip1	2			Yes						Yes
Vps16	2	Yes	Yes
Vps26a	2				Yes				Yes
Vps33a	2	Yes	Yes
Vps33b	2			Yes						Yes
Vps4a	2			Yes	Yes
Vps9d1	2	Yes								Yes
Vti1a	2		Yes		Yes
Wasl	2	Yes	Yes
Wdr1	2			Yes	Yes
Wdr20	2	Yes	Yes
Wdr48	2	Yes	Yes
Wfs1	2		Yes		Yes
Wipf2	2	Yes	Yes
Wipf3	2		Yes	Yes
Wwc1	2			Yes						Yes
Wwc2	2			Yes						Yes
Xkr4	2				Yes					Yes
Yes1	2	Yes	Yes
Ythdc2	2		Yes							Yes
Zdhhc8	2		Yes							Yes
Zfpl1	2	Yes	Yes
Zfr	2			Yes						Yes
A2m	1			Yes
Aars	1				Yes
Abca2	1									Yes
Abcb11	1									Yes
Abcc8	1		Yes
Abcf1	1						Yes
Abcf2	1											Yes
Abcf3	1											Yes
Abhd6	1		Yes
Abl2	1		Yes
Acaa1a	1				Yes
Acad11	1									Yes
Acad8	1		Yes
Acadm	1				Yes
Ache	1					Yes
Acot10	1									Yes
Acot13	1				Yes
Acot8	1		Yes
Acox1	1			Yes
Acsl4	1											Yes
Acss2	1											Yes
Acta1	1						Yes
Actg2	1			Yes
Actl7a	1			Yes
Acy1	1			Yes
Acyp1	1								Yes
Acyp2	1				Yes
Adam10	1										Yes
Adamts16	1									Yes
Adar	1									Yes
Adck1	1				Yes
Adck5	1		Yes
Adcy1	1				Yes
Adcy2	1				Yes
Adcy3	1									Yes
Adcy6	1									Yes
Adcy9	1				Yes
Adh5	1			Yes
Adprh	1											Yes
Adss	1			Yes
Agfg1	1			Yes
Agfg2	1			Yes
Ago1	1		Yes
Agpat3	1				Yes
Agrn	1									Yes
Aimp1	1			Yes
Ak3	1				Yes
Ak4	1				Yes
Ak5	1				Yes
Akap1	1		Yes
Akap12	1				Yes
Akap7	1				Yes
Akna	1									Yes
Akr1b1	1				Yes
Akr1c6	1			Yes
Akt1	1		Yes
Aldh2	1				Yes
Aldh4a1	1				Yes
Alms1	1									Yes
Als2	1									Yes
Alyref	1		Yes
Alyref2	1									Yes
Amigo1	1				Yes
Amot	1		Yes
Ankmy2	1			Yes
Ankrd17	1			Yes
Ankrd42	1			Yes
Ankrd44	1									Yes
Ankrd52	1									Yes
Anks1	1			Yes
Anks1a	1			Yes
Anxa11	1				Yes
Anxa2	1				Yes
Anxa7	1				Yes
Ap1m1	1				Yes
Ap3d1	1				Yes
Ap3s2	1		Yes
Ap5z1	1			Yes
Apba1	1												PMID: 25378388 PMID: 24742670 PMID: 9395480 PMID: 9753324 PMID: 12547917 PMID: 25378388 PMID: 24742670 PMID: 9395480 PMID: 9753324 PMID: 12547917
Apba2	1												PMID: 9395480 PMID: 9395480
Apbb1	1												PMID: 12843239 PMID: 16330549 PMID: 17331204 PMID: 19713352 PMID: 24284412
Aplp1	1				Yes
Aplp2	1				Yes
Apoa4	1			Yes
Apob	1						Yes
App	1				Yes
Appl1	1											Yes
Appl2	1		Yes
Araf	1									Yes
Arf2	1			Yes
Arf4	1								Yes
Arf6	1		Yes
Arfgef2	1		Yes
Arfip2	1			Yes
Arhgap12	1									Yes
Arhgap29	1									Yes
Arhgap31	1									Yes
Arhgap42	1			Yes
Arhgef10l	1									Yes
Arhgef11	1		Yes
Arhgef25	1			Yes
Arl1	1									Yes
Arl15	1				Yes
Arl3	1			Yes
Arl6ip1	1				Yes
Arl8b	1		Yes
Armc1	1				Yes
Arpc5	1				Yes
Arpin	1			Yes
Arrb1	1			Yes
Arsb	1				Yes
Asah1	1				Yes
Ash1l	1									Yes
Asph	1									Yes
Aspm	1									Yes
Ass1	1				Yes
Asxl3	1									Yes
Asz1	1			Yes
Atcay	1				Yes
Atf7ip	1									Yes
Atg2b	1			Yes
Atg9a	1						Yes
Atp12a	1			Yes
Atp13a1	1				Yes
Atp2a3	1			Yes
Atp2c1	1									Yes
Atp2c2	1									Yes
Atp6v1b1	1		Yes
Atp7b	1		Yes
ATP8	1						Yes
Atp8a2	1		Yes
Atp8b1	1									Yes
Atpaf1	1									Yes
Atrx	1									Yes
Avl9	1											Yes
Azgp1	1			Yes
B3galt6	1		Yes
Baalc	1		Yes
Bag5	1		Yes
Baiap3	1		Yes
Baz1a	1									Yes
Bcap31	1				Yes
Bcl2l1	1				Yes
Bcl2l2	1			Yes
Bcor	1									Yes
Bcs1l	1						Yes
Bdp1	1									Yes
Becn1	1			Yes
Bicd1	1									Yes
Birc6	1									Yes
Bmpr2	1										Yes
Borcs6	1			Yes
Bphl	1						Yes
Bpnt1	1				Yes
Brca2	1									Yes
Bri3bp	1		Yes
Brinp3	1										Yes
Brwd1	1									Yes
C2cd5	1									Yes
C4b	1									Yes
C5	1									Yes
Cab39l	1			Yes
Cacna1g	1		Yes
Cacnb2	1		Yes
Cacng4	1			Yes
Camk4	1				Yes
Capn2	1											Yes
Caprin1	1		Yes
Car2	1			Yes
Card11	1			Yes
Carmil1	1		Yes
Carmil2	1			Yes
Casz1	1									Yes
Cat	1				Yes
Cavin1	1								Yes
Cavin2	1								Yes
Cbr4	1				Yes
Ccdc112	1									Yes
Ccdc116	1					Yes
Ccdc136	1									Yes
Ccdc171	1									Yes
Ccdc175	1									Yes
Ccdc18	1									Yes
Ccdc30	1									Yes
Ccdc39	1			Yes
Ccdc80	1			Yes
Ccdc85b	1									Yes
Ccdc88c	1									Yes
Ccdc9	1			Yes
Cchcr1	1									Yes
Cck	1				Yes
Ccnb3	1									Yes
Ccser1	1		Yes
Cd34	1				Yes
Cd44	1										Yes
Cd81	1					Yes
Cdc42bpg	1									Yes
Cdh12	1									Yes
Cdh15	1		Yes
Cdh22	1		Yes
Cdh23	1									Yes
Cdh8	1										Yes
Cdipt	1		Yes
Cdk12	1									Yes
Cdk13	1									Yes
Cdk14	1			Yes
Cdk17	1	Yes
Cdk5r1	1		Yes
Cdkl4	1			Yes
Celsr2	1										Yes
Cenpe	1			Yes
Cenpv	1			Yes
[truncated: 1,223 more rows]

## Sheet: Kinome Annotation
Gene Name	Entry_Mouse	Gene Names_Mouse	Superfamily	Family	Subfamily	Regulatory	Note	Entry_Human (Johnson et al., 2023)	Gene Names_Human (Johnson et al., 2023)	Mouse kinome(Caenepeel et al., 2004)
Cdc42bpa	Q3UU96	Cdc42bpa	AGC	DMPK	GEK			Q5VT25	MRCKA	>Mm_MRCKa.AA class=AGC:DMPK:GEK gene=MRCKa species="Mouse"
Cdc42bpb	Q7TT50	Cdc42bpb	AGC	DMPK	GEK			Q9Y5S2	MRCKB	>Mm_MRCKb.AA class=AGC:DMPK:GEK gene=MRCKb species="Mouse"
Cdc42bpg	Q80UW5	Cdc42bpg	AGC	DMPK	GEK					>Mm_DMPK2.AA class=AGC:DMPK:GEK gene=DMPK2 species="Mouse"
Dmpk	P54265	Dmpk	AGC	DMPK	GEK			Q09013	DMPK1	>Mm_DMPK1.AA class=AGC:DMPK:GEK gene=DMPK1 species="Mouse"
Rock1	P70335	Rock1	AGC	DMPK	ROCK			Q13464	ROCK1	>Mm_ROCK1.AA class=AGC:DMPK:ROCK gene=ROCK1 species="Mouse"
Rock2	P70336	Rock2	AGC	DMPK	ROCK			O75116	ROCK2	>Mm_ROCK2.AA class=AGC:DMPK:ROCK gene=ROCK2 species="Mouse"
Cit	P49025	Cit	AGC	DMPK				O14578	CRIK	>Mm_CRIK.AA class=AGC:DMPK:CRIK gene=CRIK species="Mouse"
Adrbk2	Q3UYH7	Adrbk2	AGC	GRK	BARK					>Mm_BARK2.AA class=AGC:GRK:BARK gene=BARK2 species="Mouse"
Grk2	Q99MK8	Grk2	AGC	GRK	BARK			P25098	GRK2	>Mm_BARK1.AA class=AGC:GRK:BARK gene=BARK1 species="Mouse"
Grk1	Q9WVL4	Grk1	AGC	GRK				Q15835	GRK1	>Mm_RHOK.AA class=AGC:GRK:GRK gene=RHOK species="Mouse"
Grk3	Q8BVT9	Grk3	AGC	GRK				P35626	GRK3
Grk4	O70291	Grk4	AGC	GRK				P32298	GRK4	>Mm_GPRK4.AA class=AGC:GRK:GRK gene=GPRK4 species="Mouse"
Grk5	Q8VEB1	Grk5	AGC	GRK				P34947	GRK5	>Mm_GPRK5.AA class=AGC:GRK:GRK gene=GPRK5 species="Mouse"
Grk6	O70293	Grk6	AGC	GRK				P43250	GRK6	>Mm_GPRK6.AA class=AGC:GRK:GRK gene=GPRK6 species="Mouse"
Mast1	Q9R1L5	Mast1	AGC	MAST						>Mm_MAST1.AA class=AGC:MAST:MAST gene=MAST1 species="Mouse"
Mast2	Q60592	Mast2	AGC	MAST						>Mm_MAST2.AA class=AGC:MAST:MAST gene=MAST2 species="Mouse"
Mast3	Q3U214	Mast3	AGC	MAST						>Mm_MAST3.AA class=AGC:MAST:MAST gene=MAST3 species="Mouse"
Mast4	Q811L6	Mast4	AGC	MAST						>Mm_MAST4.AA class=AGC:MAST:MAST gene=MAST4 species="Mouse"
Mastl	Q8C0P0	Mastl	AGC	MAST				Q96GX5	MASTL	>Mm_MASTL.AA class=AGC:MAST:MASTL gene=MASTL species="Mouse"
Lats1	Q8BYR2	Lats1	AGC	NDR				O95835	LATS1	>Mm_LATS1.AA class=AGC:NDR:LATS gene=LATS1 species="Mouse"
Lats2	Q7TSJ6	Lats2	AGC	NDR				Q9NRM7	LATS2	>Mm_LATS2.AA class=AGC:NDR:LATS gene=LATS2 species="Mouse"
Stk38	Q91VJ4	Stk38	AGC	NDR				Q15208	NDR1	>Mm_NDR1.AA class=AGC:NDR:NDR gene=NDR1 species="Mouse"
Stk38l	Q7TSE6	Stk38l	AGC	NDR				Q9Y2H1	NDR2	>Mm_NDR2.AA class=AGC:NDR:NDR gene=NDR2 species="Mouse"
Akap1	O08715	Akap1	AGC	PKA		YES
Akap10	O88845	Akap10	AGC	PKA		YES
Akap11	E9Q777	Akap11	AGC	PKA		YES
Akap12	Q9WTQ5	Akap12	AGC	PKA		YES
Akap13	E9Q394	Akap13	AGC	PKA		YES
Akap14	Q3V0I7	Akap14	AGC	PKA		YES
Akap17b	A2A3V1	Akap17b	AGC	PKA		YES
Akap2	O54931	Akap2	AGC	PKA		YES
Akap3	O88987	Akap3	AGC	PKA		YES
Akap4	Q60662	Akap4	AGC	PKA		YES
Akap5	D3YVF0	Akap5	AGC	PKA		YES
Akap6	E9Q9K8	Akap6	AGC	PKA		YES
Akap7	O55074	Akap7	AGC	PKA		YES
Akap8	Q9DBR0	Akap8	AGC	PKA		YES
Akap8l	Q9R0L7	Akap8l	AGC	PKA		YES
Akap9	Q70FJ1	Akap9	AGC	PKA		YES
Patz1	Q5NBY9	Patz1	AGC	PKA		YES
Pkia	P63248	Pkia	AGC	PKA		YES
Pkib	Q04758	Pkib	AGC	PKA		YES
Pkig	O70139	Pkig	AGC	PKA		YES
Prkar1a	Q9DBC7	Prkar1a	AGC	PKA		YES
Prkar1b	P12849	Prkar1b	AGC	PKA		YES
Prkar2a	P12367	Prkar2a	AGC	PKA		YES
Prkar2b	P31324	Prkar2b	AGC	PKA		YES
Prkaca	P05132	Prkaca	AGC	PKA				P17612	PKACA	>Mm_PKACa.AA class=AGC:PKA: gene=PKACa species="Mouse"
Prkacb	P68181	Prkacb	AGC	PKA				P22694	PKACB	>Mm_PKACb.AA class=AGC:PKA: gene=PKACb species="Mouse"
Prkx	Q922R0	Prkx	AGC	PKA				P51817	PRKX	>Mm_PRKX.AA class=AGC:PKA: gene=PRKX species="Mouse"
Akt1	P31750	Akt1	AGC	PKB	AKT			P31749	AKT1	>Mm_AKT1.AA class=AGC:Akt: gene=AKT1 species="Mouse"
Akt2	Q60823	Akt2	AGC	PKB	AKT			P31751	AKT2	>Mm_AKT2.AA class=AGC:Akt: gene=AKT2 species="Mouse"
Akt3	Q9WUA6	Akt3	AGC	PKB	AKT			Q9Y243	AKT3	>Mm_AKT3.AA class=AGC:Akt: gene=AKT3 species="Mouse"
Strap	Q9Z1Z2	Strap	AGC	PKB	PDPK1	YES
Pdpk1	Q9Z2A0	Pdpk1	AGC	PKB	PDPK1			O15530	PDK1
Rack1	P68040	Rack1	AGC	PKC		YES
Prkca	P20444	Prkca	AGC	PKC				P17252	PKCA	>Mm_PKCa.AA class=AGC:PKC:PKCa gene=PKCa species="Mouse"
Prkcb	P68404	Prkcb	AGC	PKC				P05771	PKCB	>Mm_PKCb.AA class=AGC:PKC:PKCa gene=PKCb species="Mouse"
Prkcd	P28867	Prkcd	AGC	PKC				Q05655	PKCD	>Mm_PKCd.AA class=AGC:PKC:PKCd gene=PKCd species="Mouse"
Prkce	P16054	Prkce	AGC	PKC				Q02156	PKCE	>Mm_PKCe.AA class=AGC:PKC:PKCh gene=PKCe species="Mouse"
Prkcg	P63318	Prkcg	AGC	PKC				P05129	PKCG	>Mm_PKCg.AA class=AGC:PKC:PKCa gene=PKCg species="Mouse"
Prkch	P23298	Prkch	AGC	PKC				P24723	PKCH	>Mm_PKCh.AA class=AGC:PKC:PKCh gene=PKCh species="Mouse"
Prkci	Q62074	Prkci	AGC	PKC				P41743	PKCI	>Mm_PKCi.AA class=AGC:PKC:PKCi gene=PKCi species="Mouse"
Prkcq	Q02111	Prkcq	AGC	PKC				Q04759	PKCT	>Mm_PKCt.AA class=AGC:PKC:PKCd gene=PKCt species="Mouse"
Prkcz	Q02956	Prkcz	AGC	PKC				Q05513	PKCZ	>Mm_PKCz.AA class=AGC:PKC:PKCi gene=PKCz species="Mouse"
Prkg1	P0C605	Prkg1	AGC	PKG				Q13976	PKG1	>Mm_PKG1.AA class=AGC:PKG: gene=PKG1 species="Mouse"
Prkg2	Q61410	Prkg2	AGC	PKG				Q13237	PKG2	>Mm_PKG2.AA class=AGC:PKG: gene=PKG2 species="Mouse"
Pkn1	P70268	Pkn1	AGC	PKN				Q16512	PKN1	>Mm_PKN1.AA class=AGC:PKN: gene=PKN1 species="Mouse"
Pkn2	Q8BWW9	Pkn2	AGC	PKN				Q16513	PKN2	>Mm_PKN2.AA class=AGC:PKN: gene=PKN2 species="Mouse"
Pkn3	Q8K045	Pkn3	AGC	PKN				Q6P5Z2	PKN3	>Mm_PKN3.AA class=AGC:PKN: gene=PKN3 species="Mouse"
Rps6ka4	Q9Z2B9	Rps6ka4	AGC	RSK	MSK			O75676	MSK2	>Mm_MSK2.AA class=AGC:RSK:MSK gene=MSK2 species="Mouse"
Rps6ka5	Q8C050	Rps6ka5	AGC	RSK	MSK			O75582	MSK1	>Mm_MSK1.AA class=AGC:RSK:MSK gene=MSK1 species="Mouse"
Rps6kb1	Q8BSK8	Rps6kb1	AGC	RSK	RSKp70			P23443	P70S6K	>Mm_p70S6K.AA class=AGC:RSK:RSKp70 gene=p70S6K species="Mouse"
Rps6kb2	Q9Z1M4	Rps6kb2	AGC	RSK	RSKp70			Q9UBS0	P70S6KB	>Mm_p70S6Kb.AA class=AGC:RSK:RSKp70 gene=p70S6Kb species="Mouse"
Rps6ka1	P18653	Rps6ka1	AGC	RSK	RSKp90			Q15418	P90RSK	>Mm_RSK1.AA class=AGC:RSK:RSKp90 gene=RSK1 species="Mouse"
Rps6ka2	Q9WUT3	Rps6ka2	AGC	RSK	RSKp90			Q15349	RSK3	>Mm_RSK3.AA class=AGC:RSK:RSKp90 gene=RSK3 species="Mouse"
Rps6ka3	P18654	Rps6ka3	AGC	RSK	RSKp90			P51812	RSK2	>Mm_RSK2.AA class=AGC:RSK:RSKp90 gene=RSK2 species="Mouse"
Rps6ka6	Q7TPS0	Rps6ka6	AGC	RSK	RSKp90			Q9UK32	RSK4	>Mm_RSK4.AA class=AGC:RSK:RSKp90 gene=RSK4 species="Mouse"
Rps6kc1	Q8BLK9	Rps6kc1	AGC	RSKL
Rps6kl1	Q8R2S1	Rps6kl1	AGC	RSKL
Rskr	Q5SYL1	Rskr	AGC	Rskr						>Mm_SgK494.AA class=AGC:RSKR: gene=SgK494 species="Mouse"
Sgk1	Q9WVC6	Sgk1	AGC	SGK				O00141	SGK1	>Mm_SGK1.AA class=AGC:SGK: gene=SGK1 species="Mouse"
Sgk2	Q9QZS5	Sgk2	AGC	SGK						>Mm_SGK2.AA class=AGC:SGK: gene=SGK2 species="Mouse"
Sgk3	Q9ERE3	Sgk3	AGC	SGK				Q96BR1	SGK3	>Mm_SGK3.AA class=AGC:SGK: gene=SGK3 species="Mouse"
Stk32a	Q8BGW6	Stk32a	AGC	YANK						>Mm_YANK1.AA class=AGC:YANK: gene=YANK1 species="Mouse"
Stk32b	Q9JJX8	Stk32b	AGC	YANK				Q9NY57	YANK2	>Mm_YANK2.AA class=AGC:YANK: gene=YANK2 species="Mouse"
Stk32c	Q8QZV4	Stk32c	AGC	YANK				Q86UX6	YANK3	>Mm_YANK3.AA class=AGC:YANK: gene=YANK3 species="Mouse"
Coq8a	Q60936	Coq8a	Atypical	ABC1	ABC1-A					>Mm_ADCK3.AA class=Atypical:ABC1:ABC1-A gene=ADCK3 species="Mouse"
Coq8b	Q566J8	Coq8b	Atypical	ABC1	ABC1-A					>Mm_ADCK4.AA class=Atypical:ABC1:ABC1-A gene=ADCK4 species="Mouse"
Adck1	Q9D0L4	Adck1	Atypical	ABC1						>Mm_ADCK1.AA class=Atypical:ABC1:ABC1-B gene=ADCK1 species="Mouse"
Adck2	Q6NSR3	Adck2	Atypical	ABC1						>Mm_ADCK2.AA class=Atypical:ABC1:ABC1-C gene=ADCK2 species="Mouse"
Adck5	Q80V03	Adck5	Atypical	ABC1						>Mm_ADCK5.AA class=Atypical:ABC1:ABC1-D gene=ADCK5 species="Mouse"
Alpk1	Q9CXB8	Alpk1	Atypical	Alpha	Alpha-Unclassified			Q96QP1	ALPHAK3	>Mm_AlphaK1.AA class=Atypical:Alpha:Alpha-Unclassified gene=AlphaK1 species="Mouse"
Alpk2	Q91ZB0	Alpk2	Atypical	Alpha	Alpha-Unclassified					>Mm_AlphaK2.AA class=Atypical:Alpha:Alpha-Unclassified gene=AlphaK2 species="Mouse"
Alpk3	Q924C5	Alpk3	Atypical	Alpha	Alpha-Unclassified					>Mm_AlphaK3.AA class=Atypical:Alpha:Alpha-Unclassified gene=AlphaK3 species="Mouse"
Trpm6	Q8CIR4	Trpm6	Atypical	Alpha	ALPK			Q9BX84	CHAK2	>Mm_ChaK1.AA class=Atypical:Alpha:ChaK gene=ChaK1 species="Mouse"
Trpm7	Q923J1	Trpm7	Atypical	Alpha	ALPK			Q96QT4	CHAK1	>Mm_ChaK2.AA class=Atypical:Alpha:ChaK gene=ChaK2 species="Mouse"
Eef2k	O08796	Eef2k	Atypical	Alpha				O00418	EEF2K	>Mm_eEF2K.AA class=Atypical:Alpha:eEF2K gene=eEF2K species="Mouse"
Bckdk	O55028	Bckdk	Atypical	PDHK	BCKDK			O14874	BCKDK	>Mm_BCKDK.AA class=Atypical:PDHK:BCKDK gene=BCKDK species="Mouse"
Pdk1	Q8BFP9	Pdk1	Atypical	PDHK	BCKDK			Q15118	PDHK1	>Mm_PDHK1.AA class=Atypical:PDHK:PDHK gene=PDHK1 species="Mouse"
Pdk2	Q9JK42	Pdk2	Atypical	PDHK	BCKDK					>Mm_PDHK2.AA class=Atypical:PDHK:PDHK gene=PDHK2 species="Mouse"
Pdk3	Q922H2	Pdk3	Atypical	PDHK	BCKDK					>Mm_PDHK3.AA class=Atypical:PDHK:PDHK gene=PDHK3 species="Mouse"
Pdk4	O70571	Pdk4	Atypical	PDHK	BCKDK			Q16654	PDHK4	>Mm_PDHK4.AA class=Atypical:PDHK:PDHK gene=PDHK4 species="Mouse"
Deptor	Q570Y9	Deptor	Atypical	PIKK	MTOR	YES
Mapkap1	Q8BKH7	Mapkap1	Atypical	PIKK	MTOR	YES
Mtor	Q9JLN9	Mtor	Atypical	PIKK	MTOR			P42345	MTOR	>Mm_FRAP.AA class=Atypical:PIKK:FRAP gene=FRAP species="Mouse"
Atm	Q62388	Atm	Atypical	PIKK				Q13315	ATM	>Mm_ATM.AA class=Atypical:PIKK:ATM gene=ATM species="Mouse"
Atr	Q9JKK8	Atr	Atypical	PIKK				Q13535	ATR	>Mm_ATR.AA class=Atypical:PIKK:ATR gene=ATR species="Mouse"
Prkdc	P97313	Prkdc	Atypical	PIKK				P78527	DNAPK	>Mm_DNAPK.AA class=Atypical:PIKK:DNAPK gene=DNAPK species="Mouse"
Smg1	Q8BKX6	Smg1	Atypical	PIKK				Q96Q15	SMG1	>Mm_SMG1.AA class=Atypical:PIKK:SMG1 gene=SMG1 species="Mouse"
Riok1	Q922Q2	Riok1	Atypical	RIO						>Mm_RIOK1.AA class=Atypical:RIO:RIO1 gene=RIOK1 species="Mouse"
Riok2	Q9CQS5	Riok2	Atypical	RIO						>Mm_RIOK2.AA class=Atypical:RIO:RIO2 gene=RIOK2 species="Mouse"
Riok3	Q9DBU3	Riok3	Atypical	RIO						>Mm_RIOK3.AA class=Atypical:RIO:RIO3 gene=RIOK3 species="Mouse"
Baz1b	Q9Z277	Baz1b	Atypical							>Mm_BAZ1B.AA class=Atypical:BAZ: gene=BAZ1B species="Mouse"
Bcr	Q6PAJ1	Bcr	Atypical							>Mm_BCR.AA class=Atypical:BCR: gene=BCR species="Mouse"
Brd4	Q9ESU6	Brd4	Atypical							>Mm_BRD4.AA class=Atypical:BRD: gene=BRD4 species="Mouse"
Dcaf1	Q80TR8	Dcaf1	Atypical
Fastk	Q9JIX9	Fastk	Atypical							>Mm_FASTK.AA class=Atypical:FAST: gene=FASTK species="Mouse"
Stk19	Q9JHN8	Stk19	Atypical							>Mm_G11.AA class=Atypical:G11: gene=G11 species="Mouse"
Taf1	Q80UV9	Taf1	Atypical							>Mm_TAF1.AA class=Atypical:TAF1: gene=TAF1 species="Mouse"
Camk1	Q91YS8	Camk1	CAMK	CAMK1				Q14012	CAMK1A
Camk1d	Q8BW96	Camk1d	CAMK	CAMK1				Q8IU85	CAMK1D	>Mm_CaMK1d.AA class=CAMK:CAMK1: gene=CAMK1d species="Mouse"
Camk1g	Q91VB2	Camk1g	CAMK	CAMK1				Q96NX5	CAMK1G	>Mm_CaMK1g.AA class=CAMK:CAMK1: gene=CAMK1g species="Mouse"
Camk4	P08414	Camk4	CAMK	CAMK1				Q16566	CAMK4	>Mm_CaMK4.AA class=CAMK:CAMK1: gene=CaMK4 species="Mouse"
Pnck	Q9QYK9	Pnck	CAMK	CAMK1				Q6P2M8	CAMK1B
Camk2n1	Q6QWF9	Camk2n1	CAMK	CAMK2		YES
Camk2n2	Q78WH7	Camk2n2	CAMK	CAMK2		YES
Camk2a	P11798	Camk2a	CAMK	CAMK2				Q9UQM7	CAMK2A	>Mm_CaMK2a.AA class=CAMK:CAMK2: gene=CaMK2a species="Mouse"
Camk2b	P28652	Camk2b	CAMK	CAMK2				Q13554	CAMK2B	>Mm_CaMK2b.AA class=CAMK:CAMK2: gene=CaMK2b species="Mouse"
Camk2d	Q6PHZ2	Camk2d	CAMK	CAMK2				Q13557	CAMK2D	>Mm_CaMK2d.AA class=CAMK:CAMK2: gene=CaMK2d species="Mouse"
Camk2g	Q923T9	Camk2g	CAMK	CAMK2				Q13555	CAMK2G	>Mm_CaMK2g.AA class=CAMK:CAMK2: gene=CaMK2g species="Mouse"
Prkab1	Q9R078	Prkab1	CAMK	CAMKL	AMPK	YES	AMPK
Prkab2	Q6PAM0	Prkab2	CAMK	CAMKL	AMPK	YES	AMPK
Prkag1	O54950	Prkag1	CAMK	CAMKL	AMPK	YES	AMPK
Prkag2	Q91WG5	Prkag2	CAMK	CAMKL	AMPK	YES	AMPK
Prkag3	Q8BGM7	Prkag3	CAMK	CAMKL	AMPK	YES	AMPK
Prkaa1	Q5EG47	Prkaa1	CAMK	CAMKL	AMPK		AMPK	Q13131	AMPKA1	>Mm_AMPKa1.AA class=CAMK:CAMKL:AMPK gene=AMPKa1 species="Mouse"
Prkaa2	Q8BRK8	Prkaa2	CAMK	CAMKL	AMPK		AMPK	P54646	AMPKA2	>Mm_AMPKa2.AA class=CAMK:CAMKL:AMPK gene=AMPKa2 species="Mouse"
Brsk1	Q5RJI5	Brsk1	CAMK	CAMKL	BRSK		AMPK	Q8TDC3	BRSK1	>Mm_BRSK1.AA class=CAMK:CAMKL:BRSK gene=BRSK1 species="Mouse"
Brsk2	Q69Z98	Brsk2	CAMK	CAMKL	BRSK		AMPK	Q8IWQ3	BRSK2	>Mm_BRSK2.AA class=CAMK:CAMKL:BRSK gene=BRSK2 species="Mouse"
Cab39	Q06138	Cab39	CAMK	CAMKL	LKB	YES
Cab39l	Q9DB16	Cab39l	CAMK	CAMKL	LKB	YES
Stk11ip	Q3TAA7	Stk11ip	CAMK	CAMKL	LKB	YES
Strada	Q3UUJ4	Strada	CAMK	CAMKL	LKB	YES
Stradb	Q8K4T3	Stradb	CAMK	CAMKL	LKB	YES
Stk11	Q9WTK7	Stk11	CAMK	CAMKL	LKB			Q15831	LKB1	>Mm_LKB1.AA class=CAMK:CAMKL:LKB gene=LKB1 species="Mouse"
Mark1	Q8VHJ5	Mark1	CAMK	CAMKL	MARK		AMPK	Q9P0L2	MARK1	>Mm_MARK1.AA class=CAMK:CAMKL:MARK gene=MARK1 species="Mouse"
Mark2	Q05512	Mark2	CAMK	CAMKL	MARK		AMPK	Q7KZI7	MARK2	>Mm_MARK2.AA class=CAMK:CAMKL:MARK gene=MARK2 species="Mouse"
Mark3	Q03141	Mark3	CAMK	CAMKL	MARK		AMPK	P27448	MARK3	>Mm_MARK3.AA class=CAMK:CAMKL:MARK gene=MARK3 species="Mouse"
Mark4	Q8CIP4	Mark4	CAMK	CAMKL	MARK		AMPK	Q96L34	MARK4	>Mm_MARK4.AA class=CAMK:CAMKL:MARK gene=MARK4 species="Mouse"
Nuak1	Q641K5	Nuak1	CAMK	CAMKL	NuaK		AMPK	O60285	NUAK1	>Mm_NuaK1.AA class=CAMK:CAMKL:NuaK gene=NuaK1 species="Mouse"
Nuak2	Q8BZN4	Nuak2	CAMK	CAMKL	NuaK		AMPK	Q9H093	NUAK2	>Mm_NuaK2.AA class=CAMK:CAMKL:NuaK gene=NuaK2 species="Mouse"
Sik1	Q60670	Sik1	CAMK	CAMKL	QIK		AMPK	P57059	SIK	>Mm_SIK.AA class=CAMK:CAMKL:QIK gene=SIK species="Mouse"
Sik2	Q8CFH6	Sik2	CAMK	CAMKL	QIK		AMPK	Q9H0K1	QIK	>Mm_QIK.AA class=CAMK:CAMKL:QIK gene=QIK species="Mouse"
Sik3	Q6P4S6	Sik3	CAMK	CAMKL	QIK		AMPK	Q9Y2K2	QSK	>Mm_QSK.AA class=CAMK:CAMKL:QIK gene=QSK species="Mouse"
Chek1	O35280	Chek1	CAMK	CAMKL				O14757	CHK1	>Mm_CHK1.AA class=CAMK:CAMKL:CHK1 gene=CHK1 species="Mouse"
Hunk	O88866	Hunk	CAMK	CAMKL				P57058	HUNK	>Mm_HUNK.AA class=CAMK:CAMKL:HUNK gene=HUNK species="Mouse"
Melk	Q61846	Melk	CAMK	CAMKL				Q14680	MELK	>Mm_MELK.AA class=CAMK:CAMKL:MELK gene=MELK species="Mouse"
Nim1k	Q8BHI9	Nim1k	CAMK	CAMKL				Q8IY84	NIM1	>Mm_NIM1.AA class=CAMK:CAMKL:NIM1 gene=NIM1 species="Mouse"
Pask	Q8CEE6	Pask	CAMK	CAMKL				Q96RG2	PASK	>Mm_PASK.AA class=CAMK:CAMKL:PASK gene=PASK species="Mouse"
Snrk	Q8VDU5	Snrk	CAMK	CAMKL			AMPK	Q9NRH2	SNRK	>Mm_SNRK.AA class=CAMK:CAMKL:SNRK gene=SNRK species="Mouse"
Camkv	Q3UHL1	Camkv	CAMK	CAMK-Unique
Stk33	Q924X7	Stk33	CAMK	CAMK-Unique				Q9BYT3	STK33	>Mm_STK33.AA class=CAMK:STK33: gene=STK33 species="Mouse"
Stk40	Q7TNL3	Stk40	CAMK	CAMK-Unique						>Mm_SgK495.AA class=CAMK:SgK495: gene=SgK495 species="Mouse"
Dapk1	Q80YE7	Dapk1	CAMK	DAPK				P53355	DAPK1	>Mm_DAPK1.AA class=CAMK:DAPK:DAPK gene=DAPK1 species="Mouse"
Dapk2	Q8VDF3	Dapk2	CAMK	DAPK				Q9UIK4	DAPK2	>Mm_DAPK2.AA class=CAMK:DAPK:DAPK gene=DAPK2 species="Mouse"
Dapk3	O54784	Dapk3	CAMK	DAPK				O43293	DAPK3	>Mm_DAPK3.AA class=CAMK:DAPK:DAPK gene=DAPK3 species="Mouse"
Stk17b	Q8BG48	Stk17b	CAMK	DAPK						>Mm_DRAK2.AA class=CAMK:DAPK:DRAK gene=DRAK2 species="Mouse"
Dclk1	Q9JLM8	Dclk1	CAMK	DCAMKL				O15075	DCAMKL1	>Mm_DCLK1.AA class=CAMK:DCAMKL: gene=DCLK1 species="Mouse"
Dclk2	Q6PGN3	Dclk2	CAMK	DCAMKL				Q8N568	DCAMKL2	>Mm_DCLK2.AA class=CAMK:DCAMKL: gene=DCLK2 species="Mouse"
Dclk3	Q8BWQ5	Dclk3	CAMK	DCAMKL						>Mm_DCLK3.AA class=CAMK:DCAMKL: gene=DCLK3 species="Mouse"
Mapkapk2	P49138	Mapkapk2	CAMK	MAPKAPK	MK2			P49137	MAPKAPK2	>Mm_MAPKAPK2.AA class=CAMK:MAPKAPK:MK2 gene=MAPKAPK2 species="Mouse"
Mapkapk3	Q3UMW7	Mapkapk3	CAMK	MAPKAPK	MK2			Q16644	MAPKAPK3	>Mm_MAPKAPK3.AA class=CAMK:MAPKAPK:MK2 gene=MAPKAPK3 species="Mouse"
Mknk1	O08605	Mknk1	CAMK	MAPKAPK	MNK			Q9BUB5	MNK1	>Mm_MNK1.AA class=CAMK:MAPKAPK:MNK gene=MNK1 species="Mouse"
Mknk2	Q8CDB0	Mknk2	CAMK	MAPKAPK	MNK			Q9HBH9	MNK2	>Mm_MNK2.AA class=CAMK:MAPKAPK:MNK gene=MNK2 species="Mouse"
Mapkapk5	O54992	Mapkapk5	CAMK	MAPKAPK				Q8IW41	MAPKAPK5	>Mm_MAPKAPK5.AA class=CAMK:MAPKAPK:MK5 gene=MAPKAPK5 species="Mouse"
Mylk	Q6PDN3	Mylk	CAMK	MLCK				Q15746	SMMLCK
Mylk2	Q8VCR8	Mylk2	CAMK	MLCK				Q9H1R3	SKMLCK
Mylk3	Q3UIZ8	Mylk3	CAMK	MLCK				Q32MK0	CAMLCK
Mylk4	Q5SUV5	Mylk4	CAMK	MLCK				Q86YV6	MYLK4	>Mm_SgK085.AA class=CAMK:MLCK: gene=SgK085 species="Mouse"
Ttn	A2ASS6	Ttn	CAMK	MLCK
Phka1	P18826	Phka1	CAMK	PHK		YES
Phka2	Q8BWJ3	Phka2	CAMK	PHK		YES
Phkb	Q7TSH2	Phkb	CAMK	PHK		YES
Phkg1	P07934	Phkg1	CAMK	PHK				Q16816	PHKG1	>Mm_PHKg1.AA class=CAMK:PHK: gene=PHKg1 species="Mouse"
Phkg2	Q9DB30	Phkg2	CAMK	PHK				P15735	PHKG2	>Mm_PHKg2.AA class=CAMK:PHK: gene=PHKg2 species="Mouse"
Pim1	P06803	Pim1	CAMK	PIM				P11309	PIM1	>Mm_PIM1.AA class=CAMK:PIM: gene=PIM1 species="Mouse"
Pim2	Q62070	Pim2	CAMK	PIM				Q9P1W9	PIM2	>Mm_PIM2.AA class=CAMK:PIM: gene=PIM2 species="Mouse"
Pim3	P58750	Pim3	CAMK	PIM				Q86V86	PIM3	>Mm_PIM3.AA class=CAMK:PIM: gene=PIM3 species="Mouse"
Prkd1	Q62101	Prkd1	CAMK	PKD				Q15139	PRKD1	>Mm_PKD1.AA class=CAMK:PKD: gene=PKD1 species="Mouse"
Prkd2	Q8BZ03	Prkd2	CAMK	PKD				Q9BZL6	PRKD2	>Mm_PKD2.AA class=CAMK:PKD: gene=PKD2 species="Mouse"
Prkd3	Q8K1Y2	Prkd3	CAMK	PKD				O94806	PRKD3	>Mm_PKD3.AA class=CAMK:PKD: gene=PKD3 species="Mouse"
Pskh1	Q91YA2	Pskh1	CAMK	PSK						>Mm_PSKH1.AA class=CAMK:PSK: gene=PSKH1 species="Mouse"
Gm4922	Q8C0N0	Gm4922	CAMK	Smok
Gm7168	A0AUV4	Gm7168	CAMK	Smok
Q8C0X8	Q8C0X8	Smkx	CAMK	Smok
Smok1	Q9QYZ4	Smok1	CAMK	Smok
Smok2a	Q9QYZ6	Smok2a	CAMK	Smok
Smok2b	Q9QYZ3	Smok2b	CAMK	Smok
Smok3a	C0HKC8	Smok3a	CAMK	Smok
Smok3b	C0HKC9	Smok3b	CAMK	Smok
Smok3c	A0A087WSF2	Smok3c	CAMK	Smok
Smoktcr	A2KF29	Smoktcr	CAMK	Smok
Stk-ps2	Q8C0V7	Stk-Ps2	CAMK	Smok
Obscn	A2AAJ9	Obscn	CAMK	Trio						>Mm_Obscn.AA class=CAMK:Trio: gene=Obscn species="Mouse"
Speg	Q62407	Speg	CAMK	Trio						>Mm_SPEG.AA class=CAMK:Trio: gene=SPEG species="Mouse"
Trio	Q0KL02	Trio	CAMK	Trio						>Mm_Trio.AA class=CAMK:Trio: gene=Trio species="Mouse"
Tssk1b	Q61241	Tssk1b	CAMK	TSSK				Q9BXA7	TSSK1	>Mm_TSSK1.AA class=CAMK:TSSK: gene=TSSK1 species="Mouse"
Tssk2	O54863	Tssk2	CAMK	TSSK				Q96PF2	TSSK2	>Mm_TSSK2.AA class=CAMK:TSSK: gene=TSSK2 species="Mouse"
Tssk3	Q9D2E1	Tssk3	CAMK	TSSK						>Mm_TSSK3.AA class=CAMK:TSSK: gene=TSSK3 species="Mouse"
Tssk4	Q9D411	Tssk4	CAMK	TSSK						>Mm_TSSK4.AA class=CAMK:TSSK: gene=TSSK4 species="Mouse"
Tssk5	Q8C1R0	Tssk5	CAMK	TSSK						>Mm_TSSK5.AA class=CAMK:TSSK: gene=TSSK5 species="Mouse"
Tssk6	Q925K9	Tssk6	CAMK	TSSK				Q9BXA6	SSTK	>Mm_SSTK.AA class=CAMK:TSSK: gene=SSTK species="Mouse"
Cask	O70589	Cask	CAMK							>Mm_CASK.AA class=CAMK:CASK: gene=CASK species="Mouse"
Chek2	Q9Z265	Chek2	CAMK					O96017	CHK2	>Mm_CHK2.AA class=CAMK:RAD53: gene=CHK2 species="Mouse"
Kalrn	A2CG49	Kalrn	CAMK
Csnk1a1	Q8BK63	Csnk1a1	CK1	CK1				P48729	CK1A	>Mm_CK1a.AA class=CK1:CK1:CK1-A gene=CK1a species="Mouse"
Csnk1d	Q9DC28	Csnk1d	CK1	CK1				P48730	CK1D	>Mm_CK1d.AA class=CK1:CK1:CK1-D gene=CK1d species="Mouse"
Csnk1e	Q9JMK2	Csnk1e	CK1	CK1				P49674	CK1E	>Mm_CK1e.AA class=CK1:CK1:CK1-D gene=CK1e species="Mouse"
Csnk1g1	Q8BTH8	Csnk1g1	CK1	CK1				Q9HCP0	CK1G1	>Mm_CK1g1.AA class=CK1:CK1:CK1-G gene=CK1g1 species="Mouse"
Csnk1g2	Q8BVP5	Csnk1g2	CK1	CK1				P78368	CK1G2	>Mm_CK1g2.AA class=CK1:CK1:CK1-G gene=CK1g2 species="Mouse"
Csnk1g3	Q8C4X2	Csnk1g3	CK1	CK1				Q9Y6M4	CK1G3	>Mm_CK1g3.AA class=CK1:CK1:CK1-G gene=CK1g3 species="Mouse"
Ttbk1	Q6PCN3	Ttbk1	CK1	TTBK				Q5TCY1	TTBK1	>Mm_TTBK1.AA class=CK1:TTBK: gene=TTBK1 species="Mouse"
Ttbk2	Q3UVR3	Ttbk2	CK1	TTBK				Q6IQ55	TTBK2	>Mm_TTBK2.AA class=CK1:TTBK: gene=TTBK2 species="Mouse"
Vrk1	Q80X41	Vrk1	CK1	VRK				Q99986	VRK1	>Mm_VRK1.AA class=CK1:VRK: gene=VRK1 species="Mouse"
Vrk2	Q8BN21	Vrk2	CK1	VRK				Q86Y07	VRK2	>Mm_VRK2.AA class=CK1:VRK: gene=VRK2 species="Mouse"
Vrk3	Q8K3G5	Vrk3	CK1	VRK						>Mm_VRK3.AA class=CK1:VRK: gene=VRK3 species="Mouse"
Cdk2ap1	O35207	Cdk2ap1	CMGC	CDK	CDK2	YES
Cdk2ap2	Q9CPY4	Cdk2ap2	CMGC	CDK	CDK2	YES
Cinp	Q9D0V8	Cinp	CMGC	CDK	CDK2	YES
Cdk2	P97377	Cdk2	CMGC	CDK	CDK2			P24941	CDK2	>Mm_CDK2.AA class=CMGC:CDK:CDK2 gene=CDK2 species="Mouse"
Cdk4	P30285	Cdk4	CMGC	CDK	CDK4			P11802	CDK4	>Mm_CDK4.AA class=CMGC:CDK:CDK4 gene=CDK4 species="Mouse"
Cdk6	Q64261	Cdk6	CMGC	CDK	CDK4			Q00534	CDK6	>Mm_CDK6.AA class=CMGC:CDK:CDK4 gene=CDK6 species="Mouse"
Cdk5r1	P61809	Cdk5r1	CMGC	CDK	CDK5	YES
Cdk5r2	O35926	Cdk5r2	CMGC	CDK	CDK5	YES
Cdk5rap1	Q8BTW8	Cdk5rap1	CMGC	CDK	CDK5	YES
Cdk5rap2	Q8K389	Cdk5rap2	CMGC	CDK	CDK5	YES
Cdk5rap3	Q99LM2	Cdk5rap3	CMGC	CDK	CDK5	YES
Cdk5	P49615	Cdk5	CMGC	CDK	CDK5			Q00535	CDK5	>Mm_CDK5.AA class=CMGC:CDK:CDK5 gene=CDK5 species="Mouse"
Mnat1	P51949	Mnat1	CMGC	CDK	CDK7	YES
Cdk7	Q03147	Cdk7	CMGC	CDK	CDK7			P50613	CDK7	>Mm_CDK7.AA class=CMGC:CDK:CDK7 gene=CDK7 species="Mouse"
Cdk19	Q8BWD8	Cdk19	CMGC	CDK	CDK8			Q9BWU1	CDK19	>Mm_CDK19.AA class=CMGC:CDK:CDK8 gene=CDK19 species="Mouse"
Cdk8	Q8R3L8	Cdk8	CMGC	CDK	CDK8			P49336	CDK8	>Mm_CDK8.AA class=CMGC:CDK:CDK8 gene=CDK8 species="Mouse"
Cdk12	Q14AX6	Cdk12	CMGC	CDK	CRK7			Q9NYV4	CDK12	>Mm_CRK7.AA class=CMGC:CDK:CRK7 gene=CRK7 species="Mouse"
Cdk13	Q69ZA1	Cdk13	CMGC	CDK	CRK7			Q14004	CDK13	>Mm_CHED.AA class=CMGC:CDK:CRK7 gene=CHED species="Mouse"
Cdk16	Q04735	Cdk16	CMGC	CDK	PCTAIRE			Q00536	CDK16	>Mm_PCTAIRE1.AA class=CMGC:CDK:PCTAIRE gene=PCTAIRE1 species="Mouse"
Cdk17	Q8K0D0	Cdk17	CMGC	CDK	PCTAIRE			Q00537	CDK17	>Mm_PCTAIRE2.AA class=CMGC:CDK:PCTAIRE gene=PCTAIRE2 species="Mouse"
Cdk18	Q04899	Cdk18	CMGC	CDK	PCTAIRE			Q07002	CDK18	>Mm_PCTAIRE3.AA class=CMGC:CDK:PCTAIRE gene=PCTAIRE3 species="Mouse"
Cdk14	O35495	Cdk14	CMGC	CDK	PFTAIRE			O94921	CDK14	>Mm_PFTAIRE1.AA class=CMGC:CDK:PFTAIRE gene=PFTAIRE1 species="Mouse"
Cdk15	Q3V3A1	Cdk15	CMGC	CDK	PFTAIRE					>Mm_PFTAIRE2.AA class=CMGC:CDK:PFTAIRE gene=PFTAIRE2 species="Mouse"
Cdkn1a	P39689	Cdkn1a	CMGC	CDK		YES
Cdkn1b	P46414	Cdkn1b	CMGC	CDK		YES
Cdkn1c	P49919	Cdkn1c	CMGC	CDK		YES
Cdkn2a	P51480	Cdkn2a	CMGC	CDK		YES
Cdkn2b	P55271	Cdkn2b	CMGC	CDK		YES
Cdkn2c	Q60772	Cdkn2c	CMGC	CDK		YES
Cdkn2d	Q60773	Cdkn2d	CMGC	CDK		YES
Cdkn3	Q810P3	Cdkn3	CMGC	CDK		YES
Cks1b	P61025	Cks1b	CMGC	CDK		YES
Cdk1	P11440	Cdk1	CMGC	CDK				P06493	CDK1	>Mm_CDC2.AA class=CMGC:CDK:CDC2 gene=CDC2 species="Mouse"
Cdk10	Q3UMM4	Cdk10	CMGC	CDK				Q15131	CDK10	>Mm_CDK10.AA class=CMGC:CDK:CDK10 gene=CDK10 species="Mouse"
Cdk11b	P24788	Cdk11b	CMGC	CDK						>Mm_CDK11.AA class=CMGC:CDK:CDK11 gene=CDK11 species="Mouse"
Cdk20	Q9JHU3	Cdk20	CMGC	CDK						>Mm_CCRK.AA class=CMGC:CDK:CCRK gene=CCRK species="Mouse"
Cdk3	Q80YP0	Cdk3	CMGC	CDK				Q00526	CDK3
Cdk9	Q99J95	Cdk9	CMGC	CDK				P50750	CDK9	>Mm_CDK9.AA class=CMGC:CDK:CDK9 gene=CDK9 species="Mouse"
Cdkl1	Q8CEQ0	Cdkl1	CMGC	CDKL				Q00532	CDKL1	>Mm_CDKL1.AA class=CMGC:CDKL: gene=CDKL1 species="Mouse"
Cdkl2	Q9QUK0	Cdkl2	CMGC	CDKL						>Mm_CDKL2.AA class=CMGC:CDKL: gene=CDKL2 species="Mouse"
Cdkl3	Q8BLF2	Cdkl3	CMGC	CDKL						>Mm_CDKL3.AA class=CMGC:CDKL: gene=CDKL3 species="Mouse"
Cdkl4	Q3TZA2	Cdkl4	CMGC	CDKL						>Mm_CDKL4.AA class=CMGC:CDKL: gene=CDKL4 species="Mouse"
Cdkl5	Q3UTQ8	Cdkl5	CMGC	CDKL				Q3UTQ8	CDKL5	>Mm_CDKL5.AA class=CMGC:CDKL: gene=CDKL5 species="Mouse"
Csnk2b	P67871	Csnk2b	CMGC	CK2		YES
Csnka2ip	Q8CH19	Csnka2ip	CMGC	CK2		YES
Csnk2a1	Q60737	Csnk2a1	CMGC	CK2				P68400	CK2A1	>Mm_CK2a1.AA class=CMGC:CK2: gene=CK2a1 species="Mouse"
Csnk2a2	O54833	Csnk2a2	CMGC	CK2				P19784	CK2A2	>Mm_CK2a2.AA class=CMGC:CK2: gene=CK2a2 species="Mouse"
Clk1	P22518	Clk1	CMGC	CLK				P49759	CLK1	>Mm_CLK1.AA class=CMGC:CLK: gene=CLK1 species="Mouse"
Clk2	O35491	Clk2	CMGC	CLK				P49760	CLK2	>Mm_CLK2.AA class=CMGC:CLK: gene=CLK2 species="Mouse"
Clk3	O35492	Clk3	CMGC	CLK				P49761	CLK3	>Mm_CLK3.AA class=CMGC:CLK: gene=CLK3 species="Mouse"
Clk4	O35493	Clk4	CMGC	CLK				Q9HAZ1	CLK4	>Mm_CLK4.AA class=CMGC:CLK: gene=CLK4 species="Mouse"
Dyrk1a	Q61214	Dyrk1a	CMGC	DYRK	DYRK1			Q13627	DYRK1A	>Mm_DYRK1A.AA class=CMGC:DYRK:DYRK1 gene=DYRK1A species="Mouse"
Dyrk1b	Q9Z188	Dyrk1b	CMGC	DYRK	DYRK1			Q9Y463	DYRK1B	>Mm_DYRK1B.AA class=CMGC:DYRK:DYRK1 gene=DYRK1B species="Mouse"
Hipk1	O88904	Hipk1	CMGC	DYRK	HIPK			Q86Z02	HIPK1	>Mm_HIPK1.AA class=CMGC:DYRK:HIPK gene=HIPK1 species="Mouse"
Hipk2	Q9QZR5	Hipk2	CMGC	DYRK	HIPK			Q9H2X6	HIPK2	>Mm_HIPK2.AA class=CMGC:DYRK:HIPK gene=HIPK2 species="Mouse"
Hipk3	Q9ERH7	Hipk3	CMGC	DYRK	HIPK			Q9H422	HIPK3	>Mm_HIPK3.AA class=CMGC:DYRK:HIPK gene=HIPK3 species="Mouse"
Hipk4	Q3V016	Hipk4	CMGC	DYRK	HIPK			Q8NE63	HIPK4	>Mm_HIPK4.AA class=CMGC:DYRK:HIPK gene=HIPK4 species="Mouse"
Dyrk2	Q5U4C9	Dyrk2	CMGC	DYRK				Q92630	DYRK2	>Mm_DYRK2.AA class=CMGC:DYRK:DYRK2 gene=DYRK2 species="Mouse"
Dyrk3	Q922Y0	Dyrk3	CMGC	DYRK				O43781	DYRK3	>Mm_DYRK3.AA class=CMGC:DYRK:DYRK2 gene=DYRK3 species="Mouse"
Dyrk4	Q8BI55	Dyrk4	CMGC	DYRK				Q9NR20	DYRK4	>Mm_DYRK4.AA class=CMGC:DYRK:DYRK2 gene=DYRK4 species="Mouse"
Prpf4b	Q61136	Prpf4b	CMGC	DYRK				Q13523	PRP4	>Mm_PRP4.AA class=CMGC:DYRK:PRP4 gene=PRP4 species="Mouse"
Gskip	Q8BGR8	Gskip	CMGC	GSK		YES
Gsk3a	Q2NL51	Gsk3a	CMGC	GSK				P49840	GSK3A	>Mm_GSK3A.AA class=CMGC:GSK: gene=GSK3A species="Mouse"
Gsk3b	Q9WV60	Gsk3b	CMGC	GSK				P49841	GSK3B	>Mm_GSK3B.AA class=CMGC:GSK: gene=GSK3B species="Mouse"
Mapk1ip1	Q9D7G9	Mapk1ip1	CMGC	MAPK	ERK1	YES
Mapk1ip1l	Q8BH93	Mapk1ip1l	CMGC	MAPK	ERK1	YES
Mapk1	P63085	Mapk1	CMGC	MAPK	ERK1			P28482	ERK2	>Mm_Erk2.AA class=CMGC:MAPK:ERK1 gene=ERK2 species="Mouse"
Mapk3	Q63844	Mapk3	CMGC	MAPK	ERK1			P27361	ERK1	>Mm_Erk1.AA class=CMGC:MAPK:ERK1 gene=ERK1 species="Mouse"
Mapk4	Q6P5G0	Mapk4	CMGC	MAPK	ERK3					>Mm_Erk4.AA class=CMGC:MAPK:ERK3 gene=ERK4 species="Mouse"
Mapk6	Q61532	Mapk6	CMGC	MAPK	ERK3					>Mm_Erk3.AA class=CMGC:MAPK:ERK3 gene=ERK3 species="Mouse"
Mapk8ip1	Q9WVI9	Mapk8ip1	CMGC	MAPK	JNK	YES
Mapk8ip2	Q9ERE9	Mapk8ip2	CMGC	MAPK	JNK	YES
Mapk8ip3	Q9ESN9	Mapk8ip3	CMGC	MAPK	JNK	YES
Mapkbp1	Q6NS57	Mapkbp1	CMGC	MAPK	JNK	YES
Spag9	Q58A65	Spag9	CMGC	MAPK	JNK	YES
Mapk10	Q61831	Mapk10	CMGC	MAPK	JNK			P53779	JNK3	>Mm_JNK3.AA class=CMGC:MAPK:JNK gene=JNK3 species="Mouse"
Mapk8	Q91Y86	Mapk8	CMGC	MAPK	JNK			P45983	JNK1	>Mm_JNK1.AA class=CMGC:MAPK:JNK gene=JNK1 species="Mouse"
Mapk9	Q9WTU6	Mapk9	CMGC	MAPK	JNK			P45984	JNK2	>Mm_JNK2.AA class=CMGC:MAPK:JNK gene=JNK2 species="Mouse"
Mapk11	Q9WUI1	Mapk11	CMGC	MAPK	p38			Q15759	P38B	>Mm_p38b.AA class=CMGC:MAPK:p38 gene=p38b species="Mouse"
Mapk12	O08911	Mapk12	CMGC	MAPK	p38			P53778	P38G	>Mm_p38g.AA class=CMGC:MAPK:p38 gene=p38g species="Mouse"
Mapk13	Q9Z1B7	Mapk13	CMGC	MAPK	p38			O15264	P38D	>Mm_p38d.AA class=CMGC:MAPK:p38 gene=p38d species="Mouse"
Mapk14	P47811	Mapk14	CMGC	MAPK	p38			Q16539	P38A	>Mm_p38a.AA class=CMGC:MAPK:p38 gene=p38a species="Mouse"
Trib1	Q8K4K4	Trib1	CMGC	MAPK	Trbl	YES				>Mm_Trb1.AA class=CAMK:Trbl: gene=Trb1 species="Mouse"
Trib2	Q8K4K3	Trib2	CMGC	MAPK	Trbl	YES				>Mm_Trb2.AA class=CAMK:Trbl: gene=Trb2 species="Mouse"
Trib3	Q8K4K2	Trib3	CMGC	MAPK	Trbl	YES				>Mm_Trb3.AA class=CAMK:Trbl: gene=Trb3 species="Mouse"
Mapk15	Q80Y86	Mapk15	CMGC	MAPK				Q8TD08	ERK7	>Mm_Erk7.AA class=CMGC:MAPK:ERK7 gene=ERK7 species="Mouse"
Mapk7	Q9WVS8	Mapk7	CMGC	MAPK				Q13164	ERK5	>Mm_Erk5.AA class=CMGC:MAPK:ERK5 gene=ERK5 species="Mouse"
Nlk	O54949	Nlk	CMGC	MAPK				Q9UBE8	NLK	>Mm_NLK.AA class=CMGC:MAPK:nmo gene=NLK species="Mouse"
Cilk1	Q9JKV2	Cilk1	CMGC	RCK	MAK			Q9UPZ9	ICK	>Mm_ICK.AA class=CMGC:RCK:MAK gene=ICK species="Mouse"
Mak	Q04859	Mak	CMGC	RCK	MAK			P20794	MAK	>Mm_MAK.AA class=CMGC:RCK:MAK gene=MAK species="Mouse"
Mok	Q9WVS4	Mok	CMGC	RCK				Q9UQ07	MOK	>Mm_MOK.AA class=CMGC:RCK:MOK gene=MOK species="Mouse"
Srpk1	O70551	Srpk1	CMGC	SRPK				Q96SB4	SRPK1	>Mm_SRPK1.AA class=CMGC:SRPK: gene=SRPK1 species="Mouse"
Srpk2	O54781	Srpk2	CMGC	SRPK				P78362	SRPK2	>Mm_SRPK2.AA class=CMGC:SRPK: gene=SRPK2 species="Mouse"
Srpk3	Q9Z0G2	Srpk3	CMGC	SRPK				Q9UPE1	SRPK3	>Mm_MSSK1.AA class=CMGC:SRPK: gene=MSSK1 species="Mouse"
Nme1	P15532	Nme1	NDK							>Mm_NME1A.AA class=NDK:NDK: gene=NME1A species="Mouse"
Nme2	Q01768	Nme2	NDK							>Mm_NME1B.AA class=NDK:NDK: gene=NME1B species="Mouse"
Nme3	Q9WV85	Nme3	NDK							>Mm_NME3.AA class=NDK:NDK: gene=NME3 species="Mouse"
Nme4	Q9WV84	Nme4	NDK							>Mm_NME4.AA class=NDK:NDK: gene=NME4 species="Mouse"
Nme5	Q99MH5	Nme5	NDK							>Mm_NME5.AA class=NDK:NDK: gene=NME5 species="Mouse"
Nme6	O88425	Nme6	NDK							>Mm_NME6.AA class=NDK:NDK: gene=NME6 species="Mouse"
Nme7	Q9QXL8	Nme7	NDK							>Mm_NME7a.AA class=NDK:NDK: gene=NME7a species="Mouse"
Aaas	P58742	Aaas	Other	AUR		YES
Aunip	E9Q6Z5	Aunip	Other	AUR		YES
Aurkaip1	Q9DCJ7	Aurkaip1	Other	AUR		YES
Aurka	P97477	Aurka	Other	AUR				O14965	AURA	>Mm_AurA.AA class=Other:Aur: gene=AurA species="Mouse"
Aurkb	O70126	Aurkb	Other	AUR				Q96GD4	AURB	>Mm_AurB.AA class=Other:Aur: gene=AurB species="Mouse"
Aurkc	O88445	Aurkc	Other	AUR				Q9UQB9	AURC	>Mm_AurC.AA class=Other:Aur: gene=AurC species="Mouse"
Bub1	O08901	Bub1	Other	BUB				O43683	BUB1	>Mm_BUB1.AA class=Other:BUB: gene=BUB1 species="Mouse"
Bub1b	Q9Z1S0	Bub1b	Other	BUB						>Mm_BUBR1.AA class=Other:BUB: gene=BUBR1 species="Mouse"
Camkk1	Q8VBY2	Camkk1	Other	CAMKK	CAMKK-Meta			Q8N5S9	CAMKK1	>Mm_CaMKK1.AA class=Other:CAMKK:CAMKK-Meta gene=CAMKK1 species="Mouse"
Camkk2	Q8C078	Camkk2	Other	CAMKK	CAMKK-Meta			Q96RR4	CAMKK2	>Mm_CaMKK2.AA class=Other:CAMKK:CAMKK-Meta gene=CAMKK2 species="Mouse"
Ikbip	Q9DBZ1	Ikbip	Other	IKK		YES
Ikbkg	O88522	Ikbkg	Other	IKK		YES
Tank	P70347	Tank	Other	IKK		YES
Chuk	Q60680	Chuk	Other	IKK				O15111	IKKA	>Mm_IKKa.AA class=Other:IKK: gene=IKKa species="Mouse"
Ikbkb	O88351	Ikbkb	Other	IKK				O14920	IKKB	>Mm_IKKb.AA class=Other:IKK: gene=IKKb species="Mouse"
Ikbke	Q9R0T8	Ikbke	Other	IKK				Q14164	IKKE	>Mm_IKKe.AA class=Other:IKK: gene=IKKe species="Mouse"
Tbk1	Q9WUN2	Tbk1	Other	IKK				Q9UHD2	TBK1	>Mm_TBK1.AA class=Other:IKK: gene=TBK1 species="Mouse"
Ern1	Q9EQY0	Ern1	Other	IRE				O75460	IRE1	>Mm_IRE1.AA class=Other:IRE: gene=IRE1 species="Mouse"
Ern2	Q9Z2E3	Ern2	Other	IRE				Q76MJ5	IRE2	>Mm_IRE2.AA class=Other:IRE: gene=IRE2 species="Mouse"
Aak1	Q3UHJ0	Aak1	Other	NAK	BIKE			Q2M2I8	AAK1	>Mm_AAK1.AA class=Other:NAK:BIKE gene=AAK1 species="Mouse"
Bmp2k	Q91Z96	Bmp2k	Other	NAK	BIKE			Q9NSY1	BIKE	>Mm_BIKE.AA class=Other:NAK:BIKE gene=BIKE species="Mouse"
Gak	Q99KY4	Gak	Other	NAK				O14976	GAK	>Mm_GAK.AA class=Other:NAK:GAK gene=GAK species="Mouse"
Stk16	O88697	Stk16	Other	NAK				O75716	MPSK1	>Mm_MPSK1.AA class=Other:NAK:MPSK gene=MPSK1 species="Mouse"
Nek1	P51954	Nek1	Other	NEK				Q96PY6	NEK1	>Mm_NEK1.AA class=Other:NEK:NEK1 gene=NEK1 species="Mouse"
Nek10	Q3UGM2	Nek10	Other	NEK						>Mm_NEK10.AA class=Other:NEK:NEK10 gene=NEK10 species="Mouse"
Nek11	Q8C0Q4	Nek11	Other	NEK				Q8NG66	NEK11	>Mm_NEK11.AA class=Other:NEK:NEK11 gene=NEK11 species="Mouse"
Nek2	O35942	Nek2	Other	NEK				P51955	NEK2	>Mm_NEK2.AA class=Other:NEK:NEK2 gene=NEK2 species="Mouse"
Nek3	Q9R0A5	Nek3	Other	NEK				P51956	NEK3	>Mm_NEK3.AA class=Other:NEK:NEK1 gene=NEK3 species="Mouse"
Nek4	Q9Z1J2	Nek4	Other	NEK				P51957	NEK4	>Mm_NEK4.AA class=Other:NEK:NEK4 gene=NEK4 species="Mouse"
Nek5	Q7TSC3	Nek5	Other	NEK				Q6P3R8	NEK5	>Mm_NEK5.AA class=Other:NEK:NEK1 gene=NEK5 species="Mouse"
Nek6	Q9ES70	Nek6	Other	NEK				Q9HC98	NEK6	>Mm_NEK6.AA class=Other:NEK:NEK6 gene=NEK6 species="Mouse"
Nek7	Q9ES74	Nek7	Other	NEK				Q8TDX7	NEK7	>Mm_NEK7.AA class=Other:NEK:NEK6 gene=NEK7 species="Mouse"
Nek8	Q91ZR4	Nek8	Other	NEK				Q86SG6	NEK8	>Mm_NEK8.AA class=Other:NEK:NEK8 gene=NEK8 species="Mouse"
Nek9	Q8K1R7	Nek9	Other	NEK				Q8TD19	NEK9	>Mm_NEK9.AA class=Other:NEK:NEK9 gene=NEK9 species="Mouse"
Sbk1	Q8QZX0	Sbk1	Other	NKF1				Q52WX2	SBK	>Mm_SBK.AA class=Other:NKF1: gene=SBK species="Mouse"
Sbk2	P0C5K1	Sbk2	Other	NKF1
Sbk3	P0C5K0	Sbk3	Other	NKF1						>Mm_SgK110.AA class=Other:NKF1: gene=SgK110 species="Mouse"
Peak1	Q69Z38	Peak1	Other	NKF3						>Mm_SgK269.AA class=Other:NKF3: gene=SgK269 species="Mouse"
Prag1	Q571I4	Prag1	Other	NKF3						>Mm_SgK223.AA class=Other:NKF3: gene=SgK223 species="Mouse"
Pdik1l	Q8QZR7	Pdik1l	Other	NKF4						>Mm_CLIK1L.AA class=Other:NKF4: gene=CLIK1L species="Mouse"
Stk35	Q80ZW0	Stk35	Other	NKF4						>Mm_CLIK1.AA class=Other:NKF4: gene=CLIK1 species="Mouse"
Tex14	Q7M6U3	Tex14	Other	NKF5						>Mm_SgK307.AA class=Other:NKF5: gene=SgK307 species="Mouse"
Nrbp1	Q99J45	Nrbp1	Other	NRBP						>Mm_NRBP1.AA class=Other:NRBP: gene=NRBP1 species="Mouse"
Nrbp2	Q91V36	Nrbp2	Other	NRBP						>Mm_NRBP2.AA class=Other:NRBP: gene=NRBP2 species="Mouse"
Dstyk	Q6XUX1	Dstyk	Other	Other-Unique				Q6XUX3	DSTYK	>Mm_Dusty.AA class=Other:Dusty: gene=Dusty species="Mouse"
Pkdcc	Q5RJI4	Pkdcc	Other	Other-Unique						>Mm_SgK493.AA class=Other:SgK493: gene=SgK493 species="Mouse"
Stk31	Q99MW1	Stk31	Other	Other-Unique						>Mm_SgK396.AA class=Other:Other-Unique: gene=SgK396 species="Mouse"
Stkld1	Q80YS9	Stkld1	Other	Other-Unique
Uhmk1	P97343	Uhmk1	Other	Other-Unique				Q8TAS1	KIS	>Mm_KIS.AA class=Other:KIS: gene=KIS species="Mouse"
Prkra	Q9WTX2	Prkra	Other	PEK	EIF2AK2	YES
Prkrip1	Q9CWV6	Prkrip1	Other	PEK	EIF2AK2	YES
Eif2ak2	Q03963	Eif2ak2	Other	PEK	EIF2AK2			P19525	PKR	>Mm_PKR.AA class=Other:PEK:PKR gene=PKR species="Mouse"
Dnajc3	Q91YW3	Dnajc3	Other	PEK	EIF2AK4	YES
Gcn1	E9PVA8	Gcn1	Other	PEK	EIF2AK4	YES
Eif2ak4	Q9QZ05	Eif2ak4	Other	PEK	EIF2AK4			Q9P2K8	GCN2	>Mm_GCN2.AA class=Other:PEK:GCN2 gene=GCN2 species="Mouse"
Eif2ak1	Q9Z2R9	Eif2ak1	Other	PEK				Q9BQI3	HRI	>Mm_HRI.AA class=Other:PEK:HRI gene=HRI species="Mouse"
Eif2ak3	Q9Z2B5	Eif2ak3	Other	PEK				Q9NZJ5	PERK	>Mm_PEK.AA class=Other:PEK:PEK gene=PEK species="Mouse"
Plk1	Q07832	Plk1	Other	PLK				P53350	PLK1	>Mm_PLK1.AA class=Other:PLK:PLK1 gene=PLK1 species="Mouse"
Plk2	P53351	Plk2	Other	PLK				Q9NYY3	PLK2	>Mm_PLK2.AA class=Other:PLK:PLK2 gene=PLK2 species="Mouse"
Plk3	Q60806	Plk3	Other	PLK				Q9H4B4	PLK3	>Mm_PLK3.AA class=Other:PLK:PLK2 gene=PLK3 species="Mouse"
Plk4	Q64702	Plk4	Other	PLK				O00444	PLK4	>Mm_PLK4.AA class=Other:PLK:SAK gene=PLK4 species="Mouse"
Plk5	Q4FZD7	Plk5	Other	PLK						>Mm_PLK5.AA class=Other:PLK:PLK2 gene=PLK5 species="Mouse"
Scyl1	Q9EQC5	Scyl1	Other	SCY1						>Mm_SCYL1.AA class=Other:SCY1: gene=SCYL1 species="Mouse"
Scyl2	Q8CFE4	Scyl2	Other	SCY1						>Mm_SCYL2.AA class=Other:SCY1: gene=SCYL2 species="Mouse"
Scyl3	Q9DBQ7	Scyl3	Other	SCY1						>Mm_SCYL3.AA class=Other:SCY1: gene=SCYL3 species="Mouse"
Tlk1	Q8C0V0	Tlk1	Other	TLK				Q9UKI8	TLK1	>Mm_TLK1.AA class=Other:TLK: gene=TLK1 species="Mouse"
Tlk2	O55047	Tlk2	Other	TLK				Q86UE8	TLK2	>Mm_TLK2.AA class=Other:TLK: gene=TLK2 species="Mouse"
Stk36	Q69ZM6	Stk36	Other	ULK						>Mm_Fused.AA class=Other:ULK:Fused gene=Fused species="Mouse"
Ulk1	O70405	Ulk1	Other	ULK				O75385	ULK1	>Mm_ULK1.AA class=Other:ULK:ULK gene=ULK1 species="Mouse"
Ulk2	Q9QY01	Ulk2	Other	ULK				Q8IYT8	ULK2	>Mm_ULK2.AA class=Other:ULK:ULK gene=ULK2 species="Mouse"
Ulk3	Q3U3Q1	Ulk3	Other	ULK						>Mm_ULK3.AA class=Other:ULK:ULK gene=ULK3 species="Mouse"
Ulk4	Q3V129	Ulk4	Other	ULK						>Mm_ULK4.AA class=Other:ULK:ULK gene=ULK4 species="Mouse"
Pkmyt1	Q9ESG9	Pkmyt1	Other	WEE						>Mm_MYT1.AA class=Other:WEE:Myt1 gene=MYT1 species="Mouse"
Wee1	P47810	Wee1	Other	WEE						>Mm_Wee1.AA class=Other:WEE:WEE1 gene=Wee1 species="Mouse"
Wee2	Q66JT0	Wee2	Other	WEE						>Mm_Wee1B.AA class=Other:WEE:WEE1 gene=Wee1B species="Mouse"
Wnk1	P83741	Wnk1	Other	Wnk				Q9H4A3	WNK1	>Mm_Wnk1.AA class=Other:WNK: gene=Wnk1 species="Mouse"
Wnk2	Q3UH66	Wnk2	Other	Wnk						>Mm_Wnk2.AA class=Other:WNK: gene=Wnk2 species="Mouse"
Wnk3	Q80XP9	Wnk3	Other	Wnk				Q9BYP7	WNK3	>Mm_Wnk3.AA class=Other:WNK: gene=Wnk3 species="Mouse"
Wnk4	Q80UE6	Wnk4	Other	Wnk				Q96J92	WNK4	>Mm_Wnk4.AA class=Other:WNK: gene=Wnk4 species="Mouse"
Cdc7	Q9Z0H0	Cdc7	Other					O00311	CDC7	>Mm_CDC7.AA class=Other:CDC7: gene=CDC7 species="Mouse"
Ciita	P79621	Ciita	Other
Haspin	Q9Z0R0	Haspin	Other					Q8TF76	HASPIN	>Mm_Haspin.AA class=Other:Haspin: gene=Haspin species="Mouse"
Mos	P00536	Mos	Other					P00540	MOS	>Mm_MOS.AA class=Other:MOS: gene=MOS species="Mouse"
Pan3	Q640Q5	Pan3	Other							>Mm_PAN3.AA class=Other:PAN3: gene=PAN3 species="Mouse"
Pbk	Q9JJ78	Pbk	Other					Q96KB5	PBK	>Mm_PBK.AA class=Other:TOPK: gene=PBK species="Mouse"
Pik3r4	Q8VD65	Pik3r4	Other							>Mm_PIK3R4.AA class=Other:VPS15: gene=PIK3R4 species="Mouse"
Pikfyve	Q9Z1T6	Pikfyve	Other
Pink1	Q99MQ3	Pink1	Other					E0W1I1	PINK1	>Mm_PINK1.AA class=Other:NKF2: gene=PINK1 species="Mouse"
Pxk	Q8BX57	Pxk	Other
Tbck	Q8BM85	Tbck	Other							>Mm_TBCK.AA class=Other:TBCK: gene=TBCK species="Mouse"
Tp53rk	Q99PW4	Tp53rk	Other					Q96S44	PRPK	>Mm_PRPK.AA class=Other:Bud32: gene=PRPK species="Mouse"
Ttk	P35761	Ttk	Other					P33981	TTK	>Mm_TTK.AA class=Other:TTK: gene=TTK species="Mouse"
Fam20a	Q8CID3	Fam20a	PKL	FJ						>Mm_FAM20A.AA class=PKL:FJ: gene=FAM20A species="Mouse"
Fam20b	Q8VCS3	Fam20b	PKL	FJ						>Mm_FAM20B.AA class=PKL:FJ: gene=FAM20B species="Mouse"
Fam20c	Q5MJS3	Fam20c	PKL	FJ				Q8IXL6	FAM20C	>Mm_FAM20C.AA class=PKL:FJ: gene=FAM20C species="Mouse"
Gask1a	Q3UY90	Gask1a	PKL	FJ						>Mm_FAM198A.AA class=PKL:FJ: gene=FAM198A species="Mouse"
GaskbB	Q3UPI1	Gaskbb	PKL	FJ						>Mm_FAM198B.AA class=PKL:FJ: gene=FAM198B species="Mouse"
Gucy2c	Q3UWA6	Gucy2c	RGC	RGC
Gucy2d	A0A0U1RPR8	Gucy2d	RGC	RGC
Gucy2f	Q5SDA5	Gucy2f	RGC	RGC
Npr1	P18293	Npr1	RGC	RGC
Npr2	Q6VVW5	Npr2	RGC	RGC
Tab1	Q8CF89	Tab1	STE	STE11	ASK	YES
Tab2	Q99K90	Tab2	STE	STE11	ASK	YES
Tab3	Q571K4	Tab3	STE	STE11	ASK	YES
Map3k5	O35099	Map3k5	STE	STE11	ASK			Q99683	ASK1	>Mm_MAP3K5.AA class=STE:STE11:ASK gene=MAP3K5 species="Mouse"
Map3k6	Q9WTR2	Map3k6	STE	STE11	ASK			O95382	MEKK6	>Mm_MAP3K6.AA class=STE:STE11:ASK gene=MAP3K6 species="Mouse"
Map3k7	Q62073	Map3k7	STE	STE11	ASK			O43318	TAK1	>Mm_MAP3K7.AA class=STE:STE11:ASK gene=MAP3K7 species="Mouse"
Map3k2	Q61083	Map3k2	STE	STE11	MEKK2			Q9Y2U5	MEKK2	>Mm_MAP3K2.AA class=STE:STE11:MEKK2 gene=MAP3K2 species="Mouse"
Map3k3	Q61084	Map3k3	STE	STE11	MEKK2			Q99759	MEKK3	>Mm_MAP3K3.AA class=STE:STE11:MEKK2 gene=MAP3K3 species="Mouse"
Map3k1	P53349	Map3k1	STE	STE11				Q13233	MEKK1	>Mm_MAP3K1.AA class=STE:STE11:MEKK1 gene=MAP3K1 species="Mouse"
Map3k15	A2AQW0	Map3k15	STE	STE11				Q6ZN16	MAP3K15	>Mm_MEKK15.AA class=STE:STE11:MEKK15 gene=MEKK15 species="Mouse"
Map3k4	O08648	Map3k4	STE	STE11						>Mm_MAP3K4.AA class=STE:STE11:MEKK4 gene=MAP3K4 species="Mouse"
Map3k8	Q07174	Map3k8	STE	STE11				P41279	COT	>Mm_COT.AA class=STE:STE-Unique: gene=COT species="Mouse"
Map4k1	P70218	Map4k1	STE	STE20	KHS			Q92918	HPK1	>Mm_HPK1.AA class=STE:STE20:KHS gene=HPK1 species="Mouse"
Map4k2	Q61161	Map4k2	STE	STE20	KHS			Q12851	GCK	>Mm_GCK.AA class=STE:STE20:KHS gene=GCK species="Mouse"
Map4k4	P97820	Map4k4	STE	STE20	MSN			O95819	HGK	>Mm_HGK.AA class=STE:STE20:MSN gene=HGK species="Mouse"
Mink1	Q9JM52	Mink1	STE	STE20	MSN			Q8N4C8	MINK	>Mm_MINK.AA class=STE:STE20:MSN gene=MINK species="Mouse"
Nrk	Q9R0G8	Nrk	STE	STE20	MSN					>Mm_NRK.AA class=STE:STE20:MSN gene=NRK species="Mouse"
Tnik	P83510	Tnik	STE	STE20	MSN			Q9UKE5	TNIK	>Mm_TNIK.AA class=STE:STE20:MSN gene=TNIK species="Mouse"
Stk3	Q9JI10	Stk3	STE	STE20	MST			Q13188	MST2	>Mm_MST2.AA class=STE:STE20:MST gene=MST2 species="Mouse"
Stk4	Q9JI11	Stk4	STE	STE20	MST			Q13043	MST1	>Mm_MST1.AA class=STE:STE20:MST gene=MST1 species="Mouse"
Myo3a	Q8K3H5	Myo3a	STE	STE20	NinaC			Q8NEV4	MYO3A	>Mm_MYO3A.AA class=STE:STE20:NinaC gene=MYO3A species="Mouse"
Myo3b	Q1EG27	Myo3b	STE	STE20	NinaC			Q8WXR4	MYO3B	>Mm_MYO3B.AA class=STE:STE20:NinaC gene=MYO3B species="Mouse"
Pak1ip1	Q9DCE5	Pak1ip1	STE	STE20	PAKA	YES
Pak1	O88643	Pak1	STE	STE20	PAKA			Q13153	PAK1	>Mm_PAK1.AA class=STE:STE20:PAKA gene=PAK1 species="Mouse"
Pak2	Q8CIN4	Pak2	STE	STE20	PAKA			Q13177	PAK2	>Mm_PAK2.AA class=STE:STE20:PAKA gene=PAK2 species="Mouse"
Pak3	Q61036	Pak3	STE	STE20	PAKA			O75914	PAK3	>Mm_PAK3.AA class=STE:STE20:PAKA gene=PAK3 species="Mouse"
Pak4	Q8BTW9	Pak4	STE	STE20	PAKB			O96013	PAK4	>Mm_PAK4.AA class=STE:STE20:PAKB gene=PAK4 species="Mouse"
Pak5	Q8C015	Pak5	STE	STE20	PAKB			Q9P286	PAK5	>Mm_PAK5.AA class=STE:STE20:PAKB gene=PAK5 species="Mouse"
Pak6	Q3ULB5	Pak6	STE	STE20	PAKB			Q9NQU5	PAK6	>Mm_PAK6.AA class=STE:STE20:PAKB gene=PAK6 species="Mouse"
Slk	O54988	Slk	STE	STE20	SLK			Q9H2G2	SLK	>Mm_SLK.AA class=STE:STE20:SLK gene=SLK species="Mouse"
Stk10	O55098	Stk10	STE	STE20	SLK			O94804	LOK	>Mm_LOK.AA class=STE:STE20:SLK gene=LOK species="Mouse"
Taok1	Q5F2E8	Taok1	STE	STE20	TAO			Q7L7X3	TAO1	>Mm_TAO1.AA class=STE:STE20:TAO gene=TAO1 species="Mouse"
Taok2	Q6ZQ29	Taok2	STE	STE20	TAO			Q9UL54	TAO2	>Mm_TAO2.AA class=STE:STE20:TAO gene=TAO2 species="Mouse"
Taok3	Q8BYC6	Taok3	STE	STE20	TAO			Q9H2K8	TAO3	>Mm_TAO3.AA class=STE:STE20:TAO gene=TAO3 species="Mouse"
Stk24	Q99KH8	Stk24	STE	STE20	YSK			Q9Y6E0	MST3	>Mm_MST3.AA class=STE:STE20:YSK gene=MST3 species="Mouse"
Stk26	Q99JT2	Stk26	STE	STE20	YSK			Q9P289	MST4	>Mm_MST4.AA class=STE:STE20:YSK gene=MST4 species="Mouse"
Map3k19	E9Q3S4	Map3k19	STE	STE20				Q56UN5	YSK4
Map4k3	Q99JP0	Map4k3	STE	STE20				Q8IVH8	KHS2
Map4k5	Q8BPM2	Map4k5	STE	STE20				Q9Y4K4	KHS1
Oxsr1	Q6P9R2	Oxsr1	STE	STE20				O95747	OSR1	>Mm_OSR1.AA class=STE:STE20:FRAY gene=OSR1 species="Mouse"
Stk25	Q9Z2W1	Stk25	STE	STE20				O00506	YSK1	>Mm_YSK1.AA class=STE:STE20:YSK gene=YSK1 species="Mouse"
Stk39	Q9Z1W9	Stk39	STE	STE20				Q9UEW8	STLK3
Map2k1	P31938	Map2k1	STE	STE7				Q02750	MEK1	>Mm_MAP2K1.AA class=STE:STE7:MEK1 gene=MAP2K1 species="Mouse"
Map2k2	Q63932	Map2k2	STE	STE7				P36507	MEK2	>Mm_MAP2K2.AA class=STE:STE7:MEK1 gene=MAP2K2 species="Mouse"
Map2k3	O09110	Map2k3	STE	STE7						>Mm_MAP2K3.AA class=STE:STE7:MEK3 gene=MAP2K3 species="Mouse"
Map2k4	P47809	Map2k4	STE	STE7						>Mm_MAP2K4.AA class=STE:STE7:MEK4 gene=MAP2K4 species="Mouse"
Map2k5	Q9WVS7	Map2k5	STE	STE7				Q13163	MEK5	>Mm_MAP2K5.AA class=STE:STE7:MEK5 gene=MAP2K5 species="Mouse"
Map2k6	P70236	Map2k6	STE	STE7						>Mm_MAP2K6.AA class=STE:STE7:MEK3 gene=MAP2K6 species="Mouse"
Map2k7	Q8CE90	Map2k7	STE	STE7						>Mm_MAP2K7.AA class=STE:STE7:MEK7 gene=MAP2K7 species="Mouse"
Map3k14	Q9WUL6	Map3k14	STE					Q99558	NIK	>Mm_NIK.AA class=STE:STE-Unique: gene=NIK species="Mouse"
Abi1	Q8CBW3	Abi1	TK	Abl		YES
Abi2	P62484	Abi2	TK	Abl		YES
Abi3	Q8BYZ1	Abi3	TK	Abl		YES
Abl1	P00520	Abl1	TK	Abl						>Mm_ABL1.AA class=TK:Abl: gene=ABL1 species="Mouse"
Abl2	Q4JIM5	Abl2	TK	Abl						>Mm_ABL2.AA class=TK:Abl: gene=ABL2 species="Mouse"
Tnk1	Q99ML2	Tnk1	TK	Ack						>Mm_TNK1.AA class=TK:Ack: gene=TNK1 species="Mouse"
Tnk2	O54967	Tnk2	TK	Ack
Zc3hc1	Q80YV2	Zc3hc1	TK	Alk		YES
Alk	P97793	Alk	TK	Alk						>Mm_ALK.AA class=TK:ALK: gene=ALK species="Mouse"
Ltk	P08923	Ltk	TK	Alk						>Mm_LTK.AA class=TK:ALK: gene=LTK species="Mouse"
Axl	Q00993	Axl	TK	Axl						>Mm_AXL.AA class=TK:Axl: gene=AXL species="Mouse"
Mertk	Q60805	Mertk	TK	Axl						>Mm_MER.AA class=TK:Axl: gene=MER species="Mouse"
Tyro3	P55144	Tyro3	TK	Axl						>Mm_TYRO3.AA class=TK:Axl: gene=TYRO3 species="Mouse"
Csk	P41241	Csk	TK	Csk						>Mm_CSK.AA class=TK:Csk: gene=CSK species="Mouse"
Matk	P41242	Matk	TK	Csk						>Mm_CTK.AA class=TK:Csk: gene=CTK species="Mouse"
Ddr1	Q03146	Ddr1	TK	DDR						>Mm_DDR1.AA class=TK:DDR: gene=DDR1 species="Mouse"
Ddr2	Q62371	Ddr2	TK	DDR						>Mm_DDR2.AA class=TK:DDR: gene=DDR2 species="Mouse"
Zpr1	Q62384	Zpr1	TK	EGFR		YES
Egfr	Q01279	Egfr	TK	EGFR						>Mm_EGFR.AA class=TK:EGFR: gene=EGFR species="Mouse"
Erbb2	P70424	Erbb2	TK	EGFR						>Mm_ErbB2.AA class=TK:EGFR: gene=ErbB2 species="Mouse"
Erbb3	Q61526	Erbb3	TK	EGFR						>Mm_ErbB3.AA class=TK:EGFR: gene=ErbB3 species="Mouse"
Erbb4	Q61527	Erbb4	TK	EGFR						>Mm_ErbB4.AA class=TK:EGFR: gene=ErbB4 species="Mouse"
Epha1	Q60750	Epha1	TK	Eph						>Mm_EphA1.AA class=TK:Eph: gene=EphA1 species="Mouse"
Epha10	Q8BYG9	Epha10	TK	Eph						>Mm_EphA10.AA class=TK:Eph: gene=EphA10 species="Mouse"
Epha2	Q03145	Epha2	TK	Eph						>Mm_EphA2.AA class=TK:Eph: gene=EphA2 species="Mouse"
Epha3	P29319	Epha3	TK	Eph						>Mm_EphA3.AA class=TK:Eph: gene=EphA3 species="Mouse"
Epha4	Q03137	Epha4	TK	Eph						>Mm_EphA4.AA class=TK:Eph: gene=EphA4 species="Mouse"
Epha5	Q60629	Epha5	TK	Eph						>Mm_EphA5.AA class=TK:Eph: gene=EphA5 species="Mouse"
Epha6	Q62413	Epha6	TK	Eph						>Mm_EphA6.AA class=TK:Eph: gene=EPHA6 species="Mouse"
Epha7	Q61772	Epha7	TK	Eph						>Mm_EphA7.AA class=TK:Eph: gene=EphA7 species="Mouse"
Epha8	O09127	Epha8	TK	Eph						>Mm_EphA8.AA class=TK:Eph: gene=EphA8 species="Mouse"
Ephb1	Q8CBF3	Ephb1	TK	Eph						>Mm_EphB1.AA class=TK:Eph: gene=EphB1 species="Mouse"
Ephb2	P54763	Ephb2	TK	Eph						>Mm_EphB2.AA class=TK:Eph: gene=EphB2 species="Mouse"
Ephb3	P54754	Ephb3	TK	Eph						>Mm_EphB3.AA class=TK:Eph: gene=EphB3 species="Mouse"
Ephb4	P54761	Ephb4	TK	Eph						>Mm_EphB4.AA class=TK:Eph: gene=EphB4 species="Mouse"
Ephb6	O08644	Ephb6	TK	Eph						>Mm_EphB6.AA class=TK:Eph: gene=EphB6 species="Mouse"
Ptk2	P34152	Ptk2	TK	Fak						>Mm_FAK.AA class=TK:FAK: gene=FAK species="Mouse"
Ptk2b	Q9QVP9	Ptk2b	TK	Fak						>Mm_PYK2.AA class=TK:FAK: gene=PYK2 species="Mouse"
Fer	P70451	Fer	TK	Fer						>Mm_FER.AA class=TK:Fer: gene=FER species="Mouse"
Fes	P16879	Fes	TK	Fer						>Mm_FES.AA class=TK:Fer: gene=FES species="Mouse"
Fgfr1	P16092	Fgfr1	TK	FGFR						>Mm_FGFR1.AA class=TK:FGFR: gene=FGFR1 species="Mouse"
Fgfr2	P21803	Fgfr2	TK	FGFR						>Mm_FGFR2.AA class=TK:FGFR: gene=FGFR2 species="Mouse"
Fgfr3	Q61851	Fgfr3	TK	FGFR						>Mm_FGFR3.AA class=TK:FGFR: gene=FGFR3 species="Mouse"
Fgfr4	Q03142	Fgfr4	TK	FGFR						>Mm_FGFR4.AA class=TK:FGFR: gene=FGFR4 species="Mouse"
Igf1r	Q60751	Igf1r	TK	InsR						>Mm_IGF1R.AA class=TK:InsR: gene=IGF1R species="Mouse"
Insr	P15208	Insr	TK	InsR						>Mm_INSR.AA class=TK:InsR: gene=INSR species="Mouse"
Insrr	Q9WTL4	Insrr	TK	InsR						>Mm_IRR.AA class=TK:InsR: gene=IRR species="Mouse"
Jakmip1	Q8BVL9	Jakmip1	TK	Jak		YES
Jakmip2	D3YXK0	Jakmip2	TK	Jak		YES
Jakmip3	Q5DTN8	Jakmip3	TK	Jak		YES
Jak1	P52332	Jak1	TK	Jak						>Mm_JAK1.AA class=TK:Jak: gene=JAK1 species="Mouse"
Jak2	Q62120	Jak2	TK	Jak						>Mm_JAK2.AA class=TK:Jak: gene=JAK2 species="Mouse"
Jak3	Q62137	Jak3	TK	Jak						>Mm_JAK3.AA class=TK:Jak: gene=JAK3 species="Mouse"
Tyk2	Q9R117	Tyk2	TK	Jak						>Mm_TYK2.AA class=TK:Jak: gene=TYK2 species="Mouse"
Aatk	Q80YE4	Aatk	TK	Lmr						>Mm_LMR1.AA class=TK:Lmr: gene=LMR1 species="Mouse"
Lmtk2	Q3TYD6	Lmtk2	TK	Lmr						>Mm_LMR2.AA class=TK:Lmr: gene=LMR2 species="Mouse"
Lmtk3	Q5XJV6	Lmtk3	TK	Lmr						>Mm_LMR3.AA class=TK:Lmr: gene=LMR3 species="Mouse"
Met	P16056	Met	TK	Met						>Mm_MET.AA class=TK:Met: gene=MET species="Mouse"
Mst1r	Q62190	Mst1r	TK	Met						>Mm_RON.AA class=TK:Met: gene=RON species="Mouse"
Csf1r	P09581	Csf1r	TK	PDGFR						>Mm_FMS.AA class=TK:PDGFR: gene=FMS species="Mouse"
Flt3	Q00342	Flt3	TK	PDGFR						>Mm_FLT3.AA class=TK:PDGFR: gene=FLT3 species="Mouse"
Kit	P05532	Kit	TK	PDGFR						>Mm_KIT.AA class=TK:PDGFR: gene=KIT species="Mouse"
Pdgfra	P26618	Pdgfra	TK	PDGFR						>Mm_PDGFRa.AA class=TK:PDGFR: gene=PDGFRa species="Mouse"
Pdgfrb	E9QN12	Pdgfrb	TK	PDGFR						>Mm_PDGFRb.AA class=TK:PDGFR: gene=PDGFRb species="Mouse"
Ror1	Q9Z139	Ror1	TK	Ror						>Mm_ROR1.AA class=TK:Ror: gene=ROR1 species="Mouse"
Ror2	Q9Z138	Ror2	TK	Ror						>Mm_ROR2.AA class=TK:Ror: gene=ROR2 species="Mouse"
Fgr	P14234	Fgr	TK	Src	SrcA					>Mm_FGR.AA class=TK:Src:SrcA gene=FGR species="Mouse"
Fyn	P39688	Fyn	TK	Src	SrcA					>Mm_FYN.AA class=TK:Src:SrcA gene=FYN species="Mouse"
Src	P05480	Src	TK	Src	SrcA					>Mm_SRC.AA class=TK:Src:SrcA gene=SRC species="Mouse"
Yes1	Q04736	Yes1	TK	Src	SrcA					>Mm_YES.AA class=TK:Src:SrcA gene=YES species="Mouse"
Blk	P16277	Blk	TK	Src	SrcB					>Mm_BLK.AA class=TK:Src:SrcB gene=BLK species="Mouse"
Hck	P08103	Hck	TK	Src	SrcB					>Mm_HCK.AA class=TK:Src:SrcB gene=HCK species="Mouse"
Lck	P06240	Lck	TK	Src	SrcB					>Mm_LCK.AA class=TK:Src:SrcB gene=LCK species="Mouse"
Lyn	P25911	Lyn	TK	Src	SrcB					>Mm_LYN.AA class=TK:Src:SrcB gene=LYN species="Mouse"
Ptk6	Q64434	Ptk6	TK	Src	SRM					>Mm_BRK.AA class=TK:Src:SRM gene=BRK species="Mouse"
Srms	Q62270	Srms	TK	Src	SRM					>Mm_SRM.AA class=TK:Src:SRM gene=SRM species="Mouse"
Frk	Q922K9	Frk	TK	Src						>Mm_FRK.AA class=TK:Src:Frk gene=FRK species="Mouse"
Blnk	Q9QUN3	Blnk	TK	Syk		YES
Syk	P48025	Syk	TK	Syk						>Mm_SYK.AA class=TK:Syk: gene=SYK species="Mouse"
Zap70	P43404	Zap70	TK	Syk						>Mm_ZAP70.AA class=TK:Syk: gene=ZAP70 species="Mouse"
Ibtk	Q6ZPR6	Ibtk	TK	Tec	BTK	YES
Btk	P35991	Btk	TK	Tec	BTK					>Mm_BTK.AA class=TK:Tec: gene=BTK species="Mouse"
Bmx	P97504	Bmx	TK	Tec						>Mm_BMX.AA class=TK:Tec: gene=BMX species="Mouse"
Itk	Q03526	Itk	TK	Tec						>Mm_ITK.AA class=TK:Tec: gene=ITK species="Mouse"
Tec	P24604	Tec	TK	Tec						>Mm_TEC.AA class=TK:Tec: gene=TEC species="Mouse"
Txk	P42682	Txk	TK	Tec						>Mm_TXK.AA class=TK:Tec: gene=TXK species="Mouse"
Tek	Q02858	Tek	TK	Tie						>Mm_TIE2.AA class=TK:Tie: gene=TIE2 species="Mouse"
Tie1	Q06806	Tie1	TK	Tie						>Mm_TIE1.AA class=TK:Tie: gene=TIE1 species="Mouse"
Ntrk1	Q3UFB7	Ntrk1	TK	Trk						>Mm_TRKA.AA class=TK:Trk: gene=TRKA species="Mouse"
Ntrk2	P15209	Ntrk2	TK	Trk						>Mm_TRKB.AA class=TK:Trk: gene=TRKB species="Mouse"
Ntrk3	Q6VNS1	Ntrk3	TK	Trk						>Mm_TRKC.AA class=TK:Trk: gene=TRKC species="Mouse"
Flt1	P35969	Flt1	TK	VEGFR						>Mm_FLT1.AA class=TK:VEGFR: gene=FLT1 species="Mouse"
Flt4	P35917	Flt4	TK	VEGFR						>Mm_FLT4.AA class=TK:VEGFR: gene=FLT4 species="Mouse"
Kdr	P35918	Kdr	TK	VEGFR						>Mm_KDR.AA class=TK:VEGFR: gene=KDR species="Mouse"
HYLTK	P70223	Hyltk	TK
Musk	Q61006	Musk	TK							>Mm_MUSK.AA class=TK:Musk: gene=MUSK species="Mouse"
Ptk7	Q8BKG3	Ptk7	TK							>Mm_CCK4.AA class=TK:CCK4: gene=CCK4 species="Mouse"
Ret	P35546	Ret	TK							>Mm_RET.AA class=TK:Ret: gene=RET species="Mouse"
Ros1	Q78DX7	Ros1	TK							>Mm_ROS.AA class=TK:Sev: gene=ROS species="Mouse"
Ryk	Q01887	Ryk	TK							>Mm_RYK.AA class=TK:Ryk: gene=RYK species="Mouse"
Styk1	Q6J9G1	Styk1	TK
Irak1bp1	Q9ESJ7	Irak1bp1	TKL	IRAK		YES
Irak1	Q62406	Irak1	TKL	IRAK				P51617	IRAK1	>Mm_IRAK1.AA class=TKL:IRAK: gene=IRAK1 species="Mouse"
Irak2	Q8CFA1	Irak2	TKL	IRAK						>Mm_IRAK2.AA class=TKL:IRAK: gene=IRAK2 species="Mouse"
Irak3	Q8K4B2	Irak3	TKL	IRAK						>Mm_IRAK3.AA class=TKL:IRAK: gene=IRAK3 species="Mouse"
Irak4	Q8R4K2	Irak4	TKL	IRAK				Q9NWZ3	IRAK4	>Mm_IRAK4.AA class=TKL:IRAK: gene=IRAK4 species="Mouse"
Limk1	P53668	Limk1	TKL	LISK	LIMK					>Mm_LIMK1.AA class=TKL:LISK:LIMK gene=LIMK1 species="Mouse"
Limk2	O54785	Limk2	TKL	LISK	LIMK					>Mm_LIMK2.AA class=TKL:LISK:LIMK gene=LIMK2 species="Mouse"
Tesk1	O70146	Tesk1	TKL	LISK	TESK					>Mm_TESK1.AA class=TKL:LISK:TESK gene=TESK1 species="Mouse"
Tesk2	Q8VCT9	Tesk2	TKL	LISK	TESK					>Mm_TESK2.AA class=TKL:LISK:TESK gene=TESK2 species="Mouse"
Lrrk1	Q3UHC2	Lrrk1	TKL	LRRK						>Mm_LRRK1.AA class=TKL:LRRK: gene=LRRK1 species="Mouse"
Lrrk2	Q5S006	Lrrk2	TKL	LRRK				Q5S007	LRRK2	>Mm_LRRK2.AA class=TKL:LRRK: gene=LRRK2 species="Mouse"
Map3k12	Q60700	Map3k12	TKL	MLK	LZK			Q12852	DLK	>Mm_DLK.AA class=TKL:MLK:LZK gene=DLK species="Mouse"
Map3k13	Q1HKZ5	Map3k13	TKL	MLK	LZK					>Mm_LZK.AA class=TKL:MLK:LZK gene=LZK species="Mouse"
Map3k10	Q66L42	Map3k10	TKL	MLK	MLK			Q02779	MLK2	>Mm_MLK2.AA class=TKL:MLK:MLK gene=MLK2 species="Mouse"
Map3k11	Q80XI6	Map3k11	TKL	MLK	MLK			Q16584	MLK3	>Mm_MLK3.AA class=TKL:MLK:MLK gene=MLK3 species="Mouse"
Map3k21	Q8VDG6	Map3k21	TKL	MLK	MLK			Q5TCX8	MLK4	>Mm_MLK4.AA class=TKL:MLK:MLK gene=MLK4 species="Mouse"
Map3k9	Q3U1V8	Map3k9	TKL	MLK	MLK			P80192	MLK1	>Mm_MLK1.AA class=TKL:MLK:MLK gene=MLK1 species="Mouse"
Ilk	O55222	Ilk	TKL	MLK						>Mm_ILK.AA class=TKL:MLK:ILK gene=ILK species="Mouse"
Map3k20	Q9ESL4	Map3k20	TKL	MLK				Q9NYL2	ZAK	>Mm_ZAK.AA class=TKL:MLK:ZAK gene=ZAK species="Mouse"
Tnni3k	Q5GIG6	Tnni3k	TKL	MLK						>Mm_HH498.AA class=TKL:MLK:HH498 gene=HH498 species="Mouse"
Araf	P04627	Araf	TKL	RAF						>Mm_ARAF.AA class=TKL:RAF:RAF gene=ARAF species="Mouse"
Braf	P28028	Braf	TKL	RAF				P15056	BRAF	>Mm_BRAF.AA class=TKL:RAF:RAF gene=BRAF species="Mouse"
Ksr1	Q61097	Ksr1	TKL	RAF						>Mm_KSR1.AA class=TKL:RAF:KSR gene=KSR1 species="Mouse"
Ksr2	Q3UVC0	Ksr2	TKL	RAF						>Mm_KSR2.AA class=TKL:RAF:KSR gene=KSR2 species="Mouse"
Raf1	Q99N57	Raf1	TKL	RAF				P04049	RAF1	>Mm_RAF1.AA class=TKL:RAF:RAF gene=RAF1 species="Mouse"
Ankk1	Q8BZ25	Ankk1	TKL	RIPK						>Mm_SgK288.AA class=TKL:RIPK: gene=SgK288 species="Mouse"
Ripk1	Q60855	Ripk1	TKL	RIPK				Q13546	RIPK1	>Mm_RIPK1.AA class=TKL:RIPK: gene=RIPK1 species="Mouse"
Ripk2	P58801	Ripk2	TKL	RIPK				O43353	RIPK2	>Mm_RIPK2.AA class=TKL:RIPK: gene=RIPK2 species="Mouse"
Ripk3	Q9QZL0	Ripk3	TKL	RIPK				Q9Y572	RIPK3	>Mm_RIPK3.AA class=TKL:RIPK: gene=RIPK3 species="Mouse"
Ripk4	Q9ERK0	Ripk4	TKL	RIPK				P57078	ANKRD3	>Mm_ANKRD3.AA class=TKL:RIPK: gene=ANKRD3 species="Mouse"
Acvr1	P37172	Acvr1	TKL	STKR	STKR1			Q04771	ALK2	>Mm_ALK2.AA class=TKL:STKR:STKR1 gene=ALK2 species="Mouse"
Acvr1b	Q61271	Acvr1b	TKL	STKR	STKR1			P36896	ALK4	>Mm_ALK4.AA class=TKL:STKR:STKR1 gene=ALK4 species="Mouse"
Acvr1c	Q8K348	Acvr1c	TKL	STKR	STKR1					>Mm_ALK7.AA class=TKL:STKR:STKR1 gene=ALK7 species="Mouse"
Acvr2a	P27038	Acvr2a	TKL	STKR	STKR1			P27037	ACVR2A
Acvr2b	P27040	Acvr2b	TKL	STKR	STKR1			Q13705	ACVR2B
Acvrl1	Q61288	Acvrl1	TKL	STKR	STKR1					>Mm_ALK1.AA class=TKL:STKR:STKR1 gene=ALK1 species="Mouse"
Bmpr1a	P36895	Bmpr1a	TKL	STKR	STKR1			P36894	BMPR1A	>Mm_BMPR1A.AA class=TKL:STKR:STKR1 gene=BMPR1A species="Mouse"
Bmpr1b	P36898	Bmpr1b	TKL	STKR	STKR1			O00238	BMPR1B	>Mm_BMPR1B.AA class=TKL:STKR:STKR1 gene=BMPR1B species="Mouse"
Tgfbr1	Q64729	Tgfbr1	TKL	STKR	STKR1			P36897	TGFBR1	>Mm_TGFbR1.AA class=TKL:STKR:STKR1 gene=TGFBR1 species="Mouse"
Amhr2	Q8K592	Amhr2	TKL	STKR	STKR2					>Mm_MISR2.AA class=TKL:STKR:STKR2 gene=MISR2 species="Mouse"
Bmpr2	O35607	Bmpr2	TKL	STKR	STKR2			Q13873	BMPR2	>Mm_BMPR2.AA class=TKL:STKR:STKR2 gene=BMPR2 species="Mouse"
Tgfbr2	Q62312	Tgfbr2	TKL	STKR	STKR2			P37173	TGFBR2	>Mm_TGFbR2.AA class=TKL:STKR:STKR2 gene=TGFBR2 species="Mouse"
Mlkl	Q9D2Y4	Mlkl	TKL							>Mm_MLKL.AA class=TKL:TKL-Unique: gene=MLKL species="Mouse"

## Sheet: Phosphatome Annotation
GeneName	Entry_Mouse	Gene Names_Mouse	Superfamily	Family	Subfamily	Regulatory	Reference	Note
Eya1	P97767	Eya1	HAD	EYA
Eya2	O08575	Eya2	HAD	EYA
Eya3	P97480	Eya3	HAD	EYA
Eya4	Q9Z191	Eya4	HAD	EYA
Cnep1r1	Q3UJ81	Cnep1r1	HAD	FCP	NEP1	YES	Han et al., 2012
Ctdnep1	Q3TP92	Ctdnep1	HAD	FCP	NEP1
Ctdsp1	P58466	Ctdsp1	HAD	FCP	SCP
Ctdsp2	Q8BX07	Ctdsp2	HAD	FCP	SCP
Ctdspl	P58465	Ctdspl	HAD	FCP	SCP
Ctdspl2	Q8BG15	Ctdspl2	HAD	FCP	SCP
Ctdp1	Q7TSG2	Ctdp1	HAD	FCP
Rpap2	Q8VC34	Rpap2	HAD	FCP
Timm50	Q9D880	Timm50	HAD	FCP
Ublcp1	Q8BGR9	Ublcp1	HAD	FCP
Lhpp	Q9D7I5	Lhpp	HAD
Mdp1	Q9D967	Mdp1	HAD
Psph	Q99LS3	Psph	HAD
Ubash3a	Q3V3E1	Ubash3a	HP	PM	STS
Ubash3b	Q8BGG7	Ubash3b	HP	PM	STS
Pgam5	Q8BX10	Pgam5	HP	PM
Acp1	Q9D358	Acp1	LMWPTP
Phpt1	Q9DAK9	Phpt1	PHP
Pdpr	Q7TSQ8	Pdpr	PPM	PDP		YES	Yan et al., 1996
Pdp1	Q3UV70	Pdp1	PPM	PDP
Pdp2	Q504M2	Pdp2	PPM	PDP
Phlpp1	Q8CHE4	Phlpp1	PPM	PHLP
Phlpp2	Q8BXA7	Phlpp2	PPM	PHLP
Pp2d1	Q8BVT6	Pp2d1	PPM	PP2C
Ppm1h	Q3UYC0	Ppm1h	PPM	PP2C
Ppm1j	Q149T7	Ppm1j	PPM	PP2C
Ppm1m	Q8BU27	Ppm1m	PPM	PP2C
Pptc7	Q6NVE9	Pptc7	PPM	PP2C
Ilkap	Q8R0F6	Ilkap	PPM	PPM1
Ppm1a	P49443	Ppm1a	PPM	PPM1
Ppm1b	P36993	Ppm1b	PPM	PPM1
Ppm1d	Q9QZ67	Ppm1d	PPM	PPM1
Ppm1e	Q80TL0	Ppm1e	PPM	PPM1
Ppm1f	Q8CGA0	Ppm1f	PPM	PPM1
Ppm1g	Q61074	Ppm1g	PPM	PPM1
Ppm1k	Q8BXN7	Ppm1k	PPM	PPM1
Ppm1l	Q8BHN0	Ppm1l	PPM	PPM1
Ppm1n	Q8BGL1	Ppm1n	PPM	PPM1
Ahctf1	Q8CJF7	Ahctf1	PPPL	PPP	PP1	YES	Hattersley et al., 2016; Nasa et al., 2018
Ankrd28	Q505D1	Ankrd28	PPPL	PPP	PP1	YES	Kwiek et al., 2006
Bcl2	P10417	Bcl2	PPPL	PPP	PP1	YES	Ayllón et al., 2001
Bcl2l1	Q64373	Bcl2l1	PPPL	PPP	PP1	YES	Ayllón et al., 2002
Bcl2l2	P70345	Bcl2l2	PPPL	PPP	PP1	YES	Ayllón et al., 2002
Cd2bp2	Q9CWK3	Cd2bp2	PPPL	PPP	PP1	YES	Hendrickx et al., 2009; Albert et al., 2015
Cdca2	Q14B71	Cdca2	PPPL	PPP	PP1	YES	Trinkle-Mulcahy et al., 2006
Cep192	Q6P2K8	Cep192	PPPL	PPP	PP1	YES	Hendrickx et al., 2009; Nasa et al., 2017
Fkbp1a	P26883	Fkbp1a	PPPL	PPP	PP1	YES	Bellinger et al., 2008
Itga2b	Q9QUM0	Itga2b	PPPL	PPP	PP1	YES	Gushiken, F.C. et al. 2009
Knl1	Q66JQ7	Knl1	PPPL	PPP	PP1	YES	Liu et al., 2010; Smith et al., 2019; Hendrickx et al., 2009
Mki67	E9PVX6	Mki67	PPPL	PPP	PP1	YES	Barboule et al., 2005; Nasa et al., 2018; Hendrickx et al., 2009
Mprip	P97434	Mprip	PPPL	PPP	PP1	YES	Mulder et al., 2004
Mras	O08989	Mras	PPPL	PPP	PP1	YES	Rodriguez-Viciana et al., 2006
Myo16	Q5DU14	Myo16	PPPL	PPP	PP1	YES	Patel, K.G. et al. 2001
Nefl	P08551	Nefl	PPPL	PPP	PP1	YES	Terry-Lorenzo, R.T. et al. 2000
Nono	Q99K48	Nono	PPPL	PPP	PP1	YES	Heroes et al., 2013
Pde4d	Q01063	Pde4d	PPPL	PPP	PP1	YES	Bellinger et al., 2008
Phactr1	Q2M3X8	Phactr1	PPPL	PPP	PP1	YES	Fedoryshchak et al., 2020
Phactr3	Q8BYK5	Phactr3	PPPL	PPP	PP1	YES	Sagara, J. et al. 2003
Phactr4	Q501J7	Phactr4	PPPL	PPP	PP1	YES	Sagara, J. et al. 2003; Kim et al. 2007
Ppp1r10	Q80W00	Ppp1r10	PPPL	PPP	PP1	YES	Kreivi et al., 1997; Lee et al., 2010
Ppp1r11	Q8K1L5	Ppp1r11	PPPL	PPP	PP1	YES	Zhang et al., 1998
Ppp1r12a	Q9DBR7	Ppp1r12a	PPPL	PPP	PP1	YES	Terrak et al., 2004
Ppp1r12b	Q8BG95	Ppp1r12b	PPPL	PPP	PP1	YES	Moorhead et al., 1998
Ppp1r12c	Q3UMT1	Ppp1r12c	PPPL	PPP	PP1	YES	Tan et al., 2001
Ppp1r13b	Q62415	Ppp1r13b	PPPL	PPP	PP1	YES	Ceulemans, H. et al. 2002
Ppp1r13l	Q5I1X5	Ppp1r13l	PPPL	PPP	PP1	YES	Llanos et al., 2011; Heroes et al., 2013
Ppp1r14a	Q91VC7	Ppp1r14a	PPPL	PPP	PP1	YES	Eto, M. et al. 1997
Ppp1r14b	Q62084	Ppp1r14b	PPPL	PPP	PP1	YES	Eto, M. et al. 1999
Ppp1r14c	Q8R4S0	Ppp1r14c	PPPL	PPP	PP1	YES	Liu, Q.R. et al. 2002
Ppp1r14d	Q7TT52	Ppp1r14d	PPPL	PPP	PP1	YES	Liu et al., 2004
Ppp1r15a	P17564	Ppp1r15a	PPPL	PPP	PP1	YES	Novoa et al., 2001
Ppp1r15b	Q8BFW3	Ppp1r15b	PPPL	PPP	PP1	YES	Ceulemans et al., 2002; Chambers et al., 2015
Ppp1r16a	Q923M0	Ppp1r16a	PPPL	PPP	PP1	YES	Skinner and Saltiel, 2001
Ppp1r16b	Q8VHQ3	Ppp1r16b	PPPL	PPP	PP1	YES	Kim et al., 2005
Ppp1r17	Q9Z2E4	Ppp1r17	PPPL	PPP	PP1	YES	Hall, K.U. et al. 1999
Ppp1r18	Q8BQ30	Ppp1r18	PPPL	PPP	PP1	YES	Kao et al., 2007
Ppp1r1a	Q9ERT9	Ppp1r1a	PPPL	PPP	PP1	YES	Endo et al., 1996
Ppp1r1b	Q60829	Ppp1r1b	PPPL	PPP	PP1	YES	Hemmings et al., 1984
Ppp1r1c	Q8BKK4	Ppp1r1c	PPPL	PPP	PP1	YES	Wang et al., 2008
Ppp1r2	Q9DCL8	Ppp1r2	PPPL	PPP	PP1	YES	Hurley, T.D. et al. 2007
Ppp1r26	Q6A025	Ppp1r26	PPPL	PPP	PP1	YES	Hendrickx et al., 2009
Ppp1r35	Q9D8C8	Ppp1r35	PPPL	PPP	PP1	YES	Hendrickx et al., 2009
Ppp1r36	D3Z0R2	Ppp1r36	PPPL	PPP	PP1	YES	Hendrickx et al., 2009
Ppp1r3a	Q99MR9	Ppp1r3a	PPPL	PPP	PP1	YES	Johnson et al., 1996
Ppp1r3b	Q8C767	Ppp1r3b	PPPL	PPP	PP1	YES	Doherty et al., 1995
Ppp1r3c	Q7TMB3	Ppp1r3c	PPPL	PPP	PP1	YES	Brady et al., 1997
Ppp1r3d	A2AJW4	Ppp1r3d	PPPL	PPP	PP1	YES	Armstrong et al., 1997
Ppp1r3e	Q8BRJ4	Ppp1r3e	PPPL	PPP	PP1	YES	Ceulemans et al., 2002
Ppp1r3f	Q9JIG4	Ppp1r3f	PPPL	PPP	PP1	YES	Ceulemans et al., 2002
Ppp1r3g	Q9CW07	Ppp1r3g	PPPL	PPP	PP1	YES	Ceulemans et al., 2002; Luo et al., 2011
Ppp1r42	Q8R1Z4	Ppp1r42	PPPL	PPP	PP1	YES	DeVaul et al., 2013; Heroes et al., 2013
Ppp1r7	Q3UM45	Ppp1r7	PPPL	PPP	PP1	YES	Ohkura, H. et al. 1991; Dinischiotu et al. 1997
Ppp1r8	Q8R3G1	Ppp1r8	PPPL	PPP	PP1	YES	Beullens et al., 1999; Trinkle-Mulcahy et al., 1999
Ppp1r9a	Q3UUK5	Ppp1r9a	PPPL	PPP	PP1	YES	McAvoy et al., 1999
Ppp1r9b	Q6R891	Ppp1r9b	PPPL	PPP	PP1	YES	Allen et al., 1997
Rif1	Q6PR54	Rif1	PPPL	PPP	PP1	YES	Moorhead et al., 2008; Nasa et al., 2018
Rrp1b	Q91YK2	Rrp1b	PPPL	PPP	PP1	YES	Hendrickx et al., 2009; Chamousset et al., 2010; Srivastava et al., 2022
Sh2d4a	Q9D7V1	Sh2d4a	PPPL	PPP	PP1	YES	Hendrickx et al., 2009
Sh3rf2	Q8BZT2	Sh3rf2	PPPL	PPP	PP1	YES	Hendrickx et al., 2009; Chen et al., 2010
Shoc2	O88520	Shoc2	PPPL	PPP	PP1	YES	Rodriguez-Viciana et al., 2006
Smarcb1	Q9Z0H3	Smarcb1	PPPL	PPP	PP1	YES	Wu, D.U. 2002
Spz1	Q99MY0	Spz1	PPPL	PPP	PP1	YES	Hrabchak, C. and Varmuza, S. 2004
Tmem225	Q9D9S2	Tmem225	PPPL	PPP	PP1	YES	Matsuura et al., 2019; Smith et al., 2019; Hendrickx et al., 2009
Tox4	Q8BU11	Tox4	PPPL	PPP	PP1	YES	Lee et al., 2010
Tp53bp2	Q8CG79	Tp53bp2	PPPL	PPP	PP1	YES	Helps et al., 1995
Tprn	A2AI08	Tprn	PPPL	PPP	PP1	YES	Ferrar et al., 2012; Smith et al., 2019
Uri1	Q3TLD5	Uri1	PPPL	PPP	PP1	YES	Djouder, N. et al. 2007
Wbp11	Q923D5	Wbp11	PPPL	PPP	PP1	YES	Llorian et al., 2004
Wdr82	Q8BFQ4	Wdr82	PPPL	PPP	PP1	YES	Lee et al., 2010
Ylpm1	Q9R0I7	Ylpm1	PPPL	PPP	PP1	YES	Ulke-Lemée et al., 2007
Zfyve16	Q80U44	Zfyve16	PPPL	PPP	PP1	YES	Shi et al., 2007
Zfyve9	A2A8R0	Zfyve9	PPPL	PPP	PP1	YES	Bennett and Alphey, 2002
Ppp1ca	P62137	Ppp1ca	PPPL	PPP	PP1
Ppp1cb	P62141	Ppp1cb	PPPL	PPP	PP1
Ppp1cc	P63087	Ppp1cc	PPPL	PPP	PP1
Ambra1	A2AH22	Ambra1	PPPL	PPP	PP2A	YES	Cianfanelli et al., 2005
Ankle2	Q6P1H6	Ankle2	PPPL	PPP	PP2A	YES	Asencio et al., 2012
Anp32a	O35381	Anp32a	PPPL	PPP	PP2A	YES	Li et al., 1995
Anp32b	Q9EST5	Anp32b	PPPL	PPP	PP2A	YES	Rivero-Rodríguez et al., 2021
Anp32c	Q64G17	Anp32c	PPPL	PPP	PP2A	YES	Santa-Coloma 2003
Anp32e	P97822	Anp32e	PPPL	PPP	PP2A	YES	Costanzo et al., 2006
Arpp19	P56212	Arpp19	PPPL	PPP	PP2A	YES	Gharbi-Ayachi et al., 2010
Bod1	Q5SQY2	Bod1	PPPL	PPP	PP2A	YES	Porter et al., 2013
Cul3	Q9JLV5	Cul3	PPPL	PPP	PP2A	YES	Oberg et al., 2012
Ensa	P60840	Ensa	PPPL	PPP	PP2A	YES	Gharbi-Ayachi et al., 2010
Igbp1	Q61249	Igbp1	PPPL	PPP	PP2A	YES	Chen et al., 1998
Klhl15	A2AAX3	Klhl15	PPPL	PPP	PP2A	YES	Oberg et al., 2012
Lcmt1	A0A0U1RNF2	Lcmt1	PPPL	PPP	PP2A	YES	Longin et al., 2007
Mid1	O70583	Mid1	PPPL	PPP	PP2A	YES	Schweiger et al., 2003
Mid2	Q9QUS6	Mid2	PPPL	PPP	PP2A	YES	Short et al., 2002
Nosip	Q9D6T0	Nosip	PPPL	PPP	PP2A	YES	Hoffmeister et al., 2014
Nxn	P97346	Nxn	PPPL	PPP	PP2A	YES	Lechward et al., 2006
Pabir1	Q9DB52	Pabir1	PPPL	PPP	PP2A	YES	Fan et al., 2016
Ppme1	Q8BVQ5	Ppme1	PPPL	PPP	PP2A	YES	Ogris et al., 1999
Ppp2r1a	Q76MZ3	Ppp2r1a	PPPL	PPP	PP2A	YES	Haanen et al., 2022
Ppp2r1b	Q7TNP2	Ppp2r1b	PPPL	PPP	PP2A	YES	Haanen et al., 2022
Ppp2r2a	Q6P1F6	Ppp2r2a	PPPL	PPP	PP2A	YES	Haanen et al., 2022	PP2A-B-B55
Ppp2r2b	Q6ZWR4	Ppp2r2b	PPPL	PPP	PP2A	YES	Haanen et al., 2022	PP2A-B-B55
Ppp2r2c	Q8BG02	Ppp2r2c	PPPL	PPP	PP2A	YES	Haanen et al., 2022	PP2A-B-B55
Ppp2r2d	Q925E7	Ppp2r2d	PPPL	PPP	PP2A	YES	Haanen et al., 2022	PP2A-B-B55
Ppp2r3a	B2RXC8	Ppp2r3a	PPPL	PPP	PP2A	YES	Haanen et al., 2022	PP2A-B''
Ppp2r3c	Q9JK24	Ppp2r3c	PPPL	PPP	PP2A	YES	Haanen et al., 2022	PP2A-B''
Ppp2r3d	Q9Z176	Ppp2r3d	PPPL	PPP	PP2A	YES	Haanen et al., 2022	PP2A-B''
Ppp2r5a	Q6PD03	Ppp2r5a	PPPL	PPP	PP2A	YES	Haanen et al., 2022	PP2A-B'-B56
Ppp2r5b	Q6PD28	Ppp2r5b	PPPL	PPP	PP2A	YES	Haanen et al., 2022	PP2A-B'-B56
Ppp2r5c	Q60996	Ppp2r5c	PPPL	PPP	PP2A	YES	Haanen et al., 2022	PP2A-B'-B56
Ppp2r5d	Q91V89	Ppp2r5d	PPPL	PPP	PP2A	YES	Haanen et al., 2022	PP2A-B'-B56
Ppp2r5e	Q61151	Ppp2r5e	PPPL	PPP	PP2A	YES	Haanen et al., 2022	PP2A-B'-B56
Ptpa	P58389	Ptpa	PPPL	PPP	PP2A	YES	Jordens et al., 2006
Set	Q9EQU5	Set	PPPL	PPP	PP2A	YES	Li et al., 1996
Smg5	Q6ZPY2	Smg5	PPPL	PPP	PP2A	YES	Ohnishi et al., 2003
Smg7	Q5RJH6	Smg7	PPPL	PPP	PP2A	YES	Ohnishi et al., 2003
Strip1	Q8C079	Strip1	PPPL	PPP	PP2A	YES	Goudreault et al., 2009
Strip2	Q8C9H6	Strip2	PPPL	PPP	PP2A	YES	Goudreault et al., 2009
Strn	O55106	Strn	PPPL	PPP	PP2A	YES	Moreno et al., 2000	PP2A-B'''
Strn3	Q9ERG2	Strn3	PPPL	PPP	PP2A	YES	Tan et al., 2008	PP2A-B'''
Strn4	P58404	Strn4	PPPL	PPP	PP2A	YES	Hyodo et al., 2012	PP2A-B'''
Tiprl	Q8BH58	Tiprl	PPPL	PPP	PP2A	YES	Smetana et al., 2007
Upf1	Q9EPU0	Upf1	PPPL	PPP	PP2A	YES	Ohnishi et al., 2003
Ppp2ca	P63330	Ppp2ca	PPPL	PPP	PP2A
Ppp2cb	P62715	Ppp2cb	PPPL	PPP	PP2A
Cabin1	Q6PFH4	Cabin1	PPPL	PPP	PP2B	YES	Sun et al., 1998
Chp1	P61022	Chp1	PPPL	PPP	PP2B	YES	Lin et al., 1999
Chp2	Q9D869	Chp2	PPPL	PPP	PP2B	YES	Zhang et al., 2008
Ppp3r1	Q63810	Ppp3r1	PPPL	PPP	PP2B	YES	Haddy et al., 1992
Ppp3r2	Q63811	Ppp3r2	PPPL	PPP	PP2B	YES	Mukai et al., 1991
Rcan1	Q9JHG6	Rcan1	PPPL	PPP	PP2B	YES	Rothermel et al., 2000
Rcan2	Q9JHG2	Rcan2	PPPL	PPP	PP2B	YES	Yang et al., 2000
Rcan3	Q9JKK0	Rcan3	PPPL	PPP	PP2B	YES	Mulero et al., 2007
Tesc	Q9JKL5	Tesc	PPPL	PPP	PP2B	YES	Zaun et al., 2008
Ppp3ca	P63328	Ppp3ca	PPPL	PPP	PP2B
Ppp3cb	P48453	Ppp3cb	PPPL	PPP	PP2B
Ppp3cc	P48455	Ppp3cc	PPPL	PPP	PP2B
Ppp4r1	Q8K2V1	Ppp4r1	PPPL	PPP	PP4	YES	Zhang et al., 2005
Ppp4r2	Q0VGB7	Ppp4r2	PPPL	PPP	PP4	YES	Hastie et al., 2000
Ppp4r3a	Q6P2K6	Ppp4r3a	PPPL	PPP	PP4	YES	Lyu et al., 2013
Ppp4r3b	Q922R5	Ppp4r3b	PPPL	PPP	PP4	YES	Yoon et al., 2010
Ppp4r3c	Q3V0Y1	Ppp4r3c	PPPL	PPP	PP4	YES	Gaudet et al., 2011
Ppp4r4	Q8C0Y0	Ppp4r4	PPPL	PPP	PP4	YES	Chen et al., 2008
Ppp4c	P97470	Ppp4c	PPPL	PPP	PP4
Rac1	P63001	Rac1	PPPL	PPP	PP5	YES	Chatterjee et al., 2010
Ppp5c	Q60676	Ppp5c	PPPL	PPP	PP5
Ankrd44	B2RXR6	Ankrd44	PPPL	PPP	PP6	YES	Stefansson et al., 2008
Ankrd52	Q8BTI7	Ankrd52	PPPL	PPP	PP6	YES	Stefansson et al., 2008
Ppp6r1	Q7TSI3	Ppp6r1	PPPL	PPP	PP6	YES	Stefansson et al., 2006
Ppp6r2	Q8R3Q2	Ppp6r2	PPPL	PPP	PP6	YES	Stefansson et al., 2006
Ppp6r3	Q922D4	Ppp6r3	PPPL	PPP	PP6	YES	Stefansson et al., 2006
Ppp6c	Q9CQR6	Ppp6c	PPPL	PPP	PP6
Ppef1	O35655	Ppef1	PPPL	PPP	PP7
Ppef2	O35385	Ppef2	PPPL	PPP	PP7
Cpped1	Q8BFS6	Cpped1	PPPL
Vps29	Q9QZ88	Vps29	PPPL
Dusp12	Q9D0T2	Dusp12	PTP	DSP	aDSP
Dusp13	Q6B8I0	Dusp13	PTP	DSP	aDSP
Dusp13	Q9QYJ7	Dusp13	PTP	DSP	aDSP
Dusp14	Q9JLY7	Dusp14	PTP	DSP	aDSP
Dusp15	Q8R4V2	Dusp15	PTP	DSP	aDSP
Dusp18	Q8VE01	Dusp18	PTP	DSP	aDSP
Dusp19	Q8K4T5	Dusp19	PTP	DSP	aDSP
Dusp21	Q9D9D8	Dusp21	PTP	DSP	aDSP
Dusp22	Q99N11	Dusp22	PTP	DSP	aDSP
Dusp23	Q6NT99	Dusp23	PTP	DSP	aDSP
Dusp26	Q9D700	Dusp26	PTP	DSP	aDSP
Dusp29	Q8BK84	Dusp29	PTP	DSP	aDSP
Dusp3	Q9D7X3	Dusp3	PTP	DSP	aDSP
Epm2a	Q9WUA5	Epm2a	PTP	DSP	aDSP
Ptpmt1	Q66GT5	Ptpmt1	PTP	DSP	aDSP
Styxl2	Q148W8	Styxl2	PTP	DSP	aDSP
Cdc14a	Q6GQT0	Cdc14a	PTP	DSP	CDC14
Cdc14b	Q6PFY9	Cdc14b	PTP	DSP	CDC14
Ptpdc1	Q6NZK8	Ptpdc1	PTP	DSP	CDC14
Cdc25a	P48964	Cdc25a	PTP	DSP	CDC25
Cdc25b	P30306	Cdc25b	PTP	DSP	CDC25
Cdc25c	P48967	Cdc25c	PTP	DSP	CDC25
Dusp1	P28563	Dusp1	PTP	DSP	MKP
Dusp10	Q9ESS0	Dusp10	PTP	DSP	MKP
Dusp16	Q6PCP3	Dusp16	PTP	DSP	MKP
Dusp2	Q05922	Dusp2	PTP	DSP	MKP
Dusp4	Q8BFV3	Dusp4	PTP	DSP	MKP
Dusp5	Q1HL35	Dusp5	PTP	DSP	MKP
Dusp6	Q9DBB1	Dusp6	PTP	DSP	MKP
Dusp7	Q91Z46	Dusp7	PTP	DSP	MKP
Dusp8	O09112	Dusp8	PTP	DSP	MKP
Dusp9	Q7TNL7	Dusp9	PTP	DSP	MKP
Ptp4a1	Q63739	Ptp4a1	PTP	DSP	PRL
Ptp4a2	O70274	Ptp4a2	PTP	DSP	PRL
Ptp4a3	Q9D658	Ptp4a3	PTP	DSP	PRL
Pard3	Q99NH2	Pard3	PTP	DSP	PTEN-like	YES	Wu et al., 2007
Dnajc6	Q80TZ3	Dnajc6	PTP	DSP	PTEN-like
Pten	O08586	Pten	PTP	DSP	PTEN-like
Tns1	A0A6I8MWZ2	Tns1	PTP	DSP	PTEN-like
Tns2	Q8CGB6	Tns2	PTP	DSP	PTEN-like
Tns3	Q5SSZ5	Tns3	PTP	DSP	PTEN-like
Tns4	Q8BZ33	Tns4	PTP	DSP	PTEN-like
Tpte	Q91X03	Tpte	PTP	DSP	PTEN-like
Ssh1	Q76I79	Ssh1	PTP	DSP	Slingshots
Ssh2	Q5SW75	Ssh2	PTP	DSP	Slingshots
Ssh3	Q8K330	Ssh3	PTP	DSP	Slingshots
Pald1	P70261	Pald1	PTP	DSP
Pyst3	Q8K1S9	Pyst3	PTP	DSP
Itga1	Q3V3R4	Itga1	PTP	NR-PTP		YES	Mattila et al., 2005
Pstpip1	P97814	Pstpip1	PTP	NR-PTP		YES	Spencer et al., 1997
Pstpip2	Q99M15	Pstpip2	PTP	NR-PTP		YES	Wu et al., 1998
Ptpn1	P35821	Ptpn1	PTP	NR-PTP
Ptpn11	P35235	Ptpn11	PTP	NR-PTP
Ptpn12	P35831	Ptpn12	PTP	NR-PTP
Ptpn13	Q64512	Ptpn13	PTP	NR-PTP
Ptpn14	Q62130	Ptpn14	PTP	NR-PTP
Ptpn18	Q61152	Ptpn18	PTP	NR-PTP
Ptpn2	Q06180	Ptpn2	PTP	NR-PTP
Ptpn20	O55082	Ptpn20	PTP	NR-PTP
Ptpn21	Q62136	Ptpn21	PTP	NR-PTP
Ptpn22	P29352	Ptpn22	PTP	NR-PTP
Ptpn23	Q6PB44	Ptpn23	PTP	NR-PTP
Ptpn3	A2ALK8	Ptpn3	PTP	NR-PTP
Ptpn4	Q9WU22	Ptpn4	PTP	NR-PTP
Ptpn5	P54830	Ptpn5	PTP	NR-PTP
Ptpn6	P29351	Ptpn6	PTP	NR-PTP
Ptpn7	Q8BUM3	Ptpn7	PTP	NR-PTP
Ptpn9	O35239	Ptpn9	PTP	NR-PTP
Ppfia1	B2RXQ2	Ppfia1	PTP	R-PTP		YES	Serra-Pagès et al., 1995
Ppfia2	Q8BSS9	Ppfia2	PTP	R-PTP		YES	Serra-Pagès et al., 1998
Ppfia3	P60469	Ppfia3	PTP	R-PTP		YES	Xie et al., 2020
Ppfia4	B8QI36	Ppfia4	PTP	R-PTP		YES	Kiok et al., 2011
Ppfibp1	Q8C8U0	Ppfibp1	PTP	R-PTP		YES	Kriajevska et al., 2002
Ppfibp2	O35711	Ppfibp2	PTP	R-PTP		YES	Kriajevska et al., 2002
Ptn	P63089	Ptn	PTP	R-PTP		YES	Maeda et al., 1996
Ptprcap	Q64697	Ptprcap	PTP	R-PTP		YES	Takeda et al., 1994
Ptprn	Q60673	Ptprn	PTP	R-PTP		YES	Hu et al., 2005
Ptpra	P18052	Ptpra	PTP	R-PTP
Ptprb	B2RU80	Ptprb	PTP	R-PTP
Ptprc	P06800	Ptprc	PTP	R-PTP
Ptprd	Q64487	Ptprd	PTP	R-PTP
Ptpre	P49446	Ptpre	PTP	R-PTP
Ptprf	A2A8L5	Ptprf	PTP	R-PTP
Ptprg	Q05909	Ptprg	PTP	R-PTP
Ptprh	E9Q0N2	Ptprh	PTP	R-PTP
Ptprj	Q64455	Ptprj	PTP	R-PTP
Ptprk	P35822	Ptprk	PTP	R-PTP
Ptprm	P28828	Ptprm	PTP	R-PTP
Ptprn2	P80560	Ptprn2	PTP	R-PTP
Ptpro	E9Q612	Ptpro	PTP	R-PTP
Ptprq	P0C5E4	Ptprq	PTP	R-PTP
Ptprr	Q62132	Ptprr	PTP	R-PTP
Ptprs	B0V2N1	Ptprs	PTP	R-PTP
Ptprt	Q99M80	Ptprt	PTP	R-PTP
Ptpru	B1AUH1	Ptpru	PTP	R-PTP
Ptprv	P70289	Ptprv	PTP	R-PTP
Ptprz1	B9EKR1	Ptprz1	PTP	R-PTP
Sympk	Q80X82	Sympk	SSU72			YES	Xiang et al., 2010
Ssu72	Q9CY97	Ssu72	SSU72

## Sheet: Ion Channels Annotation
GeneName	GO:0006813 potassium ion transport	GO:0006816 calcium ion transport	GO:0006814 sodium ion transport	GO:0006828 manganese ion transport	GO:1902600 proton transmembrane transport
Slc12a6	1
Kcnip4	1
Kcnb2	1
Trpm5	1	1
Kcnk12	1
Kcne2	1
Tmem38b	1	1
Kcnj11	1
Kcnc2	1
Kcnq4	1
Atp1b3	1		1
Kcne4	1
Kcnk6	1
Kcnh5	1
Slc24a4	1	1	1
Kcnj10	1
Kcng3	1
Kcne1	1
Slc12a5	1
Kcnip2	1
Kcns2	1
Hcn4	1		1
Kcnt2	1
Kcng2	1
Slc12a4	1
Kcna2	1
Kcna5	1
Kcnk18	1
Kcnk2	1
Kcnk5	1
Kcng4	1
Kcnip1	1
Slc1a3	1
Kcnf1	1
Lrrc38	1
Hcn3	1		1
Kcnk7	1
Kcnq1	1		1
Tmem175	1				1
Kcnk13	1
Kcnk16	1
Kcnk3	1
Edn3	1
Kcna7	1
Kcnv1	1
Hcn1	1		1
Kcnh4	1
Dpp6	1
Kcnn2	1
Kcna4	1
Slc9c1	1		1		1
Slc9a4	1		1		1
Kcna6	1
Slc12a7	1
Kcna10	1
Slc24a2	1	1	1
Lrrc55	1
Kcnc4	1
Atp1a4	1		1		1
Kcnma1	1
Slc24a1	1	1	1
Kcnk10	1
Kcnn4	1	1
Kcnmb1	1
Kcns1	1
Nalcn	1	1	1
Ccdc51	1
Hpn	1
Kcnh1	1
Kcnk15	1
Abcc9	1
Abcb8	1
Kcnd2	1
Kcnn1	1
mKCNJ13/iso:1	1
Pkd2l1	1	1	1
Lrrc52	1
Atp1a2	1		1		1
Kcnk4	1
Slc9a9	1		1		1
Kcnk1	1		1
Slc9a6	1		1		1
Kcnv2	1
Kcns3	1
Kcnn3	1
Large1	1
Kcnk9	1
Kcnc1	1
Alg10b	1
Kcnq2	1		1
Kcna3	1
Kcnq3	1
Grik1	1		1
Kcnd1	1
Hcn2	1		1
Kcnj15	1
Kcna1	1
Slc9a3	1		1		1
Kcnu1	1
Kcnj8	1	1
Slc9a1	1		1		1
Kcnh2	1
Pkd2	1	1	1
Kcne3	1		1
Tmco3	1				1
Kcnq5	1
Kcng1	1
Slc24a3	1	1	1
Kcnh7	1
Kcnh6	1
Kel	1
Kcnt1	1
Tmem38a	1	1
Slc9a2	1		1		1
Kcnc3	1
Kcnh8	1
Kcnip3	1
Slc9a7	1		1		1
Slc9a5	1		1		1
Lrrc26	1
Kcnh3	1
Kcnb1	1
Fxyd4	1
P2ry12	1	1
Kcnj2	1
Kcnd3	1
Slc9a8	1		1		1
Wnk4	1		1
Ghitm	1	1
Letm1	1	1
Kcne5	1
mKCND3/iso:1	1
Kcnj3	1
Kcnj4	1
Atp4b	1		1		1
Slc12a2	1		1
Kcnj1	1		1
Slc12a1	1		1
Atp1a1	1		1		1
Kcnj12	1
Slc12a3	1		1
Kcnj16	1
Kcnj9	1
Atp1b2	1		1
Atp1b1	1		1		1
Slc12a8	1
Kcnj6	1
Kcnj14	1
Atp1a3	1		1		1
Kcnj5	1
Atp12a	1		1		1
Atp4a	1		1		1
Kcnj13	1
Kcnab3	1
Kcnmb2	1
Cpox	1		1
Fxyd1	1		1
Nos1	1	1
Aqp1	1
Tsc1	1
Kcnmb3	1
Cdk2	1
mSLC9A8/iso:1	1		1
Kcnmb4	1
Atp1b4	1		1
Slc24a5	1	1	1
Vps4b	1
Fxyd2	1		1		1
Cnga2	1
Scn4a	1		1
Nsf	1
Gja5	1
Cdkn1b	1
Slc17a7	1		1		1
Fxyd3	1		1
Kcnab2	1
mKCNA5/iso:2	1
Nos3	1	1
mKCNA5/iso:1	1
Kcnab1	1
Tmem165		1		1
Atp2c1		1		1
Trpv4		1
Ms4a1		1
Atp2b4		1
Slc8a1		1	1
Atp2b1		1
Mcoln1		1
Casr		1
Trpc4		1
Cacna1h		1	1
Cacna1d		1
Mcur1		1
Cdk5		1
Orai1		1
Micu1		1
Cacna1b		1
Slc30a1		1
Cask		1
Cacna1a		1
Cacna1c		1
Trpv6		1
Hrh1		1		1
Cacnb2		1
Cacna1i		1	1
Cacna1e		1
Atp2a1		1
Gck		1
Cacna1g		1	1
Ryr1		1
Sln		1
Atp2a2		1
Ryr2		1		1
Cacng1		1
Scn11a		1	1
Ednrb		1	1
Trpm3		1
Itpr1		1
Asic1		1	1
Itpr2		1
Trpv5		1
Catsper3		1	1
Slc25a25		1
Trpv1		1
Slc8b1		1	1
Trpa1		1
Mcoln2		1
Cacna2d2		1
Cacng7		1
Panx1		1
Tpcn1		1	1
Trpm6		1
Tmc1		1
P2rx3		1
Asph		1
Ano6		1	1
P2rx6		1
Tmem37		1
Trpm7		1
Trpc1		1
Cacna1f		1
Calhm1		1
Tmco1		1
Cacng4		1
Cacnb1		1
Cacng6		1
Tmc2		1
Itgav		1
Cacng2		1
Catsper2		1
Cacng3		1
P2rx4		1
Cacnb4		1
Pkd1l1		1
Trpc6		1
Slc8a2		1	1
Cacna1s		1
Trpv3		1
P2rx2		1
Trpm8		1
P2rx1		1
Cacna2d1		1
Trpc7		1
Catsper4		1	1
Catsper1		1
Gas6		1
Trpm2		1	1	1
Cacnb3		1
Cacng8		1
Pkd1		1
Cacna2d4		1
Edn1		1	1
Atp13a4		1
Atp2b2		1
Mcu		1
Trpc3		1
Itpr3		1
Trpc2		1
Ryr3		1
Trpc5		1
Atp2c2		1		1
Atp2a3		1
Cacna2d3		1
P2rx7		1
Tpcn2		1	1
Tspoap1		1
P2rx5		1
Ednra		1	1
Trpv2		1
Slc8a3		1	1
Trpm4		1	1
Orai3		1
Srl		1
Cracr2b		1
Stim1		1
Cracr2a		1
Stim2		1
Orai2		1
Pawr		1
Trpm1		1
Nalf2		1
Nalf1		1
Trdn		1
Ccr5		1
Nol3		1
Mrln		1
Zmpste24		1
Atp2b3		1
Slc35g1		1
Wnt3a		1
Ccn2		1
Grin2a		1
Grin2d		1
Grin1		1
Grin2c		1
Grin2b		1
Vdac1		1
Micu2		1
Bhlha15		1
Mcub		1
Slc25a23		1
Selenon		1
Smdt1		1
Micu3		1
Gp9		1
Bax		1
Htr2c		1
Gpr39		1
Ibtk		1
Plch2		1
F2r		1
Ccl19-ps1		1
Cherp		1
Plcb2		1
Plcb1		1
Htr2a		1
Ccl19-ps4		1
Ccl21b		1
Plcb3		1
Gp5		1
Ccl19-ps5		1
Fgf2		1
Plcd1		1
Fkbp1a		1
Ptprc		1
Xcl1		1
Ero1a		1
Ccl21e		1
Gp1ba		1
Htr2b		1
Glp1r		1
Ccl19-ps6		1
Lck		1
Ddit3		1
Xcr1		1
Plcb4		1
Ccl21a		1
Plcg1		1
Ccl21f		1
Drd2		1
Fkbp1b		1
Ccl21d		1
Plch1		1
Plce1		1
Ccl19-ps3		1
Plcg2		1
Flna		1
Fcrl5		1
Ccl19		1
Gp1bb		1
Bak1		1
Bcl2		1
Adra1a		1
Fasl		1
Opa1		1
Maip1		1
Afg3l2		1
Myb		1
Clca1		1
Anxa6		1
Coro1a		1
Sri		1
Grin3a		1
Ppp3ca		1
Chrna7		1
mGRIN1/iso:1		1
Camk2d		1
Prkcb		1
Chrnb2		1
Epm2a		1
Cyp27b1		1
Ccr1l1		1
Chrna4		1
Plcz1		1
Cav3		1
Ccl5		1
Cav1		1
Cacng5		1
Camk2g		1
Gja4		1
Pln		1
Ramp1		1
Pkd1l3		1
Ccr1		1
Psen2		1
Ramp3		1
Ccl8		1
Cachd1		1
Bspry		1
mTRPC7		1		1
Camk2a		1
Nfatc1		1
Dnm1l		1
Cysltr1		1
Calcrl		1
Ramp2		1
Vdr		1
Saraf		1
Camk2b		1
Selenok		1
Cdh23		1
Nherf1			1
Atp6v1b1			1		1
Pon3			1
Slc4a8			1
Slc6a7			1
Slc6a18			1
Scn2b			1
Slc6a19			1
Slc6a21			1
Slc6a13			1
Slc4a4			1
Slc5a5			1
Scn2a			1
Asic5			1
Slc4a9			1
Scn8a			1
Scn1b			1
Slc6a14			1
Slc6a8			1
Wnk1			1
Scn7a			1
Scn1a			1
Slc34a3			1
Scn3a			1
Slc6a12			1
Scnn1b			1
Scnn1g			1
Slc6a6			1
Scn5a			1
Osr1			1
Gm13629			1
Slc6a16			1
Slc23a2			1
Asic2			1
Stk39			1
Slc6a11			1
Slc6a20b			1
Slc6a1			1
Slc6a4			1
Scnn1a			1
Asic3			1
Slc6a5			1
Asic4			1
Slc6a17			1
Slc6a15			1
Scn4b			1
Slc6a2			1
Slc6a9			1
Slc6a3			1
Slc6a20a			1
Cftr			1
Scn9a			1
Scn3b			1
Scn10a			1
Umod			1
Oxsr1			1
Klhl3			1
Maged2			1
Guca2b			1
Nppa			1
mScn5a/iso:1			1
Slc5a1			1
Slc34a1			1
Slc5a2			1
Slc13a3			1
Slc20a2			1
Slc20a1			1
Slc10a7			1
Slc10a4			1
Slc4a10			1		1
Slc5a8			1
Commd3			1
Slc5a12			1
Slc10a6			1
Prss30			1
Slc17a2			1
Slc22a5			1
Nedd4l			1
Slc5a7			1
Slc23a1			1
Commd9			1
Slc9b2			1		1
Slc5a9			1
Slc38a3			1
Slc17a8			1
Slc4a11			1		1
Slc17a1			1
Slc10a5			1
Slc4a7			1
Slc17a4			1
Slc38a11			1
Fgf13			1
Slc13a1			1
Slc5a4b			1
Slc22a4			1
Gm5134			1
Slc5a6			1
Slc38a4			1
Slc5a3			1
Slc13a2			1
Slc5a10			1
Slc4a5			1
Slc17a6			1
Slc5a11			1
Slc34a2			1
Slc10a1			1
Slc5a4a			1		1
Mfsd4b1			1
Slc13a5			1
Slc38a7			1
Slc9b1			1		1
Slc38a1			1
Chp2			1
Nedd4			1
Slc10a2			1
Slc38a2			1
Slc39a14				1
Slc39a8				1
Slc30a10				1
Mmgt2				1
Slc11a1				1
Slc11a2				1
Slc41a2				1
Atp6v0d1					1
Clcn3					1
Atp6v1b2					1
Atp6v0c					1
Atp6v0a4					1
Atp6v1c1					1
Atp6v1e1					1
Atp6ap2					1
Atp6v0a1					1
Atp6v1g2					1
Atp6v1h					1
Atp6v1d					1
Atp6v1f					1
Atp6v1a					1
Atp6ap1					1
Atp6v0e2					1
Atp6v1g3					1
Atp6v1g1					1
mt-Co1					1
mt-Cytb					1
mt-Nd4					1
mt-Nd5					1
Ndufs7					1
Atp6v0b					1
Otop3					1
Nnt					1
mSLC11A2/iso:2					1
Atp5pd					1
Atp5mc2					1
Atp5mg					1
Ucp1					1
Slc36a2					1
Atp5f1e					1
Atp6v0d2					1
Atp5mf					1
Slc46a1					1
Otop1					1
Atp5f1c					1
Atp5mc1					1
mt-Atp8					1
Ucp3					1
Slc36a1					1
Atp5mc3					1
Slc36a3					1
Atp5pb					1
Atp5f1b					1
Otop2					1
Atp5po					1
Atp5pf					1
Hvcn1					1
Atp6v0a2					1
Atp5f1d					1
Dmac2l					1
Atp6v1e2					1
Atp6v0e					1
Atp5f1a					1
Atp5me					1
Rnasek					1
Atp6v1c2					1
