# Supplementary material for: Sleep prevents brain phosphoproteome disruption to safeguard survival
Source: Cell Discov. 2025 Jun 24;11:58. doi: 10.1038/s41421-025-00809-w (PMC12187926; doi:10.1038/s41421-025-00809-w)
Supplement: Supplementary file 8 — Dataset 7 [file 41421_2025_809_MOESM8_ESM.xlsx]

## Sheet: Table description
	order	Comparison name	log fold change threshold	p-value threshold
	a	PD/AD	0.313693	q<0.2
	b	Slp/WT	0.313044	q<0.2
	c	SD6/RS3	0.272873	q<0.2
	d	SD6/S6	0.360622	q<0.2
	e	PD/PS	0.400105	q<0.2
	f	BIC-R-5m	0.54	p<0.05
	g	BIC-M-5m	0.158894	p<0.05
	h	BIC-R-24h	0.47	p<0.05
	i	Ca2+-SYN	0.161904	p<0.05
	j	BIC-M-24h	0.175475	p<0.05
	k	BoNTs-SYN	0.118969	p<0.05
	l	TTX-R-5m	0.45	p<0.05
	m	TTX-M-5m	0.145617	p<0.05
	n	TTX-R-24h	0.45	p<0.05
	o	TTX-M-24h	0.214705	p<0.05
	p	CUMS-mPFC	0.34	p<0.05
	q	CUMS-Nac	0.28	p<0.05
	e	FSS-dHC	0.475	p<0.05
	s	FSS-vHC	0.4375	p<0.05
	t	U50-STR	0.7	p<0.05
	u	U50-Ctx	0.35	p<0.05
	v	SRPK2-OE	0.374632	p<0.05
	w	SRPK2-KD	0.320548	p<0.05
	x	LPS-BMDCs	2.08	p<0.05
	y	IR-A549	0.32	p<0.05
	z	RP0PS	0.271871	q<0.2
	aa	RP4PS	0.299818	p<0.0216

## Sheet: a PDAD
mouse kinase	kinase	kinase_group	upregulated_set_hits	upregulated_set_size	downregulated_set_hits	downregulated_set_size	background_set_hits	background_set_size	dominant_direction	dominant_enrichment_value	dominant_enrichment_value_log2	dominant_p_value	dominant_adjusted_p_value	dominant_p_value_log10_abs	dominant_adjusted_p_value_log10_abs
PRKACG	PKACG	AGC	47	3066	86	3052	517	25326	downregulated set	0.724453	-0.465037	0.00404021	0.0153023	2.3936	1.81524
MAP3K20	ZAK	TKL	170	3066	57	3052	676	25326	upregulated set	2.07729	1.0547	5.80843e-16	5.49986e-15	15.2359	14.2596
MAPK11	P38B	CMGC	231	3066	395	3052	2553	25326	downregulated set	0.778882	-0.360523	1.1176e-06	3.76258e-05	5.95171	4.42451
MAPK14	P38A	CMGC	209	3066	294	3052	2044	25326	downregulated set	0.837821	-0.255285	0.00200779	0.00997311	2.69728	2.00117
MAPK13	P38D	CMGC	214	3066	418	3052	2566	25326	downregulated set	0.739773	-0.434846	2.75158e-09	2.08432e-07	8.56042	6.68104
PRKACA	PKACA	AGC	61	3066	126	3052	640	25326	downregulated set	0.612107	-0.708144	7.97597e-07	3.45245e-05	6.09822	4.46187
PRKACB	PKACB	AGC	47	3066	107	3052	652	25326	downregulated set	0.734314	-0.445531	0.00215926	0.0102228	2.66569	1.99043
TBK1	TBK1	Other	253	3066	166	3052	1524	25326	upregulated set	1.37129	0.455536	2.00473e-06	5.76618e-06	5.69795	5.23911
AKT2	AKT2	AGC	40	3066	42	3052	260	25326	downregulated set	0.746005	-0.422742	0.0498396	0.0987019	1.30243	1.00567
AKT3	AKT3	AGC	33	3066	36	3052	242	25326	downregulated set	0.810085	-0.303854	0.138646	0.210048	0.858094	0.677681
MAPK12	P38G	CMGC	219	3066	330	3052	2444	25326	downregulated set	0.892494	-0.164086	0.023245	0.0545988	1.63367	1.26282
AKT1	AKT1	AGC	34	3066	25	3052	219	25326	upregulated set	1.28242	0.358865	0.106632	0.132961	0.972111	0.876275
STK17A	DRAK1	CAMK	166	3066	87	3052	810	25326	upregulated set	1.69285	0.759451	1.72354e-09	7.35539e-09	8.76358	8.13339
PDPK1	PDK1	AGC	135	3066	91	3052	657	25326	upregulated set	1.69732	0.763256	5.04017e-08	1.79667e-07	7.29755	6.74553
PRKG1	PKG1	AGC	92	3066	115	3052	689	25326	downregulated set	0.722004	-0.469922	0.000906768	0.00597284	3.0425	2.22382
PRKG2	PKG2	AGC	76	3066	107	3052	582	25326	downregulated set	0.655477	-0.609384	6.28942e-05	0.000657136	4.20139	3.18235
DAPK1	DAPK1	CAMK	84	3066	119	3052	620	25326	downregulated set	0.62786	-0.671486	4.59318e-06	9.27821e-05	5.33789	4.03254
DAPK2	DAPK2	CAMK	91	3066	116	3052	607	25326	downregulated set	0.630592	-0.665221	7.16005e-06	0.000127617	5.14508	3.89409
DAPK3	DAPK3	CAMK	84	3066	127	3052	663	25326	downregulated set	0.629112	-0.668612	2.42327e-06	6.11875e-05	5.6156	4.21334
STK39	STLK3	STE	169	3066	142	3052	1422	25326	upregulated set	0.981706	-0.0266367	0.427533	0.442124	0.369031	0.354456
HASPIN	HASPIN	Other	202	3066	116	3052	948	25326	upregulated set	1.7601	0.815658	1.38438e-12	8.56057e-12	11.8587	11.0675
PASK	PASK	CAMK	116	3066	173	3052	1178	25326	downregulated set	0.820573	-0.285297	0.00821991	0.0254146	2.08513	1.59492
STK16	MPSK1	Other	205	3066	165	3052	1411	25326	upregulated set	1.20011	0.263167	0.00754974	0.0127797	2.12207	1.89348
PRKAA2	AMPKA2	CAMK	145	3066	128	3052	997	25326	upregulated set	1.20134	0.264649	0.0213798	0.0325532	1.67	1.48741
PRKD3	PRKD3	CAMK	108	3066	78	3052	655	25326	upregulated set	1.362	0.445726	0.00206423	0.00386088	2.68524	2.41331
ULK2	ULK2	Other	248	3066	102	3052	1121	25326	upregulated set	1.82743	0.869815	7.68775e-17	8.03237e-16	16.1142	15.0952
PRKAA1	AMPKA1	CAMK	152	3066	116	3052	995	25326	upregulated set	1.26187	0.335564	0.00441542	0.00777832	2.35503	2.10911
PRKD2	PRKD2	CAMK	130	3066	105	3052	874	25326	upregulated set	1.22864	0.297068	0.0162073	0.0251836	1.79029	1.59888
ULK1	ULK1	Other	218	3066	123	3052	1289	25326	upregulated set	1.39701	0.482337	3.56087e-06	9.72021e-06	5.44844	5.01232
PRKD1	PRKD1	CAMK	213	3066	179	3052	1487	25326	upregulated set	1.18321	0.24271	0.0109343	0.0178124	1.96121	1.74928
WNK4	WNK4	Other	207	3066	76	3052	768	25326	upregulated set	2.2264	1.15471	3.99653e-22	6.37341e-21	21.3983	20.1956
NLK	NLK	CMGC	234	3066	251	3052	1808	25326	downregulated set	0.868046	-0.204157	0.0170702	0.0448399	1.76776	1.34834
TTBK1	TTBK1	CK1	277	3066	140	3052	1299	25326	upregulated set	1.76143	0.816746	6.14057e-17	6.64498e-16	16.2118	15.1775
TTBK2	TTBK2	CK1	202	3066	114	3052	1246	25326	upregulated set	1.33915	0.421313	7.44873e-05	0.000169697	4.12792	3.77033
NUAK1	NUAK1	CAMK	150	3066	93	3052	884	25326	upregulated set	1.40163	0.487106	0.000102498	0.00023005	3.98929	3.63818
NUAK2	NUAK2	CAMK	103	3066	91	3052	804	25326	upregulated set	1.05822	0.0816385	0.306693	0.33792	0.513296	0.471186
MAP3K7	TAK1	TKL	159	3066	110	3052	1122	25326	upregulated set	1.17057	0.227216	0.0334048	0.0474071	1.47619	1.32416
NIM1K	NIM1	CAMK	207	3066	111	3052	991	25326	upregulated set	1.72541	0.786935	3.5452e-12	2.10626e-11	11.4504	10.6765
CDK17	CDK17	CMGC	227	3066	248	3052	1905	25326	downregulated set	0.925681	-0.111413	0.124735	0.191851	0.904012	0.717036
PLK4	PLK4	Other	227	3066	119	3052	1065	25326	upregulated set	1.76064	0.8161	5.07561e-14	3.66169e-13	13.2945	12.4363
SRPK2	SRPK2	CMGC	132	3066	155	3052	1238	25326	downregulated set	0.962514	-0.0551212	0.335725	0.398921	0.474016	0.399113
CDK18	CDK18	CMGC	228	3066	258	3052	1957	25326	downregulated set	0.91409	-0.129592	0.0852666	0.146794	1.06922	0.833291
PLK3	PLK3	Other	156	3066	253	3052	2269	25326	downregulated set	1.08077	0.112055	0.115544	0.180743	0.937251	0.742938
SRPK3	SRPK3	CMGC	149	3066	159	3052	1228	25326	downregulated set	0.93072	-0.10358	0.202551	0.284134	0.693466	0.546477
CDK19	CDK19	CMGC	226	3066	402	3052	2531	25326	downregulated set	0.758724	-0.398352	7.52797e-08	4.56195e-06	7.12332	5.34085
MAP3K6	MEKK6	STE	136	3066	66	3052	887	25326	upregulated set	1.26651	0.340862	0.00612214	0.0104803	2.2131	1.97963
MAP3K1	MEKK1	STE	169	3066	83	3052	940	25326	upregulated set	1.48509	0.570552	2.2503e-06	6.31333e-06	5.64776	5.19974
MAP3K3	MEKK3	STE	109	3066	65	3052	680	25326	upregulated set	1.32407	0.404983	0.00427691	0.00757838	2.36887	2.12042
PLK2	PLK2	Other	131	3066	256	3052	2511	25326	downregulated set	1.18202	0.241254	0.00348921	0.0137303	2.45727	1.86232
MAP3K2	MEKK2	STE	118	3066	69	3052	691	25326	upregulated set	1.41058	0.496291	0.000436394	0.000887433	3.36012	3.05186
PLK1	PLK1	Other	168	3066	178	3052	1573	25326	downregulated set	1.06494	0.0907772	0.218227	0.297851	0.661091	0.526001
SIK3	QSK	CAMK	205	3066	174	3052	1344	25326	upregulated set	1.25994	0.333352	0.00112255	0.00213919	2.9498	2.66975
BRAF	BRAF	TKL	161	3066	161	3052	1519	25326	downregulated set	1.13697	0.185197	0.0580315	0.111288	1.23634	0.95355
CDC7	CDC7	Other	204	3066	286	3052	2591	25326	downregulated set	1.09174	0.12663	0.0718042	0.125861	1.14385	0.90011
MAP4K1	HPK1	STE	138	3066	70	3052	596	25326	upregulated set	1.91261	0.935546	5.05708e-11	2.51196e-10	10.2961	9.59999
SRPK1	SRPK1	CMGC	148	3066	155	3052	1365	25326	downregulated set	1.06125	0.0857685	0.250429	0.324274	0.601315	0.489088
CILK1	ICK	CMGC	111	3066	130	3052	961	25326	downregulated set	0.890836	-0.166768	0.113682	0.180344	0.944307	0.743897
STK38	NDR1	AGC	79	3066	65	3052	519	25326	upregulated set	1.25734	0.33038	0.0345632	0.04871	1.46139	1.31238
STK38L	NDR2	AGC	97	3066	132	3052	1144	25326	downregulated set	1.04441	0.0626848	0.334139	0.398599	0.476072	0.399464
CHEK2	CHK2	CAMK	98	3066	60	3052	590	25326	upregulated set	1.37205	0.456328	0.0026653	0.00489445	2.57425	2.3103
CHEK1	CHK1	CAMK	232	3066	195	3052	1522	25326	upregulated set	1.25912	0.332418	0.000559355	0.00110055	3.25231	2.95839
WNK1	WNK1	Other	163	3066	88	3052	754	25326	upregulated set	1.78571	0.836497	8.59039e-11	4.19821e-10	10.066	9.37694
WNK3	WNK3	Other	212	3066	136	3052	1055	25326	upregulated set	1.65988	0.731083	4.10705e-11	2.07406e-10	10.3865	9.68318
MAP4K5	KHS1	STE	134	3066	76	3052	719	25326	upregulated set	1.53947	0.622431	5.42125e-06	1.42838e-05	5.2659	4.84516
CDK10	CDK10	CMGC	170	3066	202	3052	1501	25326	downregulated set	0.895462	-0.159296	0.0708326	0.125861	1.14977	0.90011
ATM	ATM	PIKK	169	3066	240	3052	1773	25326	downregulated set	0.890257	-0.167706	0.044408	0.0885238	1.35254	1.05294
CDK12	CDK12	CMGC	188	3066	255	3052	1810	25326	downregulated set	0.855375	-0.225372	0.00927048	0.0280896	2.0329	1.55145
CDK13	CDK13	CMGC	210	3066	298	3052	2029	25326	downregulated set	0.82051	-0.285408	0.000620382	0.00437153	3.20734	2.35937
CDK14	CDK14	CMGC	197	3066	211	3052	1516	25326	downregulated set	0.865834	-0.207838	0.0250283	0.0570194	1.60157	1.24398
MINK1	MINK	STE	141	3066	57	3052	685	25326	upregulated set	1.70029	0.765781	2.32353e-08	8.48229e-08	7.63385	7.07149
EIF2AK1	HRI	Other	155	3066	97	3052	932	25326	upregulated set	1.37376	0.458128	0.0001819	0.000387103	3.74017	3.41217
ATR	ATR	PIKK	138	3066	127	3052	1111	25326	upregulated set	1.02603	0.037071	0.399373	0.417276	0.398621	0.379576
CDK16	CDK16	CMGC	219	3066	235	3052	1877	25326	downregulated set	0.96253	-0.0550964	0.293579	0.360139	0.532275	0.44353
MAP4K3	KHS2	STE	109	3066	56	3052	510	25326	upregulated set	1.76543	0.820021	1.87095e-07	6.09566e-07	6.72794	6.21498
CSNK1G1	CK1G1	CK1	218	3066	139	3052	1491	25326	upregulated set	1.20774	0.272309	0.00469361	0.00817335	2.32849	2.0876
SMG1	SMG1	PIKK	252	3066	238	3052	1776	25326	upregulated set	1.17207	0.229054	0.00875955	0.0146145	2.05752	1.83521
CSNK1E	CK1E	CK1	179	3066	132	3052	1598	25326	upregulated set	0.925275	-0.112046	0.163981	0.201159	0.785207	0.696462
MKNK1	MNK1	CAMK	82	3066	58	3052	409	25326	upregulated set	1.65609	0.727785	4.25008e-05	0.000100607	4.3716	3.99737
CSNK1D	CK1D	CK1	186	3066	203	3052	1978	25326	downregulated set	1.17422	0.231698	0.011648	0.0336129	1.93375	1.47349
CSNK1G2	CK1G2	CK1	157	3066	220	3052	2064	25326	downregulated set	1.13059	0.177075	0.0368752	0.0767886	1.43327	1.1147
CSNK1A1	CK1A	CK1	186	3066	184	3052	2110	25326	upregulated set	0.728157	-0.457679	4.05762e-06	1.09773e-05	5.39173	4.9595
CSNK1G3	CK1G3	CK1	150	3066	182	3052	1663	25326	downregulated set	1.10113	0.138985	0.106982	0.17402	0.970688	0.7594
MKNK2	MNK2	CAMK	96	3066	91	3052	592	25326	upregulated set	1.3395	0.421699	0.00530133	0.00917888	2.27561	2.03721
DSTYK	DSTYK	TKL	152	3066	140	3052	1648	25326	upregulated set	0.76187	-0.392383	0.000357162	0.000736191	3.44713	3.13301
MAPK3	ERK1	CMGC	250	3066	327	3052	2344	25326	downregulated set	0.863829	-0.211182	0.00557386	0.0194124	2.25384	1.71192
MAPK1	ERK2	CMGC	238	3066	314	3052	2147	25326	downregulated set	0.823987	-0.279307	0.000565034	0.00407632	3.24793	2.38973
MAPK7	ERK5	CMGC	263	3066	311	3052	2132	25326	downregulated set	0.826123	-0.275571	0.000695021	0.00467981	3.158	2.32977
PBK	PBK	Other	172	3066	146	3052	1237	25326	upregulated set	1.14856	0.199825	0.0460073	0.0630778	1.33717	1.20012
MAPK15	ERK7	CMGC	162	3066	159	3052	1331	25326	upregulated set	1.00538	0.00774478	0.486653	0.493164	0.31278	0.307009
RIPK4	ANKRD3	TKL	155	3066	80	3052	798	25326	upregulated set	1.60444	0.682069	1.18501e-07	3.9457e-07	6.92628	6.40388
STK3	MST2	STE	142	3066	74	3052	990	25326	upregulated set	1.18481	0.244652	0.0318368	0.0457183	1.49707	1.33991
STK24	MST3	STE	101	3066	39	3052	450	25326	upregulated set	1.85397	0.89062	7.20196e-08	2.47976e-07	7.14255	6.60559
STK26	MST4	STE	109	3066	69	3052	666	25326	upregulated set	1.35191	0.434996	0.0024322	0.00452121	2.614	2.34475
RIPK3	RIPK3	TKL	203	3066	125	3052	1023	25326	upregulated set	1.63914	0.712935	2.72841e-10	1.27221e-09	9.56409	8.89544
RIPK2	RIPK2	TKL	212	3066	87	3052	955	25326	upregulated set	1.83369	0.874753	1.15786e-14	8.7708e-14	13.9363	13.057
STK4	MST1	STE	134	3066	69	3052	797	25326	upregulated set	1.3888	0.473843	0.000327942	0.000680592	3.4842	3.16711
ACVR1B	ALK4	TKL	160	3066	257	3052	2189	25326	downregulated set	1.02643	0.0376393	0.354417	0.417788	0.450485	0.379044
ACVR1	ALK2	TKL	136	3066	334	3052	3016	25326	downregulated set	1.08819	0.121924	0.0618301	0.114774	1.2088	0.940158
GAK	GAK	Other	165	3066	191	3052	1510	25326	downregulated set	0.952712	-0.0698884	0.268913	0.338994	0.570388	0.469808
UHMK1	KIS	Other	196	3066	380	3052	2736	25326	downregulated set	0.867662	-0.204795	0.00365637	0.0142036	2.43695	1.8476
SIK1	SIK	CAMK	176	3066	149	3052	1058	25326	upregulated set	1.37411	0.458497	6.74507e-05	0.00015483	4.17101	3.81014
FAM20C	FAM20C	FAM20	156	3066	347	3052	2858	25326	downregulated set	0.992546	-0.010794	0.454016	0.480717	0.342929	0.318111
SGK3	SGK3	AGC	51	3066	47	3052	273	25326	upregulated set	1.54313	0.625858	0.00387851	0.00691287	2.41134	2.16034
SGK1	SGK1	AGC	24	3066	39	3052	255	25326	downregulated set	0.787941	-0.343841	0.0989215	0.162898	1.00471	0.788084
MAP3K12	DLK	TKL	140	3066	85	3052	928	25326	upregulated set	1.24616	0.317492	0.00877837	0.0146145	2.05659	1.83521
PKN3	PKN3	AGC	94	3066	54	3052	456	25326	upregulated set	1.70278	0.767888	4.66301e-06	1.25035e-05	5.33133	4.90297
MAP2K5	MEK5	STE	95	3066	43	3052	418	25326	upregulated set	1.87733	0.908686	1.06608e-07	3.62946e-07	6.97221	6.44016
TAOK1	TAO1	STE	108	3066	25	3052	332	25326	upregulated set	2.68708	1.42604	1.46948e-16	1.48418e-15	15.8328	14.8285
PRKX	PRKX	AGC	49	3066	113	3052	819	25326	downregulated set	0.873421	-0.195252	0.0951419	0.158396	1.02163	0.800257
EIF2AK3	PERK	Other	165	3066	112	3052	1121	25326	upregulated set	1.21583	0.281941	0.0104213	0.0171611	1.98208	1.76545
CAMKK1	CAMKK1	Other	213	3066	127	3052	1510	25326	upregulated set	1.16519	0.220566	0.0184268	0.0284864	1.73455	1.54536
CAMKK2	CAMKK2	Other	207	3066	138	3052	1450	25326	upregulated set	1.17923	0.237839	0.013455	0.0214572	1.87112	1.66843
PRKDC	DNAPK	PIKK	213	3066	271	3052	2048	25326	downregulated set	0.910707	-0.134941	0.0711836	0.125861	1.14762	0.90011
PAK1	PAK1	STE	68	3066	85	3052	546	25326	downregulated set	0.77409	-0.369426	0.0174852	0.0449013	1.75733	1.34774
TAOK3	TAO3	STE	94	3066	58	3052	569	25326	upregulated set	1.36461	0.448494	0.00367138	0.00658242	2.43517	2.18161
TAOK2	TAO2	STE	87	3066	31	3052	428	25326	upregulated set	1.67907	0.747666	1.63024e-05	4.08234e-05	4.78775	4.38909
PAK6	PAK6	STE	134	3066	126	3052	883	25326	upregulated set	1.25354	0.326009	0.00865096	0.0145624	2.06294	1.83677
PAK3	PAK3	STE	86	3066	101	3052	636	25326	downregulated set	0.758846	-0.398121	0.00648074	0.0212291	2.18838	1.67307
PAK2	PAK2	STE	74	3066	91	3052	637	25326	downregulated set	0.84356	-0.245437	0.0717464	0.125861	1.1442	0.90011
RPS6KA1	P90RSK	AGC	45	3066	62	3052	433	25326	downregulated set	0.841616	-0.248765	0.114671	0.180743	0.940548	0.742938
PAK5	PAK5	STE	91	3066	109	3052	713	25326	downregulated set	0.788281	-0.343218	0.012491	0.0357054	1.9034	1.44727
PAK4	PAK4	STE	111	3066	135	3052	804	25326	downregulated set	0.717695	-0.478556	0.000275868	0.0020897	3.5593	2.67992
HIPK4	HIPK4	CMGC	169	3066	230	3052	1662	25326	downregulated set	0.870805	-0.199578	0.024186	0.0559417	1.61644	1.25226
MAP3K5	ASK1	STE	173	3066	164	3052	1417	25326	upregulated set	1.00849	0.0121938	0.469694	0.477575	0.328185	0.320958
MOK	MOK	CMGC	117	3066	131	3052	1010	25326	downregulated set	0.929112	-0.106076	0.22226	0.301154	0.653138	0.521212
HIPK1	HIPK1	CMGC	163	3066	168	3052	1284	25326	downregulated set	0.92103	-0.11868	0.161923	0.237018	0.790692	0.62522
MAP4K2	GCK	STE	138	3066	69	3052	719	25326	upregulated set	1.58542	0.664866	1.02363e-06	3.0709e-06	5.98986	5.51273
HIPK3	HIPK3	CMGC	172	3066	199	3052	1436	25326	downregulated set	0.8696	-0.201577	0.0327952	0.0714887	1.48419	1.14576
HIPK2	HIPK2	CMGC	154	3066	204	3052	1693	25326	downregulated set	1.0001	0.000148548	0.518187	0.519903	0.285513	0.284078
MOS	MOS	Other	155	3066	290	3052	2710	25326	downregulated set	1.12613	0.171376	0.0215076	0.0517207	1.66741	1.28634
TSSK6	SSTK	CAMK	238	3066	174	3052	1402	25326	upregulated set	1.40224	0.487737	9.83636e-07	3.01052e-06	6.00717	5.52136
CAMK4	CAMK4	CAMK	83	3066	85	3052	581	25326	downregulated set	0.823712	-0.279789	0.0541772	0.104559	1.26618	0.98064
MAP2K1	MEK1	STE	205	3066	184	3052	1545	25326	upregulated set	1.09602	0.132279	0.109422	0.135881	0.960894	0.866841
PKN2	PKN2	AGC	81	3066	29	3052	300	25326	upregulated set	2.23027	1.15722	1.753e-09	7.37719e-09	8.75622	8.13211
MAP2K2	MEK2	STE	178	3066	129	3052	1254	25326	upregulated set	1.17251	0.229601	0.0244794	0.0359079	1.6112	1.44481
PKN1	PKN1	AGC	114	3066	41	3052	410	25326	upregulated set	2.29676	1.1996	1.81418e-13	1.16957e-12	12.7413	11.932
NEK11	NEK11	Other	141	3066	53	3052	623	25326	upregulated set	1.8695	0.902653	1.19537e-10	5.74918e-10	9.9225	9.24039
MAP3K9	MLK1	TKL	186	3066	72	3052	871	25326	upregulated set	1.76396	0.81882	9.46315e-12	5.21334e-11	11.024	10.2829
MAP3K10	MLK2	TKL	205	3066	109	3052	1186	25326	upregulated set	1.42779	0.513781	2.01721e-06	5.76618e-06	5.69525	5.23911
MAP3K11	MLK3	TKL	165	3066	94	3052	873	25326	upregulated set	1.56122	0.642674	2.132e-07	6.87231e-07	6.67121	6.1629
STK32B	YANK2	AGC	145	3066	125	3052	1135	25326	upregulated set	1.05528	0.0776221	0.279081	0.315528	0.55427	0.500962
STK32C	YANK3	AGC	101	3066	103	3052	781	25326	downregulated set	0.913759	-0.130114	0.205043	0.286305	0.688154	0.543171
MAP3K21	MLK4	TKL	158	3066	61	3052	743	25326	upregulated set	1.75656	0.812752	4.65572e-10	2.1055e-09	9.33201	8.67665
MYLK4	MYLK4	CAMK	42	3066	76	3052	457	25326	downregulated set	0.724637	-0.46467	0.00658591	0.0212291	2.18138	1.67307
DCLK1	DCAMKL1	CAMK	96	3066	48	3052	504	25326	upregulated set	1.57339	0.653872	5.52757e-05	0.000127851	4.25747	3.89329
TRPM6	CHAK2	Alpha	223	3066	148	3052	1460	25326	upregulated set	1.26167	0.335337	0.000648827	0.00126022	3.18787	2.89955
DCLK2	DCAMKL2	CAMK	100	3066	58	3052	503	25326	upregulated set	1.6422	0.715631	8.84794e-06	2.27197e-05	5.05316	4.6436
TRPM7	CHAK1	Alpha	204	3066	98	3052	986	25326	upregulated set	1.70902	0.773171	1.07307e-11	5.70424e-11	10.9694	10.2438
SLK	SLK	STE	97	3066	88	3052	625	25326	upregulated set	1.28199	0.35839	0.0140424	0.0221606	1.85256	1.65442
PIM1	PIM1	CAMK	77	3066	102	3052	679	25326	downregulated set	0.802209	-0.31795	0.02231	0.0528119	1.6515	1.27727
NEK1	NEK1	Other	160	3066	91	3052	1085	25326	upregulated set	1.2181	0.284638	0.0108944	0.0178124	1.9628	1.74928
NEK2	NEK2	Other	227	3066	90	3052	976	25326	upregulated set	1.92119	0.942001	1.47669e-17	1.94538e-16	16.8307	15.711
PIM3	PIM3	CAMK	120	3066	136	3052	929	25326	downregulated set	0.82318	-0.28072	0.0190162	0.0472287	1.72088	1.32579
NEK3	NEK3	Other	206	3066	88	3052	995	25326	upregulated set	1.71017	0.774137	8.02791e-12	4.50455e-11	11.0954	10.3463
RPS6KB2	P70S6KB	AGC	56	3066	74	3052	523	25326	downregulated set	0.851702	-0.231579	0.108811	0.175371	0.963327	0.756042
PIM2	PIM2	CAMK	71	3066	88	3052	533	25326	downregulated set	0.729898	-0.454232	0.00437692	0.0161732	2.35883	1.7912
CDKL5	CDKL5	CMGC	137	3066	114	3052	877	25326	upregulated set	1.29037	0.367789	0.00340077	0.00613353	2.46842	2.21229
OXSR1	OSR1	STE	128	3066	96	3052	872	25326	upregulated set	1.21252	0.278005	0.0233927	0.0351639	1.63092	1.4539
DYRK1A	DYRK1A	CMGC	154	3066	167	3052	1218	25326	downregulated set	0.878919	-0.186198	0.06102	0.11413	1.21453	0.9426
DYRK1B	DYRK1B	CMGC	182	3066	243	3052	1749	25326	downregulated set	0.867364	-0.20529	0.0182108	0.0463687	1.73967	1.33377
STK10	LOK	STE	84	3066	67	3052	413	25326	upregulated set	1.68006	0.748509	2.22003e-05	5.42476e-05	4.65364	4.26562
VRK1	VRK1	CK1	223	3066	145	3052	1421	25326	upregulated set	1.2963	0.374399	0.000175204	0.000376502	3.75646	3.42423
VRK2	VRK2	CK1	217	3066	170	3052	1439	25326	upregulated set	1.24564	0.31689	0.00134488	0.00254687	2.87132	2.59399
MAP4K4	HGK	STE	128	3066	46	3052	632	25326	upregulated set	1.67297	0.742409	2.20749e-07	7.04072e-07	6.6561	6.15238
SIK2	QIK	CAMK	189	3066	120	3052	1025	25326	upregulated set	1.52311	0.607024	1.26733e-07	4.17391e-07	6.89711	6.37946
MELK	MELK	CAMK	162	3066	81	3052	670	25326	upregulated set	1.99726	0.998022	4.96615e-14	3.66169e-13	13.304	12.4363
MAPKAPK3	MAPKAPK3	CAMK	192	3066	142	3052	1147	25326	upregulated set	1.38271	0.467502	2.32053e-05	5.62496e-05	4.63441	4.24988
MAK	MAK	CMGC	145	3066	125	3052	1036	25326	upregulated set	1.15612	0.20929	0.0539904	0.0723854	1.26768	1.14035
MAPKAPK2	MAPKAPK2	CAMK	179	3066	187	3052	1478	25326	downregulated set	0.952469	-0.0702563	0.270297	0.338994	0.568159	0.469808
MAPKAPK5	MAPKAPK5	CAMK	192	3066	112	3052	1141	25326	upregulated set	1.38998	0.475069	1.77365e-05	4.40506e-05	4.75113	4.35605
TNIK	TNIK	STE	113	3066	58	3052	633	25326	upregulated set	1.47458	0.560307	0.000132575	0.000288995	3.87754	3.53911
RAF1	RAF1	TKL	200	3066	129	3052	1157	25326	upregulated set	1.42788	0.513873	2.68355e-06	7.45979e-06	5.57129	5.12727
TSSK1B	TSSK1	CAMK	215	3066	147	3052	1214	25326	upregulated set	1.4629	0.54883	2.46451e-07	7.77861e-07	6.60827	6.1091
TSSK2	TSSK2	CAMK	269	3066	200	3052	1616	25326	upregulated set	1.37501	0.459441	7.71562e-07	2.38554e-06	6.11263	5.62241
RPS6KB1	P70S6K	AGC	80	3066	86	3052	599	25326	downregulated set	0.839356	-0.252645	0.0721209	0.125861	1.14194	0.90011
CDKL1	CDKL1	CMGC	107	3066	91	3052	692	25326	upregulated set	1.27724	0.353028	0.0112919	0.0182965	1.94723	1.73763
BRSK1	BRSK1	CAMK	184	3066	148	3052	1158	25326	upregulated set	1.31251	0.392332	0.000374772	0.00076727	3.42623	3.11505
BRSK2	BRSK2	CAMK	243	3066	122	3052	1075	25326	upregulated set	1.86721	0.900881	1.8511e-17	2.24354e-16	16.7326	15.6491
PRPF4B	PRP4	CMGC	186	3066	262	3052	1782	25326	downregulated set	0.819642	-0.286934	0.00125029	0.00748928	2.90299	2.12556
CSNK1A1L	CK1A2	CK1	140	3066	120	3052	1063	25326	upregulated set	1.0879	0.121547	0.180767	0.216492	0.74288	0.664558
RPS6KA5	MSK1	AGC	47	3066	111	3052	609	25326	downregulated set	0.661169	-0.59691	6.28932e-05	0.000657136	4.2014	3.18235
RPS6KA4	MSK2	AGC	49	3066	87	3052	603	25326	downregulated set	0.835249	-0.259722	0.0654841	0.118812	1.18386	0.925138
GRK1	GRK1	AGC	129	3066	249	3052	2365	25326	downregulated set	1.14459	0.19483	0.0169512	0.0448399	1.7708	1.34834
GRK3	GRK3	AGC	124	3066	221	3052	2248	25326	downregulated set	1.22581	0.293731	0.00111655	0.00704822	2.95212	2.15192
STK33	STK33	CAMK	159	3066	60	3052	711	25326	upregulated set	1.84723	0.885367	1.68139e-11	8.78382e-11	10.7743	10.0563
GRK2	GRK2	AGC	110	3066	231	3052	2185	25326	downregulated set	1.13988	0.188876	0.0245653	0.0563886	1.60968	1.24881
GRK5	GRK5	AGC	169	3066	252	3052	2465	25326	downregulated set	1.17878	0.2373	0.00429749	0.0160758	2.36679	1.79383
IRAK1	IRAK1	TKL	252	3066	132	3052	1391	25326	upregulated set	1.49647	0.581563	3.75271e-09	1.49615e-08	8.42566	7.82503
ERN2	IRE2	Other	205	3066	93	3052	856	25326	upregulated set	1.97822	0.984203	4.4455e-17	5.18072e-16	16.3521	15.2856
GRK4	GRK4	AGC	163	3066	236	3052	2457	25326	downregulated set	1.25462	0.327247	0.000187274	0.00153362	3.72752	2.81428
GRK7	GRK7	AGC	87	3066	244	3052	2450	25326	downregulated set	1.21002	0.275036	0.00128529	0.00748928	2.891	2.12556
GRK6	GRK6	AGC	121	3066	319	3052	2862	25326	downregulated set	1.08118	0.112603	0.0839528	0.145358	1.07596	0.83756
ERN1	IRE1	Other	194	3066	78	3052	867	25326	upregulated set	1.84832	0.886214	8.73443e-14	6.15473e-13	13.0588	12.2108
TP53RK	PRPK	Other	217	3066	196	3052	2013	25326	upregulated set	0.890452	-0.167391	0.0473074	0.0645683	1.32507	1.18998
RIPK1	RIPK1	TKL	208	3066	116	3052	1071	25326	upregulated set	1.60424	0.681887	7.89161e-10	3.46544e-09	9.10283	8.46024
MARK4	MARK4	CAMK	291	3066	206	3052	1788	25326	upregulated set	1.34437	0.426934	1.4257e-06	4.19405e-06	5.84597	5.37737
MARK3	MARK3	CAMK	266	3066	204	3052	1699	25326	upregulated set	1.29325	0.371002	4.80061e-05	0.000112759	4.3187	3.94785
MARK2	MARK2	CAMK	309	3066	242	3052	1975	25326	upregulated set	1.29237	0.370016	1.19688e-05	3.04752e-05	4.92195	4.51605
MARK1	MARK1	CAMK	262	3066	206	3052	1744	25326	upregulated set	1.24094	0.311428	0.000536579	0.00107671	3.27037	2.9679
NEK8	NEK8	Other	108	3066	47	3052	561	25326	upregulated set	1.59021	0.66922	1.32768e-05	3.35239e-05	4.87691	4.47465
NEK9	NEK9	Other	251	3066	72	3052	986	25326	upregulated set	2.10277	1.07229	9.83779e-24	1.75344e-22	23.0071	21.7561
NEK4	NEK4	Other	172	3066	64	3052	856	25326	upregulated set	1.65977	0.730987	3.02725e-09	1.22301e-08	8.51895	7.91257
NEK5	NEK5	Other	182	3066	83	3052	946	25326	upregulated set	1.58919	0.668288	1.68935e-08	6.3194e-08	7.77228	7.19932
NEK6	NEK6	Other	191	3066	115	3052	1406	25326	upregulated set	1.12213	0.166238	0.0686115	0.0899969	1.1636	1.04577
NEK7	NEK7	Other	178	3066	93	3052	1085	25326	upregulated set	1.35514	0.438444	0.000116116	0.0002587	3.93511	3.5872
MAP3K8	COT	STE	169	3066	105	3052	1351	25326	upregulated set	1.0333	0.0472571	0.352449	0.377357	0.452904	0.423248
RPS6KA6	RSK4	AGC	40	3066	67	3052	500	25326	downregulated set	0.899318	-0.153097	0.222635	0.301154	0.652407	0.521212
CLK4	CLK4	CMGC	116	3066	176	3052	1194	25326	downregulated set	0.817541	-0.290637	0.00684207	0.0218226	2.16481	1.66109
CLK3	CLK3	CMGC	140	3066	232	3052	1963	25326	downregulated set	1.01965	0.0280711	0.401882	0.453186	0.395901	0.343723
RPS6KA3	RSK2	AGC	50	3066	65	3052	520	25326	downregulated set	0.964069	-0.0527924	0.409146	0.453894	0.388122	0.343045
CLK2	CLK2	CMGC	121	3066	216	3052	1672	25326	downregulated set	0.932826	-0.100321	0.16903	0.243886	0.772037	0.612814
RPS6KA2	RSK3	AGC	60	3066	59	3052	442	25326	upregulated set	1.1213	0.165178	0.219126	0.256352	0.659306	0.591163
CDK9	CDK9	CMGC	219	3066	303	3052	2005	25326	downregulated set	0.797425	-0.32658	0.000103344	0.000948885	3.98572	3.02279
CLK1	CLK1	CMGC	132	3066	166	3052	1302	25326	downregulated set	0.945194	-0.0813181	0.253059	0.324902	0.596779	0.488248
CDK8	CDK8	CMGC	207	3066	411	3052	2742	25326	downregulated set	0.803977	-0.314774	1.06063e-05	0.000156629	4.97444	3.80513
CDK7	CDK7	CMGC	214	3066	296	3052	2138	25326	downregulated set	0.87043	-0.2002	0.0113731	0.033135	1.94412	1.47971
MAP3K15	MAP3K15	STE	143	3066	69	3052	876	25326	upregulated set	1.34842	0.431274	0.000629514	0.0012306	3.20099	2.90988
CDK6	CDK6	CMGC	200	3066	213	3052	1738	25326	downregulated set	0.983305	-0.0242896	0.416584	0.456241	0.380297	0.340805
CDK5	CDK5	CMGC	226	3066	232	3052	2124	25326	downregulated set	1.10328	0.141795	0.0722764	0.125861	1.141	0.90011
CDK4	CDK4	CMGC	195	3066	217	3052	1523	25326	downregulated set	0.845781	-0.241643	0.0105255	0.0312669	1.97776	1.50492
CDK3	CDK3	CMGC	137	3066	181	3052	1568	25326	downregulated set	1.04396	0.0620716	0.301764	0.367207	0.520333	0.435089
CDC42BPB	MRCKB	AGC	31	3066	43	3052	209	25326	downregulated set	0.585728	-0.771698	0.00154674	0.00852111	2.81058	2.0695
CDK2	CDK2	CMGC	193	3066	268	3052	2011	25326	downregulated set	0.904264	-0.145184	0.058422	0.111333	1.23342	0.953378
CDC42BPA	MRCKA	AGC	42	3066	69	3052	335	25326	downregulated set	0.585078	-0.7733	7.30202e-05	0.000713714	4.13656	3.14648
AAK1	AAK1	Other	191	3066	216	3052	1572	25326	downregulated set	0.877035	-0.189294	0.0351515	0.0744818	1.45406	1.12795
CDK1	CDK1	CMGC	182	3066	233	3052	2005	25326	downregulated set	1.03699	0.052408	0.3066	0.368649	0.513429	0.433386
MYLK2	skMLCK	CAMK	126	3066	125	3052	886	25326	upregulated set	1.17471	0.232307	0.0492971	0.0669822	1.30718	1.17404
AURKB	AURB	Other	81	3066	129	3052	714	25326	downregulated set	0.667001	-0.584239	2.37483e-05	0.000312857	4.62437	3.50465
AURKC	AURC	Other	98	3066	137	3052	793	25326	downregulated set	0.697542	-0.519647	8.4085e-05	0.00079618	4.07528	3.09899
BMPR1B	BMPR1B	TKL	152	3066	309	3052	2998	25326	downregulated set	1.16921	0.225529	0.00256449	0.011427	2.591	1.94207
AURKA	AURA	Other	109	3066	153	3052	1074	25326	downregulated set	0.845923	-0.241402	0.0283082	0.0630689	1.54809	1.20018
BMPR1A	BMPR1A	TKL	153	3066	345	3052	3199	25326	downregulated set	1.11741	0.16016	0.0184967	0.0467041	1.73291	1.33065
DYRK4	DYRK4	CMGC	204	3066	339	3052	2229	25326	downregulated set	0.79237	-0.335753	2.49553e-05	0.00031506	4.60284	3.50161
GSK3B	GSK3B	CMGC	130	3066	293	3052	1935	25326	downregulated set	0.79585	-0.329431	0.000119878	0.0010378	3.92126	2.98388
DYRK3	DYRK3	CMGC	143	3066	183	3052	1220	25326	downregulated set	0.80339	-0.315827	0.00317375	0.0129627	2.49843	1.88731
GSK3A	GSK3A	CMGC	109	3066	364	3052	2452	25326	downregulated set	0.811777	-0.300844	7.24106e-05	0.000713714	4.1402	3.14648
BMPR2	BMPR2	TKL	156	3066	208	3052	1832	25326	downregulated set	1.0614	0.0859717	0.210246	0.290889	0.677272	0.536273
DYRK2	DYRK2	CMGC	182	3066	250	3052	1753	25326	downregulated set	0.845006	-0.242966	0.00609463	0.0209292	2.21505	1.67925
PRKCI	PKCI	AGC	77	3066	26	3052	286	25326	upregulated set	2.22392	1.1531	4.85655e-09	1.88658e-08	8.31367	7.72432
PRKCH	PKCH	AGC	86	3066	34	3052	261	25326	upregulated set	2.72178	1.44455	1.00358e-13	6.91102e-13	12.9984	12.1605
LRRK2	LRRK2	TKL	126	3066	106	3052	858	25326	upregulated set	1.21305	0.278636	0.0240852	0.0355991	1.61825	1.44856
CSNK2A2	CK2A2	Other	156	3066	440	3052	3643	25326	downregulated set	0.997756	-0.0032408	0.489672	0.50626	0.310095	0.295626
CSNK2A1	CK2A1	Other	162	3066	422	3052	3542	25326	downregulated set	1.01147	0.0164569	0.418323	0.456241	0.378489	0.340805
PRKCQ	PKCT	AGC	72	3066	34	3052	284	25326	upregulated set	2.09415	1.06637	1.13624e-07	3.82535e-07	6.94453	6.41733
DMPK	DMPK1	AGC	59	3066	94	3052	444	25326	downregulated set	0.569211	-0.812965	1.50983e-06	4.30891e-05	5.82107	4.36563
EEF2K	EEF2K	Alpha	138	3066	73	3052	835	25326	upregulated set	1.36517	0.449082	0.000502625	0.0010153	3.29876	2.9934
PRKCZ	PKCZ	AGC	121	3066	54	3052	512	25326	upregulated set	1.95214	0.965053	2.72917e-10	1.27221e-09	9.56397	8.89544
TLK2	TLK2	Other	186	3066	130	3052	1621	25326	upregulated set	0.947817	-0.0773199	0.250957	0.290229	0.600401	0.537259
TLK1	TLK1	Other	191	3066	143	3052	1508	25326	upregulated set	1.04623	0.0651977	0.28337	0.318005	0.547646	0.497567
PDK4	PDHK4	PDHK	273	3066	242	3052	2007	25326	upregulated set	1.12359	0.168122	0.0334822	0.0474071	1.47519	1.32416
PDK1	PDHK1	PDHK	298	3066	177	3052	1767	25326	upregulated set	1.39307	0.478272	6.55925e-08	2.28443e-07	7.18315	6.64122
CAMK1	CAMK1A	CAMK	95	3066	62	3052	614	25326	upregulated set	1.27806	0.35395	0.0159486	0.0249094	1.79728	1.60364
PNCK	CAMK1B	CAMK	49	3066	75	3052	511	25326	downregulated set	0.821065	-0.284432	0.0636091	0.116106	1.19648	0.935146
EIF2AK4	GCN2	Other	210	3066	123	3052	1250	25326	upregulated set	1.38773	0.472723	7.86513e-06	2.03687e-05	5.10429	4.69104
MYLK	smMLCK	CAMK	74	3066	91	3052	485	25326	downregulated set	0.642271	-0.638746	0.000116632	0.0010378	3.93318	2.98388
CAMK1D	CAMK1D	CAMK	78	3066	102	3052	676	25326	downregulated set	0.798665	-0.324338	0.0202986	0.0495098	1.69253	1.30531
ALPK1	AlphaK3	Alpha	142	3066	258	3052	2165	25326	downregulated set	1.01124	0.0161317	0.445937	0.479496	0.350727	0.319215
HUNK	HUNK	CAMK	204	3066	165	3052	1454	25326	upregulated set	1.15894	0.212803	0.0245311	0.0359079	1.61028	1.44481
MAPK8	JNK1	CMGC	205	3066	488	3052	3018	25326	downregulated set	0.745276	-0.424153	2.39053e-10	2.41444e-08	9.62151	7.61718
MYLK3	caMLCK	CAMK	71	3066	97	3052	587	25326	downregulated set	0.729263	-0.455489	0.00282555	0.0122306	2.5489	1.91255
MAPK9	JNK2	CMGC	181	3066	445	3052	2626	25326	downregulated set	0.711136	-0.491803	6.07727e-12	1.14812e-09	11.2163	8.94001
IRAK4	IRAK4	TKL	203	3066	92	3052	937	25326	upregulated set	1.78958	0.83962	3.21209e-13	2.02763e-12	12.4932	11.693
MASTL	MASTL	AGC	239	3066	137	3052	1325	25326	upregulated set	1.48997	0.57528	1.34453e-08	5.09242e-08	7.87143	7.29308
MAPK10	JNK3	CMGC	203	3066	486	3052	2925	25326	downregulated set	0.725283	-0.463384	7.57838e-12	1.14812e-09	11.1204	8.94001
TGFBR1	TGFBR1	TKL	169	3066	361	3052	3039	25326	downregulated set	1.01448	0.0207336	0.405114	0.453186	0.392422	0.343723
TGFBR2	TGFBR2	TKL	155	3066	145	3052	1311	25326	upregulated set	0.976615	-0.0341379	0.407765	0.42458	0.38959	0.37204
LATS1	LATS1	AGC	122	3066	184	3052	1352	25326	downregulated set	0.885476	-0.175475	0.0621217	0.114774	1.20676	0.940158
LATS2	LATS2	AGC	136	3066	149	3052	1276	25326	downregulated set	1.03201	0.0454517	0.374376	0.429681	0.426692	0.366854
MYO3B	MYO3B	STE	128	3066	64	3052	679	25326	upregulated set	1.55717	0.638922	5.40749e-06	1.42838e-05	5.267	4.84516
EIF2AK2	PKR	Other	156	3066	67	3052	735	25326	upregulated set	1.7532	0.809991	6.7461e-10	3.00598e-09	9.17095	8.52201
MYO3A	MYO3A	STE	121	3066	52	3052	658	25326	upregulated set	1.51899	0.603109	2.56507e-05	6.16838e-05	4.5909	4.20983
PRKCE	PKCE	AGC	58	3066	21	3052	240	25326	upregulated set	1.99623	0.99728	6.46465e-06	1.68861e-05	5.18945	4.77247
PRKCD	PKCD	AGC	72	3066	19	3052	273	25326	upregulated set	2.17853	1.12336	3.04884e-08	1.09976e-07	7.51586	6.9587
PRKCG	PKCG	AGC	86	3066	27	3052	344	25326	upregulated set	2.06507	1.04619	1.20081e-08	4.60566e-08	7.92052	7.33671
PRKCA	PKCA	AGC	95	3066	35	3052	401	25326	upregulated set	1.95692	0.968587	2.00707e-08	7.41636e-08	7.69744	7.12981
CAMK1G	CAMK1G	CAMK	84	3066	69	3052	568	25326	upregulated set	1.22159	0.28876	0.0499422	0.0675558	1.30153	1.17034
PRKCB	PKCB	AGC	106	3066	27	3052	388	25326	upregulated set	2.25667	1.1742	3.14437e-12	1.90549e-11	11.5025	10.72
CAMK2B	CAMK2B	CAMK	157	3066	300	3052	2325	25326	downregulated set	0.933941	-0.0985961	0.128259	0.196275	0.891912	0.707135
CAMK2D	CAMK2D	CAMK	244	3066	238	3052	1877	25326	upregulated set	1.07379	0.102714	0.146688	0.180677	0.833605	0.743097
ROCK1	ROCK1	AGC	42	3066	41	3052	248	25326	upregulated set	1.39892	0.484311	0.0301061	0.0434388	1.52135	1.36212
ROCK2	ROCK2	AGC	46	3066	57	3052	303	25326	downregulated set	0.640598	-0.642508	0.00189732	0.00986049	2.72186	2.0061
CAMK2A	CAMK2A	CAMK	139	3066	273	3052	1970	25326	downregulated set	0.869604	-0.20157	0.0141964	0.0391048	1.84782	1.40777
STK25	YSK1	STE	88	3066	34	3052	470	25326	upregulated set	1.5466	0.629104	0.000182692	0.000387103	3.73828	3.41217
TTK	TTK	Other	117	3066	105	3052	1114	25326	upregulated set	0.867551	-0.204979	0.0718247	0.0934029	1.14373	1.02964
MAP3K19	YSK4	STE	183	3066	48	3052	761	25326	upregulated set	1.98637	0.990137	1.66698e-15	1.40304e-14	14.7781	13.8529
STK11	LKB1	CAMK	197	3066	163	3052	1421	25326	upregulated set	1.14516	0.195551	0.0378495	0.0528498	1.42194	1.27696
CIT	CRIK	AGC	64	3066	59	3052	483	25326	upregulated set	1.09453	0.13031	0.265289	0.303331	0.57628	0.518083
PHKG1	PHKG1	CAMK	124	3066	49	3052	550	25326	upregulated set	1.86232	0.897098	1.92169e-09	7.97633e-09	8.71632	8.0982
PHKG2	PHKG2	CAMK	94	3066	48	3052	427	25326	upregulated set	1.81842	0.862686	4.22919e-07	1.32108e-06	6.37374	5.87907
CHUK	IKKA	Other	171	3066	250	3052	2436	25326	downregulated set	1.17424	0.231722	0.00536729	0.0191328	2.27025	1.71822
IKBKB	IKKB	Other	217	3066	200	3052	1832	25326	upregulated set	0.978428	-0.0314629	0.393286	0.413769	0.405292	0.383242
BUB1	BUB1	Other	207	3066	148	3052	1189	25326	upregulated set	1.43808	0.524144	1.17363e-06	3.48636e-06	5.93047	5.45763
CAMK2G	CAMK2G	CAMK	196	3066	381	3052	3077	25326	downregulated set	0.973241	-0.0391308	0.305736	0.368649	0.514653	0.433386
SBK1	SBK	Other	104	3066	169	3052	1007	25326	downregulated set	0.71806	-0.477824	5.09916e-05	0.000572239	4.2925	3.24242
IKBKE	IKKE	Other	270	3066	159	3052	1509	25326	upregulated set	1.47798	0.563628	2.814e-09	1.15222e-08	8.55068	7.93846
ACVR2B	ACVR2B	TKL	168	3066	309	3052	2916	25326	downregulated set	1.13723	0.18552	0.0112801	0.033135	1.94769	1.47971
ACVR2A	ACVR2A	TKL	162	3066	291	3052	2474	25326	downregulated set	1.02453	0.0349621	0.354405	0.417788	0.4505	0.379044
MTOR	MTOR	PIKK	181	3066	240	3052	1971	25326	downregulated set	0.989677	-0.0149709	0.448247	0.479496	0.348483	0.319215
BCKDK	BCKDK	PDHK	251	3066	200	3052	1747	25326	upregulated set	1.18679	0.247069	0.00534986	0.00921026	2.27166	2.03573
MAP3K14	NIK	STE	33	3066	14	3052	146	25326	upregulated set	1.86705	0.900759	0.00152515	0.00287032	2.81669	2.54207
PINK1	PINK1	Other	185	3066	242	3052	1867	25326	downregulated set	0.929709	-0.105149	0.141992	0.212419	0.847735	0.672806
SNRK	SNRK	CAMK	183	3066	75	3052	772	25326	upregulated set	1.95807	0.969432	5.24714e-15	4.18391e-14	14.2801	13.3784
BMP2K	BIKE	Other	194	3066	194	3052	1535	25326	downregulated set	0.953509	-0.0686823	0.270747	0.338994	0.567436	0.469808

## Sheet: b SlpWT
mouse kinase	kinase	kinase_group	upregulated_set_hits	upregulated_set_size	downregulated_set_hits	downregulated_set_size	background_set_hits	background_set_size	dominant_direction	dominant_enrichment_value	dominant_enrichment_value_log2	dominant_p_value	dominant_adjusted_p_value	dominant_p_value_log10_abs	dominant_adjusted_p_value_log10_abs
PRKACG	PKACG	AGC	54	2132	33	1265	590	22972	downregulated set	0.984532	-0.0224902	0.49083	0.497771	0.309069	0.302971
MAP3K20	ZAK	TKL	118	2132	11	1265	518	22972	upregulated set	2.4545	1.29543	3.29073e-16	3.21642e-15	15.4827	14.4926
MAPK11	P38B	CMGC	146	2132	138	1265	2153	22972	downregulated set	0.859126	-0.219059	0.040406	0.0615457	1.39355	1.2108
MAPK14	P38A	CMGC	131	2132	112	1265	1748	22972	downregulated set	0.859439	-0.218533	0.0610052	0.0871914	1.21463	1.05953
MAPK13	P38D	CMGC	139	2132	144	1265	2255	22972	downregulated set	0.862335	-0.21368	0.0404211	0.0615457	1.39339	1.2108
PRKACA	PKACA	AGC	88	2132	44	1265	745	22972	upregulated set	1.27274	0.347932	0.0193671	0.0254036	1.71293	1.5951
PRKACB	PKACB	AGC	69	2132	47	1265	788	22972	downregulated set	0.923252	-0.115204	0.315826	0.350532	0.500552	0.455272
TBK1	TBK1	Other	144	2132	25	1265	1038	22972	upregulated set	1.49478	0.579931	5.9499e-06	1.50235e-05	5.22549	4.82323
AKT2	AKT2	AGC	46	2132	9	1265	294	22972	upregulated set	1.68586	0.753487	0.00113045	0.00183169	2.94675	2.73715
AKT3	AKT3	AGC	44	2132	8	1265	269	22972	upregulated set	1.76243	0.817566	0.000650734	0.00110771	3.1866	2.95557
MAPK12	P38G	CMGC	166	2132	210	1265	2203	22972	downregulated set	0.577679	-0.791659	3.66171e-14	1.00863e-12	13.4363	11.9963
AKT1	AKT1	AGC	51	2132	3	1265	195	22972	upregulated set	2.81804	1.49469	1.86755e-09	8.20098e-09	8.72873	8.08613
STK17A	DRAK1	CAMK	137	2132	26	1265	761	22972	upregulated set	1.93976	0.955877	9.34193e-12	5.77675e-11	11.0296	10.2383
PDPK1	PDK1	AGC	85	2132	19	1265	488	22972	upregulated set	1.87677	0.908251	2.94815e-07	9.20918e-07	6.53045	6.03578
PRKG1	PKG1	AGC	124	2132	19	1265	687	22972	upregulated set	1.94481	0.959627	8.07254e-11	4.07663e-10	10.093	9.3897
PRKG2	PKG2	AGC	97	2132	21	1265	626	22972	upregulated set	1.66959	0.739491	4.41313e-06	1.15274e-05	5.35525	4.93827
DAPK1	DAPK1	CAMK	79	2132	15	1265	664	22972	upregulated set	1.28195	0.358338	0.0223701	0.0292161	1.65033	1.53438
DAPK2	DAPK2	CAMK	86	2132	19	1265	631	22972	upregulated set	1.46852	0.554366	0.000708487	0.00119262	3.14967	2.9235
DAPK3	DAPK3	CAMK	76	2132	15	1265	689	22972	upregulated set	1.18852	0.249164	0.0848929	0.100088	1.07113	0.999619
STK39	STLK3	STE	108	2132	34	1265	990	22972	upregulated set	1.17544	0.2332	0.0595606	0.0727696	1.22504	1.13805
HASPIN	HASPIN	Other	88	2132	45	1265	1069	22972	upregulated set	0.886986	-0.173017	0.145545	0.162731	0.837002	0.788528
PASK	PASK	CAMK	83	2132	74	1265	1178	22972	downregulated set	0.876608	-0.189997	0.144051	0.181865	0.841482	0.740251
STK16	MPSK1	Other	111	2132	39	1265	1121	22972	upregulated set	1.06691	0.0934424	0.266536	0.281395	0.574245	0.550684
PRKAA2	AMPKA2	CAMK	126	2132	38	1265	915	22972	upregulated set	1.48375	0.569249	3.06652e-05	6.56843e-05	4.51335	4.18254
PRKD3	PRKD3	CAMK	112	2132	22	1265	723	22972	upregulated set	1.66913	0.7391	8.25889e-07	2.3608e-06	6.08308	5.62694
ULK2	ULK2	Other	147	2132	25	1265	824	22972	upregulated set	1.92221	0.942769	2.86186e-12	1.80655e-11	11.5434	10.7431
PRKAA1	AMPKA1	CAMK	144	2132	38	1265	910	22972	upregulated set	1.70503	0.769799	6.69595e-09	2.74172e-08	8.17419	7.56198
PRKD2	PRKD2	CAMK	117	2132	30	1265	944	22972	upregulated set	1.33544	0.417319	0.0020427	0.00311024	2.6898	2.50721
ULK1	ULK1	Other	132	2132	26	1265	958	22972	upregulated set	1.48464	0.570109	1.94257e-05	4.29635e-05	4.71162	4.3669
PRKD1	PRKD1	CAMK	183	2132	30	1265	1364	22972	upregulated set	1.4456	0.531669	2.15438e-06	5.82836e-06	5.66668	5.23445
WNK4	WNK4	Other	122	2132	15	1265	570	22972	upregulated set	2.3062	1.20552	5.2862e-15	4.71093e-14	14.2769	13.3269
NLK	NLK	CMGC	139	2132	102	1265	1955	22972	downregulated set	1.05545	0.0778604	0.310634	0.347314	0.50775	0.459277
TTBK1	TTBK1	CK1	140	2132	18	1265	805	22972	upregulated set	1.87389	0.906035	4.63601e-11	2.46441e-10	10.3339	9.60829
TTBK2	TTBK2	CK1	119	2132	30	1265	867	22972	upregulated set	1.4789	0.564527	5.73451e-05	0.000118201	4.2415	3.92738
NUAK1	NUAK1	CAMK	136	2132	30	1265	858	22972	upregulated set	1.7079	0.772226	1.63072e-08	6.21937e-08	7.78762	7.20625
NUAK2	NUAK2	CAMK	107	2132	35	1265	843	22972	upregulated set	1.36763	0.451675	0.00157781	0.00245168	2.80194	2.61054
MAP3K7	TAK1	TKL	99	2132	30	1265	801	22972	upregulated set	1.33172	0.413295	0.00464584	0.00667152	2.33294	2.17578
NIM1K	NIM1	CAMK	132	2132	28	1265	884	22972	upregulated set	1.60892	0.686089	5.21006e-07	1.53267e-06	6.28316	5.81455
CDK17	CDK17	CMGC	127	2132	107	1265	1988	22972	downregulated set	1.02311	0.0329679	0.429661	0.447379	0.366874	0.349324
PLK4	PLK4	Other	131	2132	27	1265	815	22972	upregulated set	1.73191	0.792364	1.46259e-08	5.75538e-08	7.83488	7.23993
SRPK2	SRPK2	CMGC	97	2132	83	1265	1563	22972	downregulated set	1.03699	0.0523955	0.396348	0.42138	0.401924	0.375326
CDK18	CDK18	CMGC	148	2132	103	1265	2024	22972	downregulated set	1.08209	0.113826	0.223081	0.265073	0.651538	0.576635
PLK3	PLK3	Other	88	2132	103	1265	1804	22972	downregulated set	0.964475	-0.0521841	0.370533	0.398126	0.431173	0.399979
SRPK3	SRPK3	CMGC	115	2132	53	1265	1489	22972	upregulated set	0.832175	-0.265041	0.0255377	0.033068	1.59282	1.48059
CDK19	CDK19	CMGC	177	2132	116	1265	2373	22972	downregulated set	1.1265	0.171848	0.0996954	0.134856	1.00132	0.87013
MAP3K6	MEKK6	STE	92	2132	20	1265	605	22972	upregulated set	1.63849	0.712368	1.48134e-05	3.37478e-05	4.82935	4.47175
MAP3K1	MEKK1	STE	122	2132	25	1265	697	22972	upregulated set	1.88599	0.91532	6.03679e-10	2.77144e-09	9.21919	8.5573
MAP3K3	MEKK3	STE	82	2132	25	1265	574	22972	upregulated set	1.53927	0.622242	0.000262573	0.000473569	3.58075	3.32462
PLK2	PLK2	Other	62	2132	121	1265	1953	22972	downregulated set	0.888809	-0.170054	0.104215	0.139106	0.98207	0.856654
MAP3K2	MEKK2	STE	64	2132	19	1265	555	22972	upregulated set	1.24251	0.313253	0.0582958	0.0718033	1.23436	1.14386
PLK1	PLK1	Other	94	2132	66	1265	1159	22972	downregulated set	0.967011	-0.0483964	0.411753	0.433199	0.385363	0.363313
SIK3	QSK	CAMK	188	2132	41	1265	1181	22972	upregulated set	1.71522	0.778393	1.81757e-11	1.05909e-10	10.7405	9.97507
BRAF	BRAF	TKL	119	2132	53	1265	1150	22972	upregulated set	1.11496	0.156997	0.134338	0.151882	0.871801	0.818493
CDC7	CDC7	Other	104	2132	135	1265	2262	22972	downregulated set	0.922679	-0.1161	0.181178	0.223158	0.741895	0.651388
MAP4K1	HPK1	STE	91	2132	30	1265	507	22972	upregulated set	1.93395	0.95155	3.41454e-08	1.21718e-07	7.46667	6.91464
SRPK1	SRPK1	CMGC	100	2132	95	1265	1653	22972	downregulated set	0.958166	-0.0616518	0.353085	0.383458	0.45212	0.416282
CILK1	ICK	CMGC	84	2132	50	1265	967	22972	downregulated set	1.065	0.0908487	0.361487	0.391181	0.441907	0.407623
STK38	NDR1	AGC	62	2132	14	1265	597	22972	upregulated set	1.119	0.162206	0.214517	0.231312	0.668538	0.635802
STK38L	NDR2	AGC	98	2132	60	1265	1182	22972	downregulated set	1.08482	0.117457	0.289701	0.328762	0.53805	0.483118
CHEK2	CHK2	CAMK	135	2132	14	1265	553	22972	upregulated set	2.63039	1.39528	1.4342e-20	2.17281e-19	19.8434	18.663
CHEK1	CHK1	CAMK	207	2132	59	1265	1448	22972	upregulated set	1.54033	0.623238	6.17325e-09	2.56232e-08	8.20949	7.59137
WNK1	WNK1	Other	110	2132	21	1265	696	22972	upregulated set	1.70292	0.768013	4.42772e-07	1.32832e-06	6.35382	5.8767
WNK3	WNK3	Other	158	2132	15	1265	820	22972	upregulated set	2.07613	1.0539	1.51938e-15	1.39507e-14	14.8183	13.8554
MAP4K5	KHS1	STE	65	2132	21	1265	563	22972	upregulated set	1.24399	0.314974	0.0557877	0.0689946	1.25346	1.16118
CDK10	CDK10	CMGC	118	2132	96	1265	1866	22972	downregulated set	1.07037	0.0981036	0.268672	0.311907	0.570777	0.505975
ATM	ATM	PIKK	106	2132	66	1265	1526	22972	downregulated set	1.27322	0.348478	0.0238323	0.0401178	1.62283	1.39666
CDK12	CDK12	CMGC	152	2132	61	1265	1869	22972	upregulated set	0.876286	-0.190526	0.0538864	0.0671917	1.26852	1.17268
CDK13	CDK13	CMGC	164	2132	78	1265	2046	22972	upregulated set	0.863674	-0.211441	0.0302932	0.0388933	1.51866	1.41012
CDK14	CDK14	CMGC	117	2132	81	1265	1625	22972	downregulated set	1.10474	0.143707	0.198353	0.242343	0.70256	0.61557
MINK1	MINK	STE	77	2132	31	1265	476	22972	upregulated set	1.74299	0.801566	1.13413e-05	2.6434e-05	4.94534	4.57784
EIF2AK1	HRI	Other	93	2132	24	1265	775	22972	upregulated set	1.29298	0.370703	0.0117653	0.015844	1.9294	1.80014
ATR	ATR	PIKK	117	2132	37	1265	1018	22972	upregulated set	1.23837	0.30844	0.016024	0.0211099	1.79523	1.67551
CDK16	CDK16	CMGC	108	2132	124	1265	2024	22972	downregulated set	0.898836	-0.15387	0.124335	0.160997	0.905408	0.793181
MAP4K3	KHS2	STE	63	2132	24	1265	462	22972	upregulated set	1.4693	0.555128	0.00337183	0.00491185	2.47213	2.30876
CSNK1G1	CK1G1	CK1	121	2132	110	1265	1203	22972	downregulated set	0.602233	-0.731606	5.61473e-07	5.31645e-06	6.25067	5.27438
SMG1	SMG1	PIKK	147	2132	55	1265	1426	22972	upregulated set	1.11073	0.151511	0.114805	0.130774	0.940039	0.883478
CSNK1E	CK1E	CK1	89	2132	166	1265	1369	22972	downregulated set	0.454137	-1.1388	9.39931e-20	4.74665e-18	19.0269	17.3236
MKNK1	MNK1	CAMK	70	2132	17	1265	469	22972	upregulated set	1.60819	0.685436	0.000241352	0.000440541	3.61735	3.35601
CSNK1D	CK1D	CK1	90	2132	200	1265	1777	22972	downregulated set	0.489271	-1.0313	2.10089e-20	1.59143e-18	19.6776	17.7982
CSNK1G2	CK1G2	CK1	85	2132	116	1265	1632	22972	downregulated set	0.774736	-0.368223	0.00428788	0.00955315	2.36776	2.01985
CSNK1A1	CK1A	CK1	91	2132	185	1265	1749	22972	downregulated set	0.520607	-0.941734	2.29739e-16	6.9611e-15	15.6388	14.1573
CSNK1G3	CK1G3	CK1	71	2132	74	1265	1399	22972	downregulated set	1.04106	0.0580597	0.392404	0.418656	0.406267	0.378143
MKNK2	MNK2	CAMK	101	2132	21	1265	671	22972	upregulated set	1.62185	0.69764	8.40437e-06	2.03722e-05	5.07549	4.69096
DSTYK	DSTYK	TKL	88	2132	70	1265	1321	22972	downregulated set	1.03919	0.0554646	0.403078	0.427037	0.394611	0.369534
MAPK3	ERK1	CMGC	151	2132	174	1265	2123	22972	downregulated set	0.671881	-0.573722	2.63327e-07	2.57381e-06	6.5795	5.58942
MAPK1	ERK2	CMGC	143	2132	127	1265	2054	22972	downregulated set	0.890612	-0.167131	0.101829	0.136523	0.992128	0.864794
MAPK7	ERK5	CMGC	133	2132	80	1265	1851	22972	downregulated set	1.27411	0.349494	0.013272	0.0243249	1.87706	1.61395
PBK	PBK	Other	108	2132	33	1265	1085	22972	upregulated set	1.07252	0.101005	0.252881	0.269799	0.597084	0.568959
MAPK15	ERK7	CMGC	100	2132	94	1265	1350	22972	downregulated set	0.790856	-0.338512	0.0155257	0.0278359	1.80895	1.55539
RIPK4	ANKRD3	TKL	124	2132	20	1265	607	22972	upregulated set	2.20112	1.13824	5.73153e-14	4.28466e-13	13.2417	12.3681
STK3	MST2	STE	74	2132	36	1265	778	22972	upregulated set	1.02486	0.0354241	0.436985	0.441355	0.359533	0.355212
STK24	MST3	STE	66	2132	24	1265	390	22972	upregulated set	1.82344	0.866661	1.36561e-05	3.13469e-05	4.86467	4.50381
STK26	MST4	STE	100	2132	38	1265	721	22972	upregulated set	1.49443	0.579598	0.000156458	0.000298156	3.8056	3.52556
RIPK3	RIPK3	TKL	122	2132	22	1265	787	22972	upregulated set	1.67031	0.740115	2.58469e-07	8.33151e-07	6.58759	6.07928
RIPK2	RIPK2	TKL	145	2132	17	1265	640	22972	upregulated set	2.44118	1.28758	1.74203e-19	2.39924e-18	18.7589	17.6199
STK4	MST1	STE	58	2132	23	1265	660	22972	upregulated set	0.946882	-0.0787441	0.374247	0.383097	0.426842	0.416691
ACVR1B	ALK4	TKL	101	2132	137	1265	1813	22972	downregulated set	0.728734	-0.456536	0.000199209	0.00081568	3.70069	3.08848
ACVR1	ALK2	TKL	71	2132	212	1265	2530	22972	downregulated set	0.657168	-0.605666	1.77223e-09	3.15874e-08	8.75148	7.50049
GAK	GAK	Other	107	2132	63	1265	1338	22972	upregulated set	0.861667	-0.214798	0.0675005	0.0818106	1.17069	1.08719
UHMK1	KIS	Other	152	2132	197	1265	2664	22972	downregulated set	0.744663	-0.425341	2.33183e-05	0.000140387	4.6323	3.85267
SIK1	SIK	CAMK	159	2132	33	1265	1050	22972	upregulated set	1.63162	0.706306	1.52523e-08	5.92494e-08	7.81666	7.22732
FAM20C	FAM20C	FAM20	104	2132	186	1265	2634	22972	downregulated set	0.77982	-0.358786	0.000403561	0.00142185	3.39409	2.84715
SGK3	SGK3	AGC	59	2132	11	1265	290	22972	upregulated set	2.19213	1.13233	2.61467e-07	8.33942e-07	6.58258	6.07886
SGK1	SGK1	AGC	44	2132	15	1265	322	22972	upregulated set	1.47234	0.558112	0.0122509	0.0164201	1.91183	1.78462
MAP3K12	DLK	TKL	148	2132	23	1265	793	22972	upregulated set	2.01094	1.00787	1.15473e-13	8.16038e-13	12.9375	12.0883
PKN3	PKN3	AGC	86	2132	21	1265	447	22972	upregulated set	2.07302	1.05173	5.23168e-09	2.20166e-08	8.28136	7.65725
MAP2K5	MEK5	STE	67	2132	3	1265	319	22972	upregulated set	2.26306	1.17827	1.43669e-08	5.72785e-08	7.84264	7.24201
TAOK1	TAO1	STE	50	2132	14	1265	291	22972	upregulated set	1.85135	0.888578	0.000103582	0.000205133	3.98472	3.68796
PRKX	PRKX	AGC	54	2132	74	1265	1012	22972	downregulated set	0.753079	-0.409127	0.0115238	0.0216877	1.9384	1.66379
EIF2AK3	PERK	Other	78	2132	29	1265	866	22972	upregulated set	0.970484	-0.0432239	0.426956	0.434119	0.369617	0.362391
CAMKK1	CAMKK1	Other	106	2132	32	1265	1099	22972	upregulated set	1.03925	0.0555419	0.364395	0.374277	0.438428	0.426807
CAMKK2	CAMKK2	Other	88	2132	28	1265	1066	22972	upregulated set	0.889482	-0.168963	0.151808	0.16849	0.818705	0.773425
PRKDC	DNAPK	PIKK	163	2132	83	1265	1788	22972	upregulated set	0.982272	-0.0258057	0.430231	0.435986	0.366299	0.360527
PAK1	PAK1	STE	84	2132	16	1265	623	22972	upregulated set	1.45279	0.538826	0.00107674	0.00175404	2.96789	2.75596
TAOK3	TAO3	STE	48	2132	48	1265	575	22972	downregulated set	0.659657	-0.600212	0.0047225	0.0102944	2.32583	1.9874
TAOK2	TAO2	STE	55	2132	24	1265	389	22972	upregulated set	1.52344	0.60733	0.00303176	0.00443779	2.51831	2.35283
PAK6	PAK6	STE	118	2132	32	1265	833	22972	upregulated set	1.52633	0.610067	1.82954e-05	4.0761e-05	4.73766	4.38976
PAK3	PAK3	STE	97	2132	13	1265	638	22972	upregulated set	1.63818	0.712097	8.81584e-06	2.12e-05	5.05474	4.67366
PAK2	PAK2	STE	99	2132	17	1265	624	22972	upregulated set	1.70947	0.773552	1.43053e-06	4.01342e-06	5.8445	5.39649
RPS6KA1	P90RSK	AGC	77	2132	7	1265	409	22972	upregulated set	2.02852	1.02043	7.17544e-08	2.47063e-07	7.14415	6.60719
PAK5	PAK5	STE	112	2132	16	1265	735	22972	upregulated set	1.64188	0.715352	1.65231e-06	4.55136e-06	5.78191	5.34186
PAK4	PAK4	STE	129	2132	29	1265	818	22972	upregulated set	1.69921	0.764867	4.97644e-08	1.75333e-07	7.30308	6.75614
HIPK4	HIPK4	CMGC	117	2132	113	1265	1542	22972	downregulated set	0.751446	-0.412259	0.00194178	0.00502871	2.7118	2.29854
MAP3K5	ASK1	STE	102	2132	33	1265	1013	22972	upregulated set	1.08493	0.117604	0.225375	0.242158	0.647095	0.615902
MOK	MOK	CMGC	76	2132	44	1265	1071	22972	upregulated set	0.764603	-0.387218	0.00989323	0.0135123	2.00466	1.86927
HIPK1	HIPK1	CMGC	88	2132	62	1265	1422	22972	downregulated set	1.26299	0.336842	0.0328226	0.0526686	1.48383	1.27845
MAP4K2	GCK	STE	69	2132	33	1265	627	22972	upregulated set	1.18575	0.2458	0.0995445	0.115564	1.00198	0.937176
HIPK3	HIPK3	CMGC	110	2132	62	1265	1434	22972	upregulated set	0.826523	-0.274872	0.0239456	0.0311395	1.62077	1.50669
HIPK2	HIPK2	CMGC	112	2132	170	1265	1741	22972	downregulated set	0.563951	-0.826358	2.58239e-12	6.52052e-11	11.588	10.1857
MOS	MOS	Other	78	2132	194	1265	2398	22972	downregulated set	0.680674	-0.554964	1.13526e-07	1.37594e-06	6.9449	5.8614
TSSK6	SSTK	CAMK	175	2132	50	1265	1175	22972	upregulated set	1.60477	0.682363	8.01129e-09	3.23656e-08	8.0963	7.48992
CAMK4	CAMK4	CAMK	96	2132	22	1265	538	22972	upregulated set	1.92265	0.943097	1.84658e-08	6.82333e-08	7.73363	7.166
MAP2K1	MEK1	STE	146	2132	36	1265	1175	22972	upregulated set	1.33883	0.420977	0.000552475	0.000962068	3.25769	3.01679
PKN2	PKN2	AGC	84	2132	16	1265	286	22972	upregulated set	3.16464	1.66204	4.30865e-17	4.66258e-16	16.3657	15.3314
MAP2K2	MEK2	STE	124	2132	20	1265	814	22972	upregulated set	1.64138	0.714908	4.65683e-07	1.38335e-06	6.33191	5.85907
PKN1	PKN1	AGC	109	2132	5	1265	347	22972	upregulated set	3.38461	1.75899	1.08275e-23	1.92984e-22	22.9655	21.7145
NEK11	NEK11	Other	86	2132	15	1265	495	22972	upregulated set	1.872	0.904577	2.76363e-07	8.72271e-07	6.55852	6.05935
MAP3K9	MLK1	TKL	104	2132	33	1265	822	22972	upregulated set	1.36324	0.447042	0.00199381	0.00305114	2.70032	2.51554
MAP3K10	MLK2	TKL	114	2132	30	1265	942	22972	upregulated set	1.30396	0.382904	0.00456634	0.00658857	2.34043	2.18121
MAP3K11	MLK3	TKL	84	2132	53	1265	862	22972	downregulated set	0.895619	-0.159044	0.233019	0.274727	0.632609	0.561099
STK32B	YANK2	AGC	124	2132	38	1265	962	22972	upregulated set	1.38886	0.4739	0.000413114	0.000732009	3.38393	3.13548
STK32C	YANK3	AGC	94	2132	23	1265	733	22972	upregulated set	1.38177	0.466517	0.00224813	0.00338898	2.64818	2.46993
MAP3K21	MLK4	TKL	78	2132	33	1265	748	22972	upregulated set	1.12358	0.168105	0.174808	0.190731	0.757438	0.719579
MYLK4	MYLK4	CAMK	73	2132	20	1265	496	22972	upregulated set	1.58582	0.665225	0.000259756	0.000471295	3.58543	3.32671
DCLK1	DCAMKL1	CAMK	66	2132	12	1265	529	22972	upregulated set	1.34431	0.426867	0.0153961	0.0203713	1.81259	1.69098
TRPM6	CHAK2	Alpha	106	2132	86	1265	1320	22972	downregulated set	0.845215	-0.24261	0.0696251	0.0976686	1.15723	1.01024
DCLK2	DCAMKL2	CAMK	77	2132	16	1265	465	22972	upregulated set	1.78422	0.835297	5.45658e-06	1.40114e-05	5.26308	4.85352
TRPM7	CHAK1	Alpha	109	2132	45	1265	881	22972	upregulated set	1.3331	0.414783	0.00299533	0.00442725	2.52356	2.35387
SLK	SLK	STE	45	2132	42	1265	696	22972	downregulated set	0.912539	-0.132041	0.301982	0.340151	0.520019	0.468329
PIM1	PIM1	CAMK	64	2132	45	1265	845	22972	downregulated set	1.03404	0.0482873	0.450178	0.462386	0.346616	0.334995
NEK1	NEK1	Other	91	2132	33	1265	697	22972	upregulated set	1.40676	0.492377	0.0016437	0.00254102	2.78418	2.59499
NEK2	NEK2	Other	134	2132	22	1265	786	22972	upregulated set	1.83694	0.877301	3.85657e-10	1.79775e-09	9.4138	8.74527
PIM3	PIM3	CAMK	90	2132	41	1265	1048	22972	upregulated set	0.925322	-0.111973	0.254199	0.270254	0.594826	0.568228
NEK3	NEK3	Other	125	2132	11	1265	697	22972	upregulated set	1.93236	0.950367	9.67704e-11	4.80679e-10	10.0143	9.31814
RPS6KB2	P70S6KB	AGC	56	2132	20	1265	570	22972	upregulated set	1.05858	0.0821339	0.360936	0.371986	0.442569	0.429474
PIM2	PIM2	CAMK	58	2132	21	1265	652	22972	upregulated set	0.9585	-0.06115	0.409569	0.417843	0.387673	0.378987
CDKL5	CDKL5	CMGC	92	2132	40	1265	835	22972	upregulated set	1.18717	0.247527	0.0649475	0.0790325	1.18744	1.10219
OXSR1	OSR1	STE	65	2132	28	1265	758	22972	upregulated set	0.923966	-0.114089	0.292077	0.306226	0.534502	0.513957
DYRK1A	DYRK1A	CMGC	82	2132	59	1265	1232	22972	downregulated set	1.14987	0.201476	0.155176	0.195097	0.809175	0.709749
DYRK1B	DYRK1B	CMGC	111	2132	82	1265	1839	22972	downregulated set	1.23498	0.304487	0.0263439	0.0437718	1.57932	1.35881
STK10	LOK	STE	56	2132	24	1265	420	22972	upregulated set	1.43665	0.522707	0.00812638	0.0112433	2.0901	1.9491
VRK1	VRK1	CK1	127	2132	35	1265	955	22972	upregulated set	1.43289	0.518925	0.0001121	0.000219137	3.9504	3.65928
VRK2	VRK2	CK1	112	2132	39	1265	1103	22972	upregulated set	1.09409	0.129735	0.189357	0.205646	0.722718	0.68688
MAP4K4	HGK	STE	66	2132	31	1265	433	22972	upregulated set	1.64236	0.715768	0.000214131	0.000393222	3.66932	3.40536
SIK2	QIK	CAMK	168	2132	40	1265	928	22972	upregulated set	1.95062	0.963934	2.37597e-14	1.89452e-13	13.6242	12.7225
MELK	MELK	CAMK	110	2132	19	1265	580	22972	upregulated set	2.04351	1.03105	7.96498e-11	4.07663e-10	10.0988	9.3897
MAPKAPK3	MAPKAPK3	CAMK	212	2132	24	1265	1086	22972	upregulated set	2.10338	1.07271	3.58024e-21	5.70954e-20	20.4461	19.2434
MAK	MAK	CMGC	78	2132	48	1265	1017	22972	downregulated set	1.16673	0.222474	0.158936	0.198999	0.798777	0.70115
MAPKAPK2	MAPKAPK2	CAMK	198	2132	54	1265	1477	22972	upregulated set	1.44443	0.5305	8.43939e-07	2.38984e-06	6.07369	5.62163
MAPKAPK5	MAPKAPK5	CAMK	219	2132	19	1265	1004	22972	upregulated set	2.35029	1.23284	3.33595e-27	9.18903e-26	26.4768	25.0367
TNIK	TNIK	STE	57	2132	38	1265	496	22972	downregulated set	0.71877	-0.476398	0.0334266	0.0533066	1.47591	1.27322
RAF1	RAF1	TKL	141	2132	34	1265	990	22972	upregulated set	1.5346	0.617864	2.18769e-06	5.8661e-06	5.66001	5.23165
TSSK1B	TSSK1	CAMK	187	2132	48	1265	1030	22972	upregulated set	1.95621	0.968063	5.62637e-16	5.32747e-15	15.2498	14.2735
TSSK2	TSSK2	CAMK	207	2132	56	1265	1355	22972	upregulated set	1.64605	0.719007	4.31155e-11	2.33286e-10	10.3654	9.63211
RPS6KB1	P70S6K	AGC	93	2132	12	1265	605	22972	upregulated set	1.6563	0.727965	9.15689e-06	2.18468e-05	5.03825	4.66061
CDKL1	CDKL1	CMGC	81	2132	37	1265	773	22972	upregulated set	1.12906	0.175123	0.159568	0.175815	0.797054	0.754944
BRSK1	BRSK1	CAMK	154	2132	38	1265	1097	22972	upregulated set	1.51261	0.597036	1.54862e-06	4.30489e-06	5.81005	5.36604
BRSK2	BRSK2	CAMK	168	2132	23	1265	939	22972	upregulated set	1.92777	0.946933	5.79772e-14	4.28466e-13	13.2367	12.3681
PRPF4B	PRP4	CMGC	113	2132	88	1265	1719	22972	downregulated set	1.07568	0.105255	0.264099	0.308965	0.578234	0.510091
CSNK1A1L	CK1A2	CK1	130	2132	92	1265	926	22972	downregulated set	0.554262	-0.851361	1.94035e-07	2.09974e-06	6.71212	5.67784
RPS6KA5	MSK1	AGC	83	2132	29	1265	663	22972	upregulated set	1.34889	0.431771	0.00678234	0.00960304	2.16862	2.01759
RPS6KA4	MSK2	AGC	89	2132	17	1265	655	22972	upregulated set	1.46406	0.549979	0.000628744	0.00107632	3.20153	2.96806
GRK1	GRK1	AGC	66	2132	169	1265	2077	22972	downregulated set	0.676771	-0.563261	6.14523e-07	5.64244e-06	6.21146	5.24853
GRK3	GRK3	AGC	65	2132	156	1265	1800	22972	downregulated set	0.635389	-0.654288	5.04992e-08	6.65272e-07	7.29672	6.177
STK33	STK33	CAMK	85	2132	22	1265	653	22972	upregulated set	1.40255	0.488049	0.00246947	0.00370421	2.6074	2.4313
GRK2	GRK2	AGC	65	2132	162	1265	1841	22972	downregulated set	0.625793	-0.676243	1.0413e-08	1.57758e-07	7.98242	6.80201
GRK5	GRK5	AGC	101	2132	154	1265	2093	22972	downregulated set	0.748411	-0.418097	0.000251664	0.00100334	3.59918	2.99855
IRAK1	IRAK1	TKL	169	2132	28	1265	933	22972	upregulated set	1.95172	0.964743	1.89494e-14	1.5518e-13	13.7224	12.8092
ERN2	IRE2	Other	114	2132	28	1265	806	22972	upregulated set	1.52399	0.607851	2.67969e-05	5.79961e-05	4.57192	4.2366
GRK4	GRK4	AGC	69	2132	117	1265	1851	22972	downregulated set	0.871189	-0.198943	0.0744023	0.103889	1.12841	0.983431
GRK7	GRK7	AGC	49	2132	304	1265	2191	22972	downregulated set	0.396881	-1.33322	7.9727e-48	2.41573e-45	47.0984	44.617
GRK6	GRK6	AGC	76	2132	182	1265	2325	22972	downregulated set	0.703466	-0.507447	2.20188e-06	1.75571e-05	5.65721	4.75555
ERN1	IRE1	Other	103	2132	19	1265	751	22972	upregulated set	1.47778	0.563429	0.000181527	0.000343766	3.74106	3.46374
TP53RK	PRPK	Other	134	2132	80	1265	1775	22972	downregulated set	1.2218	0.289008	0.0355407	0.0560877	1.44927	1.25113
RIPK1	RIPK1	TKL	114	2132	21	1265	852	22972	upregulated set	1.44171	0.527778	0.000200672	0.000370754	3.69751	3.43091
MARK4	MARK4	CAMK	185	2132	64	1265	1490	22972	upregulated set	1.33782	0.419882	0.000107245	0.000211009	3.96962	3.6757
MARK3	MARK3	CAMK	188	2132	63	1265	1449	22972	upregulated set	1.39798	0.483344	9.97852e-06	2.3621e-05	5.00093	4.6267
MARK2	MARK2	CAMK	207	2132	70	1265	1652	22972	upregulated set	1.35012	0.433086	2.51616e-05	5.52461e-05	4.59926	4.2577
MARK1	MARK1	CAMK	188	2132	70	1265	1495	22972	upregulated set	1.35497	0.438256	5.03616e-05	0.000105238	4.2979	3.97783
NEK8	NEK8	Other	69	2132	13	1265	442	22972	upregulated set	1.68205	0.750219	8.3342e-05	0.000167236	4.07914	3.77667
NEK9	NEK9	Other	127	2132	14	1265	696	22972	upregulated set	1.9661	0.975338	2.5383e-11	1.44352e-10	10.5955	9.84058
NEK4	NEK4	Other	77	2132	15	1265	554	22972	upregulated set	1.49759	0.582641	0.000805599	0.00133386	3.09388	2.87489
NEK5	NEK5	Other	99	2132	21	1265	706	22972	upregulated set	1.51092	0.595429	0.000118142	0.000229469	3.92759	3.63928
NEK6	NEK6	Other	92	2132	60	1265	1260	22972	downregulated set	1.15641	0.20965	0.14201	0.180037	0.847682	0.744638
NEK7	NEK7	Other	121	2132	25	1265	859	22972	upregulated set	1.51776	0.601946	1.8005e-05	4.04113e-05	4.74461	4.3935
MAP3K8	COT	STE	71	2132	74	1265	1326	22972	downregulated set	0.986742	-0.0192555	0.472286	0.481827	0.325795	0.317109
RPS6KA6	RSK4	AGC	61	2132	34	1265	552	22972	upregulated set	1.1907	0.25181	0.109525	0.125231	0.960486	0.902289
CLK4	CLK4	CMGC	73	2132	117	1265	1554	22972	downregulated set	0.731403	-0.451261	0.00066704	0.00215014	3.17585	2.66753
CLK3	CLK3	CMGC	82	2132	250	1265	2261	22972	downregulated set	0.498026	-1.00571	9.72042e-25	9.81763e-23	24.0123	22.008
RPS6KA3	RSK2	AGC	64	2132	19	1265	532	22972	upregulated set	1.29622	0.374315	0.0307676	0.0393357	1.51191	1.40521
CLK2	CLK2	CMGC	97	2132	143	1265	2014	22972	downregulated set	0.77556	-0.366691	0.00162298	0.00435188	2.78969	2.36132
RPS6KA2	RSK3	AGC	69	2132	15	1265	434	22972	upregulated set	1.71305	0.77657	5.09935e-05	0.000105829	4.29249	3.9754
CDK9	CDK9	CMGC	182	2132	77	1265	2068	22972	upregulated set	0.948271	-0.0766287	0.24965	0.267293	0.602669	0.573013
CLK1	CLK1	CMGC	87	2132	115	1265	1619	22972	downregulated set	0.775248	-0.36727	0.00453541	0.0100309	2.34338	1.99866
CDK8	CDK8	CMGC	172	2132	197	1265	2564	22972	downregulated set	0.71671	-0.480538	2.47689e-06	1.92436e-05	5.60609	4.71571
CDK7	CDK7	CMGC	151	2132	108	1265	2105	22972	downregulated set	1.0733	0.10205	0.243244	0.285671	0.613957	0.544134
MAP3K15	MAP3K15	STE	81	2132	18	1265	613	22972	upregulated set	1.42376	0.509704	0.00215001	0.00325726	2.66756	2.48715
CDK6	CDK6	CMGC	128	2132	101	1265	1823	22972	downregulated set	0.993933	-0.00877981	0.491199	0.497771	0.308742	0.302971
CDK5	CDK5	CMGC	155	2132	163	1265	2213	22972	downregulated set	0.747628	-0.419608	0.000155962	0.000684876	3.80698	3.16439
CDK4	CDK4	CMGC	128	2132	82	1265	1693	22972	downregulated set	1.13693	0.185147	0.129536	0.167019	0.887609	0.777234
CDK3	CDK3	CMGC	94	2132	157	1265	1673	22972	downregulated set	0.586797	-0.769066	3.0054e-10	5.69147e-09	9.5221	8.24478
CDC42BPB	MRCKB	AGC	43	2132	7	1265	235	22972	upregulated set	1.97157	0.979345	9.13073e-05	0.000182014	4.03949	3.7399
CDK2	CDK2	CMGC	143	2132	175	1265	2172	22972	downregulated set	0.683461	-0.54907	6.76212e-07	6.02624e-06	6.16992	5.21995
CDC42BPA	MRCKA	AGC	51	2132	10	1265	374	22972	upregulated set	1.4693	0.555128	0.00773261	0.0108021	2.11167	1.96649
AAK1	AAK1	Other	114	2132	50	1265	1400	22972	upregulated set	0.877381	-0.188724	0.0886883	0.103755	1.05213	0.983991
CDK1	CDK1	CMGC	101	2132	197	1265	2145	22972	downregulated set	0.599588	-0.737957	6.2642e-12	1.35575e-10	11.2031	9.86782
MYLK2	skMLCK	CAMK	111	2132	28	1265	876	22972	upregulated set	1.36531	0.449226	0.00137162	0.0021646	2.86276	2.66462
AURKB	AURB	Other	108	2132	20	1265	797	22972	upregulated set	1.46008	0.546049	0.000192188	0.000359463	3.71627	3.44435
AURKC	AURC	Other	101	2132	30	1265	949	22972	upregulated set	1.14674	0.197544	0.10157	0.117465	0.993234	0.930093
BMPR1B	BMPR1B	TKL	69	2132	225	1265	2546	22972	downregulated set	0.623114	-0.682432	4.78006e-12	1.11412e-10	11.3206	9.95307
AURKA	AURA	Other	148	2132	56	1265	1138	22972	upregulated set	1.4013	0.486766	8.10955e-05	0.000163813	4.091	3.78565
BMPR1A	BMPR1A	TKL	77	2132	232	1265	2695	22972	downregulated set	0.63968	-0.644579	2.25866e-11	4.56249e-10	10.6461	9.3408
DYRK4	DYRK4	CMGC	136	2132	98	1265	2195	22972	downregulated set	1.23339	0.302628	0.0164226	0.0292708	1.78456	1.53357
GSK3B	GSK3B	CMGC	107	2132	141	1265	1837	22972	downregulated set	0.717434	-0.479083	8.2887e-05	0.000392418	4.08151	3.40625
DYRK3	DYRK3	CMGC	79	2132	64	1265	1438	22972	downregulated set	1.23729	0.307181	0.045042	0.0672302	1.34638	1.17244
GSK3A	GSK3A	CMGC	94	2132	294	1265	2488	22972	downregulated set	0.466009	-1.10157	4.19642e-34	6.35757e-32	33.3771	31.1967
BMPR2	BMPR2	TKL	69	2132	96	1265	1590	22972	downregulated set	0.912048	-0.132819	0.196046	0.240494	0.707642	0.618897
DYRK2	DYRK2	CMGC	124	2132	66	1265	1712	22972	upregulated set	0.780422	-0.357674	0.00250636	0.00374102	2.60096	2.42701
PRKCI	PKCI	AGC	56	2132	11	1265	322	22972	upregulated set	1.87389	0.906035	3.07827e-05	6.56843e-05	4.51169	4.18254
PRKCH	PKCH	AGC	60	2132	15	1265	300	22972	upregulated set	2.15497	1.10767	3.42983e-07	1.04214e-06	6.46473	5.98207
LRRK2	LRRK2	TKL	89	2132	36	1265	731	22972	upregulated set	1.31185	0.391603	0.00983893	0.0135123	2.00705	1.86927
CSNK2A2	CK2A2	Other	80	2132	247	1265	3116	22972	downregulated set	0.694692	-0.525555	7.2076e-09	1.14942e-07	8.14221	6.93952
CSNK2A1	CK2A1	Other	72	2132	239	1265	3069	22972	downregulated set	0.707116	-0.499981	5.56149e-08	7.02138e-07	7.25481	6.15358
PRKCQ	PKCT	AGC	64	2132	11	1265	303	22972	upregulated set	2.27588	1.18642	2.50553e-08	9.03779e-08	7.6011	7.04394
DMPK	DMPK1	AGC	51	2132	29	1265	468	22972	upregulated set	1.17418	0.231658	0.153445	0.169685	0.814048	0.770356
EEF2K	EEF2K	Alpha	79	2132	37	1265	711	22972	upregulated set	1.19721	0.259672	0.0719602	0.0868683	1.14291	1.06114
PRKCZ	PKCZ	AGC	64	2132	30	1265	549	22972	upregulated set	1.25609	0.328935	0.0497955	0.0628669	1.30281	1.20158
TLK2	TLK2	Other	104	2132	55	1265	1238	22972	upregulated set	0.905158	-0.143759	0.170463	0.187138	0.768371	0.727837
TLK1	TLK1	Other	104	2132	50	1265	1179	22972	upregulated set	0.950454	-0.0733112	0.326912	0.340393	0.485569	0.468019
PDK4	PDHK4	PDHK	181	2132	69	1265	1709	22972	upregulated set	1.14116	0.190506	0.0448676	0.0568824	1.34807	1.24502
PDK1	PDHK1	PDHK	200	2132	42	1265	1325	22972	upregulated set	1.62639	0.701677	2.33798e-10	1.10689e-09	9.63116	8.9559
CAMK1	CAMK1A	CAMK	117	2132	11	1265	570	22972	upregulated set	2.21168	1.14514	2.27728e-13	1.56822e-12	12.6426	11.8046
PNCK	CAMK1B	CAMK	65	2132	28	1265	582	22972	upregulated set	1.20338	0.26709	0.0884361	0.103755	1.05337	0.983991
EIF2AK4	GCN2	Other	111	2132	31	1265	1034	22972	upregulated set	1.15668	0.209993	0.0770266	0.091886	1.11336	1.03675
MYLK	smMLCK	CAMK	83	2132	15	1265	526	22972	upregulated set	1.70022	0.765718	1.18502e-05	2.74093e-05	4.92627	4.5621
CAMK1D	CAMK1D	CAMK	95	2132	27	1265	713	22972	upregulated set	1.43564	0.521694	0.000744146	0.00123888	3.12834	2.90697
ALPK1	AlphaK3	Alpha	77	2132	118	1265	1765	22972	downregulated set	0.823672	-0.279858	0.0210392	0.0360163	1.67697	1.4435
HUNK	HUNK	CAMK	145	2132	25	1265	1158	22972	upregulated set	1.34918	0.432087	0.00043127	0.000759738	3.36525	3.11934
MAPK8	JNK1	CMGC	134	2132	267	1265	2708	22972	downregulated set	0.558508	-0.840351	6.08751e-20	3.68903e-18	19.2156	17.4331
MYLK3	caMLCK	CAMK	89	2132	21	1265	624	22972	upregulated set	1.5368	0.619928	0.000154026	0.000295379	3.81241	3.52962
MAPK9	JNK2	CMGC	131	2132	242	1265	2376	22972	downregulated set	0.540658	-0.887211	1.37019e-19	5.93094e-18	18.8632	17.2269
IRAK4	IRAK4	TKL	97	2132	27	1265	755	22972	upregulated set	1.38432	0.469177	0.00183756	0.0028263	2.73576	2.54878
MASTL	MASTL	AGC	158	2132	28	1265	1010	22972	upregulated set	1.68557	0.753238	2.42054e-09	1.04775e-08	8.61609	7.97974
MAPK10	JNK3	CMGC	138	2132	261	1265	2656	22972	downregulated set	0.560376	-0.835534	2.74741e-19	1.04058e-17	18.5611	16.9827
TGFBR1	TGFBR1	TKL	84	2132	197	1265	2514	22972	downregulated set	0.702734	-0.50895	7.23671e-07	6.26492e-06	6.14046	5.20308
TGFBR2	TGFBR2	TKL	91	2132	52	1265	1129	22972	upregulated set	0.868478	-0.203438	0.0995456	0.115564	1.00198	0.937176
LATS1	LATS1	AGC	105	2132	98	1265	1333	22972	downregulated set	0.749024	-0.416916	0.00348287	0.00811778	2.45806	2.09056
LATS2	LATS2	AGC	148	2132	58	1265	1286	22972	upregulated set	1.24003	0.310376	0.00712216	0.0100373	2.14739	1.99838
MYO3B	MYO3B	STE	59	2132	28	1265	481	22972	upregulated set	1.32166	0.402347	0.0274285	0.0353652	1.5618	1.45142
EIF2AK2	PKR	Other	83	2132	22	1265	680	22972	upregulated set	1.31517	0.395246	0.0116974	0.0158228	1.93191	1.80072
MYO3A	MYO3A	STE	56	2132	36	1265	505	22972	downregulated set	0.772468	-0.372453	0.081373	0.112585	1.08952	0.948521
PRKCE	PKCE	AGC	33	2132	23	1265	287	22972	downregulated set	0.687141	-0.541322	0.0577009	0.0840547	1.23882	1.07544
PRKCD	PKCD	AGC	51	2132	19	1265	338	22972	upregulated set	1.62579	0.701143	0.00127922	0.00204001	2.89306	2.69037
PRKCG	PKCG	AGC	53	2132	25	1265	379	22972	upregulated set	1.50677	0.591464	0.00433847	0.00628974	2.36266	2.20137
PRKCA	PKCA	AGC	63	2132	18	1265	388	22972	upregulated set	1.74953	0.806964	6.2287e-05	0.00012752	4.2056	3.89442
CAMK1G	CAMK1G	CAMK	80	2132	15	1265	594	22972	upregulated set	1.45116	0.537206	0.00143513	0.00225309	2.84311	2.64722
PRKCB	PKCB	AGC	71	2132	26	1265	420	22972	upregulated set	1.82146	0.865099	6.77284e-06	1.68211e-05	5.16923	4.77415
CAMK2B	CAMK2B	CAMK	186	2132	136	1265	2279	22972	downregulated set	0.922778	-0.115945	0.180455	0.223158	0.743632	0.651388
CAMK2D	CAMK2D	CAMK	275	2132	70	1265	1705	22972	upregulated set	1.73788	0.797329	4.3011e-17	4.66258e-16	16.3664	15.3314
ROCK1	ROCK1	AGC	41	2132	9	1265	251	22972	upregulated set	1.76004	0.815606	0.000996449	0.00164089	3.00154	2.78492
ROCK2	ROCK2	AGC	35	2132	13	1265	307	22972	upregulated set	1.2284	0.296785	0.143848	0.16143	0.842095	0.792016
CAMK2A	CAMK2A	CAMK	166	2132	129	1265	1998	22972	downregulated set	0.852899	-0.229554	0.0392528	0.0606816	1.40613	1.21694
STK25	YSK1	STE	65	2132	9	1265	326	22972	upregulated set	2.14836	1.10324	1.24607e-07	4.19509e-07	6.90446	6.37726
TTK	TTK	Other	66	2132	48	1265	873	22972	downregulated set	1.00153	0.00220817	0.534172	0.534172	0.272319	0.272319
MAP3K19	YSK4	STE	100	2132	26	1265	657	22972	upregulated set	1.64001	0.713704	6.16985e-06	1.54501e-05	5.20973	4.81107
STK11	LKB1	CAMK	96	2132	44	1265	1182	22972	upregulated set	0.875115	-0.192455	0.106151	0.122064	0.974075	0.913412
CIT	CRIK	AGC	60	2132	17	1265	528	22972	upregulated set	1.22442	0.292094	0.0788038	0.0936374	1.10345	1.02855
PHKG1	PHKG1	CAMK	122	2132	7	1265	502	22972	upregulated set	2.61859	1.38879	1.45811e-18	1.76723e-17	17.8362	16.7527
PHKG2	PHKG2	CAMK	111	2132	7	1265	367	22972	upregulated set	3.25888	1.70438	5.11785e-23	8.61505e-22	22.2909	21.0647
CHUK	IKKA	Other	103	2132	115	1265	1899	22972	downregulated set	0.909324	-0.137133	0.162936	0.203167	0.787982	0.692146
IKBKB	IKKB	Other	141	2132	51	1265	1397	22972	upregulated set	1.08751	0.121032	0.174994	0.190731	0.756977	0.719579
BUB1	BUB1	Other	107	2132	44	1265	1142	22972	upregulated set	1.00955	0.0137172	0.477127	0.480297	0.321366	0.31849
CAMK2G	CAMK2G	CAMK	157	2132	185	1265	2743	22972	downregulated set	0.81648	-0.29251	0.00303193	0.00723365	2.51828	2.14064
SBK1	SBK	Other	106	2132	42	1265	1136	22972	upregulated set	1.0054	0.00777046	0.493926	0.495561	0.306339	0.304903
IKBKE	IKKE	Other	148	2132	29	1265	978	22972	upregulated set	1.63055	0.70536	5.08196e-08	1.76992e-07	7.29397	6.75205
ACVR2B	ACVR2B	TKL	75	2132	186	1265	2287	22972	downregulated set	0.677088	-0.562585	1.55576e-07	1.74591e-06	6.80806	5.75798
ACVR2A	ACVR2A	TKL	81	2132	163	1265	2009	22972	downregulated set	0.67871	-0.559133	1.17529e-06	9.89205e-06	5.92985	5.00471
MTOR	MTOR	PIKK	137	2132	202	1265	1977	22972	downregulated set	0.538948	-0.891782	2.0808e-16	6.9611e-15	15.6818	14.1573
BCKDK	BCKDK	PDHK	192	2132	45	1265	1443	22972	upregulated set	1.43366	0.519704	1.93431e-06	5.28015e-06	5.71347	5.27735
MAP3K14	NIK	STE	37	2132	9	1265	214	22972	upregulated set	1.86294	0.897584	0.000696481	0.00117896	3.15709	2.9285
PINK1	PINK1	Other	117	2132	101	1265	1922	22972	downregulated set	1.04791	0.067514	0.338719	0.371855	0.47016	0.429626
SNRK	SNRK	CAMK	117	2132	11	1265	571	22972	upregulated set	2.20781	1.14261	2.52086e-13	1.69738e-12	12.5985	11.7702
BMP2K	BIKE	Other	129	2132	49	1265	1316	22972	upregulated set	1.0562	0.0788806	0.284325	0.299133	0.546186	0.524135

## Sheet: c SD6RS3
mouse kinase	kinase	kinase_group	upregulated_set_hits	upregulated_set_size	downregulated_set_hits	downregulated_set_size	background_set_hits	background_set_size	dominant_direction	dominant_enrichment_value	dominant_enrichment_value_log2	dominant_p_value	dominant_adjusted_p_value	dominant_p_value_log10_abs	dominant_adjusted_p_value_log10_abs
PRKACG	PKACG	AGC	94	3513	11	311	918	38866	downregulated set	0.667791	-0.582532	0.123772	0.429791	0.907379	0.366743
MAP3K20	ZAK	TKL	142	3513	5	311	968	38866	upregulated set	1.62295	0.698617	1.55124e-07	4.47644e-07	6.80932	6.34907
MAPK11	P38B	CMGC	275	3513	29	311	3292	38866	downregulated set	0.908348	-0.138683	0.323071	0.498004	0.490703	0.302767
MAPK14	P38A	CMGC	253	3513	23	311	2650	38866	downregulated set	0.921953	-0.117236	0.375097	0.507806	0.425856	0.294302
MAPK13	P38D	CMGC	237	3513	38	311	3431	38866	downregulated set	0.722483	-0.468964	0.0269289	0.282944	1.56978	0.5483
PRKACA	PKACA	AGC	113	3513	11	311	1213	38866	downregulated set	0.882386	-0.180518	0.380806	0.507806	0.419296	0.294302
PRKACB	PKACB	AGC	87	3513	9	311	1271	38866	downregulated set	1.13004	0.176373	0.435008	0.529347	0.361503	0.27626
TBK1	TBK1	Other	252	3513	12	311	2050	38866	upregulated set	1.36	0.443605	2.85966e-06	7.46963e-06	5.54369	5.1267
AKT2	AKT2	AGC	63	3513	4	311	457	38866	upregulated set	1.52516	0.608963	0.0016029	0.0026833	2.79509	2.57133
AKT3	AKT3	AGC	56	3513	1	311	428	38866	upregulated set	1.44756	0.533621	0.00725335	0.011044	2.13946	1.95687
MAPK12	P38G	CMGC	265	3513	16	311	3372	38866	upregulated set	0.869461	-0.201807	0.010856	0.0159679	1.96433	1.79675
AKT1	AKT1	AGC	57	3513	1	311	364	38866	upregulated set	1.73247	0.792829	0.000175802	0.000355121	3.75498	3.44962
STK17A	DRAK1	CAMK	232	3513	8	311	1376	38866	upregulated set	1.86535	0.899449	4.50443e-17	4.13589e-16	16.3464	15.3834
PDPK1	PDK1	AGC	152	3513	4	311	934	38866	upregulated set	1.80048	0.848382	1.26123e-10	5.30769e-10	9.8992	9.27509
PRKG1	PKG1	AGC	169	3513	9	311	1194	38866	upregulated set	1.56594	0.647025	8.79377e-08	2.69143e-07	7.05583	6.57002
PRKG2	PKG2	AGC	128	3513	10	311	1069	38866	upregulated set	1.32472	0.405687	0.0018228	0.00298545	2.73926	2.52499
DAPK1	DAPK1	CAMK	115	3513	7	311	1139	38866	upregulated set	1.11703	0.159671	0.136867	0.167221	0.863701	0.77671
DAPK2	DAPK2	CAMK	126	3513	9	311	1049	38866	upregulated set	1.32888	0.410214	0.00178364	0.00295324	2.74869	2.5297
DAPK3	DAPK3	CAMK	116	3513	7	311	1156	38866	upregulated set	1.11018	0.150788	0.149692	0.179987	0.824801	0.744759
STK39	STLK3	STE	150	3513	8	311	1996	38866	upregulated set	0.831424	-0.266344	0.0124545	0.0181428	1.90467	1.7413
HASPIN	HASPIN	Other	196	3513	14	311	1724	38866	upregulated set	1.2578	0.330899	0.00136664	0.00232636	2.86435	2.63332
PASK	PASK	CAMK	137	3513	11	311	1988	38866	upregulated set	0.762423	-0.391337	0.000644133	0.00118286	3.19102	2.92707
STK16	MPSK1	Other	206	3513	15	311	1790	38866	upregulated set	1.27323	0.34849	0.000609147	0.00112544	3.21528	2.94868
PRKAA2	AMPKA2	CAMK	180	3513	9	311	1499	38866	upregulated set	1.3285	0.409802	0.000219193	0.000431302	3.65917	3.36522
PRKD3	PRKD3	CAMK	172	3513	9	311	1077	38866	upregulated set	1.76687	0.821195	2.83369e-11	1.24436e-10	10.5476	9.90505
ULK2	ULK2	Other	221	3513	6	311	1565	38866	upregulated set	1.56232	0.643689	1.06116e-09	3.92111e-09	8.97422	8.40659
PRKAA1	AMPKA1	CAMK	212	3513	7	311	1470	38866	upregulated set	1.59555	0.674053	4.94114e-10	1.89515e-09	9.30617	8.72236
PRKD2	PRKD2	CAMK	181	3513	10	311	1412	38866	upregulated set	1.41819	0.504055	8.90728e-06	2.07608e-05	5.05025	4.68276
ULK1	ULK1	Other	235	3513	13	311	1752	38866	upregulated set	1.48397	0.569463	1.65903e-08	5.52403e-08	7.78015	7.25774
PRKD1	PRKD1	CAMK	251	3513	10	311	2179	38866	upregulated set	1.27441	0.349826	0.000153034	0.000313306	3.81521	3.50403
WNK4	WNK4	Other	194	3513	11	311	1206	38866	upregulated set	1.7797	0.831632	8.42549e-13	4.56685e-12	12.0744	11.3404
NLK	NLK	CMGC	223	3513	30	311	2796	38866	downregulated set	0.745773	-0.423192	0.0644838	0.398747	1.19055	0.399303
TTBK1	TTBK1	CK1	271	3513	16	311	1700	38866	upregulated set	1.76365	0.818563	5.11507e-17	4.55843e-16	16.2911	15.3412
TTBK2	TTBK2	CK1	221	3513	16	311	1759	38866	upregulated set	1.39001	0.475096	3.21479e-06	8.32548e-06	5.49285	5.07959
NUAK1	NUAK1	CAMK	215	3513	7	311	1313	38866	upregulated set	1.81161	0.857275	9.62427e-15	6.78175e-14	14.0166	13.1687
NUAK2	NUAK2	CAMK	178	3513	9	311	1235	38866	upregulated set	1.59457	0.673171	1.29634e-08	4.41337e-08	7.88728	7.35523
MAP3K7	TAK1	TKL	154	3513	18	311	1592	38866	downregulated set	0.707719	-0.498751	0.0924981	0.42465	1.03387	0.371968
NIM1K	NIM1	CAMK	212	3513	7	311	1532	38866	upregulated set	1.53098	0.614453	1.0011e-08	3.44697e-08	7.99952	7.46256
CDK17	CDK17	CMGC	236	3513	27	311	2781	38866	downregulated set	0.824191	-0.27895	0.175084	0.444605	0.756752	0.352026
PLK4	PLK4	Other	210	3513	16	311	1552	38866	upregulated set	1.49699	0.582066	5.4706e-08	1.70886e-07	7.26197	6.76729
SRPK2	SRPK2	CMGC	161	3513	21	311	2264	38866	downregulated set	0.862676	-0.213109	0.275216	0.480045	0.560327	0.318718
CDK18	CDK18	CMGC	241	3513	25	311	2800	38866	downregulated set	0.896207	-0.158095	0.315319	0.495035	0.501249	0.305364
PLK3	PLK3	Other	198	3513	26	311	3458	38866	downregulated set	1.06425	0.0898322	0.418563	0.524068	0.378239	0.280612
SRPK3	SRPK3	CMGC	181	3513	26	311	2187	38866	downregulated set	0.673079	-0.571152	0.0305017	0.303624	1.51568	0.517664
CDK19	CDK19	CMGC	271	3513	35	311	3528	38866	downregulated set	0.806587	-0.310098	0.111343	0.429791	0.953338	0.366743
MAP3K6	MEKK6	STE	126	3513	11	311	1162	38866	upregulated set	1.19965	0.262619	0.0294299	0.040718	1.53121	1.39021
MAP3K1	MEKK1	STE	165	3513	9	311	1375	38866	upregulated set	1.32762	0.408839	0.000404443	0.000765914	3.39314	3.11582
MAP3K3	MEKK3	STE	124	3513	8	311	1138	38866	upregulated set	1.20551	0.269645	0.0272772	0.0382639	1.5642	1.41721
PLK2	PLK2	Other	170	3513	35	311	3834	38866	downregulated set	0.876546	-0.190099	0.231256	0.457833	0.635908	0.339293
MAP3K2	MEKK2	STE	94	3513	10	311	1062	38866	downregulated set	0.849797	-0.23481	0.34714	0.505726	0.459495	0.296085
PLK1	PLK1	Other	208	3513	22	311	2285	38866	downregulated set	0.831102	-0.266903	0.216146	0.444605	0.665252	0.352026
SIK3	QSK	CAMK	246	3513	10	311	1955	38866	upregulated set	1.39213	0.477295	7.99294e-07	2.18186e-06	6.09729	5.66117
BRAF	BRAF	TKL	205	3513	16	311	2208	38866	upregulated set	1.02718	0.0386888	0.363746	0.386719	0.439202	0.412605
CDC7	CDC7	Other	214	3513	24	311	4169	38866	downregulated set	1.38999	0.475073	0.0481553	0.37413	1.31736	0.426978
MAP4K1	HPK1	STE	151	3513	6	311	890	38866	upregulated set	1.87706	0.908476	1.02594e-11	4.63969e-11	10.9889	10.3335
SRPK1	SRPK1	CMGC	159	3513	23	311	2379	38866	downregulated set	0.82767	-0.272873	0.204223	0.444605	0.689895	0.352026
CILK1	ICK	CMGC	134	3513	14	311	1440	38866	downregulated set	0.823048	-0.280952	0.26779	0.480045	0.572206	0.318718
STK38	NDR1	AGC	102	3513	6	311	969	38866	upregulated set	1.16458	0.219806	0.0787206	0.101499	1.10391	0.993537
STK38L	NDR2	AGC	150	3513	7	311	1972	38866	upregulated set	0.841542	-0.248892	0.0184409	0.0264815	1.73422	1.57706
CHEK2	CHK2	CAMK	185	3513	6	311	897	38866	upregulated set	2.28177	1.19015	1.96018e-21	2.28437e-20	20.7077	19.6412
CHEK1	CHK1	CAMK	296	3513	14	311	2328	38866	upregulated set	1.4067	0.492311	2.41442e-08	7.86635e-08	7.61719	7.10423
WNK1	WNK1	Other	192	3513	12	311	1152	38866	upregulated set	1.84391	0.882771	6.53392e-14	4.21229e-13	13.1848	12.3755
WNK3	WNK3	Other	283	3513	13	311	1610	38866	upregulated set	1.9447	0.959546	6.66705e-23	8.78312e-22	22.1761	21.0564
MAP4K5	KHS1	STE	111	3513	5	311	941	38866	upregulated set	1.30504	0.384098	0.00525874	0.00821339	2.27912	2.08548
CDK10	CDK10	CMGC	182	3513	26	311	2686	38866	downregulated set	0.826653	-0.274646	0.184563	0.444605	0.733856	0.352026
ATM	ATM	PIKK	207	3513	26	311	2746	38866	downregulated set	0.845119	-0.242774	0.215112	0.444605	0.667336	0.352026
CDK12	CDK12	CMGC	210	3513	23	311	2774	38866	downregulated set	0.965093	-0.0512601	0.461521	0.538099	0.335808	0.269138
CDK13	CDK13	CMGC	224	3513	25	311	3064	38866	downregulated set	0.980707	-0.0281059	0.490108	0.543595	0.309708	0.264725
CDK14	CDK14	CMGC	176	3513	24	311	2331	38866	downregulated set	0.77718	-0.363679	0.126579	0.429791	0.897638	0.366743
MINK1	MINK	STE	123	3513	10	311	917	38866	upregulated set	1.48398	0.56947	4.29847e-05	9.37005e-05	4.36669	4.02826
EIF2AK1	HRI	Other	170	3513	18	311	1453	38866	downregulated set	0.645927	-0.630556	0.0473791	0.37413	1.32441	0.426978
ATR	ATR	PIKK	188	3513	13	311	1620	38866	upregulated set	1.28391	0.360544	0.000729383	0.00133134	3.13704	2.87571
CDK16	CDK16	CMGC	211	3513	28	311	2845	38866	downregulated set	0.813045	-0.298592	0.1527	0.444605	0.816162	0.352026
MAP4K3	KHS2	STE	116	3513	7	311	741	38866	upregulated set	1.73193	0.792384	1.18931e-07	3.49864e-07	6.92471	6.4561
CSNK1G1	CK1G1	CK1	181	3513	14	311	2251	38866	upregulated set	0.8896	-0.168771	0.0623136	0.0813838	1.20542	1.08946
SMG1	SMG1	PIKK	246	3513	17	311	2523	38866	upregulated set	1.07872	0.109323	0.128027	0.157691	0.8927	0.802192
CSNK1E	CK1E	CK1	180	3513	10	311	2399	38866	upregulated set	0.830107	-0.268631	0.00617799	0.00955067	2.20915	2.01997
MKNK1	MNK1	CAMK	92	3513	4	311	764	38866	upregulated set	1.33225	0.413866	0.00639229	0.0098318	2.19434	2.00737
CSNK1D	CK1D	CK1	157	3513	21	311	2967	38866	downregulated set	1.13055	0.177022	0.325428	0.498004	0.487545	0.302767
CSNK1G2	CK1G2	CK1	189	3513	33	311	3180	38866	downregulated set	0.771088	-0.375033	0.0771444	0.403013	1.1127	0.394681
CSNK1A1	CK1A	CK1	169	3513	22	311	3162	38866	downregulated set	1.15008	0.20174	0.288118	0.481441	0.54043	0.317457
CSNK1G3	CK1G3	CK1	194	3513	20	311	2708	38866	downregulated set	1.08345	0.115634	0.409605	0.51929	0.387635	0.28459
MKNK2	MNK2	CAMK	149	3513	7	311	1070	38866	upregulated set	1.54062	0.623507	1.15249e-06	3.11791e-06	5.93836	5.50614
DSTYK	DSTYK	TKL	195	3513	24	311	2417	38866	downregulated set	0.805853	-0.311411	0.164929	0.444605	0.782702	0.352026
MAPK3	ERK1	CMGC	296	3513	27	311	3153	38866	downregulated set	0.934439	-0.0978283	0.38651	0.507806	0.412839	0.294302
MAPK1	ERK2	CMGC	279	3513	32	311	3155	38866	downregulated set	0.788933	-0.342026	0.101074	0.429791	0.995359	0.366743
MAPK7	ERK5	CMGC	233	3513	27	311	2835	38866	downregulated set	0.840195	-0.251205	0.201205	0.444605	0.696362	0.352026
PBK	PBK	Other	181	3513	13	311	1853	38866	upregulated set	1.08067	0.111932	0.163375	0.195662	0.786816	0.708494
MAPK15	ERK7	CMGC	166	3513	23	311	2037	38866	downregulated set	0.708686	-0.496782	0.0638303	0.398747	1.19497	0.399303
RIPK4	ANKRD3	TKL	178	3513	12	311	1144	38866	upregulated set	1.72142	0.783595	8.05869e-11	3.43913e-10	10.0937	9.46355
STK3	MST2	STE	132	3513	12	311	1468	38866	downregulated set	0.978893	-0.0307765	0.511404	0.550188	0.291236	0.259489
STK24	MST3	STE	135	3513	8	311	647	38866	upregulated set	2.30845	1.20693	2.53104e-16	1.96642e-15	15.5967	14.7063
STK26	MST4	STE	185	3513	12	311	1115	38866	upregulated set	1.83564	0.876287	2.69252e-13	1.53931e-12	12.5698	11.8127
RIPK3	RIPK3	TKL	215	3513	11	311	1409	38866	upregulated set	1.68818	0.75547	4.19755e-12	2.08501e-11	11.377	10.6809
RIPK2	RIPK2	TKL	232	3513	18	311	1270	38866	upregulated set	2.02104	1.0151	1.08861e-20	1.17803e-19	19.9631	18.9288
STK4	MST1	STE	129	3513	11	311	1130	38866	upregulated set	1.263	0.336853	0.00734604	0.0111292	2.13395	1.95353
ACVR1B	ALK4	TKL	170	3513	40	311	3272	38866	downregulated set	0.654552	-0.611421	0.00524162	0.176468	2.28053	0.753334
ACVR1	ALK2	TKL	150	3513	44	311	4666	38866	downregulated set	0.84856	-0.236911	0.142881	0.444605	0.845025	0.352026
GAK	GAK	Other	185	3513	25	311	2391	38866	downregulated set	0.765297	-0.385908	0.106856	0.429791	0.971201	0.366743
UHMK1	KIS	Other	201	3513	44	311	4034	38866	downregulated set	0.733624	-0.446886	0.0224225	0.25163	1.64932	0.599237
SIK1	SIK	CAMK	226	3513	8	311	1683	38866	upregulated set	1.48565	0.571093	2.90476e-08	9.26466e-08	7.53689	7.03317
FAM20C	FAM20C	FAM20	213	3513	37	311	4568	38866	downregulated set	0.987904	-0.0175567	0.495069	0.543595	0.305335	0.264725
SGK3	SGK3	AGC	72	3513	0	311	474	38866	upregulated set	1.68053	0.748915	6.39536e-05	0.000134569	4.19413	3.87105
SGK1	SGK1	AGC	42	3513	5	311	474	38866	downregulated set	0.758576	-0.398635	0.33223	0.501548	0.478561	0.299687
MAP3K12	DLK	TKL	214	3513	11	311	1408	38866	upregulated set	1.68152	0.749769	6.5206e-12	3.18668e-11	11.1857	10.4967
PKN3	PKN3	AGC	161	3513	4	311	683	38866	upregulated set	2.60794	1.38291	1.04186e-23	1.43492e-22	22.9822	21.8432
MAP2K5	MEK5	STE	75	3513	9	311	659	38866	downregulated set	0.585913	-0.771241	0.0870425	0.42465	1.06027	0.371968
TAOK1	TAO1	STE	79	3513	10	311	521	38866	downregulated set	0.416897	-1.26224	0.0105223	0.212551	1.97789	0.672538
PRKX	PRKX	AGC	91	3513	8	311	1554	38866	upregulated set	0.647861	-0.626243	8.18635e-06	1.96447e-05	5.08691	4.70675
EIF2AK3	PERK	Other	155	3513	11	311	1619	38866	upregulated set	1.0592	0.0829703	0.254212	0.281118	0.594803	0.551111
CAMKK1	CAMKK1	Other	206	3513	18	311	2164	38866	upregulated set	1.05318	0.0747489	0.242589	0.271235	0.615128	0.566655
CAMKK2	CAMKK2	Other	198	3513	15	311	2075	38866	upregulated set	1.0557	0.0781942	0.237347	0.266356	0.624617	0.574538
PRKDC	DNAPK	PIKK	299	3513	24	311	3082	38866	upregulated set	1.07332	0.102084	0.11848	0.147734	0.926355	0.830518
PAK1	PAK1	STE	110	3513	4	311	1066	38866	upregulated set	1.14163	0.191101	0.100217	0.125999	0.999057	0.899631
TAOK3	TAO3	STE	89	3513	5	311	976	38866	upregulated set	1.00886	0.0127292	0.484328	0.489171	0.31486	0.310539
TAOK2	TAO2	STE	88	3513	11	311	697	38866	downregulated set	0.507026	-0.979867	0.0270804	0.282944	1.56734	0.5483
PAK6	PAK6	STE	175	3513	9	311	1440	38866	upregulated set	1.34452	0.427091	0.000157373	0.000320027	3.80307	3.49481
PAK3	PAK3	STE	138	3513	4	311	1180	38866	upregulated set	1.29386	0.371686	0.00270896	0.00438939	2.5672	2.3576
PAK2	PAK2	STE	149	3513	3	311	1165	38866	upregulated set	1.41499	0.500787	5.94045e-05	0.000126757	4.22618	3.89703
RPS6KA1	P90RSK	AGC	83	3513	0	311	697	38866	upregulated set	1.31746	0.397758	0.0116281	0.0170209	1.93449	1.76902
PAK5	PAK5	STE	144	3513	8	311	1281	38866	upregulated set	1.24367	0.314603	0.00774605	0.0116769	2.11092	1.93267
PAK4	PAK4	STE	188	3513	9	311	1444	38866	upregulated set	1.4404	0.526467	2.55499e-06	6.73183e-06	5.59261	5.17187
HIPK4	HIPK4	CMGC	191	3513	26	311	2321	38866	downregulated set	0.714319	-0.485359	0.0549459	0.398747	1.26007	0.399303
MAP3K5	ASK1	STE	156	3513	13	311	1852	38866	upregulated set	0.931913	-0.101733	0.205524	0.239514	0.687138	0.620669
MOK	MOK	CMGC	153	3513	12	311	1597	38866	upregulated set	1.05993	0.0839724	0.25314	0.280957	0.59664	0.55136
HIPK1	HIPK1	CMGC	166	3513	20	311	2047	38866	downregulated set	0.81899	-0.288083	0.211233	0.444605	0.675239	0.352026
MAP4K2	GCK	STE	118	3513	8	311	1026	38866	upregulated set	1.27241	0.347561	0.00822106	0.0122708	2.08507	1.91113
HIPK3	HIPK3	CMGC	208	3513	16	311	2169	38866	upregulated set	1.06095	0.0853585	0.210627	0.243362	0.676485	0.613748
HIPK2	HIPK2	CMGC	184	3513	22	311	2563	38866	downregulated set	0.932216	-0.101264	0.399156	0.516856	0.398857	0.286631
MOS	MOS	Other	156	3513	28	311	4360	38866	downregulated set	1.246	0.317307	0.124678	0.429791	0.904211	0.366743
TSSK6	SSTK	CAMK	254	3513	13	311	2103	38866	upregulated set	1.33625	0.418185	8.23392e-06	1.96447e-05	5.08439	4.70675
CAMK4	CAMK4	CAMK	171	3513	7	311	914	38866	upregulated set	2.06986	1.04954	2.28616e-16	1.82291e-15	15.6409	14.7392
MAP2K1	MEK1	STE	199	3513	21	311	2338	38866	downregulated set	0.890873	-0.166708	0.325426	0.498004	0.487548	0.302767
PKN2	PKN2	AGC	117	3513	5	311	480	38866	upregulated set	2.69672	1.43121	1.62822e-18	1.59145e-17	17.7883	16.7982
MAP2K2	MEK2	STE	140	3513	18	311	1756	38866	downregulated set	0.780625	-0.357298	0.172934	0.444605	0.76212	0.352026
PKN1	PKN1	AGC	167	3513	3	311	596	38866	upregulated set	3.1	1.63227	1.22902e-31	3.10327e-30	30.9104	29.5082
NEK11	NEK11	Other	134	3513	5	311	878	38866	upregulated set	1.6885	0.755745	4.78168e-08	1.50922e-07	7.32042	6.82125
MAP3K9	MLK1	TKL	185	3513	11	311	1337	38866	upregulated set	1.53085	0.614331	8.88506e-08	2.69217e-07	7.05134	6.5699
MAP3K10	MLK2	TKL	193	3513	2	311	1567	38866	upregulated set	1.36264	0.446401	3.78194e-05	8.30383e-05	4.42228	4.08072
MAP3K11	MLK3	TKL	165	3513	10	311	1353	38866	upregulated set	1.3492	0.432109	0.000206706	0.000412052	3.68465	3.38505
STK32B	YANK2	AGC	210	3513	10	311	1714	38866	upregulated set	1.3555	0.438827	2.32089e-05	5.20912e-05	4.63434	4.28324
STK32C	YANK3	AGC	165	3513	6	311	1276	38866	upregulated set	1.43062	0.516643	1.44481e-05	3.29155e-05	4.84019	4.4826
MAP3K21	MLK4	TKL	128	3513	11	311	1249	38866	upregulated set	1.13381	0.181175	0.0937752	0.11989	1.02791	0.921218
MYLK4	MYLK4	CAMK	88	3513	5	311	803	38866	upregulated set	1.21244	0.277909	0.0496447	0.0656871	1.30413	1.18252
DCLK1	DCAMKL1	CAMK	148	3513	4	311	904	38866	upregulated set	1.81128	0.857008	1.53394e-10	6.36689e-10	9.81419	9.19607
TRPM6	CHAK2	Alpha	224	3513	13	311	2085	38866	upregulated set	1.18859	0.249256	0.00724444	0.011044	2.13999	1.95687
DCLK2	DCAMKL2	CAMK	177	3513	4	311	813	38866	upregulated set	2.40865	1.26823	1.08088e-22	1.36462e-21	21.9662	20.865
TRPM7	CHAK1	Alpha	180	3513	11	311	1512	38866	upregulated set	1.31708	0.397344	0.000320491	0.00061153	3.49418	3.21358
SLK	SLK	STE	116	3513	8	311	1049	38866	upregulated set	1.22342	0.290915	0.0228214	0.0323126	1.64166	1.49063
PIM1	PIM1	CAMK	111	3513	6	311	1283	38866	upregulated set	0.957168	-0.0631564	0.348368	0.378335	0.457962	0.422123
NEK1	NEK1	Other	127	3513	9	311	1427	38866	upregulated set	0.984626	-0.0223518	0.455543	0.464746	0.34147	0.332784
NEK2	NEK2	Other	210	3513	13	311	1431	38866	upregulated set	1.62357	0.699171	1.60856e-10	6.58641e-10	9.79356	9.18135
PIM3	PIM3	CAMK	147	3513	6	311	1703	38866	upregulated set	0.95498	-0.0664572	0.309708	0.33756	0.509047	0.47165
NEK3	NEK3	Other	180	3513	13	311	1388	38866	upregulated set	1.43475	0.520794	5.13203e-06	1.27459e-05	5.28971	4.89463
RPS6KB2	P70S6KB	AGC	93	3513	7	311	926	38866	upregulated set	1.11113	0.152024	0.177223	0.20976	0.75148	0.678278
PIM2	PIM2	CAMK	92	3513	8	311	1046	38866	upregulated set	0.973078	-0.039372	0.426194	0.44074	0.370393	0.355818
CDKL5	CDKL5	CMGC	141	3513	12	311	1313	38866	upregulated set	1.18808	0.248633	0.0286289	0.0397916	1.5432	1.40021
OXSR1	OSR1	STE	79	3513	6	311	1416	38866	upregulated set	0.617242	-0.696092	3.47997e-06	8.93586e-06	5.45842	5.04886
DYRK1A	DYRK1A	CMGC	147	3513	23	311	1883	38866	downregulated set	0.655108	-0.610195	0.0313094	0.303624	1.50433	0.517664
DYRK1B	DYRK1B	CMGC	185	3513	28	311	2790	38866	downregulated set	0.797327	-0.326756	0.130501	0.429791	0.884385	0.366743
STK10	LOK	STE	97	3513	5	311	728	38866	upregulated set	1.47412	0.559851	0.000320902	0.00061153	3.49363	3.21358
VRK1	VRK1	CK1	185	3513	16	311	1852	38866	upregulated set	1.10515	0.144246	0.0999139	0.125999	1.00037	0.899631
VRK2	VRK2	CK1	169	3513	18	311	1871	38866	downregulated set	0.831748	-0.265781	0.245802	0.459741	0.609414	0.337487
MAP4K4	HGK	STE	104	3513	5	311	819	38866	upregulated set	1.40489	0.490453	0.000892318	0.00159984	3.04948	2.79592
SIK2	QIK	CAMK	237	3513	9	311	1582	38866	upregulated set	1.65742	0.728943	1.66455e-12	8.54847e-12	11.7787	11.0681
MELK	MELK	CAMK	188	3513	6	311	1040	38866	upregulated set	1.99994	0.999954	1.4267e-16	1.20081e-15	15.8457	14.9205
MAPKAPK3	MAPKAPK3	CAMK	261	3513	10	311	1733	38866	upregulated set	1.66622	0.736583	6.86662e-14	4.33455e-13	13.1633	12.3631
MAK	MAK	CMGC	166	3513	14	311	1419	38866	upregulated set	1.29425	0.372114	0.00106799	0.00184915	2.97143	2.73303
MAPKAPK2	MAPKAPK2	CAMK	258	3513	14	311	2330	38866	upregulated set	1.22505	0.292846	0.00100995	0.00177916	2.9957	2.74979
MAPKAPK5	MAPKAPK5	CAMK	286	3513	12	311	1710	38866	upregulated set	1.85038	0.887824	2.04667e-20	2.06714e-19	19.689	18.6846
TNIK	TNIK	STE	90	3513	6	311	924	38866	upregulated set	1.07761	0.107837	0.262092	0.288778	0.581545	0.539436
RAF1	RAF1	TKL	247	3513	10	311	1782	38866	upregulated set	1.53349	0.616819	5.04796e-10	1.91191e-09	9.29688	8.71853
TSSK1B	TSSK1	CAMK	268	3513	9	311	1750	38866	upregulated set	1.69429	0.760683	5.55545e-15	4.00786e-14	14.2553	13.3971
TSSK2	TSSK2	CAMK	316	3513	14	311	2313	38866	upregulated set	1.51148	0.595964	7.20953e-12	3.45735e-11	11.1421	10.4613
RPS6KB1	P70S6K	AGC	120	3513	10	311	1092	38866	upregulated set	1.21577	0.281867	0.0242437	0.0341667	1.6154	1.4664
CDKL1	CDKL1	CMGC	102	3513	7	311	1221	38866	upregulated set	0.924222	-0.113689	0.235729	0.266063	0.627587	0.575015
BRSK1	BRSK1	CAMK	227	3513	8	311	1863	38866	upregulated set	1.34805	0.43087	1.50493e-05	3.40294e-05	4.82248	4.46815
BRSK2	BRSK2	CAMK	246	3513	5	311	1651	38866	upregulated set	1.64846	0.721123	1.0119e-12	5.3401e-12	11.9949	11.2725
PRPF4B	PRP4	CMGC	173	3513	14	311	2655	38866	upregulated set	0.720897	-0.472135	3.90268e-06	9.93708e-06	5.40864	5.00274
CSNK1A1L	CK1A2	CK1	209	3513	10	311	1583	38866	upregulated set	1.46069	0.546647	2.92575e-07	8.36324e-07	6.53376	6.07763
RPS6KA5	MSK1	AGC	91	3513	5	311	1147	38866	upregulated set	0.877748	-0.188122	0.121167	0.150466	0.916615	0.822562
RPS6KA4	MSK2	AGC	99	3513	5	311	1128	38866	upregulated set	0.970997	-0.0424616	0.413201	0.431723	0.383839	0.364794
GRK1	GRK1	AGC	159	3513	34	311	3671	38866	downregulated set	0.863965	-0.210956	0.210342	0.444605	0.677075	0.352026
GRK3	GRK3	AGC	159	3513	29	311	3483	38866	downregulated set	0.96105	-0.0573165	0.440346	0.529729	0.356206	0.275946
STK33	STK33	CAMK	158	3513	12	311	1208	38866	upregulated set	1.44704	0.533109	1.27752e-05	2.93249e-05	4.89363	4.53276
GRK2	GRK2	AGC	132	3513	34	311	3489	38866	downregulated set	0.821131	-0.284315	0.136309	0.434755	0.865474	0.361755
GRK5	GRK5	AGC	180	3513	25	311	3867	38866	downregulated set	1.23773	0.307693	0.151635	0.444605	0.8192	0.352026
IRAK1	IRAK1	TKL	293	3513	16	311	1894	38866	upregulated set	1.71151	0.775269	8.41982e-17	7.28916e-16	16.0747	15.1373
ERN2	IRE2	Other	185	3513	13	311	1439	38866	upregulated set	1.42234	0.508264	6.08193e-06	1.49823e-05	5.21596	4.82442
GRK4	GRK4	AGC	163	3513	34	311	3670	38866	downregulated set	0.863729	-0.211349	0.209886	0.444605	0.678016	0.352026
GRK7	GRK7	AGC	147	3513	26	311	3793	38866	downregulated set	1.16735	0.223234	0.235534	0.457884	0.627947	0.339244
GRK6	GRK6	AGC	183	3513	37	311	4471	38866	downregulated set	0.966927	-0.0485218	0.440567	0.529729	0.355988	0.275946
ERN1	IRE1	Other	168	3513	10	311	1343	38866	upregulated set	1.38396	0.468807	5.85596e-05	0.000125841	4.2324	3.90018
TP53RK	PRPK	Other	198	3513	14	311	3116	38866	upregulated set	0.703007	-0.50839	9.28221e-08	2.78466e-07	7.03235	6.55523
RIPK1	RIPK1	TKL	240	3513	8	311	1635	38866	upregulated set	1.624	0.699549	7.30265e-12	3.45735e-11	11.1365	10.4613
MARK4	MARK4	CAMK	308	3513	17	311	2628	38866	upregulated set	1.29663	0.37477	8.20992e-06	1.96447e-05	5.08566	4.70675
MARK3	MARK3	CAMK	298	3513	17	311	2509	38866	upregulated set	1.31404	0.394005	4.52966e-06	1.13429e-05	5.34393	4.94528
MARK2	MARK2	CAMK	365	3513	17	311	2919	38866	upregulated set	1.38341	0.468227	2.65471e-09	9.35322e-09	8.57598	8.02904
MARK1	MARK1	CAMK	315	3513	17	311	2653	38866	upregulated set	1.31361	0.393532	2.44439e-06	6.49694e-06	5.61183	5.18729
NEK8	NEK8	Other	120	3513	11	311	797	38866	downregulated set	0.579771	-0.786446	0.0594281	0.398747	1.22601	0.399303
NEK9	NEK9	Other	197	3513	7	311	1338	38866	upregulated set	1.62893	0.703923	4.75645e-10	1.8477e-09	9.32272	8.73337
NEK4	NEK4	Other	135	3513	5	311	1089	38866	upregulated set	1.37151	0.455761	0.0004163	0.000783472	3.38059	3.10598
NEK5	NEK5	Other	140	3513	7	311	1280	38866	upregulated set	1.21007	0.275088	0.0182267	0.0262985	1.73929	1.58007
NEK6	NEK6	Other	176	3513	17	311	2102	38866	downregulated set	0.989406	-0.0153661	0.517504	0.550188	0.286087	0.259489
NEK7	NEK7	Other	188	3513	12	311	1553	38866	upregulated set	1.3393	0.42148	0.00010966	0.000226033	3.95995	3.64583
MAP3K8	COT	STE	151	3513	13	311	2203	38866	upregulated set	0.758323	-0.399116	0.000264826	0.000511098	3.57704	3.2915
RPS6KA6	RSK4	AGC	95	3513	5	311	932	38866	upregulated set	1.12772	0.173403	0.142008	0.172114	0.847686	0.764184
CLK4	CLK4	CMGC	143	3513	29	311	2163	38866	downregulated set	0.596828	-0.744613	0.00516682	0.176468	2.28678	0.753334
CLK3	CLK3	CMGC	180	3513	29	311	3235	38866	downregulated set	0.89262	-0.163881	0.289976	0.481441	0.537637	0.317457
RPS6KA3	RSK2	AGC	88	3513	5	311	875	38866	upregulated set	1.11267	0.154026	0.181397	0.213865	0.74137	0.669861
CLK2	CLK2	CMGC	148	3513	31	311	2882	38866	downregulated set	0.743914	-0.426792	0.0593003	0.398747	1.22694	0.399303
RPS6KA2	RSK3	AGC	105	3513	5	311	794	38866	upregulated set	1.46305	0.548983	0.000239004	0.000464218	3.6216	3.33328
CDK9	CDK9	CMGC	235	3513	20	311	3186	38866	upregulated set	0.816044	-0.29328	0.000734405	0.00133248	3.13406	2.87534
CLK1	CLK1	CMGC	163	3513	29	311	2280	38866	downregulated set	0.629111	-0.668613	0.0102346	0.212551	1.98993	0.672538
CDK8	CDK8	CMGC	259	3513	34	311	3946	38866	downregulated set	0.928686	-0.106738	0.351828	0.505726	0.45367	0.296085
CDK7	CDK7	CMGC	249	3513	20	311	3088	38866	upregulated set	0.8921	-0.164722	0.0366192	0.0499802	1.43629	1.3012
MAP3K15	MAP3K15	STE	131	3513	8	311	1091	38866	upregulated set	1.32843	0.409721	0.00148353	0.00251122	2.8287	2.60011
CDK6	CDK6	CMGC	203	3513	28	311	2680	38866	downregulated set	0.765892	-0.384788	0.0924265	0.42465	1.0342	0.371968
CDK5	CDK5	CMGC	259	3513	30	311	3183	38866	downregulated set	0.848997	-0.236169	0.200981	0.444605	0.696844	0.352026
CDK4	CDK4	CMGC	202	3513	27	311	2509	38866	downregulated set	0.74358	-0.427441	0.0747358	0.403013	1.12647	0.394681
CDK3	CDK3	CMGC	168	3513	22	311	2345	38866	downregulated set	0.852925	-0.22951	0.252178	0.465914	0.598293	0.331695
CDC42BPB	MRCKB	AGC	49	3513	1	311	389	38866	upregulated set	1.3936	0.478817	0.0200724	0.0285537	1.6974	1.54434
CDK2	CDK2	CMGC	230	3513	32	311	3227	38866	downregulated set	0.806937	-0.309472	0.124502	0.429791	0.904825	0.366743
CDC42BPA	MRCKA	AGC	72	3513	3	311	621	38866	upregulated set	1.28272	0.359209	0.0283563	0.0395943	1.54735	1.40237
AAK1	AAK1	Other	190	3513	19	311	2283	38866	downregulated set	0.961486	-0.0566626	0.464228	0.538099	0.333269	0.269138
CDK1	CDK1	CMGC	205	3513	31	311	3082	38866	downregulated set	0.795539	-0.329995	0.113715	0.429791	0.944182	0.366743
MYLK2	skMLCK	CAMK	154	3513	6	311	1426	38866	upregulated set	1.19479	0.256761	0.019824	0.0283334	1.70281	1.5477
AURKB	AURB	Other	128	3513	10	311	1372	38866	upregulated set	1.03216	0.0456684	0.377428	0.39847	0.423166	0.399605
AURKC	AURC	Other	127	3513	10	311	1481	38866	upregulated set	0.948725	-0.0759381	0.299504	0.327616	0.523598	0.484635
BMPR1B	BMPR1B	TKL	155	3513	41	311	4606	38866	downregulated set	0.89894	-0.153704	0.258226	0.474197	0.588	0.324041
AURKA	AURA	Other	164	3513	16	311	1940	38866	downregulated set	0.970225	-0.0436093	0.487334	0.543595	0.312173	0.264725
BMPR1A	BMPR1A	TKL	173	3513	47	311	5022	38866	downregulated set	0.855006	-0.225993	0.144536	0.444605	0.840023	0.352026
DYRK4	DYRK4	CMGC	204	3513	38	311	3330	38866	downregulated set	0.701215	-0.512071	0.017922	0.241428	1.74661	0.617212
GSK3B	GSK3B	CMGC	158	3513	19	311	2976	38866	downregulated set	1.25334	0.325781	0.180885	0.444605	0.742597	0.352026
DYRK3	DYRK3	CMGC	129	3513	23	311	2141	38866	downregulated set	0.744868	-0.424943	0.0961043	0.429791	1.01726	0.366743
GSK3A	GSK3A	CMGC	173	3513	29	311	3827	38866	downregulated set	1.05597	0.0785669	0.425499	0.52623	0.371101	0.278825
BMPR2	BMPR2	TKL	166	3513	30	311	2820	38866	downregulated set	0.752174	-0.410861	0.0701922	0.403013	1.15371	0.394681
DYRK2	DYRK2	CMGC	192	3513	26	311	2568	38866	downregulated set	0.790337	-0.33946	0.131864	0.429791	0.879875	0.366743
PRKCI	PKCI	AGC	87	3513	12	311	567	38866	downregulated set	0.378088	-1.40321	0.00250281	0.176468	2.60157	0.753334
PRKCH	PKCH	AGC	102	3513	11	311	510	38866	downregulated set	0.370995	-1.43053	0.00324755	0.176468	2.48844	0.753334
LRRK2	LRRK2	TKL	101	3513	15	311	1330	38866	downregulated set	0.709498	-0.49513	0.118776	0.429791	0.92527	0.366743
CSNK2A2	CK2A2	Other	200	3513	47	311	5889	38866	downregulated set	1.00262	0.00376786	0.531138	0.552009	0.274792	0.258054
CSNK2A1	CK2A1	Other	200	3513	46	311	5776	38866	downregulated set	1.00475	0.00684282	0.525411	0.551978	0.279501	0.258078
PRKCQ	PKCT	AGC	92	3513	7	311	520	38866	upregulated set	1.95738	0.968927	2.00266e-08	6.59572e-08	7.69839	7.18074
DMPK	DMPK1	AGC	69	3513	6	311	807	38866	upregulated set	0.945948	-0.0801673	0.35508	0.380174	0.449674	0.420018
EEF2K	EEF2K	Alpha	112	3513	13	311	1265	38866	downregulated set	0.778642	-0.360968	0.218634	0.444605	0.660282	0.352026
PRKCZ	PKCZ	AGC	139	3513	7	311	850	38866	upregulated set	1.8092	0.855355	5.91439e-10	2.21242e-09	9.22809	8.65513
TLK2	TLK2	Other	178	3513	14	311	2249	38866	upregulated set	0.875633	-0.191601	0.0409675	0.0554158	1.38756	1.25637
TLK1	TLK1	Other	200	3513	22	311	2280	38866	downregulated set	0.829283	-0.270064	0.213259	0.444605	0.671093	0.352026
PDK4	PDHK4	PDHK	300	3513	22	311	3188	38866	upregulated set	1.04111	0.0581159	0.251921	0.280632	0.598736	0.551863
PDK1	PDHK1	PDHK	293	3513	16	311	2613	38866	upregulated set	1.24057	0.310999	0.000227047	0.00044384	3.64388	3.35277
CAMK1	CAMK1A	CAMK	164	3513	1	311	876	38866	upregulated set	2.07124	1.0505	9.02542e-16	6.83676e-15	15.0445	14.1651
PNCK	CAMK1B	CAMK	87	3513	7	311	874	38866	upregulated set	1.10128	0.139187	0.207599	0.241006	0.682774	0.617972
EIF2AK4	GCN2	Other	215	3513	14	311	1895	38866	upregulated set	1.25522	0.327944	0.000899969	0.00160406	3.04577	2.79478
MYLK	smMLCK	CAMK	109	3513	7	311	870	38866	upregulated set	1.38611	0.471046	0.00103041	0.00180312	2.98699	2.74397
CAMK1D	CAMK1D	CAMK	135	3513	4	311	1135	38866	upregulated set	1.31592	0.396072	0.00173795	0.0028934	2.75996	2.53859
ALPK1	AlphaK3	Alpha	182	3513	28	311	3344	38866	downregulated set	0.95565	-0.065446	0.430339	0.526239	0.366189	0.278817
HUNK	HUNK	CAMK	279	3513	11	311	2153	38866	upregulated set	1.43368	0.519722	1.34155e-08	4.51657e-08	7.87239	7.34519
MAPK8	JNK1	CMGC	251	3513	36	311	4195	38866	downregulated set	0.932438	-0.10092	0.355158	0.505726	0.449579	0.296085
MYLK3	caMLCK	CAMK	91	3513	8	311	1057	38866	upregulated set	0.952485	-0.0702319	0.349959	0.378706	0.455983	0.421698
MAPK9	JNK2	CMGC	247	3513	37	311	3684	38866	downregulated set	0.796725	-0.327846	0.0911651	0.42465	1.04017	0.371968
IRAK4	IRAK4	TKL	192	3513	11	311	1403	38866	upregulated set	1.51403	0.598396	1.01601e-07	3.01815e-07	6.9931	6.52026
MASTL	MASTL	AGC	242	3513	10	311	1966	38866	upregulated set	1.36183	0.445549	4.14799e-06	1.04737e-05	5.38216	4.9799
MAPK10	JNK3	CMGC	264	3513	37	311	4157	38866	downregulated set	0.899019	-0.153577	0.272306	0.480045	0.564942	0.318718
TGFBR1	TGFBR1	TKL	179	3513	50	311	4598	38866	downregulated set	0.73585	-0.442516	0.015989	0.236419	1.79618	0.626317
TGFBR2	TGFBR2	TKL	165	3513	25	311	1992	38866	downregulated set	0.637588	-0.649305	0.019123	0.241428	1.71844	0.617212
LATS1	LATS1	AGC	170	3513	13	311	2250	38866	upregulated set	0.835907	-0.258585	0.00994488	0.014699	2.0024	1.83271
LATS2	LATS2	AGC	218	3513	10	311	2135	38866	upregulated set	1.12967	0.175897	0.0436964	0.0585841	1.35955	1.23222
MYO3B	MYO3B	STE	84	3513	10	311	958	38866	downregulated set	0.766577	-0.383496	0.242453	0.458999	0.615372	0.338188
EIF2AK2	PKR	Other	148	3513	8	311	1191	38866	upregulated set	1.37481	0.459229	0.000205462	0.000412052	3.68727	3.38505
MYO3A	MYO3A	STE	102	3513	9	311	932	38866	upregulated set	1.21081	0.275972	0.038219	0.0519298	1.41772	1.28458
PRKCE	PKCE	AGC	78	3513	10	311	452	38866	downregulated set	0.361684	-1.4672	0.00413557	0.176468	2.38346	0.753334
PRKCD	PKCD	AGC	97	3513	3	311	472	38866	upregulated set	2.27364	1.185	8.38682e-12	3.90955e-11	11.0764	10.4079
PRKCG	PKCG	AGC	121	3513	8	311	609	38866	upregulated set	2.19816	1.1363	1.72404e-13	1.04477e-12	12.7635	11.981
PRKCA	PKCA	AGC	114	3513	7	311	620	38866	upregulated set	2.03425	1.0245	5.80015e-11	2.51064e-10	10.2366	9.60022
CAMK1G	CAMK1G	CAMK	150	3513	1	311	961	38866	upregulated set	1.72687	0.788159	2.07525e-09	7.48572e-09	8.68293	8.12577
PRKCB	PKCB	AGC	130	3513	8	311	682	38866	upregulated set	2.10887	1.07647	2.93699e-13	1.64798e-12	12.5321	11.783
CAMK2B	CAMK2B	CAMK	282	3513	31	311	3822	38866	downregulated set	0.986551	-0.0195345	0.496494	0.543595	0.304086	0.264725
CAMK2D	CAMK2D	CAMK	383	3513	22	311	2844	38866	upregulated set	1.48991	0.575228	1.95006e-13	1.13629e-12	12.71	11.9445
ROCK1	ROCK1	AGC	50	3513	3	311	519	38866	upregulated set	1.06585	0.0919986	0.353803	0.380174	0.451238	0.420018
ROCK2	ROCK2	AGC	54	3513	3	311	576	38866	upregulated set	1.0372	0.0526957	0.418896	0.43617	0.377893	0.360344
CAMK2A	CAMK2A	CAMK	252	3513	20	311	3311	38866	upregulated set	0.842041	-0.248038	0.0027922	0.00450019	2.55405	2.34677
STK25	YSK1	STE	98	3513	4	311	665	38866	upregulated set	1.63041	0.705232	1.0466e-05	2.42077e-05	4.98022	4.61605
TTK	TTK	Other	114	3513	19	311	1662	38866	downregulated set	0.699952	-0.514673	0.0790142	0.405785	1.10229	0.391704
MAP3K19	YSK4	STE	180	3513	12	311	1243	38866	upregulated set	1.60211	0.679976	7.94429e-09	2.7668e-08	8.09995	7.55802
STK11	LKB1	CAMK	182	3513	13	311	2042	38866	upregulated set	0.986069	-0.0202394	0.445454	0.457534	0.351197	0.339576
CIT	CRIK	AGC	89	3513	12	311	897	38866	downregulated set	0.598138	-0.741449	0.0607057	0.398747	1.21677	0.399303
PHKG1	PHKG1	CAMK	188	3513	6	311	820	38866	upregulated set	2.5365	1.34284	2.82878e-26	5.04188e-25	25.5484	24.2974
PHKG2	PHKG2	CAMK	176	3513	6	311	675	38866	upregulated set	2.8847	1.52842	4.12503e-30	9.61449e-29	29.3846	28.0171
CHUK	IKKA	Other	187	3513	26	311	3563	38866	downregulated set	1.09656	0.132987	0.355652	0.505726	0.448975	0.296085
IKBKB	IKKB	Other	250	3513	17	311	2698	38866	upregulated set	1.02516	0.0358428	0.358602	0.382593	0.445387	0.417263
BUB1	BUB1	Other	189	3513	20	311	1735	38866	downregulated set	0.694161	-0.526658	0.068365	0.403013	1.16517	0.394681
CAMK2G	CAMK2G	CAMK	331	3513	38	311	4804	38866	downregulated set	1.0116	0.0166427	0.512864	0.550188	0.289998	0.259489
SBK1	SBK	Other	153	3513	7	311	1714	38866	upregulated set	0.98758	-0.0180304	0.461051	0.468787	0.336251	0.329024
IKBKE	IKKE	Other	263	3513	13	311	2065	38866	upregulated set	1.40905	0.494726	1.34366e-07	3.9147e-07	6.87171	6.4073
ACVR2B	ACVR2B	TKL	180	3513	44	311	4406	38866	downregulated set	0.801276	-0.319628	0.0743887	0.403013	1.12849	0.394681
ACVR2A	ACVR2A	TKL	170	3513	38	311	3824	38866	downregulated set	0.805239	-0.312511	0.0982418	0.429791	1.0077	0.366743
MTOR	MTOR	PIKK	183	3513	23	311	3095	38866	downregulated set	1.07677	0.106711	0.406763	0.517854	0.390658	0.285793
BCKDK	BCKDK	PDHK	256	3513	10	311	2669	38866	upregulated set	1.06117	0.0856496	0.182113	0.213877	0.739659	0.669836
MAP3K14	NIK	STE	56	3513	4	311	345	38866	upregulated set	1.79581	0.844636	8.77163e-05	0.000183297	4.05692	3.73685
PINK1	PINK1	Other	171	3513	35	311	3018	38866	downregulated set	0.689988	-0.535356	0.0183891	0.241428	1.73544	0.617212
SNRK	SNRK	CAMK	204	3513	7	311	1142	38866	upregulated set	1.97631	0.982812	2.09449e-17	1.98322e-16	16.6789	15.7026
BMP2K	BIKE	Other	193	3513	20	311	2261	38866	downregulated set	0.904609	-0.144633	0.35583	0.505726	0.448758	0.296085

## Sheet: d SD6S6
mouse kinase	kinase	kinase_group	upregulated_set_hits	upregulated_set_size	downregulated_set_hits	downregulated_set_size	background_set_hits	background_set_size	dominant_direction	dominant_enrichment_value	dominant_enrichment_value_log2	dominant_p_value	dominant_adjusted_p_value	dominant_p_value_log10_abs	dominant_adjusted_p_value_log10_abs
PRKACG	PKACG	AGC	46	1209	0	66	977	41353	upregulated set	1.61044	0.687453	0.00169581	0.00305851	2.77062	2.51449
MAP3K20	ZAK	TKL	64	1209	1	66	1049	41353	upregulated set	2.08682	1.06131	1.0767e-07	4.0665e-07	6.96791	6.39078
MAPK11	P38B	CMGC	59	1209	2	66	3531	41353	upregulated set	0.571525	-0.807112	8.68609e-07	2.71329e-06	6.06118	5.5665
MAPK14	P38A	CMGC	58	1209	2	66	2864	41353	upregulated set	0.692685	-0.529729	0.00156605	0.00284139	2.8052	2.54647
MAPK13	P38D	CMGC	54	1209	5	66	3643	41353	downregulated set	1.16286	0.217673	0.46985	0.622906	0.328041	0.205577
PRKACA	PKACA	AGC	53	1209	1	66	1281	41353	upregulated set	1.41517	0.500972	0.00960457	0.0145881	2.01752	1.836
PRKACB	PKACB	AGC	38	1209	2	66	1326	41353	upregulated set	0.980214	-0.0288317	0.493541	0.500143	0.306677	0.300905
TBK1	TBK1	Other	96	1209	5	66	2212	41353	upregulated set	1.48445	0.569933	0.000132463	0.000286688	3.87791	3.54259
AKT2	AKT2	AGC	31	1209	1	66	492	41353	upregulated set	2.15515	1.10779	0.000116329	0.000255103	3.93431	3.59328
AKT3	AKT3	AGC	22	1209	1	66	462	41353	upregulated set	1.62878	0.703788	0.0219634	0.0313911	1.6583	1.50319
MAPK12	P38G	CMGC	72	1209	5	66	3570	41353	downregulated set	1.13955	0.18847	0.490176	0.622906	0.309648	0.205577
AKT1	AKT1	AGC	31	1209	0	66	391	41353	upregulated set	2.71185	1.43928	1.83265e-06	5.44404e-06	5.73692	5.26408
STK17A	DRAK1	CAMK	84	1209	0	66	1532	41353	upregulated set	1.87543	0.907223	9.66407e-08	3.7066e-07	7.01484	6.43102
PDPK1	PDK1	AGC	53	1209	1	66	1033	41353	upregulated set	1.75492	0.811402	0.000114921	0.000255103	3.9396	3.59328
PRKG1	PKG1	AGC	79	1209	1	66	1291	41353	upregulated set	2.09306	1.06561	3.01506e-09	1.5226e-08	8.5207	7.81741
PRKG2	PKG2	AGC	66	1209	0	66	1138	41353	upregulated set	1.98373	0.988215	3.78819e-07	1.24763e-06	6.42157	5.90391
DAPK1	DAPK1	CAMK	47	1209	2	66	1212	41353	upregulated set	1.3264	0.407521	0.0362658	0.0497219	1.4405	1.30345
DAPK2	DAPK2	CAMK	53	1209	2	66	1127	41353	upregulated set	1.60854	0.685754	0.000809976	0.00152436	3.09153	2.81691
DAPK3	DAPK3	CAMK	43	1209	1	66	1234	41353	upregulated set	1.19188	0.253244	0.143966	0.178777	0.841741	0.747689
STK39	STLK3	STE	50	1209	3	66	2095	41353	downregulated set	1.11455	0.156462	0.568842	0.622906	0.245009	0.205577
HASPIN	HASPIN	Other	68	1209	3	66	1862	41353	upregulated set	1.24914	0.320931	0.0409996	0.0557079	1.38722	1.25408
PASK	PASK	CAMK	50	1209	5	66	2078	41353	downregulated set	0.663304	-0.592258	0.237506	0.622906	0.624326	0.205577
STK16	MPSK1	Other	54	1209	8	66	1941	41353	downregulated set	0.387233	-1.36873	0.0120477	0.456308	1.91909	0.340742
PRKAA2	AMPKA2	CAMK	74	1209	2	66	1611	41353	upregulated set	1.57115	0.651818	0.000163172	0.000345741	3.78736	3.46125
PRKD3	PRKD3	CAMK	76	1209	1	66	1179	41353	upregulated set	2.20486	1.14069	7.25581e-10	4.31081e-09	9.13931	8.36544
ULK2	ULK2	Other	94	1209	1	66	1693	41353	upregulated set	1.89912	0.925328	9.18926e-09	4.09463e-08	8.03672	7.38779
PRKAA1	AMPKA1	CAMK	85	1209	1	66	1603	41353	upregulated set	1.8137	0.858938	3.07448e-07	1.07077e-06	6.51223	5.9703
PRKD2	PRKD2	CAMK	83	1209	1	66	1517	41353	upregulated set	1.87143	0.90414	1.25623e-07	4.64191e-07	6.90093	6.3333
ULK1	ULK1	Other	90	1209	1	66	1906	41353	upregulated set	1.6151	0.691627	1.23434e-05	3.25222e-05	4.90857	4.48782
PRKD1	PRKD1	CAMK	109	1209	4	66	2322	41353	upregulated set	1.60563	0.683138	1.87158e-06	5.5057e-06	5.72779	5.25919
WNK4	WNK4	Other	77	1209	0	66	1332	41353	upregulated set	1.97728	0.983514	4.56206e-08	1.86798e-07	7.34084	6.72863
NLK	NLK	CMGC	66	1209	7	66	2972	41353	downregulated set	0.677622	-0.561447	0.19506	0.622906	0.709831	0.205577
TTBK1	TTBK1	CK1	108	1209	3	66	1874	41353	upregulated set	1.97122	0.979088	9.20433e-11	5.93385e-10	10.036	9.22666
TTBK2	TTBK2	CK1	85	1209	1	66	1911	41353	upregulated set	1.52138	0.605385	0.000151115	0.000324737	3.82069	3.48847
NUAK1	NUAK1	CAMK	79	1209	3	66	1453	41353	upregulated set	1.8597	0.895068	3.21961e-07	1.10771e-06	6.4922	5.95557
NUAK2	NUAK2	CAMK	77	1209	1	66	1341	41353	upregulated set	1.96401	0.973799	5.91158e-08	2.38828e-07	7.2283	6.62191
MAP3K7	TAK1	TKL	54	1209	6	66	1698	41353	downregulated set	0.451672	-1.14665	0.0539212	0.622906	1.26824	0.205577
NIM1K	NIM1	CAMK	91	1209	1	66	1659	41353	upregulated set	1.87619	0.907802	2.72604e-08	1.16308e-07	7.56447	6.93439
CDK17	CDK17	CMGC	40	1209	4	66	2995	41353	downregulated set	1.19502	0.25703	0.474656	0.622906	0.323621	0.205577
PLK4	PLK4	Other	80	1209	2	66	1693	41353	upregulated set	1.61627	0.692668	3.67803e-05	8.91554e-05	4.43439	4.04985
SRPK2	SRPK2	CMGC	62	1209	4	66	2380	41353	downregulated set	0.949629	-0.0745644	0.531255	0.622906	0.274697	0.205577
CDK18	CDK18	CMGC	50	1209	6	66	3005	41353	downregulated set	0.799337	-0.323123	0.34715	0.622906	0.459483	0.205577
PLK3	PLK3	Other	54	1209	3	66	3621	41353	downregulated set	1.92639	0.9459	0.159776	0.622906	0.796489	0.205577
SRPK3	SRPK3	CMGC	65	1209	5	66	2321	41353	downregulated set	0.74087	-0.432708	0.312243	0.622906	0.505507	0.205577
CDK19	CDK19	CMGC	63	1209	13	66	3751	41353	downregulated set	0.460512	-1.11869	0.00588821	0.356826	2.23002	0.447544
MAP3K6	MEKK6	STE	46	1209	0	66	1253	41353	upregulated set	1.2557	0.328497	0.0757285	0.0984796	1.12074	1.00665
MAP3K1	MEKK1	STE	58	1209	1	66	1484	41353	upregulated set	1.33683	0.418811	0.0193109	0.0278628	1.7142	1.55497
MAP3K3	MEKK3	STE	52	1209	3	66	1216	41353	downregulated set	0.646918	-0.628345	0.307475	0.622906	0.512191	0.205577
PLK2	PLK2	Other	36	1209	6	66	3988	41353	downregulated set	1.06082	0.0851769	0.545077	0.622906	0.263543	0.205577
MAP3K2	MEKK2	STE	40	1209	2	66	1124	41353	upregulated set	1.21723	0.283608	0.126209	0.159338	0.898911	0.797679
PLK1	PLK1	Other	69	1209	1	66	2442	41353	upregulated set	0.966461	-0.0492172	0.416919	0.438634	0.379948	0.357898
SIK3	QSK	CAMK	90	1209	1	66	2119	41353	upregulated set	1.45275	0.538791	0.000418303	0.000839377	3.37851	3.07604
BRAF	BRAF	TKL	70	1209	7	66	2346	41353	downregulated set	0.534893	-0.902678	0.0800684	0.622906	1.09654	0.205577
CDC7	CDC7	Other	60	1209	8	66	4329	41353	downregulated set	0.863644	-0.211492	0.387078	0.622906	0.412202	0.205577
MAP4K1	HPK1	STE	52	1209	1	66	993	41353	upregulated set	1.79116	0.840896	8.22606e-05	0.000187406	4.08481	3.72722
SRPK1	SRPK1	CMGC	58	1209	5	66	2497	41353	downregulated set	0.79705	-0.327258	0.368441	0.622906	0.433632	0.205577
CILK1	ICK	CMGC	33	1209	5	66	1548	41353	downregulated set	0.494126	-1.01705	0.101431	0.622906	0.99383	0.205577
STK38	NDR1	AGC	28	1209	1	66	1046	41353	upregulated set	0.915603	-0.127206	0.363454	0.387769	0.439551	0.411427
STK38L	NDR2	AGC	53	1209	7	66	2065	41353	downregulated set	0.470824	-1.08674	0.0463837	0.622906	1.33363	0.205577
CHEK2	CHK2	CAMK	90	1209	0	66	996	41353	upregulated set	3.09075	1.62796	1.75541e-19	4.09145e-18	18.7556	17.3881
CHEK1	CHK1	CAMK	126	1209	3	66	2505	41353	upregulated set	1.72046	0.782791	7.19416e-09	3.3549e-08	8.14302	7.47432
WNK1	WNK1	Other	66	1209	0	66	1287	41353	upregulated set	1.75407	0.810704	1.77465e-05	4.59588e-05	4.75089	4.33763
WNK3	WNK3	Other	120	1209	3	66	1784	41353	upregulated set	2.30074	1.2021	3.48559e-16	4.40055e-15	15.4577	14.3565
MAP4K5	KHS1	STE	34	1209	2	66	1018	41353	downregulated set	0.812372	-0.299788	0.485865	0.622906	0.313484	0.205577
CDK10	CDK10	CMGC	55	1209	3	66	2835	41353	upregulated set	0.663576	-0.591667	0.000592431	0.00115502	3.22736	2.93741
ATM	ATM	PIKK	65	1209	6	66	2903	41353	downregulated set	0.772205	-0.372944	0.317875	0.622906	0.497744	0.205577
CDK12	CDK12	CMGC	73	1209	7	66	2924	41353	downregulated set	0.666678	-0.584938	0.184484	0.622906	0.73404	0.205577
CDK13	CDK13	CMGC	70	1209	9	66	3231	41353	downregulated set	0.572969	-0.80347	0.0708158	0.622906	1.14987	0.205577
CDK14	CDK14	CMGC	44	1209	3	66	2480	41353	downregulated set	1.31937	0.399852	0.435997	0.622906	0.360516	0.205577
MINK1	MINK	STE	44	1209	3	66	1003	41353	downregulated set	0.533601	-0.906167	0.216052	0.622906	0.665442	0.205577
EIF2AK1	HRI	Other	54	1209	2	66	1582	41353	upregulated set	1.16753	0.223459	0.143534	0.178777	0.843044	0.747689
ATR	ATR	PIKK	63	1209	4	66	1751	41353	downregulated set	0.698655	-0.517347	0.306221	0.622906	0.513965	0.205577
CDK16	CDK16	CMGC	42	1209	11	66	3026	41353	downregulated set	0.439049	-1.18755	0.00816447	0.412306	2.08807	0.384781
MAP4K3	KHS2	STE	39	1209	2	66	820	41353	upregulated set	1.62679	0.702028	0.00310832	0.00530564	2.50747	2.27526
CSNK1G1	CK1G1	CK1	63	1209	5	66	2375	41353	downregulated set	0.758107	-0.399527	0.329379	0.622906	0.482305	0.205577
SMG1	SMG1	PIKK	79	1209	4	66	2701	41353	upregulated set	1.00042	0.000608669	0.515589	0.519015	0.287696	0.28482
CSNK1E	CK1E	CK1	57	1209	4	66	2524	41353	downregulated set	1.00709	0.0101859	0.623202	0.642389	0.205371	0.192202
MKNK1	MNK1	CAMK	40	1209	1	66	819	41353	upregulated set	1.67054	0.740314	0.00178119	0.0031935	2.74929	2.49573
CSNK1D	CK1D	CK1	40	1209	5	66	3093	41353	downregulated set	0.987295	-0.0184472	0.554926	0.622906	0.255765	0.205577
CSNK1G2	CK1G2	CK1	46	1209	8	66	3342	41353	downregulated set	0.666735	-0.584814	0.162378	0.622906	0.789473	0.205577
CSNK1A1	CK1A	CK1	42	1209	6	66	3298	41353	downregulated set	0.877276	-0.188897	0.432292	0.622906	0.364223	0.205577
CSNK1G3	CK1G3	CK1	49	1209	7	66	2862	41353	downregulated set	0.652542	-0.615857	0.171208	0.622906	0.766477	0.205577
MKNK2	MNK2	CAMK	67	1209	0	66	1157	41353	upregulated set	1.98072	0.986022	3.25367e-07	1.10771e-06	6.48763	5.95557
DSTYK	DSTYK	TKL	67	1209	4	66	2555	41353	downregulated set	1.01945	0.0277973	0.613233	0.638521	0.212375	0.194825
MAPK3	ERK1	CMGC	69	1209	3	66	3401	41353	upregulated set	0.693942	-0.527113	0.000598476	0.00115502	3.22295	2.93741
MAPK1	ERK2	CMGC	65	1209	6	66	3392	41353	downregulated set	0.90228	-0.148352	0.459469	0.622906	0.337743	0.205577
MAPK7	ERK5	CMGC	57	1209	5	66	3026	41353	downregulated set	0.965908	-0.0500421	0.534994	0.622906	0.271651	0.205577
PBK	PBK	Other	51	1209	5	66	1984	41353	downregulated set	0.633299	-0.659042	0.210141	0.622906	0.67749	0.205577
MAPK15	ERK7	CMGC	47	1209	1	66	2175	41353	upregulated set	0.739127	-0.436105	0.017175	0.0248996	1.7651	1.60381
RIPK4	ANKRD3	TKL	72	1209	2	66	1254	41353	upregulated set	1.96388	0.973709	1.60441e-07	5.85706e-07	6.79469	6.23232
STK3	MST2	STE	41	1209	5	66	1565	41353	downregulated set	0.499553	-1.00129	0.104985	0.622906	0.978874	0.205577
STK24	MST3	STE	50	1209	0	66	741	41353	upregulated set	2.30798	1.20663	1.69313e-07	6.10737e-07	6.77131	6.21415
STK26	MST4	STE	63	1209	0	66	1244	41353	upregulated set	1.73221	0.792615	3.88191e-05	9.18921e-05	4.41095	4.03672
RIPK3	RIPK3	TKL	82	1209	3	66	1549	41353	upregulated set	1.81069	0.856536	5.31997e-07	1.69679e-06	6.27409	5.77037
RIPK2	RIPK2	TKL	93	1209	2	66	1422	41353	upregulated set	2.23699	1.16156	3.99053e-12	3.10033e-11	11.399	10.5086
STK4	MST1	STE	37	1209	4	66	1228	41353	downregulated set	0.489977	-1.02922	0.133334	0.622906	0.875058	0.205577
ACVR1B	ALK4	TKL	42	1209	13	66	3422	41353	downregulated set	0.42012	-1.25113	0.00269986	0.356826	2.56866	0.447544
ACVR1	ALK2	TKL	27	1209	10	66	4811	41353	downregulated set	0.767843	-0.381117	0.234581	0.622906	0.629708	0.205577
GAK	GAK	Other	51	1209	7	66	2532	41353	downregulated set	0.577301	-0.792603	0.108675	0.622906	0.963871	0.205577
UHMK1	KIS	Other	48	1209	10	66	4215	41353	downregulated set	0.67272	-0.571921	0.131664	0.622906	0.880533	0.205577
SIK1	SIK	CAMK	85	1209	2	66	1830	41353	upregulated set	1.58872	0.667869	3.753e-05	8.9958e-05	4.42562	4.04596
FAM20C	FAM20C	FAM20	63	1209	8	66	4739	41353	downregulated set	0.945439	-0.0809433	0.489788	0.622906	0.309992	0.205577
SGK3	SGK3	AGC	40	1209	0	66	507	41353	upregulated set	2.69856	1.43219	6.99811e-08	2.78998e-07	7.15502	6.5544
SGK1	SGK1	AGC	19	1209	0	66	503	41353	upregulated set	1.29201	0.369619	0.164097	0.200574	0.784899	0.697726
MAP3K12	DLK	TKL	94	1209	2	66	1533	41353	upregulated set	2.09733	1.06855	8.10979e-11	5.34188e-10	10.091	9.27231
PKN3	PKN3	AGC	70	1209	0	66	778	41353	upregulated set	3.07751	1.62176	2.55389e-15	2.76368e-14	14.5928	13.5585
MAP2K5	MEK5	STE	34	1209	0	66	710	41353	upregulated set	1.63795	0.711893	0.00499438	0.00817999	2.30152	2.08725
TAOK1	TAO1	STE	36	1209	1	66	573	41353	upregulated set	2.14896	1.10364	3.61628e-05	8.83655e-05	4.44174	4.05372
PRKX	PRKX	AGC	42	1209	4	66	1606	41353	downregulated set	0.6408	-0.642054	0.254512	0.622906	0.594291	0.205577
EIF2AK3	PERK	Other	38	1209	3	66	1741	41353	downregulated set	0.926221	-0.110572	0.529694	0.622906	0.275975	0.205577
CAMKK1	CAMKK1	Other	61	1209	4	66	2319	41353	downregulated set	0.92529	-0.112023	0.510526	0.622906	0.291982	0.205577
CAMKK2	CAMKK2	Other	60	1209	3	66	2217	41353	upregulated set	0.925692	-0.111397	0.298418	0.325254	0.525175	0.487777
PRKDC	DNAPK	PIKK	95	1209	5	66	3300	41353	upregulated set	0.984669	-0.0222889	0.465421	0.479669	0.332154	0.319059
PAK1	PAK1	STE	47	1209	1	66	1129	41353	upregulated set	1.42392	0.509865	0.0128136	0.0189391	1.89233	1.72264
TAOK3	TAO3	STE	21	1209	2	66	1046	41353	downregulated set	0.834716	-0.260643	0.50023	0.622906	0.30083	0.205577
TAOK2	TAO2	STE	35	1209	0	66	757	41353	upregulated set	1.58144	0.661239	0.00733189	0.0115706	2.13478	1.93664
PAK6	PAK6	STE	56	1209	1	66	1565	41353	upregulated set	1.22392	0.291514	0.0777702	0.100702	1.10919	0.99696
PAK3	PAK3	STE	54	1209	2	66	1264	41353	upregulated set	1.46126	0.547213	0.00503427	0.008201	2.29806	2.08613
PAK2	PAK2	STE	60	1209	0	66	1254	41353	upregulated set	1.63657	0.710675	0.000249323	0.000510438	3.60324	3.29206
RPS6KA1	P90RSK	AGC	43	1209	1	66	735	41353	upregulated set	2.00107	1.00077	3.28043e-05	8.08107e-05	4.48407	4.09253
PAK5	PAK5	STE	58	1209	1	66	1373	41353	upregulated set	1.4449	0.530971	0.00467963	0.00774824	2.32979	2.1108
PAK4	PAK4	STE	68	1209	1	66	1570	41353	upregulated set	1.48146	0.56702	0.00129381	0.00237591	2.88813	2.62417
HIPK4	HIPK4	CMGC	53	1209	6	66	2475	41353	downregulated set	0.658356	-0.60306	0.202375	0.622906	0.693843	0.205577
MAP3K5	ASK1	STE	46	1209	2	66	1965	41353	upregulated set	0.800711	-0.320646	0.0686372	0.0904221	1.16344	1.04373
MOK	MOK	CMGC	45	1209	3	66	1713	41353	downregulated set	0.911324	-0.133963	0.518675	0.622906	0.285105	0.205577
HIPK1	HIPK1	CMGC	42	1209	5	66	2183	41353	downregulated set	0.69682	-0.521142	0.269211	0.622906	0.569908	0.205577
MAP4K2	GCK	STE	37	1209	3	66	1112	41353	downregulated set	0.591589	-0.757332	0.262262	0.622906	0.581265	0.205577
HIPK3	HIPK3	CMGC	50	1209	4	66	2338	41353	downregulated set	0.932871	-0.100251	0.517025	0.622906	0.286488	0.205577
HIPK2	HIPK2	CMGC	38	1209	6	66	2722	41353	downregulated set	0.724059	-0.465821	0.267218	0.622906	0.573134	0.205577
MOS	MOS	Other	45	1209	7	66	4483	41353	downregulated set	1.02213	0.0315836	0.574473	0.622906	0.24073	0.205577
TSSK6	SSTK	CAMK	107	1209	2	66	2260	41353	upregulated set	1.61941	0.695466	1.62084e-06	4.96076e-06	5.79026	5.30445
CAMK4	CAMK4	CAMK	80	1209	0	66	1011	41353	upregulated set	2.70657	1.43647	1.73322e-14	1.75055e-13	13.7611	12.7568
MAP2K1	MEK1	STE	79	1209	3	66	2471	41353	upregulated set	1.09354	0.129007	0.225619	0.263757	0.646625	0.578795
PKN2	PKN2	AGC	61	1209	0	66	541	41353	upregulated set	3.85668	1.94736	1.37043e-17	1.97733e-16	16.8631	15.7039
MAP2K2	MEK2	STE	58	1209	2	66	1847	41353	upregulated set	1.07409	0.103119	0.310837	0.33637	0.507468	0.473183
PKN1	PKN1	AGC	87	1209	0	66	680	41353	upregulated set	4.37614	2.12966	4.90885e-28	2.47897e-26	27.309	25.6057
NEK11	NEK11	Other	53	1209	1	66	964	41353	upregulated set	1.88053	0.911137	2.11406e-05	5.2505e-05	4.67488	4.2798
MAP3K9	MLK1	TKL	79	1209	3	66	1450	41353	upregulated set	1.86354	0.898049	2.9801e-07	1.04996e-06	6.52577	5.97883
MAP3K10	MLK2	TKL	63	1209	2	66	1693	41353	upregulated set	1.27281	0.34802	0.0354631	0.0490021	1.45022	1.30979
MAP3K11	MLK3	TKL	71	1209	3	66	1453	41353	upregulated set	1.67137	0.741034	3.77052e-05	8.9958e-05	4.4236	4.04596
STK32B	YANK2	AGC	74	1209	3	66	1857	41353	upregulated set	1.36301	0.446801	0.00598251	0.00964202	2.22312	2.01583
STK32C	YANK3	AGC	61	1209	2	66	1383	41353	upregulated set	1.50865	0.593258	0.00150763	0.00275188	2.8217	2.56037
MAP3K21	MLK4	TKL	64	1209	3	66	1322	41353	upregulated set	1.65588	0.727599	0.000115383	0.000255103	3.93786	3.59328
MYLK4	MYLK4	CAMK	36	1209	1	66	859	41353	upregulated set	1.43347	0.519517	0.0245843	0.0348086	1.60934	1.45831
DCLK1	DCAMKL1	CAMK	67	1209	0	66	989	41353	upregulated set	2.31718	1.21237	1.18075e-09	6.50486e-09	8.92784	8.18676
TRPM6	CHAK2	Alpha	71	1209	4	66	2246	41353	downregulated set	0.896162	-0.158168	0.485229	0.622906	0.314053	0.205577
DCLK2	DCAMKL2	CAMK	84	1209	0	66	909	41353	upregulated set	3.16079	1.66029	8.57299e-19	1.52801e-17	18.0669	16.8159
TRPM7	CHAK1	Alpha	71	1209	2	66	1632	41353	upregulated set	1.48805	0.573428	0.000914808	0.00171103	3.03867	2.76674
SLK	SLK	STE	39	1209	0	66	1135	41353	upregulated set	1.1753	0.233031	0.178084	0.214978	0.749374	0.667605
PIM1	PIM1	CAMK	35	1209	1	66	1363	41353	upregulated set	0.87832	-0.187181	0.2493	0.283364	0.603278	0.547655
NEK1	NEK1	Other	36	1209	1	66	1519	41353	upregulated set	0.810635	-0.302875	0.114249	0.144843	0.942149	0.839104
NEK2	NEK2	Other	74	1209	0	66	1575	41353	upregulated set	1.60706	0.684423	8.48518e-05	0.000191866	4.07134	3.717
PIM3	PIM3	CAMK	48	1209	3	66	1803	41353	downregulated set	0.959205	-0.0600891	0.553607	0.622906	0.256798	0.205577
NEK3	NEK3	Other	65	1209	0	66	1507	41353	upregulated set	1.4753	0.56101	0.00180027	0.00320871	2.74466	2.49367
RPS6KB2	P70S6KB	AGC	33	1209	0	66	992	41353	upregulated set	1.13784	0.186304	0.254364	0.287583	0.594545	0.541237
PIM2	PIM2	CAMK	28	1209	0	66	1117	41353	upregulated set	0.857404	-0.221953	0.237904	0.275133	0.623598	0.560457
CDKL5	CDKL5	CMGC	57	1209	3	66	1403	41353	upregulated set	1.38963	0.474697	0.0103763	0.0155645	1.98396	1.80787
OXSR1	OSR1	STE	27	1209	2	66	1468	41353	downregulated set	1.17147	0.228326	0.583141	0.622906	0.234227	0.205577
DYRK1A	DYRK1A	CMGC	43	1209	5	66	2003	41353	downregulated set	0.639364	-0.645292	0.215584	0.622906	0.666383	0.205577
DYRK1B	DYRK1B	CMGC	45	1209	10	66	2946	41353	downregulated set	0.470186	-1.0887	0.0181135	0.609822	1.742	0.214797
STK10	LOK	STE	38	1209	1	66	792	41353	upregulated set	1.64112	0.714677	0.00303467	0.00522446	2.51789	2.28196
VRK1	VRK1	CK1	64	1209	1	66	1980	41353	upregulated set	1.10559	0.144821	0.226326	0.263757	0.645265	0.578795
VRK2	VRK2	CK1	58	1209	2	66	1990	41353	upregulated set	0.996909	-0.00446587	0.525395	0.525395	0.279514	0.279514
MAP4K4	HGK	STE	38	1209	1	66	885	41353	upregulated set	1.46866	0.5545	0.0155073	0.022699	1.80947	1.64399
SIK2	QIK	CAMK	91	1209	0	66	1737	41353	upregulated set	1.79194	0.841518	1.92068e-07	6.84667e-07	6.71654	6.16452
MELK	MELK	CAMK	88	1209	3	66	1142	41353	upregulated set	2.63571	1.39819	3.37807e-15	3.5295e-14	14.4713	13.4523
MAPKAPK3	MAPKAPK3	CAMK	123	1209	1	66	1877	41353	upregulated set	2.24141	1.16441	8.82007e-16	1.02788e-14	15.0545	13.9881
MAK	MAK	CMGC	41	1209	3	66	1552	41353	downregulated set	0.825672	-0.27636	0.452934	0.622906	0.343965	0.205577
MAPKAPK2	MAPKAPK2	CAMK	130	1209	2	66	2466	41353	upregulated set	1.80315	0.850517	2.57218e-10	1.59055e-09	9.5897	8.79845
MAPKAPK5	MAPKAPK5	CAMK	132	1209	0	66	1873	41353	upregulated set	2.41055	1.26936	2.76401e-19	5.5833e-18	18.5585	17.2531
TNIK	TNIK	STE	28	1209	4	66	987	41353	downregulated set	0.393817	-1.3444	0.0734693	0.622906	1.13389	0.205577
RAF1	RAF1	TKL	83	1209	7	66	1947	41353	downregulated set	0.44392	-1.17163	0.0355678	0.622906	1.44894	0.205577
TSSK1B	TSSK1	CAMK	119	1209	2	66	1904	41353	upregulated set	2.13777	1.09611	6.00519e-14	5.86959e-13	13.2215	12.2314
TSSK2	TSSK2	CAMK	142	1209	3	66	2492	41353	upregulated set	1.94904	0.962765	1.62744e-13	1.45034e-12	12.7885	11.8385
RPS6KB1	P70S6K	AGC	41	1209	0	66	1181	41353	upregulated set	1.18745	0.247865	0.155821	0.191925	0.807375	0.716868
CDKL1	CDKL1	CMGC	47	1209	2	66	1281	41353	upregulated set	1.25496	0.32764	0.0738327	0.0964281	1.13175	1.0158
BRSK1	BRSK1	CAMK	104	1209	2	66	1990	41353	upregulated set	1.78756	0.837993	2.76375e-08	1.16308e-07	7.5585	6.93439
BRSK2	BRSK2	CAMK	111	1209	1	66	1790	41353	upregulated set	2.12105	1.08478	7.20542e-13	5.90066e-12	12.1423	11.2291
PRPF4B	PRP4	CMGC	47	1209	8	66	2784	41353	downregulated set	0.555413	-0.848367	0.075148	0.622906	1.12408	0.205577
CSNK1A1L	CK1A2	CK1	85	1209	2	66	1714	41353	upregulated set	1.69625	0.762345	3.85128e-06	1.0906e-05	5.4144	4.96234
RPS6KA5	MSK1	AGC	42	1209	2	66	1198	41353	upregulated set	1.19915	0.262011	0.138835	0.17383	0.857502	0.759875
RPS6KA4	MSK2	AGC	41	1209	2	66	1188	41353	upregulated set	1.18045	0.239339	0.164507	0.200574	0.783817	0.697726
GRK1	GRK1	AGC	45	1209	5	66	3809	41353	downregulated set	1.21584	0.281958	0.424884	0.622906	0.37173	0.205577
GRK3	GRK3	AGC	36	1209	4	66	3624	41353	downregulated set	1.44599	0.532057	0.303477	0.622906	0.517874	0.205577
STK33	STK33	CAMK	60	1209	0	66	1316	41353	upregulated set	1.55947	0.641053	0.000782779	0.00148239	3.10636	2.82904
GRK2	GRK2	AGC	31	1209	8	66	3612	41353	downregulated set	0.720601	-0.472728	0.216981	0.622906	0.663579	0.205577
GRK5	GRK5	AGC	52	1209	3	66	4010	41353	downregulated set	2.13334	1.09311	0.10688	0.622906	0.971103	0.205577
IRAK1	IRAK1	TKL	113	1209	3	66	2086	41353	upregulated set	1.85287	0.889761	1.00355e-09	5.73727e-09	8.99846	8.24129
ERN2	IRE2	Other	71	1209	5	66	1563	41353	downregulated set	0.498914	-1.00314	0.104563	0.622906	0.98062	0.205577
GRK4	GRK4	AGC	46	1209	4	66	3809	41353	downregulated set	1.51981	0.603886	0.261749	0.622906	0.582115	0.205577
GRK7	GRK7	AGC	22	1209	4	66	3932	41353	downregulated set	1.56888	0.649737	0.236329	0.622906	0.626482	0.205577
GRK6	GRK6	AGC	45	1209	8	66	4630	41353	downregulated set	0.923694	-0.114514	0.46266	0.622906	0.334738	0.205577
ERN1	IRE1	Other	68	1209	2	66	1452	41353	upregulated set	1.60185	0.679743	0.000177687	0.000368762	3.75034	3.43325
TP53RK	PRPK	Other	56	1209	6	66	3261	41353	downregulated set	0.867434	-0.205174	0.421545	0.622906	0.375156	0.205577
RIPK1	RIPK1	TKL	74	1209	1	66	1806	41353	upregulated set	1.40151	0.486977	0.00317454	0.00537366	2.49832	2.26973
MARK4	MARK4	CAMK	113	1209	1	66	2837	41353	upregulated set	1.36238	0.446134	0.000778462	0.00148239	3.10876	2.82904
MARK3	MARK3	CAMK	120	1209	2	66	2701	41353	upregulated set	1.51963	0.603719	6.87746e-06	1.84413e-05	5.16257	4.73421
MARK2	MARK2	CAMK	130	1209	4	66	3167	41353	upregulated set	1.40403	0.489573	9.41039e-05	0.000211211	4.02639	3.67528
MARK1	MARK1	CAMK	130	1209	3	66	2850	41353	upregulated set	1.5602	0.641727	7.62563e-07	2.40684e-06	6.11772	5.61855
NEK8	NEK8	Other	46	1209	3	66	879	41353	downregulated set	0.467632	-1.09655	0.166129	0.622906	0.779555	0.205577
NEK9	NEK9	Other	71	1209	0	66	1464	41353	upregulated set	1.65882	0.730153	4.71319e-05	0.000110705	4.32669	3.95583
NEK4	NEK4	Other	39	1209	1	66	1183	41353	upregulated set	1.12761	0.173274	0.249356	0.283364	0.60318	0.547655
NEK5	NEK5	Other	45	1209	1	66	1378	41353	upregulated set	1.11698	0.159599	0.249697	0.283364	0.602587	0.547655
NEK6	NEK6	Other	45	1209	2	66	2244	41353	upregulated set	0.685915	-0.543898	0.00415906	0.00696241	2.381	2.15724
NEK7	NEK7	Other	67	1209	1	66	1680	41353	upregulated set	1.3641	0.44795	0.00849237	0.0131285	2.07097	1.88178
MAP3K8	COT	STE	40	1209	4	66	2319	41353	downregulated set	0.92529	-0.112023	0.510526	0.622906	0.291982	0.205577
RPS6KA6	RSK4	AGC	39	1209	1	66	992	41353	upregulated set	1.34473	0.427312	0.0446926	0.0599197	1.34976	1.22243
CLK4	CLK4	CMGC	34	1209	6	66	2293	41353	downregulated set	0.609944	-0.713252	0.159076	0.622906	0.798395	0.205577
CLK3	CLK3	CMGC	42	1209	4	66	3397	41353	downregulated set	1.35542	0.438735	0.360317	0.622906	0.443316	0.205577
RPS6KA3	RSK2	AGC	42	1209	0	66	925	41353	upregulated set	1.55306	0.635114	0.00479291	0.00789268	2.3194	2.10278
CLK2	CLK2	CMGC	37	1209	7	66	3014	41353	downregulated set	0.687198	-0.541201	0.204517	0.622906	0.689271	0.205577
RPS6KA2	RSK3	AGC	51	1209	0	66	853	41353	upregulated set	2.04504	1.03213	3.57906e-06	1.03282e-05	5.44623	4.98598
CDK9	CDK9	CMGC	73	1209	8	66	3354	41353	downregulated set	0.669129	-0.579643	0.16465	0.622906	0.783439	0.205577
CLK1	CLK1	CMGC	45	1209	4	66	2421	41353	downregulated set	0.965988	-0.0499229	0.544958	0.622906	0.263637	0.205577
CDK8	CDK8	CMGC	64	1209	8	66	4160	41353	downregulated set	0.829928	-0.268942	0.344965	0.622906	0.462225	0.205577
CDK7	CDK7	CMGC	56	1209	6	66	3292	41353	downregulated set	0.87568	-0.191524	0.430551	0.622906	0.365976	0.205577
MAP3K15	MAP3K15	STE	34	1209	0	66	1195	41353	upregulated set	0.973177	-0.0392262	0.481774	0.493045	0.317156	0.307114
CDK6	CDK6	CMGC	64	1209	8	66	2837	41353	downregulated set	0.565987	-0.82116	0.0818112	0.622906	1.08719	0.205577
CDK5	CDK5	CMGC	76	1209	9	66	3380	41353	downregulated set	0.599392	-0.738428	0.0881709	0.622906	1.05467	0.205577
CDK4	CDK4	CMGC	75	1209	6	66	2654	41353	downregulated set	0.705971	-0.50232	0.248787	0.622906	0.604173	0.205577
CDK3	CDK3	CMGC	50	1209	10	66	2474	41353	downregulated set	0.394854	-1.34061	0.00573761	0.356826	2.24127	0.447544
CDC42BPB	MRCKB	AGC	22	1209	2	66	415	41353	downregulated set	0.331173	-1.59434	0.142875	0.622906	0.845043	0.205577
CDK2	CDK2	CMGC	69	1209	16	66	3401	41353	downregulated set	0.339253	-1.55957	7.04643e-05	0.0213507	4.15203	1.67059
CDC42BPA	MRCKA	AGC	29	1209	2	66	664	41353	downregulated set	0.529877	-0.916271	0.28695	0.622906	0.542194	0.205577
AAK1	AAK1	Other	41	1209	8	66	2433	41353	downregulated set	0.485388	-1.04279	0.039613	0.622906	1.40216	0.205577
CDK1	CDK1	CMGC	58	1209	10	66	3247	41353	downregulated set	0.518226	-0.948347	0.0327685	0.622906	1.48454	0.205577
MYLK2	skMLCK	CAMK	57	1209	1	66	1528	41353	upregulated set	1.27595	0.351567	0.0421248	0.0569813	1.37546	1.24427
AURKB	AURB	Other	47	1209	0	66	1461	41353	upregulated set	1.10034	0.137954	0.276374	0.305626	0.558502	0.51481
AURKC	AURC	Other	44	1209	2	66	1571	41353	upregulated set	0.957982	-0.06193	0.425201	0.445799	0.371405	0.350861
BMPR1B	BMPR1B	TKL	23	1209	8	66	4763	41353	downregulated set	0.950227	-0.0736554	0.495723	0.622906	0.304761	0.205577
AURKA	AURA	Other	69	1209	2	66	2048	41353	upregulated set	1.15239	0.20463	0.131657	0.165527	0.880556	0.78113
BMPR1A	BMPR1A	TKL	30	1209	8	66	5191	41353	downregulated set	1.03561	0.0504865	0.55035	0.622906	0.259361	0.205577
DYRK4	DYRK4	CMGC	53	1209	8	66	3506	41353	downregulated set	0.699453	-0.5157	0.194706	0.622906	0.71062	0.205577
GSK3B	GSK3B	CMGC	31	1209	5	66	3113	41353	downregulated set	0.993679	-0.00914849	0.560801	0.622906	0.251191	0.205577
DYRK3	DYRK3	CMGC	37	1209	4	66	2251	41353	downregulated set	0.898157	-0.15496	0.486977	0.622906	0.312491	0.205577
GSK3A	GSK3A	CMGC	31	1209	10	66	3981	41353	downregulated set	0.635373	-0.654323	0.0997718	0.622906	1.00099	0.205577
BMPR2	BMPR2	TKL	39	1209	4	66	2969	41353	downregulated set	1.18464	0.244451	0.482555	0.622906	0.316453	0.205577
DYRK2	DYRK2	CMGC	55	1209	6	66	2722	41353	downregulated set	0.724059	-0.465821	0.267218	0.622906	0.573134	0.205577
PRKCI	PKCI	AGC	35	1209	0	66	632	41353	upregulated set	1.89423	0.921608	0.00044478	0.000886634	3.35185	3.05226
PRKCH	PKCH	AGC	47	1209	0	66	575	41353	upregulated set	2.79583	1.48328	1.81796e-09	9.83647e-09	8.74042	8.00716
LRRK2	LRRK2	TKL	35	1209	3	66	1402	41353	downregulated set	0.745871	-0.423002	0.388809	0.622906	0.410264	0.205577
CSNK2A2	CK2A2	Other	49	1209	7	66	6068	41353	downregulated set	1.38352	0.46834	0.229232	0.622906	0.639725	0.205577
CSNK2A1	CK2A1	Other	49	1209	7	66	5955	41353	downregulated set	1.35775	0.441221	0.248252	0.622906	0.605107	0.205577
PRKCQ	PKCT	AGC	40	1209	0	66	577	41353	upregulated set	2.37118	1.24561	1.53127e-06	4.73445e-06	5.81495	5.32473
DMPK	DMPK1	AGC	26	1209	0	66	854	41353	upregulated set	1.04135	0.0584533	0.446797	0.465222	0.34989	0.33234
EEF2K	EEF2K	Alpha	39	1209	4	66	1345	41353	downregulated set	0.53666	-0.89792	0.167933	0.622906	0.774863	0.205577
PRKCZ	PKCZ	AGC	54	1209	2	66	942	41353	upregulated set	1.96076	0.97141	5.89656e-06	1.59523e-05	5.2294	4.79718
TLK2	TLK2	Other	50	1209	6	66	2380	41353	downregulated set	0.633086	-0.659527	0.179227	0.622906	0.746597	0.205577
TLK1	TLK1	Other	71	1209	6	66	2421	41353	downregulated set	0.643992	-0.634885	0.189077	0.622906	0.72336	0.205577
PDK4	PDHK4	PDHK	109	1209	7	66	3388	41353	downregulated set	0.772471	-0.372447	0.295655	0.622906	0.529214	0.205577
PDK1	PDHK1	PDHK	108	1209	5	66	2800	41353	upregulated set	1.31931	0.399782	0.00273194	0.00473016	2.56353	2.32512
CAMK1	CAMK1A	CAMK	84	1209	0	66	955	41353	upregulated set	3.00855	1.58907	1.31102e-17	1.97733e-16	16.8824	15.7039
PNCK	CAMK1B	CAMK	45	1209	1	66	922	41353	upregulated set	1.66941	0.739336	0.000970262	0.00179262	3.01311	2.74651
EIF2AK4	GCN2	Other	70	1209	3	66	2049	41353	upregulated set	1.16852	0.224685	0.107604	0.136992	0.968172	0.863306
MYLK	smMLCK	CAMK	52	1209	1	66	932	41353	upregulated set	1.90839	0.932359	1.74357e-05	4.55434e-05	4.75856	4.34157
CAMK1D	CAMK1D	CAMK	71	1209	0	66	1202	41353	upregulated set	2.02039	1.01463	7.09004e-08	2.78998e-07	7.14935	6.5544
ALPK1	AlphaK3	Alpha	48	1209	3	66	3495	41353	downregulated set	1.85936	0.894804	0.180935	0.622906	0.742477	0.205577
HUNK	HUNK	CAMK	109	1209	6	66	2324	41353	downregulated set	0.61819	-0.693878	0.166135	0.622906	0.779539	0.205577
MAPK8	JNK1	CMGC	64	1209	5	66	4408	41353	downregulated set	1.40705	0.49267	0.281925	0.622906	0.549867	0.205577
MYLK3	caMLCK	CAMK	36	1209	2	66	1118	41353	downregulated set	0.892172	-0.164606	0.535998	0.622906	0.270837	0.205577
MAPK9	JNK2	CMGC	60	1209	4	66	3898	41353	downregulated set	1.55532	0.637208	0.243171	0.622906	0.614089	0.205577
IRAK4	IRAK4	TKL	79	1209	2	66	1522	41353	upregulated set	1.77539	0.828134	1.74838e-06	5.2525e-06	5.75736	5.27963
MASTL	MASTL	AGC	88	1209	3	66	2121	41353	upregulated set	1.41913	0.505009	0.000955369	0.00177593	3.01983	2.75057
MAPK10	JNK3	CMGC	64	1209	5	66	4383	41353	downregulated set	1.39907	0.484465	0.287198	0.622906	0.541819	0.205577
TGFBR1	TGFBR1	TKL	41	1209	11	66	4766	41353	downregulated set	0.69151	-0.532179	0.134083	0.622906	0.872627	0.205577
TGFBR2	TGFBR2	TKL	58	1209	3	66	2118	41353	upregulated set	0.936662	-0.0944	0.336036	0.36106	0.473614	0.442421
LATS1	LATS1	AGC	67	1209	8	66	2356	41353	downregulated set	0.470026	-1.08919	0.0337238	0.622906	1.47206	0.205577
LATS2	LATS2	AGC	87	1209	4	66	2271	41353	upregulated set	1.31034	0.389937	0.00802269	0.012466	2.09568	1.90427
MYO3B	MYO3B	STE	21	1209	2	66	1025	41353	downregulated set	0.817958	-0.289902	0.48948	0.622906	0.310265	0.205577
EIF2AK2	PKR	Other	48	1209	1	66	1295	41353	upregulated set	1.2678	0.342332	0.0630069	0.0833671	1.20061	1.07901
MYO3A	MYO3A	STE	35	1209	4	66	1004	41353	downregulated set	0.4006	-1.31977	0.077125	0.622906	1.1128	0.205577
PRKCE	PKCE	AGC	38	1209	0	66	501	41353	upregulated set	2.59434	1.37537	3.68643e-07	1.2411e-06	6.43339	5.90619
PRKCD	PKCD	AGC	41	1209	0	66	529	41353	upregulated set	2.65099	1.40653	7.54093e-08	2.92936e-07	7.12258	6.53323
PRKCG	PKCG	AGC	45	1209	0	66	692	41353	upregulated set	2.22427	1.15333	1.75083e-06	5.2525e-06	5.75676	5.27963
PRKCA	PKCA	AGC	44	1209	0	66	694	41353	upregulated set	2.16857	1.11675	4.17907e-06	1.17246e-05	5.37892	4.9309
CAMK1G	CAMK1G	CAMK	58	1209	0	66	1055	41353	upregulated set	1.88043	0.91106	8.77525e-06	2.33237e-05	5.05674	4.6322
PRKCB	PKCB	AGC	56	1209	0	66	762	41353	upregulated set	2.5137	1.32981	1.95048e-09	1.03515e-08	8.70986	7.985
CAMK2B	CAMK2B	CAMK	118	1209	3	66	4008	41353	upregulated set	1.00701	0.0100821	0.483281	0.493045	0.3158	0.307114
CAMK2D	CAMK2D	CAMK	177	1209	3	66	3064	41353	upregulated set	1.9759	0.982511	2.80667e-17	3.86554e-16	16.5518	15.4128
ROCK1	ROCK1	AGC	18	1209	1	66	554	41353	downregulated set	0.884192	-0.177568	0.589779	0.622906	0.229311	0.205577
ROCK2	ROCK2	AGC	21	1209	1	66	611	41353	upregulated set	1.1756	0.233395	0.261876	0.292799	0.581904	0.53343
CAMK2A	CAMK2A	CAMK	112	1209	4	66	3462	41353	upregulated set	1.10655	0.146071	0.147161	0.181999	0.832206	0.73993
STK25	YSK1	STE	33	1209	1	66	731	41353	upregulated set	1.54411	0.626772	0.0123091	0.0182826	1.90977	1.73796
TTK	TTK	Other	38	1209	3	66	1752	41353	downregulated set	0.932073	-0.101486	0.533987	0.622906	0.272469	0.205577
MAP3K19	YSK4	STE	67	1209	2	66	1365	41353	upregulated set	1.67889	0.74751	5.4654e-05	0.000127386	4.26238	3.89488
STK11	LKB1	CAMK	42	1209	3	66	2187	41353	downregulated set	1.16349	0.218465	0.535915	0.622906	0.270904	0.205577
CIT	CRIK	AGC	31	1209	0	66	967	41353	upregulated set	1.09652	0.13293	0.330484	0.356359	0.480849	0.448113
PHKG1	PHKG1	CAMK	82	1209	0	66	931	41353	upregulated set	3.01262	1.59102	3.0144e-17	3.97114e-16	16.5208	15.4011
PHKG2	PHKG2	CAMK	79	1209	0	66	779	41353	upregulated set	3.46873	1.79441	6.81598e-20	1.72104e-18	19.1665	17.7642
CHUK	IKKA	Other	48	1209	8	66	3710	41353	downregulated set	0.740152	-0.434107	0.238435	0.622906	0.622631	0.205577
IKBKB	IKKB	Other	85	1209	4	66	2871	41353	upregulated set	1.01267	0.0181592	0.46945	0.482181	0.328411	0.31679
BUB1	BUB1	Other	48	1209	5	66	1889	41353	downregulated set	0.602974	-0.729831	0.183675	0.622906	0.73595	0.205577
CAMK2G	CAMK2G	CAMK	111	1209	5	66	5050	41353	upregulated set	0.751817	-0.411546	0.000589807	0.00115502	3.22929	2.93741
SBK1	SBK	Other	64	1209	2	66	1802	41353	upregulated set	1.2148	0.280723	0.0703584	0.0922883	1.15268	1.03485
IKBKE	IKKE	Other	101	1209	5	66	2232	41353	upregulated set	1.54778	0.630196	1.90821e-05	4.85873e-05	4.71937	4.31348
ACVR2B	ACVR2B	TKL	42	1209	6	66	4570	41353	downregulated set	1.21563	0.281706	0.396221	0.622906	0.402062	0.205577
ACVR2A	ACVR2A	TKL	37	1209	8	66	3978	41353	downregulated set	0.793618	-0.333483	0.300597	0.622906	0.522015	0.205577
MTOR	MTOR	PIKK	51	1209	7	66	3237	41353	downregulated set	0.738043	-0.438224	0.257542	0.622906	0.589152	0.205577
BCKDK	BCKDK	PDHK	100	1209	3	66	2820	41353	upregulated set	1.21292	0.278483	0.0305173	0.0428089	1.51545	1.36847
MAP3K14	NIK	STE	21	1209	0	66	385	41353	upregulated set	1.86569	0.899709	0.00664926	0.0106038	2.17723	1.97454
PINK1	PINK1	Other	46	1209	11	66	3167	41353	downregulated set	0.459507	-1.12184	0.0112748	0.456308	1.94789	0.340742
SNRK	SNRK	CAMK	77	1209	3	66	1271	41353	upregulated set	2.07217	1.05114	7.19698e-09	3.3549e-08	8.14285	7.47432
BMP2K	BIKE	Other	51	1209	10	66	2401	41353	downregulated set	0.383203	-1.38382	0.00466388	0.356826	2.33125	0.447544

## Sheet: e PDPS
mouse kinase	kinase	kinase_group	upregulated_set_hits	upregulated_set_size	downregulated_set_hits	downregulated_set_size	background_set_hits	background_set_size	dominant_direction	dominant_enrichment_value	dominant_enrichment_value_log2	dominant_p_value	dominant_adjusted_p_value	dominant_p_value_log10_abs	dominant_adjusted_p_value_log10_abs
PRKACG	PKACG	AGC	10	800	22	528	619	30181	downregulated set	0.49223	-1.02259	0.00186657	0.0113114	2.72896	1.94648
MAP3K20	ZAK	TKL	48	800	9	528	848	30181	upregulated set	2.13545	1.09454	1.92362e-06	1.66531e-05	5.71588	4.77851
MAPK11	P38B	CMGC	62	800	74	528	3053	30181	downregulated set	0.721764	-0.4704	0.0029821	0.0167329	2.52548	1.77643
MAPK14	P38A	CMGC	55	800	53	528	2446	30181	downregulated set	0.807385	-0.308671	0.0661611	0.134542	1.1794	0.871141
MAPK13	P38D	CMGC	67	800	82	528	3059	30181	downregulated set	0.652628	-0.615666	8.59818e-05	0.00138998	4.06559	2.85699
PRKACA	PKACA	AGC	14	800	29	528	785	30181	downregulated set	0.473557	-1.07839	0.000207164	0.00242336	3.68369	2.61558
PRKACB	PKACB	AGC	11	800	30	528	767	30181	downregulated set	0.447275	-1.16077	6.1679e-05	0.00116805	4.20986	2.93254
TBK1	TBK1	Other	74	800	34	528	1840	30181	upregulated set	1.51725	0.60146	0.000362073	0.00161336	3.4412	2.79227
AKT2	AKT2	AGC	7	800	7	528	328	30181	downregulated set	0.81974	-0.286762	0.354622	0.421437	0.450234	0.375268
AKT3	AKT3	AGC	7	800	6	528	298	30181	downregulated set	0.868891	-0.202753	0.424305	0.466786	0.372322	0.330882
MAPK12	P38G	CMGC	45	800	60	528	2894	30181	downregulated set	0.843816	-0.245	0.0993713	0.176154	1.00274	0.754107
AKT1	AKT1	AGC	4	800	6	528	269	30181	downregulated set	0.784335	-0.350459	0.335831	0.417036	0.473879	0.379827
STK17A	DRAK1	CAMK	43	800	13	528	1009	30181	upregulated set	1.60776	0.685051	0.00225053	0.0075768	2.64771	2.12051
PDPK1	PDK1	AGC	35	800	11	528	841	30181	upregulated set	1.57006	0.650818	0.00773202	0.0219489	2.11171	1.65859
PRKG1	PKG1	AGC	22	800	30	528	846	30181	downregulated set	0.493343	-1.01934	0.00031509	0.00307975	3.50157	2.51148
PRKG2	PKG2	AGC	16	800	28	528	722	30181	downregulated set	0.451107	-1.14846	0.000123598	0.00178335	3.90799	2.74876
DAPK1	DAPK1	CAMK	21	800	31	528	772	30181	downregulated set	0.435668	-1.1987	2.91023e-05	0.000678307	4.53607	3.16857
DAPK2	DAPK2	CAMK	29	800	33	528	752	30181	downregulated set	0.398661	-1.32676	2.78541e-06	0.000140663	5.55511	3.85182
DAPK3	DAPK3	CAMK	21	800	33	528	820	30181	downregulated set	0.434711	-1.20187	1.54697e-05	0.000468731	4.81052	3.32908
STK39	STLK3	STE	39	800	20	528	1680	30181	upregulated set	0.875788	-0.191347	0.224864	0.337296	0.64808	0.471989
HASPIN	HASPIN	Other	59	800	16	528	1195	30181	upregulated set	1.86263	0.897345	7.85961e-06	5.53829e-05	5.1046	4.25662
PASK	PASK	CAMK	25	800	34	528	1410	30181	downregulated set	0.725505	-0.462942	0.0408074	0.0973594	1.38926	1.01162
STK16	MPSK1	Other	50	800	26	528	1711	30181	upregulated set	1.10246	0.140729	0.262305	0.369667	0.581193	0.432189
PRKAA2	AMPKA2	CAMK	34	800	33	528	1207	30181	downregulated set	0.639873	-0.644143	0.00928518	0.0347335	2.03221	1.45925
PRKD3	PRKD3	CAMK	30	800	19	528	793	30181	upregulated set	1.42722	0.51321	0.0382435	0.0829054	1.41744	1.08142
ULK2	ULK2	Other	75	800	12	528	1385	30181	upregulated set	2.04294	1.03065	1.33467e-08	1.92573e-07	7.87463	6.7154
PRKAA1	AMPKA1	CAMK	41	800	29	528	1198	30181	downregulated set	0.722702	-0.468528	0.0536124	0.117892	1.27073	0.928517
PRKD2	PRKD2	CAMK	38	800	28	528	1045	30181	downregulated set	0.652918	-0.615027	0.0198476	0.0589591	1.70229	1.22945
ULK1	ULK1	Other	65	800	20	528	1545	30181	upregulated set	1.58719	0.666473	0.000265552	0.00123788	3.57585	2.90732
PRKD1	PRKD1	CAMK	63	800	35	528	1786	30181	upregulated set	1.33077	0.41226	0.0154626	0.0387204	1.81072	1.41206
WNK4	WNK4	Other	61	800	15	528	976	30181	upregulated set	2.35789	1.2375	2.56763e-09	4.0947e-08	8.59047	7.38778
NLK	NLK	CMGC	71	800	53	528	2177	30181	downregulated set	0.718593	-0.476754	0.0106979	0.0381347	1.9707	1.41868
TTBK1	TTBK1	CK1	70	800	15	528	1634	30181	upregulated set	1.61618	0.692588	9.25355e-05	0.000467304	4.03369	3.3304
TTBK2	TTBK2	CK1	50	800	11	528	1502	30181	upregulated set	1.25587	0.328684	0.0643883	0.127514	1.19119	0.894442
NUAK1	NUAK1	CAMK	45	800	20	528	1064	30181	upregulated set	1.59557	0.674067	0.00206734	0.00705986	2.68459	2.1512
NUAK2	NUAK2	CAMK	28	800	25	528	946	30181	downregulated set	0.66199	-0.595119	0.0306635	0.079731	1.51338	1.09837
MAP3K7	TAK1	TKL	35	800	11	528	1347	30181	upregulated set	0.980266	-0.0287543	0.497098	0.523369	0.303558	0.281192
NIM1K	NIM1	CAMK	65	800	18	528	1229	30181	upregulated set	1.99529	0.996595	2.89703e-07	2.74312e-06	6.53805	5.56175
CDK17	CDK17	CMGC	71	800	46	528	2269	30181	upregulated set	1.1805	0.239403	0.0882186	0.163824	1.05444	0.785621
PLK4	PLK4	Other	63	800	21	528	1333	30181	upregulated set	1.78301	0.834316	1.40704e-05	9.07094e-05	4.85169	4.04235
SRPK2	SRPK2	CMGC	34	800	30	528	1461	30181	downregulated set	0.85198	-0.231109	0.211608	0.303874	0.674467	0.517307
CDK18	CDK18	CMGC	78	800	44	528	2325	30181	upregulated set	1.26565	0.339884	0.0218661	0.05136	1.66023	1.28938
PLK3	PLK3	Other	29	800	47	528	2605	30181	downregulated set	0.969639	-0.0444801	0.435889	0.473319	0.360624	0.324846
SRPK3	SRPK3	CMGC	39	800	30	528	1469	30181	downregulated set	0.856645	-0.223231	0.220033	0.312471	0.657511	0.505191
CDK19	CDK19	CMGC	70	800	69	528	3024	30181	downregulated set	0.766713	-0.383241	0.015046	0.0499567	1.82258	1.30141
MAP3K6	MEKK6	STE	39	800	10	528	1044	30181	upregulated set	1.40931	0.494993	0.0240488	0.0556243	1.61891	1.25474
MAP3K1	MEKK1	STE	47	800	13	528	1137	30181	upregulated set	1.55948	0.641069	0.00254776	0.00839098	2.59384	2.07619
MAP3K3	MEKK3	STE	22	800	12	528	821	30181	upregulated set	1.01093	0.01569	0.510368	0.525991	0.292117	0.279022
PLK2	PLK2	Other	34	800	41	528	2827	30181	downregulated set	1.20626	0.270545	0.117532	0.19843	0.929843	0.702392
MAP3K2	MEKK2	STE	28	800	11	528	842	30181	upregulated set	1.25455	0.327175	0.138389	0.226659	0.858898	0.644627
PLK1	PLK1	Other	33	800	31	528	1858	30181	downregulated set	1.04854	0.0683796	0.438952	0.473319	0.357583	0.324846
SIK3	QSK	CAMK	66	800	37	528	1622	30181	upregulated set	1.5351	0.618333	0.000561794	0.00230032	3.25042	2.63821
BRAF	BRAF	TKL	38	800	23	528	1783	30181	upregulated set	0.804037	-0.314667	0.0943183	0.172159	1.0254	0.76407
CDC7	CDC7	Other	44	800	35	528	3004	30181	downregulated set	1.50152	0.586427	0.00498679	0.0225522	2.30218	1.64681
MAP4K1	HPK1	STE	39	800	14	528	753	30181	upregulated set	1.95395	0.966393	0.000107645	0.000534696	3.96801	3.27189
SRPK1	SRPK1	CMGC	43	800	29	528	1597	30181	downregulated set	0.963401	-0.0537913	0.446552	0.477945	0.350128	0.320622
CILK1	ICK	CMGC	25	800	21	528	1158	30181	downregulated set	0.964694	-0.0518568	0.465641	0.489894	0.331948	0.309898
STK38	NDR1	AGC	24	800	18	528	622	30181	downregulated set	0.60453	-0.726113	0.0296041	0.0786847	1.52865	1.10411
STK38L	NDR2	AGC	26	800	27	528	1322	30181	downregulated set	0.85658	-0.22334	0.234529	0.327475	0.629804	0.484821
CHEK2	CHK2	CAMK	25	800	13	528	713	30181	upregulated set	1.3228	0.403595	0.103709	0.182696	0.984185	0.738271
CHEK1	CHK1	CAMK	61	800	37	528	1854	30181	upregulated set	1.24126	0.311809	0.0534163	0.109359	1.27233	0.961145
WNK1	WNK1	Other	43	800	24	528	938	30181	upregulated set	1.72945	0.790317	0.000588267	0.00234533	3.23043	2.6298
WNK3	WNK3	Other	69	800	32	528	1307	30181	upregulated set	1.99167	0.993978	1.30837e-07	1.32145e-06	6.88327	5.87895
MAP4K5	KHS1	STE	36	800	13	528	882	30181	upregulated set	1.53985	0.622787	0.0091839	0.0248457	2.03697	1.60475
CDK10	CDK10	CMGC	47	800	34	528	1794	30181	downregulated set	0.92309	-0.115458	0.342243	0.418144	0.465665	0.378674
ATM	ATM	PIKK	46	800	34	528	2106	30181	downregulated set	1.08363	0.115868	0.353777	0.421437	0.451271	0.375268
CDK12	CDK12	CMGC	52	800	48	528	2156	30181	downregulated set	0.785792	-0.34778	0.0548605	0.117892	1.26074	0.928517
CDK13	CDK13	CMGC	62	800	50	528	2430	30181	downregulated set	0.85023	-0.234074	0.135346	0.220356	0.868554	0.656874
CDK14	CDK14	CMGC	63	800	38	528	1829	30181	upregulated set	1.29948	0.377937	0.023667	0.0551624	1.62586	1.25836
MINK1	MINK	STE	44	800	14	528	828	30181	upregulated set	2.00478	1.00344	2.23365e-05	0.000138122	4.65098	3.85974
EIF2AK1	HRI	Other	40	800	17	528	1132	30181	upregulated set	1.33308	0.414767	0.0458095	0.0977981	1.33904	1.00967
ATR	ATR	PIKK	45	800	17	528	1317	30181	upregulated set	1.28905	0.36631	0.0554744	0.112058	1.25591	0.950556
CDK16	CDK16	CMGC	74	800	44	528	2217	30181	upregulated set	1.25924	0.332557	0.0276702	0.0630381	1.55799	1.2004
MAP4K3	KHS2	STE	28	800	11	528	637	30181	upregulated set	1.6583	0.729702	0.00842254	0.0232003	2.07456	1.63451
CSNK1G1	CK1G1	CK1	77	800	17	528	1755	30181	upregulated set	1.65523	0.727028	1.90282e-05	0.000120115	4.7206	3.9204
SMG1	SMG1	PIKK	72	800	35	528	2166	30181	upregulated set	1.25406	0.326604	0.0318955	0.0710614	1.49627	1.14837
CSNK1E	CK1E	CK1	58	800	21	528	1834	30181	upregulated set	1.19309	0.2547	0.100113	0.179493	0.999507	0.745951
MKNK1	MNK1	CAMK	19	800	14	528	516	30181	downregulated set	0.644795	-0.633087	0.0761077	0.145953	1.11857	0.835786
CSNK1D	CK1D	CK1	55	800	37	528	2280	30181	downregulated set	1.07804	0.108406	0.356065	0.421437	0.44847	0.375268
CSNK1G2	CK1G2	CK1	52	800	25	528	2370	30181	upregulated set	0.827749	-0.272735	0.0875816	0.16381	1.05759	0.785659
CSNK1A1	CK1A	CK1	65	800	26	528	2393	30181	upregulated set	1.02474	0.0352599	0.438948	0.496096	0.357587	0.304434
CSNK1G3	CK1G3	CK1	51	800	18	528	1930	30181	upregulated set	0.996911	-0.00446299	0.528231	0.533362	0.277176	0.272978
MKNK2	MNK2	CAMK	25	800	28	528	726	30181	downregulated set	0.453606	-1.14049	0.000134995	0.00185925	3.86968	2.73066
DSTYK	DSTYK	TKL	33	800	16	528	1897	30181	upregulated set	0.656282	-0.607613	0.00554177	0.0166253	2.25635	1.77923
MAPK3	ERK1	CMGC	75	800	61	528	2790	30181	downregulated set	0.800156	-0.321647	0.0444515	0.102815	1.35211	0.987943
MAPK1	ERK2	CMGC	70	800	63	528	2570	30181	downregulated set	0.713662	-0.486686	0.00481177	0.0223215	2.3177	1.65128
MAPK7	ERK5	CMGC	68	800	57	528	2590	30181	downregulated set	0.794923	-0.331112	0.0462081	0.104485	1.33528	0.980944
PBK	PBK	Other	38	800	27	528	1495	30181	downregulated set	0.968674	-0.0459166	0.461657	0.488049	0.335681	0.311537
MAPK15	ERK7	CMGC	35	800	28	528	1592	30181	downregulated set	0.994684	-0.00768917	0.516405	0.527604	0.28701	0.277692
RIPK4	ANKRD3	TKL	45	800	11	528	977	30181	upregulated set	1.73765	0.797135	0.000402338	0.00176679	3.39541	2.75282
STK3	MST2	STE	36	800	11	528	1162	30181	upregulated set	1.1688	0.225027	0.195939	0.29746	0.707879	0.526571
STK24	MST3	STE	29	800	5	528	556	30181	upregulated set	1.96774	0.976537	0.000712253	0.00276683	3.14737	2.55802
STK26	MST4	STE	26	800	20	528	799	30181	downregulated set	0.698903	-0.516835	0.0753281	0.145378	1.12304	0.8375
RIPK3	RIPK3	TKL	63	800	23	528	1269	30181	upregulated set	1.87293	0.9053	3.25142e-06	2.66265e-05	5.48793	4.57469
RIPK2	RIPK2	TKL	46	800	10	528	1201	30181	upregulated set	1.44497	0.531038	0.0102983	0.0271339	1.98723	1.56649
STK4	MST1	STE	32	800	7	528	964	30181	upregulated set	1.25232	0.324607	0.121998	0.20651	0.913649	0.685059
ACVR1B	ALK4	TKL	34	800	37	528	2538	30181	downregulated set	1.20002	0.263064	0.140739	0.22563	0.851584	0.646604
ACVR1	ALK2	TKL	22	800	45	528	3421	30181	downregulated set	1.32997	0.41139	0.0221739	0.0639875	1.65416	1.1939
GAK	GAK	Other	31	800	41	528	1799	30181	downregulated set	0.767622	-0.381531	0.0546526	0.117892	1.26239	0.928517
UHMK1	KIS	Other	62	800	67	528	3192	30181	downregulated set	0.833467	-0.262803	0.070529	0.140594	1.15163	0.852033
SIK1	SIK	CAMK	52	800	31	528	1302	30181	upregulated set	1.50673	0.591423	0.00304714	0.00992777	2.51611	2.00315
FAM20C	FAM20C	FAM20	34	800	60	528	3271	30181	downregulated set	0.953739	-0.0683334	0.370529	0.427415	0.431178	0.36915
SGK3	SGK3	AGC	13	800	10	528	348	30181	downregulated set	0.608807	-0.715943	0.0919639	0.168879	1.03638	0.772424
SGK1	SGK1	AGC	3	800	7	528	309	30181	downregulated set	0.772255	-0.372851	0.302249	0.391374	0.519635	0.407409
MAP3K12	DLK	TKL	36	800	13	528	1107	30181	upregulated set	1.22687	0.294982	0.129011	0.214327	0.889374	0.668923
PKN3	PKN3	AGC	21	800	10	528	573	30181	upregulated set	1.38264	0.467423	0.0929969	0.170776	1.03153	0.767573
MAP2K5	MEK5	STE	17	800	7	528	533	30181	upregulated set	1.20328	0.266968	0.258253	0.369667	0.587955	0.432189
TAOK1	TAO1	STE	25	800	4	528	436	30181	upregulated set	2.1632	1.11317	0.000455543	0.00197185	3.34147	2.70513
PRKX	PRKX	AGC	11	800	34	528	939	30181	downregulated set	0.483156	-1.04944	8.71606e-05	0.00138998	4.05968	2.85699
EIF2AK3	PERK	Other	39	800	13	528	1354	30181	upregulated set	1.08665	0.119887	0.32374	0.421002	0.489803	0.375716
CAMKK1	CAMKK1	Other	52	800	14	528	1789	30181	upregulated set	1.09657	0.132999	0.269721	0.376615	0.569085	0.424102
CAMKK2	CAMKK2	Other	44	800	19	528	1737	30181	upregulated set	0.955645	-0.0654536	0.417367	0.486394	0.379481	0.313012
PRKDC	DNAPK	PIKK	55	800	59	528	2424	30181	downregulated set	0.718755	-0.476428	0.00726714	0.028805	2.13864	1.54053
PAK1	PAK1	STE	17	800	14	528	669	30181	downregulated set	0.835985	-0.258451	0.289048	0.380789	0.53903	0.419316
TAOK3	TAO3	STE	21	800	10	528	691	30181	upregulated set	1.14653	0.197272	0.297286	0.399059	0.526826	0.398963
TAOK2	TAO2	STE	24	800	5	528	517	30181	upregulated set	1.75132	0.808439	0.00775093	0.0219489	2.11065	1.65859
PAK6	PAK6	STE	41	800	25	528	1079	30181	upregulated set	1.43353	0.51957	0.016635	0.040979	1.77898	1.38744
PAK3	PAK3	STE	23	800	25	528	776	30181	downregulated set	0.543028	-0.880902	0.0033562	0.0181594	2.47415	1.7409
PAK2	PAK2	STE	18	800	20	528	766	30181	downregulated set	0.670037	-0.577686	0.0543733	0.117892	1.26461	0.928517
RPS6KA1	P90RSK	AGC	11	800	11	528	519	30181	downregulated set	0.82542	-0.2768	0.30556	0.393977	0.514904	0.404529
PAK5	PAK5	STE	21	800	24	528	870	30181	downregulated set	0.634174	-0.65705	0.0221195	0.0639875	1.65522	1.1939
PAK4	PAK4	STE	30	800	18	528	1004	30181	upregulated set	1.12728	0.172844	0.281444	0.38864	0.550608	0.410452
HIPK4	HIPK4	CMGC	52	800	28	528	1988	30181	upregulated set	0.986803	-0.0191655	0.497703	0.523369	0.30303	0.281192
MAP3K5	ASK1	STE	44	800	32	528	1683	30181	downregulated set	0.920099	-0.120139	0.341651	0.418144	0.466417	0.378674
MOK	MOK	CMGC	26	800	14	528	1222	30181	upregulated set	0.802686	-0.317092	0.147584	0.235357	0.830962	0.628273
HIPK1	HIPK1	CMGC	52	800	23	528	1545	30181	upregulated set	1.26975	0.344545	0.0518795	0.10841	1.285	0.96493
MAP4K2	GCK	STE	32	800	14	528	883	30181	upregulated set	1.3672	0.451227	0.0527582	0.109359	1.27771	0.961145
HIPK3	HIPK3	CMGC	53	800	21	528	1740	30181	upregulated set	1.14913	0.200546	0.170094	0.268429	0.769312	0.57117
HIPK2	HIPK2	CMGC	47	800	28	528	1983	30181	upregulated set	0.894167	-0.161383	0.241248	0.354846	0.617536	0.44996
MOS	MOS	Other	34	800	34	528	3095	30181	downregulated set	1.59251	0.671302	0.00156491	0.00987848	2.80551	2.00531
TSSK6	SSTK	CAMK	63	800	43	528	1713	30181	downregulated set	0.69693	-0.520914	0.0129743	0.0436801	1.88692	1.35972
CAMK4	CAMK4	CAMK	19	800	22	528	709	30181	downregulated set	0.563798	-0.826749	0.00857747	0.0324872	2.06664	1.48829
MAP2K1	MEK1	STE	47	800	29	528	1860	30181	upregulated set	0.953298	-0.0690013	0.405032	0.483168	0.392511	0.315902
PKN2	PKN2	AGC	15	800	5	528	390	30181	upregulated set	1.45101	0.537057	0.105208	0.184266	0.97795	0.734554
MAP2K2	MEK2	STE	37	800	10	528	1518	30181	upregulated set	0.919546	-0.121006	0.338636	0.429317	0.470267	0.367222
PKN1	PKN1	AGC	21	800	11	528	533	30181	upregulated set	1.4864	0.571822	0.0531982	0.109359	1.2741	0.961145
NEK11	NEK11	Other	36	800	7	528	775	30181	upregulated set	1.75245	0.809369	0.00128572	0.0047509	2.89085	2.32322
MAP3K9	MLK1	TKL	56	800	2	528	1074	30181	upregulated set	1.9671	0.976073	2.96262e-06	2.49354e-05	5.52832	4.60318
MAP3K10	MLK2	TKL	60	800	9	528	1434	30181	upregulated set	1.5785	0.658558	0.000519137	0.0021847	3.28472	2.66061
MAP3K11	MLK3	TKL	51	800	8	528	1077	30181	upregulated set	1.78648	0.83712	8.8824e-05	0.000456164	4.05147	3.34088
STK32B	YANK2	AGC	34	800	25	528	1350	30181	downregulated set	0.9447	-0.0820714	0.415934	0.46317	0.380975	0.334259
STK32C	YANK3	AGC	28	800	18	528	940	30181	upregulated set	1.12376	0.168335	0.295333	0.399059	0.529688	0.398963
MAP3K21	MLK4	TKL	53	800	3	528	907	30181	upregulated set	2.20451	1.14046	2.22025e-07	2.17011e-06	6.6536	5.66352
MYLK4	MYLK4	CAMK	9	800	21	528	547	30181	downregulated set	0.455689	-1.13388	0.000952169	0.00703676	3.02129	2.15263
DCLK1	DCAMKL1	CAMK	26	800	9	528	613	30181	upregulated set	1.60013	0.678193	0.0161014	0.0399894	1.79314	1.39805
TRPM6	CHAK2	Alpha	66	800	19	528	1751	30181	upregulated set	1.42201	0.507928	0.00340882	0.0107591	2.4674	1.96822
DCLK2	DCAMKL2	CAMK	34	800	15	528	612	30181	upregulated set	2.0959	1.06757	8.42445e-05	0.000440105	4.07446	3.35644
TRPM7	CHAK1	Alpha	56	800	7	528	1231	30181	upregulated set	1.71622	0.779237	0.000111225	0.000543567	3.9538	3.26475
SLK	SLK	STE	19	800	16	528	778	30181	downregulated set	0.850668	-0.233333	0.293794	0.385367	0.531957	0.414126
PIM1	PIM1	CAMK	18	800	25	528	816	30181	downregulated set	0.571019	-0.80839	0.00615825	0.0252155	2.21054	1.59833
NEK1	NEK1	Other	36	800	9	528	1298	30181	upregulated set	1.04634	0.0653471	0.416679	0.486394	0.380198	0.313012
NEK2	NEK2	Other	54	800	12	528	1228	30181	upregulated set	1.65897	0.730289	0.000324801	0.00146888	3.48838	2.83301
PIM3	PIM3	CAMK	29	800	27	528	1130	30181	downregulated set	0.732175	-0.449739	0.0686865	0.137828	1.16313	0.860663
NEK3	NEK3	Other	52	800	10	528	1234	30181	upregulated set	1.58976	0.66881	0.00103965	0.00393769	2.98311	2.40476
RPS6KB2	P70S6KB	AGC	11	800	18	528	625	30181	downregulated set	0.607446	-0.719171	0.0307872	0.079731	1.51163	1.09837
PIM2	PIM2	CAMK	17	800	21	528	656	30181	downregulated set	0.546493	-0.871724	0.00732008	0.028805	2.13548	1.54053
CDKL5	CDKL5	CMGC	33	800	17	528	1081	30181	upregulated set	1.15168	0.20374	0.232008	0.3446	0.634497	0.462685
OXSR1	OSR1	STE	30	800	13	528	1056	30181	upregulated set	1.07177	0.0999933	0.378283	0.462177	0.422183	0.335192
DYRK1A	DYRK1A	CMGC	40	800	27	528	1478	30181	downregulated set	0.957659	-0.0624158	0.438078	0.473319	0.358448	0.324846
DYRK1B	DYRK1B	CMGC	50	800	42	528	2085	30181	downregulated set	0.868474	-0.203445	0.195122	0.291242	0.709693	0.535746
STK10	LOK	STE	14	800	11	528	539	30181	downregulated set	0.857228	-0.222249	0.348085	0.421437	0.458315	0.375268
VRK1	VRK1	CK1	55	800	19	528	1723	30181	upregulated set	1.20426	0.26815	0.0953467	0.172994	1.02069	0.761968
VRK2	VRK2	CK1	44	800	30	528	1761	30181	downregulated set	1.02692	0.0383297	0.488698	0.508851	0.310959	0.29341
MAP4K4	HGK	STE	37	800	8	528	763	30181	upregulated set	1.82945	0.871411	0.000529093	0.0021961	3.27647	2.65835
SIK2	QIK	CAMK	58	800	30	528	1251	30181	upregulated set	1.7491	0.806612	5.14538e-05	0.000283464	4.28858	3.5475
MELK	MELK	CAMK	46	800	26	528	843	30181	upregulated set	2.05861	1.04167	7.73997e-06	5.53829e-05	5.11126	4.25662
MAPKAPK3	MAPKAPK3	CAMK	55	800	31	528	1399	30181	upregulated set	1.48316	0.568676	0.00321575	0.0103656	2.49272	1.9844
MAK	MAK	CMGC	38	800	17	528	1255	30181	upregulated set	1.14231	0.191953	0.22706	0.338912	0.64386	0.469913
MAPKAPK2	MAPKAPK2	CAMK	42	800	35	528	1769	30181	downregulated set	0.884219	-0.177524	0.252863	0.346685	0.597115	0.460064
MAPKAPK5	MAPKAPK5	CAMK	46	800	14	528	1389	30181	upregulated set	1.24939	0.321228	0.0783053	0.149223	1.10621	0.826163
TNIK	TNIK	STE	33	800	8	528	765	30181	upregulated set	1.62741	0.702575	0.00585116	0.0173814	2.23276	1.75992
RAF1	RAF1	TKL	51	800	27	528	1410	30181	upregulated set	1.36457	0.448443	0.0186534	0.044857	1.72924	1.34817
TSSK1B	TSSK1	CAMK	68	800	47	528	1465	30181	downregulated set	0.545306	-0.874863	7.32517e-05	0.0013056	4.13518	2.88419
TSSK2	TSSK2	CAMK	75	800	50	528	1966	30181	downregulated set	0.687882	-0.539767	0.00608759	0.0252155	2.21555	1.59833
RPS6KB1	P70S6K	AGC	18	800	20	528	729	30181	downregulated set	0.637673	-0.649112	0.0362115	0.0914341	1.44115	1.03889
CDKL1	CDKL1	CMGC	25	800	13	528	853	30181	upregulated set	1.10569	0.144951	0.336645	0.429317	0.472827	0.367222
BRSK1	BRSK1	CAMK	53	800	37	528	1404	30181	downregulated set	0.663843	-0.591085	0.0104135	0.037563	1.9824	1.42524
BRSK2	BRSK2	CAMK	82	800	36	528	1327	30181	upregulated set	2.33124	1.2211	6.56862e-12	1.99029e-10	11.1825	9.70108
PRPF4B	PRP4	CMGC	43	800	43	528	2156	30181	downregulated set	0.877164	-0.189082	0.209703	0.302571	0.678396	0.519173
CSNK1A1L	CK1A2	CK1	38	800	22	528	1264	30181	upregulated set	1.13418	0.181644	0.240053	0.354811	0.619692	0.450003
RPS6KA5	MSK1	AGC	10	800	20	528	739	30181	downregulated set	0.64642	-0.629456	0.0405999	0.0973594	1.39148	1.01162
RPS6KA4	MSK2	AGC	9	800	17	528	714	30181	downregulated set	0.734767	-0.444641	0.13047	0.216025	0.884488	0.665497
GRK1	GRK1	AGC	27	800	44	528	2676	30181	downregulated set	1.06398	0.0894719	0.369926	0.427415	0.431885	0.36915
GRK3	GRK3	AGC	33	800	23	528	2540	30181	downregulated set	1.932	0.950092	0.000207945	0.00242336	3.68205	2.61558
STK33	STK33	CAMK	36	800	8	528	889	30181	upregulated set	1.52772	0.611382	0.0102509	0.0271339	1.98924	1.56649
GRK2	GRK2	AGC	28	800	27	528	2475	30181	downregulated set	1.60366	0.681366	0.00430845	0.0211915	2.36568	1.67384
GRK5	GRK5	AGC	34	800	24	528	2830	30181	downregulated set	2.06289	1.04466	2.56616e-05	0.000647955	4.59072	3.18846
IRAK1	IRAK1	TKL	61	800	20	528	1696	30181	upregulated set	1.3569	0.440314	0.0119439	0.0309316	1.92285	1.5096
ERN2	IRE2	Other	55	800	10	528	1090	30181	upregulated set	1.90362	0.928744	8.94697e-06	6.16121e-05	5.04832	4.21033
GRK4	GRK4	AGC	34	800	17	528	2808	30181	upregulated set	0.456799	-1.13037	5.64035e-08	6.10367e-07	7.24869	6.21441
GRK7	GRK7	AGC	17	800	33	528	2735	30181	downregulated set	1.44992	0.535972	0.0123112	0.0419133	1.9097	1.37765
GRK6	GRK6	AGC	17	800	50	528	3237	30181	downregulated set	1.13259	0.179627	0.197812	0.293808	0.703748	0.531936
ERN1	IRE1	Other	53	800	7	528	1083	30181	upregulated set	1.84625	0.8846	2.8589e-05	0.000169852	4.5438	3.76993
TP53RK	PRPK	Other	64	800	28	528	2338	30181	upregulated set	1.03271	0.0464376	0.415002	0.486394	0.38195	0.313012
RIPK1	RIPK1	TKL	56	800	17	528	1327	30181	upregulated set	1.59206	0.670899	0.000653719	0.00257243	3.18461	2.58966
MARK4	MARK4	CAMK	92	800	43	528	2154	30181	upregulated set	1.61133	0.688256	7.77008e-06	5.53829e-05	5.10957	4.25662
MARK3	MARK3	CAMK	85	800	45	528	2047	30181	upregulated set	1.56655	0.647592	4.62977e-05	0.000259782	4.33444	3.58539
MARK2	MARK2	CAMK	95	800	55	528	2384	30181	upregulated set	1.50335	0.588184	7.1342e-05	0.000379239	4.14665	3.42109
MARK1	MARK1	CAMK	74	800	48	528	2096	30181	upregulated set	1.33194	0.413527	0.00894577	0.0244195	2.04838	1.61226
NEK8	NEK8	Other	24	800	6	528	686	30181	upregulated set	1.31987	0.400395	0.110899	0.193118	0.955071	0.714178
NEK9	NEK9	Other	72	800	3	528	1240	30181	upregulated set	2.19056	1.1313	1.76268e-09	2.96718e-08	8.75383	7.52766
NEK4	NEK4	Other	40	800	8	528	1048	30181	upregulated set	1.43993	0.526002	0.0167847	0.0410142	1.77509	1.38707
NEK5	NEK5	Other	49	800	7	528	1165	30181	upregulated set	1.58677	0.666092	0.00149023	0.00531223	2.82675	2.27472
NEK6	NEK6	Other	59	800	12	528	1646	30181	upregulated set	1.35228	0.435391	0.0141308	0.0356802	1.84983	1.44757
NEK7	NEK7	Other	49	800	12	528	1297	30181	upregulated set	1.42528	0.511244	0.0104113	0.0271951	1.98249	1.56551
MAP3K8	COT	STE	45	800	13	528	1570	30181	upregulated set	1.08133	0.112801	0.319602	0.417411	0.495391	0.379436
RPS6KA6	RSK4	AGC	5	800	15	528	588	30181	downregulated set	0.685782	-0.544177	0.0999906	0.176154	1.00004	0.754107
CLK4	CLK4	CMGC	26	800	32	528	1430	30181	downregulated set	0.781783	-0.355159	0.0978684	0.175468	1.00936	0.755802
CLK3	CLK3	CMGC	35	800	37	528	2266	30181	downregulated set	1.07142	0.0995199	0.370991	0.427415	0.430637	0.36915
RPS6KA3	RSK2	AGC	10	800	13	528	614	30181	downregulated set	0.826276	-0.275304	0.285009	0.380142	0.545142	0.420054
CLK2	CLK2	CMGC	24	800	40	528	1948	30181	downregulated set	0.85198	-0.231109	0.170509	0.260442	0.768252	0.584289
RPS6KA2	RSK3	AGC	8	800	9	528	545	30181	downregulated set	1.05939	0.0832285	0.517345	0.527604	0.28622	0.277692
CDK9	CDK9	CMGC	64	800	48	528	2417	30181	downregulated set	0.880918	-0.18292	0.202142	0.295873	0.694344	0.528895
CLK1	CLK1	CMGC	36	800	28	528	1540	30181	downregulated set	0.962195	-0.0555992	0.445805	0.477945	0.350855	0.320622
CDK8	CDK8	CMGC	62	800	78	528	3225	30181	downregulated set	0.723328	-0.467278	0.00242102	0.0143837	2.616	1.84213
CDK7	CDK7	CMGC	68	800	40	528	2546	30181	upregulated set	1.00761	0.0109429	0.493203	0.523369	0.306974	0.281192
MAP3K15	MAP3K15	STE	43	800	13	528	1036	30181	upregulated set	1.56586	0.646953	0.0035503	0.0109769	2.44974	1.95952
CDK6	CDK6	CMGC	54	800	40	528	2058	30181	downregulated set	0.900089	-0.15186	0.270283	0.36322	0.568182	0.439831
CDK5	CDK5	CMGC	63	800	34	528	2489	30181	upregulated set	0.954903	-0.0665738	0.383298	0.463871	0.416464	0.333603
CDK4	CDK4	CMGC	48	800	38	528	1851	30181	downregulated set	0.852164	-0.230797	0.178226	0.270012	0.749029	0.568616
CDK3	CDK3	CMGC	43	800	27	528	1818	30181	upregulated set	0.892315	-0.164375	0.249653	0.363755	0.602663	0.439191
CDC42BPB	MRCKB	AGC	3	800	18	528	263	30181	downregulated set	0.255613	-1.96796	2.15209e-06	0.000140663	5.66714	3.85182
CDK2	CDK2	CMGC	58	800	53	528	2364	30181	downregulated set	0.780318	-0.357865	0.0407877	0.0973594	1.38947	1.01162
CDC42BPA	MRCKA	AGC	10	800	23	528	415	30181	downregulated set	0.315661	-1.66355	2.68234e-06	0.000140663	5.57149	3.85182
AAK1	AAK1	Other	42	800	45	528	1897	30181	downregulated set	0.737488	-0.439308	0.0263006	0.0724461	1.58003	1.13998
CDK1	CDK1	CMGC	60	800	43	528	2322	30181	downregulated set	0.9447	-0.0820714	0.373448	0.428616	0.42777	0.367932
MYLK2	skMLCK	CAMK	32	800	21	528	1085	30181	upregulated set	1.11266	0.154017	0.297645	0.399059	0.526301	0.398963
AURKB	AURB	Other	16	800	29	528	882	30181	downregulated set	0.532073	-0.910305	0.00122974	0.00846843	2.91019	2.0722
AURKC	AURC	Other	25	800	38	528	967	30181	downregulated set	0.445188	-1.16751	5.92024e-06	0.000256262	5.22766	3.59132
BMPR1B	BMPR1B	TKL	37	800	38	528	3388	30181	downregulated set	1.55977	0.641332	0.00137674	0.00927006	2.86115	2.03292
AURKA	AURA	Other	28	800	32	528	1279	30181	downregulated set	0.699231	-0.516158	0.0306557	0.079731	1.51349	1.09837
BMPR1A	BMPR1A	TKL	30	800	40	528	3632	30181	downregulated set	1.5885	0.667662	0.000618003	0.00492776	3.20901	2.30735
DYRK4	DYRK4	CMGC	61	800	53	528	2664	30181	downregulated set	0.879344	-0.185501	0.184411	0.277992	0.734214	0.555967
GSK3B	GSK3B	CMGC	40	800	56	528	2265	30181	downregulated set	0.707588	-0.499018	0.00657288	0.0265544	2.18224	1.57586
DYRK3	DYRK3	CMGC	36	800	30	528	1484	30181	downregulated set	0.865392	-0.208574	0.236256	0.328374	0.626618	0.483631
GSK3A	GSK3A	CMGC	25	800	67	528	2838	30181	downregulated set	0.741034	-0.432389	0.0083044	0.031851	2.08069	1.49688
BMPR2	BMPR2	TKL	34	800	22	528	2147	30181	upregulated set	0.597435	-0.743147	0.0005777	0.00233391	3.2383	2.63192
DYRK2	DYRK2	CMGC	54	800	37	528	2100	30181	downregulated set	0.992928	-0.0102386	0.50715	0.520903	0.294864	0.283243
PRKCI	PKCI	AGC	12	800	7	528	370	30181	upregulated set	1.22355	0.291078	0.285376	0.391262	0.544583	0.407532
PRKCH	PKCH	AGC	14	800	5	528	364	30181	upregulated set	1.45101	0.537057	0.114511	0.197224	0.941153	0.70504
LRRK2	LRRK2	TKL	33	800	17	528	1040	30181	upregulated set	1.19708	0.259523	0.17278	0.268704	0.762508	0.570726
CSNK2A2	CK2A2	Other	24	800	64	528	4154	30181	downregulated set	1.1355	0.183327	0.152865	0.242503	0.815693	0.615283
CSNK2A1	CK2A1	Other	23	800	60	528	4045	30181	downregulated set	1.17942	0.238075	0.0947602	0.172966	1.02337	0.76204
PRKCQ	PKCT	AGC	8	800	8	528	375	30181	downregulated set	0.820052	-0.286212	0.338795	0.417296	0.470063	0.379556
DMPK	DMPK1	AGC	11	800	26	528	560	30181	downregulated set	0.376804	-1.40812	1.26469e-05	0.000468731	4.89802	3.32908
EEF2K	EEF2K	Alpha	30	800	6	528	1010	30181	upregulated set	1.12058	0.164248	0.292147	0.398742	0.534398	0.399308
PRKCZ	PKCZ	AGC	27	800	7	528	657	30181	upregulated set	1.55039	0.632635	0.020374	0.048229	1.69092	1.31669
TLK2	TLK2	Other	53	800	13	528	1875	30181	upregulated set	1.0664	0.0927424	0.337378	0.429317	0.471883	0.367222
TLK1	TLK1	Other	49	800	21	528	1780	30181	upregulated set	1.03853	0.0545451	0.415459	0.486394	0.381471	0.313012
PDK4	PDHK4	PDHK	65	800	45	528	2416	30181	downregulated set	0.939258	-0.0904072	0.354753	0.421437	0.450074	0.375268
PDK1	PDHK1	PDHK	87	800	34	528	2124	30181	upregulated set	1.54528	0.627872	5.95393e-05	0.00032215	4.2252	3.49194
CAMK1	CAMK1A	CAMK	22	800	22	528	729	30181	downregulated set	0.579702	-0.786615	0.0114625	0.0403468	1.94072	1.39419
PNCK	CAMK1B	CAMK	14	800	18	528	604	30181	downregulated set	0.587036	-0.768479	0.0232069	0.0657167	1.63438	1.18232
EIF2AK4	GCN2	Other	57	800	15	528	1518	30181	upregulated set	1.4166	0.502431	0.00675804	0.0196893	2.17018	1.70577
MYLK	smMLCK	CAMK	18	800	18	528	614	30181	downregulated set	0.596755	-0.744789	0.0266156	0.0726535	1.57486	1.13874
CAMK1D	CAMK1D	CAMK	23	800	31	528	804	30181	downregulated set	0.453727	-1.1401	6.01085e-05	0.00116805	4.22106	2.93254
ALPK1	AlphaK3	Alpha	25	800	42	528	2498	30181	downregulated set	1.0405	0.0572815	0.434106	0.473144	0.362404	0.325007
HUNK	HUNK	CAMK	48	800	30	528	1748	30181	upregulated set	1.03596	0.0509698	0.423514	0.490671	0.373133	0.30921
MAPK8	JNK1	CMGC	42	800	91	528	3589	30181	downregulated set	0.689973	-0.535387	0.000227526	0.00252289	3.64297	2.5981
MYLK3	caMLCK	CAMK	19	800	15	528	721	30181	downregulated set	0.8409	-0.249994	0.287302	0.380142	0.541661	0.420054
MAPK9	JNK2	CMGC	39	800	87	528	3133	30181	downregulated set	0.630001	-0.666573	1.4353e-05	0.000468731	4.84306	3.32908
IRAK4	IRAK4	TKL	56	800	13	528	1165	30181	upregulated set	1.81345	0.858737	2.73242e-05	0.000165585	4.56345	3.78098
MASTL	MASTL	AGC	67	800	30	528	1611	30181	upregulated set	1.569	0.649845	0.00029027	0.0013326	3.5372	2.8753
MAPK10	JNK3	CMGC	46	800	94	528	3481	30181	downregulated set	0.647853	-0.626262	1.79027e-05	0.000493139	4.74708	3.30703
TGFBR1	TGFBR1	TKL	38	800	46	528	3492	30181	downregulated set	1.32806	0.409317	0.0213639	0.0628472	1.67032	1.20171
TGFBR2	TGFBR2	TKL	40	800	20	528	1556	30181	upregulated set	0.969826	-0.0442015	0.463102	0.512116	0.334323	0.290631
LATS1	LATS1	AGC	34	800	38	528	1587	30181	downregulated set	0.730623	-0.4528	0.0348113	0.0886371	1.45828	1.05238
LATS2	LATS2	AGC	38	800	31	528	1495	30181	downregulated set	0.843684	-0.245225	0.19235	0.288525	0.715908	0.539817
MYO3B	MYO3B	STE	23	800	4	528	847	30181	upregulated set	1.02444	0.0348406	0.484039	0.518506	0.315119	0.285247
EIF2AK2	PKR	Other	41	800	4	528	918	30181	upregulated set	1.68494	0.752698	0.00125208	0.00468372	2.90237	2.32941
MYO3A	MYO3A	STE	24	800	5	528	802	30181	upregulated set	1.12897	0.175001	0.305689	0.403945	0.51472	0.393678
PRKCE	PKCE	AGC	9	800	2	528	308	30181	upregulated set	1.10239	0.140635	0.433798	0.496096	0.362712	0.304434
PRKCD	PKCD	AGC	13	800	3	528	349	30181	upregulated set	1.40528	0.490853	0.14687	0.235357	0.833068	0.628273
PRKCG	PKCG	AGC	22	800	3	528	434	30181	upregulated set	1.91239	0.935377	0.00409606	0.0125364	2.38763	1.90183
PRKCA	PKCA	AGC	20	800	4	528	508	30181	upregulated set	1.48529	0.57074	0.0584275	0.117242	1.23338	0.930917
CAMK1G	CAMK1G	CAMK	14	800	21	528	687	30181	downregulated set	0.572318	-0.80511	0.0117179	0.0403468	1.93115	1.39419
PRKCB	PKCB	AGC	25	800	3	528	495	30181	upregulated set	1.90537	0.930068	0.00241918	0.00805508	2.61633	2.09393
CAMK2B	CAMK2B	CAMK	35	800	54	528	2699	30181	downregulated set	0.874399	-0.193637	0.171049	0.260442	0.766879	0.584289
CAMK2D	CAMK2D	CAMK	64	800	50	528	2248	30181	downregulated set	0.78655	-0.346389	0.0514453	0.115466	1.28865	0.937545
ROCK1	ROCK1	AGC	9	800	10	528	313	30181	downregulated set	0.547576	-0.868868	0.0540384	0.117892	1.2673	0.928517
ROCK2	ROCK2	AGC	11	800	12	528	383	30181	downregulated set	0.558365	-0.840721	0.0419703	0.0985814	1.37706	1.0062
CAMK2A	CAMK2A	CAMK	33	800	46	528	2307	30181	downregulated set	0.877385	-0.188719	0.200583	0.295873	0.697707	0.528895
STK25	YSK1	STE	17	800	5	528	573	30181	upregulated set	1.11928	0.162568	0.35688	0.446837	0.447478	0.349851
TTK	TTK	Other	26	800	13	528	1302	30181	upregulated set	0.753366	-0.408577	0.0800165	0.151531	1.09682	0.819498
MAP3K19	YSK4	STE	50	800	5	528	938	30181	upregulated set	2.01099	1.00791	5.74411e-06	4.35117e-05	5.24078	4.36139
STK11	LKB1	CAMK	43	800	16	528	1730	30181	upregulated set	0.937704	-0.0927948	0.369596	0.453391	0.432273	0.343528
CIT	CRIK	AGC	13	800	13	528	581	30181	downregulated set	0.781867	-0.355004	0.225761	0.318165	0.646352	0.497348
PHKG1	PHKG1	CAMK	33	800	12	528	678	30181	upregulated set	1.83623	0.876749	0.000976329	0.00374465	3.0104	2.42659
PHKG2	PHKG2	CAMK	19	800	9	528	541	30181	upregulated set	1.32495	0.40594	0.139607	0.227425	0.855092	0.643162
CHUK	IKKA	Other	50	800	32	528	2779	30181	upregulated set	0.678774	-0.558997	0.00167392	0.00589766	2.77626	2.22932
IKBKB	IKKB	Other	57	800	36	528	2159	30181	upregulated set	0.996015	-0.00576072	0.522903	0.531677	0.281579	0.274352
BUB1	BUB1	Other	61	800	27	528	1463	30181	upregulated set	1.573	0.65352	0.000508124	0.00216847	3.29403	2.66385
CAMK2G	CAMK2G	CAMK	36	800	70	528	3553	30181	downregulated set	0.887968	-0.17142	0.163092	0.254726	0.787567	0.593926
SBK1	SBK	Other	29	800	32	528	1220	30181	downregulated set	0.666976	-0.584293	0.0174779	0.054596	1.75751	1.26284
IKBKE	IKKE	Other	76	800	35	528	1832	30181	upregulated set	1.56506	0.646221	0.000122355	0.000588472	3.91238	3.23027
ACVR2B	ACVR2B	TKL	31	800	34	528	3332	30181	downregulated set	1.71446	0.777751	0.000233382	0.00252289	3.63193	2.5981
ACVR2A	ACVR2A	TKL	34	800	29	528	2869	30181	downregulated set	1.73074	0.791392	0.000566064	0.00477327	3.24713	2.32118
MTOR	MTOR	PIKK	40	800	45	528	2309	30181	downregulated set	0.89766	-0.15576	0.249229	0.344203	0.603402	0.463185
BCKDK	BCKDK	PDHK	70	800	35	528	2096	30181	upregulated set	1.25994	0.333357	0.031349	0.070361	1.50378	1.15267
MAP3K14	NIK	STE	6	800	4	528	184	30181	downregulated set	0.804745	-0.313397	0.405279	0.453392	0.392246	0.343526
PINK1	PINK1	Other	52	800	39	528	2206	30181	downregulated set	0.989558	-0.015144	0.497435	0.514412	0.303264	0.288689
SNRK	SNRK	CAMK	62	800	14	528	957	30181	upregulated set	2.44412	1.28932	5.11241e-10	9.68163e-09	9.29137	8.01405
BMP2K	BIKE	Other	42	800	39	528	1849	30181	downregulated set	0.829416	-0.269832	0.135804	0.220356	0.867086	0.656874

## Sheet: f BIC-R-5m
mouse kinase	kinase	kinase_group	upregulated_set_hits	upregulated_set_size	downregulated_set_hits	downregulated_set_size	background_set_hits	background_set_size	dominant_direction	dominant_enrichment_value	dominant_enrichment_value_log2	dominant_p_value	dominant_adjusted_p_value	dominant_p_value_log10_abs	dominant_adjusted_p_value_log10_abs
PRKACG	PKACG	AGC	64	2283	13	1167	448	26464	upregulated set	1.65597	0.727673	0.000208427	0.0003451	3.68105	3.46205
MAP3K20	ZAK	TKL	105	2283	21	1167	538	26464	upregulated set	2.26233	1.17781	1.04255e-12	3.00851e-12	11.9819	11.5216
MAPK11	P38B	CMGC	97	2283	186	1167	3028	26464	downregulated set	0.717891	-0.478164	4.32171e-06	6.54739e-05	5.36434	4.18393
MAPK14	P38A	CMGC	88	2283	143	1167	2411	26464	downregulated set	0.743492	-0.42761	0.000286837	0.00193137	3.54237	2.71413
MAPK13	P38D	CMGC	105	2283	205	1167	3147	26464	downregulated set	0.676953	-0.562873	2.14042e-08	1.29709e-06	7.6695	5.88703
PRKACA	PKACA	AGC	90	2283	15	1167	605	26464	upregulated set	1.72439	0.78609	2.95635e-06	5.85473e-06	5.52924	5.23249
PRKACB	PKACB	AGC	78	2283	18	1167	622	26464	upregulated set	1.45363	0.53966	0.00152859	0.00227041	2.81571	2.6439
TBK1	TBK1	Other	209	2283	50	1167	1369	26464	upregulated set	1.76967	0.823481	7.93618e-14	2.58566e-13	13.1004	12.5874
AKT2	AKT2	AGC	24	2283	2	1167	204	26464	upregulated set	1.36374	0.447566	0.0958906	0.112181	1.01822	0.950081
AKT3	AKT3	AGC	29	2283	3	1167	202	26464	upregulated set	1.66416	0.734798	0.00958362	0.0128488	2.01847	1.89114
MAPK12	P38G	CMGC	94	2283	150	1167	2817	26464	downregulated set	0.828154	-0.27203	0.0110203	0.0355227	1.95781	1.44949
AKT1	AKT1	AGC	34	2283	5	1167	158	26464	upregulated set	2.49443	1.31871	8.01652e-06	1.52768e-05	5.09601	4.81597
STK17A	DRAK1	CAMK	170	2283	17	1167	798	26464	upregulated set	2.46942	1.30417	2.97532e-23	2.00338e-22	22.5265	21.6982
PDPK1	PDK1	AGC	78	2283	25	1167	519	26464	upregulated set	1.74212	0.80084	9.59287e-06	1.80537e-05	5.01805	4.74343
PRKG1	PKG1	AGC	90	2283	16	1167	569	26464	upregulated set	1.8335	0.874597	3.03768e-07	6.48181e-07	6.51746	6.1883
PRKG2	PKG2	AGC	77	2283	14	1167	512	26464	upregulated set	1.74329	0.801815	1.06838e-05	1.99826e-05	4.97128	4.69935
DAPK1	DAPK1	CAMK	100	2283	23	1167	566	26464	upregulated set	2.04802	1.03423	4.71364e-10	1.19019e-09	9.32664	8.92438
DAPK2	DAPK2	CAMK	87	2283	26	1167	523	26464	upregulated set	1.92827	0.947305	7.02498e-08	1.54244e-07	7.15335	6.81179
DAPK3	DAPK3	CAMK	103	2283	21	1167	560	26464	upregulated set	2.13206	1.09225	3.56051e-11	9.63245e-11	10.4485	10.0163
STK39	STLK3	STE	87	2283	55	1167	1151	26464	downregulated set	0.922843	-0.115842	0.29577	0.386207	0.529046	0.41318
HASPIN	HASPIN	Other	57	2283	51	1167	1027	26464	downregulated set	0.888005	-0.17136	0.218604	0.324691	0.660342	0.48853
PASK	PASK	CAMK	160	2283	37	1167	1345	26464	upregulated set	1.37895	0.463566	8.45222e-05	0.000147185	4.07303	3.83214
STK16	MPSK1	Other	65	2283	78	1167	1325	26464	downregulated set	0.749095	-0.41678	0.00817649	0.027225	2.08743	1.56503
PRKAA2	AMPKA2	CAMK	116	2283	34	1167	945	26464	upregulated set	1.4229	0.508839	0.000271966	0.000438328	3.56549	3.3582
PRKD3	PRKD3	CAMK	139	2283	17	1167	600	26464	upregulated set	2.68543	1.42515	5.87876e-22	3.36088e-21	21.2307	20.4735
ULK2	ULK2	Other	106	2283	28	1167	909	26464	upregulated set	1.35173	0.434812	0.00226682	0.00327069	2.64458	2.48536
PRKAA1	AMPKA1	CAMK	131	2283	29	1167	986	26464	upregulated set	1.54008	0.623008	4.12724e-06	8.01637e-06	5.38434	5.09602
PRKD2	PRKD2	CAMK	182	2283	32	1167	809	26464	upregulated set	2.60779	1.38283	3.34495e-27	3.61971e-26	26.4756	25.4413
ULK1	ULK1	Other	121	2283	29	1167	1083	26464	upregulated set	1.29511	0.373074	0.00426748	0.0059314	2.36983	2.22684
PRKD1	PRKD1	CAMK	276	2283	52	1167	1358	26464	upregulated set	2.35591	1.23629	1.34363e-34	2.54449e-33	33.8717	32.5944
WNK4	WNK4	Other	70	2283	27	1167	545	26464	upregulated set	1.48885	0.574199	0.0015087	0.0022519	2.8214	2.64745
NLK	NLK	CMGC	65	2283	135	1167	2163	26464	downregulated set	0.706542	-0.501152	5.36633e-05	0.000464571	4.27032	3.33295
TTBK1	TTBK1	CK1	151	2283	38	1167	1000	26464	upregulated set	1.75036	0.807649	5.43677e-10	1.36144e-09	9.26466	8.866
TTBK2	TTBK2	CK1	98	2283	41	1167	1044	26464	upregulated set	1.08812	0.121832	0.221772	0.244352	0.654094	0.611984
NUAK1	NUAK1	CAMK	160	2283	25	1167	968	26464	upregulated set	1.91599	0.938093	3.3421e-13	1.02289e-12	12.476	11.9902
NUAK2	NUAK2	CAMK	107	2283	25	1167	810	26464	upregulated set	1.53126	0.614717	3.81548e-05	6.76077e-05	4.41845	4.17
MAP3K7	TAK1	TKL	81	2283	37	1167	964	26464	upregulated set	0.973997	-0.038011	0.436848	0.451757	0.35967	0.345095
NIM1K	NIM1	CAMK	151	2283	46	1167	945	26464	upregulated set	1.85223	0.889263	1.50949e-11	4.12049e-11	10.8212	10.3851
CDK17	CDK17	CMGC	80	2283	134	1167	2361	26464	downregulated set	0.776974	-0.364062	0.00221089	0.00985147	2.65543	2.0065
PLK4	PLK4	Other	103	2283	39	1167	883	26464	upregulated set	1.35215	0.435259	0.00257081	0.00365706	2.58993	2.43687
SRPK2	SRPK2	CMGC	64	2283	77	1167	1413	26464	downregulated set	0.80922	-0.305395	0.039127	0.0905	1.40752	1.04335
CDK18	CDK18	CMGC	79	2283	123	1167	2356	26464	downregulated set	0.844667	-0.243545	0.0333856	0.0842985	1.47644	1.07418
PLK3	PLK3	Other	273	2283	72	1167	2532	26464	upregulated set	1.24982	0.321724	0.000183468	0.000305444	3.73644	3.51507
SRPK3	SRPK3	CMGC	67	2283	73	1167	1395	26464	downregulated set	0.842688	-0.24693	0.0831089	0.153549	1.08035	0.813754
CDK19	CDK19	CMGC	97	2283	180	1167	3006	26464	downregulated set	0.736431	-0.441378	2.5784e-05	0.000285049	4.58865	3.54508
MAP3K6	MEKK6	STE	49	2283	33	1167	547	26464	downregulated set	0.730952	-0.452152	0.0522032	0.107602	1.2823	0.968178
MAP3K1	MEKK1	STE	98	2283	30	1167	782	26464	upregulated set	1.45268	0.538713	0.000423651	0.000668575	3.37299	3.17485
MAP3K3	MEKK3	STE	79	2283	25	1167	635	26464	upregulated set	1.44213	0.528196	0.00173913	0.00254569	2.75967	2.59419
PLK2	PLK2	Other	205	2283	94	1167	2824	26464	upregulated set	0.84147	-0.249016	0.0056306	0.00771978	2.24945	2.1124
MAP3K2	MEKK2	STE	40	2283	23	1167	649	26464	downregulated set	1.24432	0.315358	0.172074	0.276692	0.764286	0.558004
PLK1	PLK1	Other	179	2283	35	1167	1596	26464	upregulated set	1.30008	0.378599	0.000489721	0.000764874	3.31005	3.11641
SIK3	QSK	CAMK	150	2283	58	1167	1424	26464	upregulated set	1.22104	0.288114	0.0107405	0.0139672	1.96898	1.85489
BRAF	BRAF	TKL	197	2283	49	1167	1417	26464	upregulated set	1.61156	0.688456	6.03606e-10	1.49912e-09	9.21925	8.82416
CDC7	CDC7	Other	215	2283	99	1167	2934	26464	upregulated set	0.849431	-0.235432	0.00704228	0.00952594	2.15229	2.02109
MAP4K1	HPK1	STE	110	2283	17	1167	566	26464	upregulated set	2.25282	1.17173	3.77728e-13	1.14452e-12	12.4228	11.9414
SRPK1	SRPK1	CMGC	53	2283	83	1167	1530	26464	downregulated set	0.812884	-0.298878	0.0361443	0.0876138	1.44196	1.05743
CILK1	ICK	CMGC	36	2283	48	1167	1203	26464	downregulated set	1.1052	0.144304	0.270421	0.364167	0.56796	0.4387
STK38	NDR1	AGC	75	2283	16	1167	545	26464	upregulated set	1.5952	0.673735	0.000177173	0.000298241	3.7516	3.52543
STK38L	NDR2	AGC	157	2283	41	1167	1263	26464	upregulated set	1.44094	0.52701	1.32646e-05	2.42119e-05	4.87731	4.61597
CHEK2	CHK2	CAMK	142	2283	11	1167	449	26464	upregulated set	3.66599	1.8742	8.65579e-34	1.45706e-32	33.0627	31.8365
CHEK1	CHK1	CAMK	313	2283	47	1167	1611	26464	upregulated set	2.25216	1.17131	3.8997e-36	1.07419e-34	35.409	33.9689
WNK1	WNK1	Other	122	2283	24	1167	602	26464	upregulated set	2.34916	1.23215	1.39107e-15	5.20363e-15	14.8567	14.2837
WNK3	WNK3	Other	126	2283	34	1167	853	26464	upregulated set	1.71227	0.775906	4.59305e-08	1.01583e-07	7.3379	6.99318
MAP4K5	KHS1	STE	81	2283	28	1167	605	26464	upregulated set	1.55196	0.634087	0.000219396	0.000361288	3.65877	3.44215
CDK10	CDK10	CMGC	50	2283	101	1167	1829	26464	downregulated set	0.79856	-0.324527	0.0148877	0.0451096	1.82717	1.34573
ATM	ATM	PIKK	243	2283	67	1167	1921	26464	upregulated set	1.46632	0.552199	1.32559e-08	3.04284e-08	7.87759	7.51672
CDK12	CDK12	CMGC	53	2283	134	1167	1965	26464	downregulated set	0.646656	-0.62893	9.37896e-07	1.89455e-05	6.02785	4.72249
CDK13	CDK13	CMGC	64	2283	162	1167	2262	26464	downregulated set	0.615734	-0.699621	2.56633e-09	2.59199e-07	8.59069	6.58637
CDK14	CDK14	CMGC	64	2283	103	1167	1799	26464	downregulated set	0.77021	-0.376676	0.00557047	0.0198571	2.25411	1.70208
MINK1	MINK	STE	78	2283	17	1167	583	26464	upregulated set	1.55087	0.633079	0.000289492	0.000461664	3.53836	3.33567
EIF2AK1	HRI	Other	100	2283	26	1167	912	26464	upregulated set	1.27103	0.345995	0.0136547	0.0176058	1.86472	1.75434
ATR	ATR	PIKK	147	2283	43	1167	1101	26464	upregulated set	1.54767	0.630102	8.32644e-07	1.70467e-06	6.07954	5.76836
CDK16	CDK16	CMGC	75	2283	118	1167	2292	26464	downregulated set	0.856541	-0.223406	0.050096	0.104683	1.3002	0.980122
MAP4K3	KHS2	STE	85	2283	15	1167	492	26464	upregulated set	2.00264	1.0019	2.29451e-08	5.14991e-08	7.63931	7.2882
CSNK1G1	CK1G1	CK1	143	2283	66	1167	1484	26464	upregulated set	1.117	0.159624	0.105972	0.122555	0.97481	0.911668
SMG1	SMG1	PIKK	202	2283	104	1167	1785	26464	downregulated set	0.756868	-0.401886	0.0033035	0.0131705	2.48103	1.8804
CSNK1E	CK1E	CK1	96	2283	73	1167	1716	26464	downregulated set	1.0366	0.0518546	0.407105	0.453503	0.390294	0.34342
MKNK1	MNK1	CAMK	67	2283	11	1167	383	26464	upregulated set	2.0278	1.01992	4.63655e-07	9.75607e-07	6.33381	6.01073
CSNK1D	CK1D	CK1	95	2283	107	1167	2256	26464	downregulated set	0.92976	-0.10507	0.234827	0.343732	0.629252	0.46378
CSNK1G2	CK1G2	CK1	155	2283	85	1167	2402	26464	downregulated set	1.24615	0.317475	0.0184045	0.0521174	1.73508	1.28302
CSNK1A1	CK1A	CK1	120	2283	103	1167	2362	26464	downregulated set	1.01125	0.016138	0.479725	0.506469	0.319007	0.295447
CSNK1G3	CK1G3	CK1	112	2283	75	1167	2015	26464	downregulated set	1.18476	0.244591	0.0718415	0.139735	1.14362	0.854693
MKNK2	MNK2	CAMK	70	2283	14	1167	535	26464	upregulated set	1.51668	0.600916	0.000981943	0.00150267	3.00791	2.82314
DSTYK	DSTYK	TKL	199	2283	47	1167	1701	26464	upregulated set	1.35612	0.439486	2.84668e-05	5.10382e-05	4.54566	4.2921
MAPK3	ERK1	CMGC	107	2283	147	1167	2752	26464	downregulated set	0.825556	-0.276562	0.0107278	0.0353318	1.96949	1.45183
MAPK1	ERK2	CMGC	95	2283	149	1167	2724	26464	downregulated set	0.806188	-0.310812	0.00471382	0.0180796	2.32663	1.74281
MAPK7	ERK5	CMGC	117	2283	164	1167	2350	26464	downregulated set	0.631887	-0.662262	1.09578e-08	8.30055e-07	7.96028	6.08089
PBK	PBK	Other	99	2283	51	1167	1078	26464	downregulated set	0.932103	-0.101439	0.328957	0.398786	0.482861	0.39926
MAPK15	ERK7	CMGC	56	2283	104	1167	1518	26464	downregulated set	0.643656	-0.635638	1.41226e-05	0.000178298	4.85009	3.74885
RIPK4	ANKRD3	TKL	113	2283	24	1167	702	26464	upregulated set	1.86591	0.89988	4.06908e-09	9.5576e-09	8.3905	8.01965
STK3	MST2	STE	74	2283	31	1167	937	26464	upregulated set	0.915465	-0.127423	0.249049	0.267596	0.603715	0.572521
STK24	MST3	STE	51	2283	14	1167	336	26464	upregulated set	1.75946	0.815136	0.000253263	0.000410368	3.59643	3.38683
STK26	MST4	STE	125	2283	30	1167	652	26464	upregulated set	2.22235	1.15208	2.13144e-14	7.33893e-14	13.6713	13.1344
RIPK3	RIPK3	TKL	115	2283	32	1167	744	26464	upregulated set	1.79174	0.84136	2.14881e-08	4.85889e-08	7.6678	7.31346
RIPK2	RIPK2	TKL	160	2283	29	1167	688	26464	upregulated set	2.69576	1.43069	2.76466e-25	2.4638e-24	24.5584	23.6084
STK4	MST1	STE	65	2283	32	1167	748	26464	upregulated set	1.00731	0.0105017	0.496507	0.504838	0.304075	0.296848
ACVR1B	ALK4	TKL	150	2283	81	1167	2412	26464	downregulated set	1.31313	0.39301	0.00523702	0.0191183	2.28092	1.71855
ACVR1	ALK2	TKL	193	2283	114	1167	3485	26464	downregulated set	1.34807	0.430898	0.000282494	0.00193137	3.54899	2.71413
GAK	GAK	Other	102	2283	70	1167	1498	26464	downregulated set	0.94369	-0.0836158	0.330796	0.399328	0.48044	0.398671
UHMK1	KIS	Other	105	2283	204	1167	3254	26464	downregulated set	0.703401	-0.507581	3.44842e-07	9.49882e-06	6.46238	5.02233
SIK1	SIK	CAMK	149	2283	36	1167	1237	26464	upregulated set	1.39626	0.481567	8.74821e-05	0.000151469	4.05808	3.81968
FAM20C	FAM20C	FAM20	310	2283	110	1167	3407	26464	upregulated set	1.05472	0.0768665	0.175911	0.196682	0.754708	0.706234
SGK3	SGK3	AGC	44	2283	10	1167	226	26464	upregulated set	2.2568	1.17428	4.04678e-06	7.91079e-06	5.39289	5.10178
SGK1	SGK1	AGC	40	2283	7	1167	241	26464	upregulated set	1.92394	0.944067	0.000234167	0.000383528	3.63047	3.4162
MAP3K12	DLK	TKL	182	2283	25	1167	943	26464	upregulated set	2.23722	1.16171	9.41364e-21	4.76347e-20	20.0262	19.3221
PKN3	PKN3	AGC	113	2283	15	1167	334	26464	upregulated set	3.92176	1.9715	3.77245e-29	4.76272e-28	28.4234	27.3221
MAP2K5	MEK5	STE	36	2283	13	1167	329	26464	upregulated set	1.2684	0.34301	0.104692	0.121539	0.980086	0.915284
TAOK1	TAO1	STE	38	2283	12	1167	328	26464	upregulated set	1.34295	0.425404	0.0545566	0.0661226	1.26315	1.17965
PRKX	PRKX	AGC	99	2283	24	1167	911	26464	upregulated set	1.2597	0.333078	0.0171999	0.0218974	1.76447	1.65961
EIF2AK3	PERK	Other	73	2283	34	1167	1054	26464	upregulated set	0.802845	-0.316806	0.0332928	0.0413432	1.47765	1.3836
CAMKK1	CAMKK1	Other	115	2283	52	1167	1340	26464	upregulated set	0.994816	-0.00749886	0.502955	0.507985	0.298471	0.294149
CAMKK2	CAMKK2	Other	96	2283	67	1167	1297	26464	downregulated set	0.853651	-0.228281	0.111373	0.196198	0.953221	0.707306
PRKDC	DNAPK	PIKK	342	2283	77	1167	2147	26464	upregulated set	1.84648	0.884774	3.39033e-25	2.93505e-24	24.4698	23.5324
PAK1	PAK1	STE	63	2283	15	1167	526	26464	upregulated set	1.38837	0.473389	0.00979851	0.0130791	2.00884	1.88342
TAOK3	TAO3	STE	64	2283	24	1167	670	26464	upregulated set	1.10727	0.147011	0.23297	0.253011	0.632699	0.596861
TAOK2	TAO2	STE	37	2283	19	1167	424	26464	downregulated set	0.984074	-0.0231617	0.505848	0.5266	0.29598	0.278519
PAK6	PAK6	STE	79	2283	28	1167	772	26464	upregulated set	1.1862	0.246352	0.082266	0.0977513	1.08478	1.00988
PAK3	PAK3	STE	57	2283	18	1167	540	26464	upregulated set	1.22358	0.291103	0.0848436	0.10003	1.07138	0.999872
PAK2	PAK2	STE	64	2283	21	1167	548	26464	upregulated set	1.35378	0.436996	0.0146606	0.0188227	1.83385	1.72532
RPS6KA1	P90RSK	AGC	79	2283	18	1167	391	26464	upregulated set	2.34207	1.22778	1.65145e-10	4.24058e-10	9.78214	9.37257
PAK5	PAK5	STE	69	2283	19	1167	633	26464	upregulated set	1.26356	0.337491	0.0388663	0.0474859	1.41043	1.32344
PAK4	PAK4	STE	78	2283	28	1167	775	26464	upregulated set	1.16666	0.222378	0.106441	0.12263	0.972891	0.911404
HIPK4	HIPK4	CMGC	65	2283	120	1167	1880	26464	downregulated set	0.690863	-0.533528	5.97305e-05	0.000502732	4.2238	3.29866
MAP3K5	ASK1	STE	67	2283	70	1167	1091	26464	downregulated set	0.687293	-0.541002	0.00183844	0.008842	2.73555	2.05345
MOK	MOK	CMGC	38	2283	58	1167	1202	26464	downregulated set	0.913886	-0.129914	0.265477	0.364167	0.575973	0.4387
HIPK1	HIPK1	CMGC	38	2283	99	1167	1420	26464	downregulated set	0.632512	-0.660836	1.19091e-05	0.00015689	4.92412	3.80441
MAP4K2	GCK	STE	93	2283	28	1167	770	26464	upregulated set	1.40004	0.485473	0.00163626	0.00240674	2.78615	2.61857
HIPK3	HIPK3	CMGC	55	2283	118	1167	1559	26464	downregulated set	0.582612	-0.779393	3.191e-08	1.61146e-06	7.49607	5.79278
HIPK2	HIPK2	CMGC	56	2283	114	1167	1932	26464	downregulated set	0.747339	-0.420165	0.00142988	0.00745334	2.8447	2.12765
MOS	MOS	Other	174	2283	106	1167	3205	26464	downregulated set	1.33333	0.415034	0.000755816	0.00458024	3.12158	2.33911
TSSK6	SSTK	CAMK	161	2283	51	1167	1257	26464	upregulated set	1.48471	0.570176	2.28523e-06	4.55542e-06	5.64107	5.34147
CAMK4	CAMK4	CAMK	138	2283	11	1167	470	26464	upregulated set	3.40354	1.76704	4.00286e-30	5.27334e-29	29.3976	28.2779
MAP2K1	MEK1	STE	148	2283	45	1167	1579	26464	upregulated set	1.0865	0.119686	0.17079	0.191664	0.767538	0.717459
PKN2	PKN2	AGC	73	2283	6	1167	183	26464	upregulated set	4.62404	2.20915	1.35875e-22	8.23402e-22	21.8669	21.0844
MAP2K2	MEK2	STE	95	2283	47	1167	1042	26464	upregulated set	1.05683	0.0797444	0.315057	0.331762	0.501611	0.479173
PKN1	PKN1	AGC	88	2283	11	1167	278	26464	upregulated set	3.66934	1.87552	2.17591e-21	1.17732e-20	20.6624	19.9291
NEK11	NEK11	Other	61	2283	18	1167	533	26464	upregulated set	1.32664	0.407774	0.0235157	0.0295654	1.62864	1.52922
MAP3K9	MLK1	TKL	93	2283	34	1167	883	26464	upregulated set	1.22088	0.287918	0.0381074	0.0468752	1.41899	1.32906
MAP3K10	MLK2	TKL	63	2283	61	1167	1029	26464	downregulated set	0.743877	-0.426865	0.0158391	0.0461465	1.80027	1.33586
MAP3K11	MLK3	TKL	61	2283	53	1167	976	26464	downregulated set	0.812062	-0.300338	0.0796145	0.15077	1.09901	0.821685
STK32B	YANK2	AGC	191	2283	39	1167	1001	26464	upregulated set	2.21182	1.14523	2.90644e-21	1.545e-20	20.5366	19.8111
STK32C	YANK3	AGC	125	2283	33	1167	672	26464	upregulated set	2.15621	1.1085	1.38895e-13	4.47715e-13	12.8573	12.349
MAP3K21	MLK4	TKL	74	2283	23	1167	805	26464	upregulated set	1.06558	0.0916368	0.315339	0.331762	0.501223	0.479173
MYLK4	MYLK4	CAMK	62	2283	17	1167	383	26464	upregulated set	1.87647	0.908024	1.08001e-05	2.00762e-05	4.96657	4.69732
DCLK1	DCAMKL1	CAMK	93	2283	10	1167	441	26464	upregulated set	2.44452	1.28955	4.95749e-13	1.48725e-12	12.3047	11.8276
TRPM6	CHAK2	Alpha	102	2283	73	1167	1488	26464	downregulated set	0.898867	-0.15382	0.195907	0.298558	0.707951	0.524971
DCLK2	DCAMKL2	CAMK	108	2283	17	1167	411	26464	upregulated set	3.04601	1.60692	1.06561e-20	5.29311e-20	19.9724	19.2763
TRPM7	CHAK1	Alpha	73	2283	33	1167	929	26464	upregulated set	0.910871	-0.134682	0.237255	0.256744	0.624785	0.5905
SLK	SLK	STE	74	2283	40	1167	780	26464	downregulated set	0.859904	-0.217752	0.193505	0.297624	0.713309	0.526332
PIM1	PIM1	CAMK	113	2283	17	1167	747	26464	upregulated set	1.75351	0.810243	7.75926e-08	1.67933e-07	7.11018	6.77487
NEK1	NEK1	Other	36	2283	49	1167	703	26464	downregulated set	0.632666	-0.660484	0.0019009	0.00899919	2.72104	2.0458
NEK2	NEK2	Other	89	2283	24	1167	789	26464	upregulated set	1.30756	0.38688	0.0104287	0.0137103	1.98177	1.86295
PIM3	PIM3	CAMK	116	2283	32	1167	1002	26464	upregulated set	1.34196	0.424343	0.00180811	0.00263393	2.74278	2.5794
NEK3	NEK3	Other	76	2283	35	1167	705	26464	upregulated set	1.24961	0.321476	0.0382118	0.0468752	1.4178	1.32906
RPS6KB2	P70S6KB	AGC	64	2283	16	1167	495	26464	upregulated set	1.49873	0.583744	0.00203254	0.00294669	2.69196	2.53066
PIM2	PIM2	CAMK	59	2283	22	1167	562	26464	upregulated set	1.21693	0.283245	0.0866457	0.101758	1.06225	0.99243
CDKL5	CDKL5	CMGC	56	2283	39	1167	841	26464	downregulated set	0.950926	-0.0725949	0.40126	0.448642	0.396574	0.3481
OXSR1	OSR1	STE	45	2283	38	1167	944	26464	downregulated set	1.09548	0.131561	0.32176	0.394709	0.492469	0.403723
DYRK1A	DYRK1A	CMGC	42	2283	102	1167	1415	26464	downregulated set	0.611747	-0.708994	2.30007e-06	3.66801e-05	5.63826	4.43557
DYRK1B	DYRK1B	CMGC	53	2283	138	1167	2019	26464	downregulated set	0.645168	-0.632254	5.62179e-07	1.31031e-05	6.25013	4.88263
STK10	LOK	STE	29	2283	15	1167	395	26464	downregulated set	1.16124	0.215664	0.33745	0.40097	0.47179	0.396888
VRK1	VRK1	CK1	68	2283	57	1167	1097	26464	downregulated set	0.848686	-0.236697	0.12419	0.215025	0.905915	0.66751
VRK2	VRK2	CK1	61	2283	89	1167	1268	26464	downregulated set	0.628268	-0.670549	2.63851e-05	0.000285049	4.57864	3.54508
MAP4K4	HGK	STE	68	2283	15	1167	521	26464	upregulated set	1.51294	0.597352	0.00121614	0.00183328	2.91502	2.73677
SIK2	QIK	CAMK	127	2283	37	1167	1108	26464	upregulated set	1.32866	0.409971	0.00156118	0.00230751	2.80655	2.63686
MELK	MELK	CAMK	119	2283	21	1167	602	26464	upregulated set	2.2914	1.19623	1.44382e-14	5.02848e-14	13.8405	13.2986
MAPKAPK3	MAPKAPK3	CAMK	288	2283	25	1167	1003	26464	upregulated set	3.32844	1.73485	3.1268e-61	3.15807e-59	60.5049	58.5006
MAK	MAK	CMGC	41	2283	59	1167	1241	26464	downregulated set	0.927545	-0.10851	0.30078	0.386207	0.521751	0.41318
MAPKAPK2	MAPKAPK2	CAMK	360	2283	34	1167	1435	26464	upregulated set	2.90804	1.54005	1.89391e-64	2.86927e-62	63.7226	61.5422
MAPKAPK5	MAPKAPK5	CAMK	274	2283	34	1167	992	26464	upregulated set	3.20176	1.67886	2.49355e-55	1.25924e-53	54.6032	52.8999
TNIK	TNIK	STE	59	2283	16	1167	601	26464	upregulated set	1.13796	0.18645	0.186548	0.207809	0.729209	0.682336
RAF1	RAF1	TKL	186	2283	36	1167	1162	26464	upregulated set	1.85548	0.891793	4.91971e-14	1.6381e-13	13.3081	12.7857
TSSK1B	TSSK1	CAMK	174	2283	39	1167	1114	26464	upregulated set	1.81056	0.856438	2.12544e-12	5.96303e-12	11.6726	11.2245
TSSK2	TSSK2	CAMK	254	2283	53	1167	1430	26464	upregulated set	2.05896	1.04191	3.12447e-24	2.49136e-23	23.5052	22.6036
RPS6KB1	P70S6K	AGC	87	2283	19	1167	560	26464	upregulated set	1.80086	0.848689	9.20856e-07	1.86013e-06	6.03581	5.73046
CDKL1	CDKL1	CMGC	42	2283	35	1167	739	26464	downregulated set	0.93109	-0.103007	0.362687	0.413136	0.440468	0.383907
BRSK1	BRSK1	CAMK	170	2283	47	1167	1264	26464	upregulated set	1.55902	0.640639	7.31344e-08	1.59423e-07	7.13588	6.79745
BRSK2	BRSK2	CAMK	138	2283	40	1167	1185	26464	upregulated set	1.34993	0.432881	0.000567136	0.000881241	3.24631	3.05491
PRPF4B	PRP4	CMGC	75	2283	143	1167	2075	26464	downregulated set	0.639878	-0.64413	2.18809e-07	7.36656e-06	6.65994	5.13274
CSNK1A1L	CK1A2	CK1	122	2283	41	1167	1043	26464	upregulated set	1.35589	0.439242	0.00100219	0.00152595	2.99905	2.81646
RPS6KA5	MSK1	AGC	118	2283	21	1167	602	26464	upregulated set	2.27214	1.18405	3.10424e-14	1.0451e-13	13.508	12.9808
RPS6KA4	MSK2	AGC	97	2283	25	1167	574	26464	upregulated set	1.95889	0.970034	6.31734e-09	1.47243e-08	8.19947	7.83197
GRK1	GRK1	AGC	208	2283	100	1167	2874	26464	upregulated set	0.838931	-0.253376	0.00461949	0.00639135	2.33541	2.19441
GRK3	GRK3	AGC	119	2283	83	1167	2609	26464	downregulated set	1.38615	0.471087	0.000779807	0.00463297	3.10801	2.33414
STK33	STK33	CAMK	60	2283	19	1167	603	26464	upregulated set	1.15341	0.205905	0.159704	0.181237	0.796685	0.741753
GRK2	GRK2	AGC	111	2283	77	1167	2612	26464	downregulated set	1.49588	0.580998	6.70249e-05	0.00054888	4.17376	3.26052
GRK5	GRK5	AGC	173	2283	103	1167	2933	26464	downregulated set	1.25571	0.328506	0.00770322	0.0260509	2.11333	1.58418
IRAK1	IRAK1	TKL	172	2283	41	1167	1048	26464	upregulated set	1.90247	0.92787	7.08459e-14	2.33329e-13	13.1497	12.632
ERN2	IRE2	Other	68	2283	42	1167	814	26464	downregulated set	0.854654	-0.226587	0.176881	0.279449	0.752318	0.553697
GRK4	GRK4	AGC	193	2283	77	1167	2866	26464	upregulated set	0.780604	-0.357337	0.000162789	0.00027556	3.78837	3.55978
GRK7	GRK7	AGC	132	2283	93	1167	2956	26464	downregulated set	1.40164	0.487117	0.000230484	0.00167965	3.63736	2.77478
GRK6	GRK6	AGC	233	2283	102	1167	3344	26464	upregulated set	0.80768	-0.308145	0.000313548	0.000497409	3.5037	3.30329
ERN1	IRE1	Other	55	2283	32	1167	669	26464	downregulated set	0.921916	-0.117292	0.350502	0.410047	0.455309	0.387166
TP53RK	PRPK	Other	188	2283	86	1167	2172	26464	upregulated set	1.00334	0.00480884	0.493877	0.503854	0.306381	0.297695
RIPK1	RIPK1	TKL	129	2283	39	1167	792	26464	upregulated set	1.88805	0.916899	1.63921e-10	4.24058e-10	9.78537	9.37257
MARK4	MARK4	CAMK	192	2283	79	1167	1867	26464	upregulated set	1.19208	0.253485	0.0100721	0.0133514	1.99688	1.87447
MARK3	MARK3	CAMK	181	2283	71	1167	1826	26464	upregulated set	1.14902	0.200403	0.0371234	0.0459118	1.43035	1.33808
MARK2	MARK2	CAMK	226	2283	84	1167	2107	26464	upregulated set	1.24335	0.314233	0.000864762	0.00133007	3.0631	2.87613
MARK1	MARK1	CAMK	227	2283	65	1167	1875	26464	upregulated set	1.40338	0.488902	8.63107e-07	1.75518e-06	6.06394	5.75568
NEK8	NEK8	Other	46	2283	15	1167	440	26464	upregulated set	1.21187	0.277231	0.12279	0.140398	0.910837	0.85264
NEK9	NEK9	Other	80	2283	27	1167	846	26464	upregulated set	1.09615	0.132443	0.228508	0.249956	0.641099	0.602136
NEK4	NEK4	Other	51	2283	29	1167	596	26464	downregulated set	0.906283	-0.141967	0.327441	0.398786	0.484867	0.39926
NEK5	NEK5	Other	50	2283	36	1167	725	26464	downregulated set	0.888078	-0.171242	0.264232	0.364167	0.578014	0.4387
NEK6	NEK6	Other	95	2283	58	1167	1430	26464	downregulated set	1.08723	0.120664	0.286476	0.382388	0.542912	0.417495
NEK7	NEK7	Other	110	2283	34	1167	1042	26464	upregulated set	1.2237	0.291249	0.0247738	0.0310185	1.60601	1.50838
MAP3K8	COT	STE	134	2283	44	1167	1556	26464	upregulated set	0.998263	-0.00250878	0.515127	0.516832	0.288086	0.28665
RPS6KA6	RSK4	AGC	78	2283	17	1167	566	26464	upregulated set	1.59745	0.675772	0.000127796	0.000220012	3.89348	3.65755
CLK4	CLK4	CMGC	43	2283	88	1167	1461	26464	downregulated set	0.732121	-0.449846	0.00289146	0.0118393	2.53888	1.92667
CLK3	CLK3	CMGC	75	2283	90	1167	2325	26464	downregulated set	1.13919	0.188007	0.110316	0.196198	0.957361	0.707306
RPS6KA3	RSK2	AGC	88	2283	13	1167	484	26464	upregulated set	2.10759	1.0756	1.56097e-09	3.72421e-09	8.8066	8.42897
CLK2	CLK2	CMGC	72	2283	96	1167	1905	26464	downregulated set	0.875063	-0.192542	0.103876	0.187348	0.983484	0.727351
RPS6KA2	RSK3	AGC	65	2283	20	1167	403	26464	upregulated set	1.86964	0.90276	7.42185e-06	1.4233e-05	5.12949	4.8467
CDK9	CDK9	CMGC	64	2283	173	1167	2268	26464	downregulated set	0.578112	-0.790578	6.4018e-12	1.93975e-09	11.1937	8.71226
CLK1	CLK1	CMGC	58	2283	98	1167	1528	26464	downregulated set	0.687563	-0.540436	0.000247366	0.00174307	3.60666	2.75869
CDK8	CDK8	CMGC	107	2283	196	1167	3334	26464	downregulated set	0.75011	-0.414826	2.9991e-05	0.000293138	4.52301	3.53293
CDK7	CDK7	CMGC	77	2283	150	1167	2619	26464	downregulated set	0.769945	-0.377173	0.000845887	0.00483592	3.07269	2.31552
MAP3K15	MAP3K15	STE	45	2283	37	1167	599	26464	downregulated set	0.713905	-0.486196	0.0317089	0.082118	1.49882	1.08556
CDK6	CDK6	CMGC	57	2283	132	1167	1905	26464	downregulated set	0.636409	-0.651974	5.14116e-07	1.29814e-05	6.28894	4.88668
CDK5	CDK5	CMGC	75	2283	143	1167	2292	26464	downregulated set	0.706796	-0.500635	3.21111e-05	0.000304052	4.49334	3.51705
CDK4	CDK4	CMGC	58	2283	121	1167	1821	26464	downregulated set	0.663651	-0.591503	1.04175e-05	0.000143478	4.98223	3.84321
CDK3	CDK3	CMGC	57	2283	107	1167	1755	26464	downregulated set	0.723284	-0.467366	0.000719186	0.00444721	3.14316	2.35191
CDC42BPB	MRCKB	AGC	19	2283	5	1167	169	26464	upregulated set	1.30322	0.382076	0.165957	0.187114	0.780004	0.727894
CDK2	CDK2	CMGC	86	2283	151	1167	2390	26464	downregulated set	0.697969	-0.518765	1.01737e-05	0.000143478	4.99252	3.84321
CDC42BPA	MRCKA	AGC	49	2283	11	1167	309	26464	upregulated set	1.83818	0.878275	0.000133863	0.000229155	3.87334	3.63987
AAK1	AAK1	Other	72	2283	94	1167	1560	26464	downregulated set	0.731833	-0.450413	0.00208543	0.00943113	2.6808	2.02544
CDK1	CDK1	CMGC	80	2283	129	1167	2387	26464	downregulated set	0.815977	-0.293399	0.0118899	0.0375276	1.92482	1.42565
MYLK2	skMLCK	CAMK	114	2283	35	1167	800	26464	upregulated set	1.65183	0.724062	9.78621e-07	1.96372e-06	6.00939	5.70692
AURKB	AURB	Other	74	2283	26	1167	650	26464	upregulated set	1.31968	0.400186	0.0152744	0.0195281	1.81603	1.70934
AURKC	AURC	Other	71	2283	25	1167	764	26464	upregulated set	1.07725	0.107347	0.28916	0.307423	0.538862	0.512264
BMPR1B	BMPR1B	TKL	156	2283	120	1167	3466	26464	downregulated set	1.27369	0.349011	0.00233638	0.0102304	2.63146	1.99011
AURKA	AURA	Other	121	2283	31	1167	1073	26464	upregulated set	1.30718	0.386457	0.00325473	0.00454462	2.48749	2.3425
BMPR1A	BMPR1A	TKL	182	2283	119	1167	3747	26464	downregulated set	1.38852	0.473548	4.44464e-05	0.000396096	4.35216	3.4022
DYRK4	DYRK4	CMGC	67	2283	187	1167	2603	26464	downregulated set	0.61383	-0.70409	9.14861e-11	1.38601e-08	10.0386	7.85823
GSK3B	GSK3B	CMGC	106	2283	130	1167	2272	26464	downregulated set	0.770691	-0.375775	0.00196022	0.00899919	2.7077	2.0458
DYRK3	DYRK3	CMGC	35	2283	88	1167	1426	26464	downregulated set	0.714582	-0.484828	0.00151789	0.00753968	2.81876	2.12265
GSK3A	GSK3A	CMGC	93	2283	144	1167	3090	26464	downregulated set	0.946262	-0.0796886	0.258028	0.359488	0.588333	0.444316
BMPR2	BMPR2	TKL	157	2283	66	1167	2066	26464	upregulated set	0.880884	-0.182975	0.0582297	0.0702932	1.23486	1.15309
DYRK2	DYRK2	CMGC	57	2283	143	1167	2048	26464	downregulated set	0.631552	-0.663026	1.06424e-07	4.60664e-06	6.97296	5.33662
PRKCI	PKCI	AGC	28	2283	8	1167	208	26464	upregulated set	1.56043	0.641944	0.0215683	0.02723	1.66618	1.56495
PRKCH	PKCH	AGC	49	2283	8	1167	192	26464	upregulated set	2.95832	1.56478	8.5767e-10	2.1128e-09	9.06668	8.67514
LRRK2	LRRK2	TKL	38	2283	56	1167	841	26464	downregulated set	0.662252	-0.594548	0.00243099	0.0102304	2.61422	1.99011
CSNK2A2	CK2A2	Other	238	2283	148	1167	4415	26464	downregulated set	1.31548	0.39559	0.00012104	0.000965137	3.91707	3.01541
CSNK2A1	CK2A1	Other	235	2283	146	1167	4254	26464	downregulated set	1.28487	0.361625	0.000476509	0.00307196	3.32193	2.51258
PRKCQ	PKCT	AGC	35	2283	7	1167	197	26464	upregulated set	2.05945	1.04226	0.000182408	0.000305357	3.73896	3.51519
DMPK	DMPK1	AGC	44	2283	17	1167	395	26464	upregulated set	1.29123	0.368751	0.0658326	0.078843	1.18156	1.10324
EEF2K	EEF2K	Alpha	69	2283	32	1167	811	26464	upregulated set	0.986229	-0.0200053	0.487108	0.498627	0.312375	0.302224
PRKCZ	PKCZ	AGC	34	2283	27	1167	444	26464	downregulated set	0.725161	-0.463626	0.0682211	0.135104	1.16608	0.86933
TLK2	TLK2	Other	137	2283	55	1167	1566	26464	upregulated set	1.01409	0.020192	0.449463	0.463222	0.347306	0.334211
TLK1	TLK1	Other	139	2283	53	1167	1513	26464	upregulated set	1.06494	0.0907732	0.244886	0.264058	0.611037	0.5783
PDK4	PDHK4	PDHK	331	2283	87	1167	2141	26464	upregulated set	1.79209	0.841647	1.81938e-22	1.08093e-21	21.7401	20.9662
PDK1	PDHK1	PDHK	239	2283	75	1167	1677	26464	upregulated set	1.65202	0.724228	7.77727e-13	2.26588e-12	12.1092	11.6448
CAMK1	CAMK1A	CAMK	140	2283	16	1167	424	26464	upregulated set	3.82747	1.93639	5.86754e-35	1.18524e-33	34.2315	32.9262
PNCK	CAMK1B	CAMK	104	2283	17	1167	437	26464	upregulated set	2.75868	1.46398	2.09582e-17	8.46709e-17	16.6786	16.0723
EIF2AK4	GCN2	Other	128	2283	54	1167	1303	26464	upregulated set	1.13872	0.187407	0.0840032	0.0994256	1.0757	1.0025
MYLK	smMLCK	CAMK	85	2283	18	1167	394	26464	upregulated set	2.50076	1.32237	1.78029e-12	5.04139e-12	11.7495	11.2975
CAMK1D	CAMK1D	CAMK	193	2283	16	1167	590	26464	upregulated set	3.79188	1.92291	1.54511e-47	6.6881e-46	46.811	45.1747
ALPK1	AlphaK3	Alpha	121	2283	89	1167	2340	26464	downregulated set	1.15942	0.213405	0.0813764	0.151311	1.0895	0.82013
HUNK	HUNK	CAMK	167	2283	53	1167	1342	26464	upregulated set	1.44249	0.528564	6.64848e-06	1.28311e-05	5.17728	4.89173
MAPK8	JNK1	CMGC	107	2283	210	1167	3610	26464	downregulated set	0.758059	-0.399617	2.72819e-05	0.000285049	4.56413	3.54508
MYLK3	caMLCK	CAMK	70	2283	18	1167	506	26464	upregulated set	1.6036	0.681318	0.000250091	0.000407407	3.6019	3.38997
MAPK9	JNK2	CMGC	96	2283	204	1167	3238	26464	downregulated set	0.699942	-0.514693	2.46687e-07	7.47463e-06	6.60785	5.12641
IRAK4	IRAK4	TKL	77	2283	32	1167	672	26464	upregulated set	1.32822	0.409497	0.0119384	0.0154587	1.92305	1.81083
MASTL	MASTL	AGC	164	2283	72	1167	1180	26464	upregulated set	1.61106	0.688009	1.83237e-08	4.17451e-08	7.73699	7.37939
MAPK10	JNK3	CMGC	109	2283	206	1167	3533	26464	downregulated set	0.756296	-0.402977	2.89772e-05	0.00029267	4.53794	3.53362
TGFBR1	TGFBR1	TKL	195	2283	112	1167	3448	26464	downregulated set	1.35758	0.441034	0.000232823	0.00167965	3.63297	2.77478
TGFBR2	TGFBR2	TKL	119	2283	47	1167	1364	26464	upregulated set	1.01131	0.0162182	0.466611	0.479265	0.331045	0.319424
LATS1	LATS1	AGC	171	2283	50	1167	1545	26464	upregulated set	1.28297	0.35949	0.00110858	0.0016795	2.95523	2.77482
LATS2	LATS2	AGC	239	2283	39	1167	1320	26464	upregulated set	2.09881	1.06957	8.86406e-24	6.71452e-23	23.0524	22.173
MYO3B	MYO3B	STE	25	2283	34	1167	543	26464	downregulated set	0.704265	-0.505809	0.0327474	0.0834162	1.48482	1.07875
EIF2AK2	PKR	Other	51	2283	26	1167	686	26464	upregulated set	0.861778	-0.214611	0.166118	0.187114	0.779584	0.727894
MYO3A	MYO3A	STE	33	2283	28	1167	588	26464	downregulated set	0.92605	-0.110837	0.371746	0.420295	0.429754	0.376446
PRKCE	PKCE	AGC	24	2283	7	1167	159	26464	upregulated set	1.7497	0.807108	0.0104524	0.0137103	1.98078	1.86295
PRKCD	PKCD	AGC	54	2283	12	1167	227	26464	upregulated set	2.75751	1.46337	1.05158e-09	2.54903e-09	8.97816	8.59363
PRKCG	PKCG	AGC	41	2283	12	1167	286	26464	upregulated set	1.66176	0.732709	0.0024827	0.00354838	2.60508	2.44997
PRKCA	PKCA	AGC	34	2283	16	1167	308	26464	upregulated set	1.27961	0.355705	0.10365	0.120792	0.984432	0.917962
CAMK1G	CAMK1G	CAMK	115	2283	18	1167	516	26464	upregulated set	2.58344	1.36929	2.71366e-17	1.08189e-16	16.5664	15.9658
PRKCB	PKCB	AGC	49	2283	19	1167	348	26464	upregulated set	1.63217	0.706795	0.00141795	0.00212692	2.84834	2.67225
CAMK2B	CAMK2B	CAMK	497	2283	67	1167	2568	26464	upregulated set	2.24342	1.1657	5.83533e-59	4.42026e-57	58.2339	56.3546
CAMK2D	CAMK2D	CAMK	537	2283	57	1167	1777	26464	upregulated set	3.50297	1.80858	4.03516e-127	1.22265e-124	126.394	123.913
ROCK1	ROCK1	AGC	20	2283	9	1167	200	26464	upregulated set	1.15918	0.2131	0.29695	0.314601	0.527316	0.502239
ROCK2	ROCK2	AGC	22	2283	12	1167	254	26464	downregulated set	0.9334	-0.0994325	0.449415	0.48983	0.347353	0.309955
CAMK2A	CAMK2A	CAMK	448	2283	55	1167	2189	26464	upregulated set	2.37237	1.24633	1.72216e-58	1.04363e-56	57.7639	55.9815
STK25	YSK1	STE	33	2283	12	1167	322	26464	upregulated set	1.18798	0.248506	0.19527	0.216728	0.709365	0.664085
TTK	TTK	Other	47	2283	47	1167	1045	26464	downregulated set	0.980469	-0.0284563	0.468222	0.500219	0.329548	0.30084
MAP3K19	YSK4	STE	126	2283	32	1167	796	26464	upregulated set	1.83488	0.875684	1.27744e-09	3.07195e-09	8.89366	8.51259
STK11	LKB1	CAMK	76	2283	90	1167	1352	26464	downregulated set	0.662445	-0.594128	0.00013919	0.0010814	3.85639	2.96601
CIT	CRIK	AGC	49	2283	21	1167	479	26464	upregulated set	1.1858	0.245856	0.143472	0.163429	0.843233	0.786672
PHKG1	PHKG1	CAMK	119	2283	12	1167	453	26464	upregulated set	3.04508	1.60648	1.11926e-22	6.92113e-22	21.9511	21.1598
PHKG2	PHKG2	CAMK	101	2283	7	1167	308	26464	upregulated set	3.8012	1.92645	2.54266e-25	2.33462e-24	24.5947	23.6318
CHUK	IKKA	Other	225	2283	86	1167	2682	26464	upregulated set	0.972464	-0.040284	0.351505	0.368533	0.454068	0.433524
IKBKB	IKKB	Other	280	2283	70	1167	1844	26464	upregulated set	1.76014	0.815688	4.73876e-18	2.05121e-17	17.3243	16.688
BUB1	BUB1	Other	83	2283	55	1167	1155	26464	downregulated set	0.92605	-0.110837	0.304473	0.386207	0.516452	0.41318
CAMK2G	CAMK2G	CAMK	486	2283	130	1167	3552	26464	upregulated set	1.58604	0.665425	5.66168e-23	3.57394e-22	22.2471	21.4469
SBK1	SBK	Other	141	2283	52	1167	1109	26464	upregulated set	1.4738	0.559536	1.36302e-05	2.47302e-05	4.8655	4.60677
IKBKE	IKKE	Other	228	2283	49	1167	1378	26464	upregulated set	1.91794	0.939558	1.74211e-18	7.87851e-18	17.7589	17.1036
ACVR2B	ACVR2B	TKL	164	2283	107	1167	3177	26464	downregulated set	1.30933	0.388828	0.00147923	0.00747013	2.82996	2.12667
ACVR2A	ACVR2A	TKL	157	2283	102	1167	2833	26464	downregulated set	1.22479	0.292535	0.0167517	0.0483407	1.77594	1.31569
MTOR	MTOR	PIKK	112	2283	126	1167	2262	26464	downregulated set	0.791658	-0.337051	0.00535266	0.0193078	2.27143	1.71427
BCKDK	BCKDK	PDHK	279	2283	66	1167	1839	26464	upregulated set	1.75862	0.814444	6.0708e-18	2.5548e-17	17.2168	16.5926
MAP3K14	NIK	STE	29	2283	2	1167	133	26464	upregulated set	2.52753	1.33773	2.92201e-05	5.20805e-05	4.53432	4.28333
PINK1	PINK1	Other	98	2283	150	1167	2194	26464	downregulated set	0.645002	-0.632626	1.66871e-07	6.32025e-06	6.77762	5.19927
SNRK	SNRK	CAMK	89	2283	24	1167	632	26464	upregulated set	1.63238	0.706981	2.19349e-05	3.95611e-05	4.65886	4.40273
BMP2K	BIKE	Other	99	2283	71	1167	1447	26464	downregulated set	0.898722	-0.154053	0.199358	0.302028	0.700365	0.519953

## Sheet: g BIC-M-5m
mouse kinase	kinase	kinase_group	upregulated_set_hits	upregulated_set_size	downregulated_set_hits	downregulated_set_size	background_set_hits	background_set_size	dominant_direction	dominant_enrichment_value	dominant_enrichment_value_log2	dominant_p_value	dominant_adjusted_p_value	dominant_p_value_log10_abs	dominant_adjusted_p_value_log10_abs
PRKACG	PKACG	AGC	53	1152	21	892	687	32995	upregulated set	2.20961	1.14379	2.83945e-07	2.00082e-06	6.54677	5.69879
MAP3K20	ZAK	TKL	38	1152	18	892	821	32995	upregulated set	1.32567	0.406724	0.0558443	0.0833538	1.25302	1.07907
MAPK11	P38B	CMGC	101	1152	116	892	3717	32995	downregulated set	0.866266	-0.207118	0.0609083	0.169108	1.21532	0.771837
MAPK14	P38A	CMGC	105	1152	101	892	3058	32995	downregulated set	0.818527	-0.288899	0.0237175	0.108885	1.62493	0.963032
MAPK13	P38D	CMGC	93	1152	118	892	3794	32995	downregulated set	0.869225	-0.202199	0.0635077	0.173359	1.19717	0.761054
PRKACA	PKACA	AGC	78	1152	28	892	900	32995	upregulated set	2.48226	1.31166	2.56419e-12	8.63276e-11	11.5911	10.0639
PRKACB	PKACB	AGC	72	1152	29	892	898	32995	upregulated set	2.29642	1.19939	4.52184e-10	8.05951e-09	9.34468	8.09369
TBK1	TBK1	Other	82	1152	45	892	1750	32995	upregulated set	1.34206	0.424448	0.00578104	0.011301	2.23799	1.94688
AKT2	AKT2	AGC	23	1152	12	892	364	32995	upregulated set	1.80976	0.855802	0.00669756	0.0129259	2.17408	1.88854
AKT3	AKT3	AGC	28	1152	15	892	327	32995	upregulated set	2.45248	1.29424	3.32838e-05	0.000124506	4.47777	3.90481
MAPK12	P38G	CMGC	86	1152	99	892	3084	32995	downregulated set	0.842162	-0.247829	0.0459703	0.146675	1.33752	0.833644
AKT1	AKT1	AGC	26	1152	8	892	309	32995	upregulated set	2.40996	1.26901	8.15745e-05	0.000274634	4.08845	3.56125
STK17A	DRAK1	CAMK	86	1152	30	892	1353	32995	upregulated set	1.82052	0.864353	2.38757e-07	1.72246e-06	6.62204	5.76385
PDPK1	PDK1	AGC	25	1152	26	892	926	32995	downregulated set	0.962841	-0.0546312	0.451885	0.492522	0.344972	0.307575
PRKG1	PKG1	AGC	91	1152	33	892	996	32995	upregulated set	2.61684	1.38783	1.99239e-15	6.03693e-13	14.7006	12.2192
PRKG2	PKG2	AGC	70	1152	34	892	899	32995	upregulated set	2.23015	1.15714	2.4655e-09	3.55737e-08	8.60809	7.44887
DAPK1	DAPK1	CAMK	68	1152	16	892	869	32995	upregulated set	2.24122	1.16429	3.48114e-09	4.58603e-08	8.45828	7.33856
DAPK2	DAPK2	CAMK	64	1152	26	892	839	32995	upregulated set	2.18481	1.12751	2.45885e-08	2.22715e-07	7.60927	6.65225
DAPK3	DAPK3	CAMK	60	1152	13	892	834	32995	upregulated set	2.06054	1.04302	4.29771e-07	2.89379e-06	6.36676	5.53853
STK39	STLK3	STE	32	1152	35	892	1072	32995	downregulated set	0.828025	-0.272254	0.153104	0.295482	0.815012	0.529469
HASPIN	HASPIN	Other	32	1152	54	892	1504	32995	downregulated set	0.752958	-0.409359	0.0249414	0.110848	1.60308	0.955273
PASK	PASK	CAMK	56	1152	37	892	1470	32995	upregulated set	1.0911	0.125789	0.275456	0.318063	0.559948	0.497486
STK16	MPSK1	Other	37	1152	43	892	1551	32995	downregulated set	0.975124	-0.0363417	0.456385	0.493907	0.340669	0.306355
PRKAA2	AMPKA2	CAMK	62	1152	36	892	1337	32995	upregulated set	1.32818	0.409447	0.018156	0.030906	1.74098	1.50996
PRKD3	PRKD3	CAMK	66	1152	32	892	1069	32995	upregulated set	1.76832	0.822383	1.46491e-05	6.16481e-05	4.83419	4.21008
ULK2	ULK2	Other	59	1152	25	892	1308	32995	upregulated set	1.29193	0.369531	0.0326288	0.0523097	1.4864	1.28142
PRKAA1	AMPKA1	CAMK	66	1152	39	892	1339	32995	upregulated set	1.41175	0.497489	0.00449387	0.00889963	2.34738	2.05063
PRKD2	PRKD2	CAMK	77	1152	43	892	1299	32995	upregulated set	1.69776	0.763636	1.11789e-05	5.05555e-05	4.9516	4.29623
ULK1	ULK1	Other	58	1152	31	892	1391	32995	upregulated set	1.19425	0.256109	0.102172	0.141361	0.990668	0.849669
PRKD1	PRKD1	CAMK	95	1152	58	892	1886	32995	upregulated set	1.44271	0.528776	0.000370147	0.000975258	3.43163	3.01088
WNK4	WNK4	Other	50	1152	14	892	1048	32995	upregulated set	1.36648	0.450468	0.0205485	0.0345899	1.68722	1.46105
NLK	NLK	CMGC	78	1152	120	892	3242	32995	downregulated set	0.730379	-0.453282	0.000365997	0.00950324	3.43652	2.02213
TTBK1	TTBK1	CK1	75	1152	24	892	1389	32995	upregulated set	1.54652	0.629023	0.000238228	0.000667195	3.62301	3.17575
TTBK2	TTBK2	CK1	57	1152	33	892	1254	32995	upregulated set	1.30189	0.380603	0.0313033	0.0507214	1.50441	1.29481
NUAK1	NUAK1	CAMK	60	1152	38	892	1391	32995	upregulated set	1.23543	0.305019	0.0617672	0.0912562	1.20924	1.03974
NUAK2	NUAK2	CAMK	42	1152	24	892	1243	32995	upregulated set	0.967774	-0.0472584	0.455525	0.475945	0.341488	0.322443
MAP3K7	TAK1	TKL	36	1152	31	892	982	32995	downregulated set	0.85638	-0.223677	0.218638	0.346845	0.660273	0.459864
NIM1K	NIM1	CAMK	74	1152	35	892	1450	32995	upregulated set	1.4617	0.547651	0.0011632	0.00269047	2.93434	2.57017
CDK17	CDK17	CMGC	73	1152	94	892	2995	32995	downregulated set	0.861362	-0.215308	0.0774871	0.197299	1.11077	0.704875
PLK4	PLK4	Other	50	1152	34	892	1282	32995	upregulated set	1.11706	0.15971	0.236506	0.28437	0.626158	0.546115
SRPK2	SRPK2	CMGC	29	1152	53	892	2014	32995	downregulated set	1.02731	0.0388676	0.456416	0.493907	0.340639	0.306355
CDK18	CDK18	CMGC	69	1152	99	892	2931	32995	downregulated set	0.800382	-0.321239	0.0148604	0.0804053	1.82797	1.09472
PLK3	PLK3	Other	78	1152	61	892	2310	32995	downregulated set	1.02376	0.0338799	0.45885	0.494018	0.33833	0.306257
SRPK3	SRPK3	CMGC	29	1152	59	892	2038	32995	downregulated set	0.933832	-0.0987646	0.31558	0.417558	0.50089	0.379283
CDK19	CDK19	CMGC	96	1152	125	892	3703	32995	downregulated set	0.800867	-0.320365	0.00657227	0.0596406	2.18228	1.22446
MAP3K6	MEKK6	STE	25	1152	13	892	855	32995	upregulated set	0.837471	-0.25589	0.217094	0.264174	0.663353	0.57811
MAP3K1	MEKK1	STE	32	1152	17	892	998	32995	upregulated set	0.918365	-0.122861	0.354904	0.395352	0.449889	0.403016
MAP3K3	MEKK3	STE	43	1152	20	892	897	32995	upregulated set	1.373	0.457335	0.0281086	0.0467961	1.55116	1.32979
PLK2	PLK2	Other	66	1152	61	892	2371	32995	downregulated set	1.0508	0.0714827	0.376411	0.454392	0.424338	0.342569
MAP3K2	MEKK2	STE	27	1152	19	892	758	32995	upregulated set	1.02021	0.0288683	0.486774	0.499975	0.312673	0.301052
PLK1	PLK1	Other	47	1152	37	892	1533	32995	downregulated set	1.1201	0.163629	0.273155	0.3884	0.563591	0.410721
SIK3	QSK	CAMK	79	1152	50	892	1866	32995	upregulated set	1.21258	0.278082	0.0507618	0.0772907	1.29446	1.11187
BRAF	BRAF	TKL	70	1152	33	892	1422	32995	upregulated set	1.40992	0.495612	0.00359984	0.00742008	2.44372	2.12959
CDC7	CDC7	Other	89	1152	45	892	2757	32995	upregulated set	0.924589	-0.113115	0.242176	0.287762	0.615868	0.540966
MAP4K1	HPK1	STE	41	1152	13	892	1023	32995	upregulated set	1.1479	0.198996	0.210738	0.258517	0.676256	0.587511
SRPK1	SRPK1	CMGC	25	1152	68	892	2157	32995	downregulated set	0.857547	-0.221712	0.112094	0.256037	0.950418	0.591698
CILK1	ICK	CMGC	36	1152	51	892	1494	32995	downregulated set	0.791949	-0.336521	0.0585179	0.166349	1.23271	0.778979
STK38	NDR1	AGC	51	1152	9	892	829	32995	upregulated set	1.76202	0.817232	0.000145571	0.000441082	3.83692	3.35548
STK38L	NDR2	AGC	75	1152	33	892	1445	32995	upregulated set	1.48658	0.572	0.000697361	0.00170404	3.15654	2.76852
CHEK2	CHK2	CAMK	52	1152	21	892	984	32995	upregulated set	1.51357	0.59796	0.00310685	0.00649224	2.50768	2.18761
CHEK1	CHK1	CAMK	103	1152	51	892	2164	32995	upregulated set	1.36325	0.447051	0.0013143	0.00299423	2.88131	2.52371
WNK1	WNK1	Other	62	1152	15	892	1119	32995	upregulated set	1.58693	0.666237	0.000437145	0.0011225	3.35937	2.94981
WNK3	WNK3	Other	86	1152	41	892	1402	32995	upregulated set	1.7569	0.813029	9.51039e-07	5.65029e-06	6.0218	5.24793
MAP4K5	KHS1	STE	23	1152	24	892	941	32995	downregulated set	1.05997	0.0840285	0.43872	0.486903	0.357812	0.312558
CDK10	CDK10	CMGC	42	1152	92	892	2765	32995	downregulated set	0.812501	-0.299558	0.0257499	0.110848	1.58922	0.955273
ATM	ATM	PIKK	78	1152	52	892	1989	32995	upregulated set	1.1232	0.167609	0.164192	0.210106	0.784647	0.677562
CDK12	CDK12	CMGC	46	1152	84	892	2717	32995	downregulated set	0.874434	-0.193578	0.115563	0.256037	0.93718	0.591698
CDK13	CDK13	CMGC	55	1152	89	892	3022	32995	downregulated set	0.917955	-0.123505	0.216865	0.345842	0.663811	0.461122
CDK14	CDK14	CMGC	63	1152	101	892	2579	32995	downregulated set	0.690314	-0.534675	0.000171803	0.00743663	3.76497	2.12862
MINK1	MINK	STE	38	1152	13	892	876	32995	upregulated set	1.24244	0.313175	0.110166	0.149688	0.957951	0.824814
EIF2AK1	HRI	Other	52	1152	36	892	1253	32995	upregulated set	1.18863	0.249304	0.122694	0.163772	0.911177	0.78576
ATR	ATR	PIKK	53	1152	49	892	1382	32995	downregulated set	0.76248	-0.391228	0.0377019	0.131307	1.42364	0.881714
CDK16	CDK16	CMGC	67	1152	103	892	2997	32995	downregulated set	0.786622	-0.346257	0.00839247	0.0685937	2.07611	1.16372
MAP4K3	KHS2	STE	29	1152	16	892	906	32995	upregulated set	0.916781	-0.125351	0.362489	0.399493	0.440705	0.39849
CSNK1G1	CK1G1	CK1	73	1152	36	892	1558	32995	upregulated set	1.342	0.42438	0.00891024	0.0163624	2.05011	1.78615
SMG1	SMG1	PIKK	108	1152	84	892	2446	32995	downregulated set	0.787216	-0.345169	0.0168329	0.0853556	1.77384	1.06877
CSNK1E	CK1E	CK1	43	1152	46	892	1712	32995	downregulated set	1.00615	0.00884513	0.522337	0.529508	0.282049	0.276128
MKNK1	MNK1	CAMK	42	1152	15	892	726	32995	upregulated set	1.65695	0.728526	0.00165055	0.00362149	2.78237	2.44111
CSNK1D	CK1D	CK1	42	1152	71	892	2166	32995	downregulated set	0.82474	-0.277989	0.0591623	0.166349	1.22795	0.778979
CSNK1G2	CK1G2	CK1	41	1152	55	892	2115	32995	downregulated set	1.0396	0.0560223	0.418266	0.474661	0.378548	0.323616
CSNK1A1	CK1A	CK1	53	1152	54	892	2094	32995	downregulated set	1.04833	0.0680983	0.39494	0.463825	0.403469	0.333646
CSNK1G3	CK1G3	CK1	49	1152	54	892	1942	32995	downregulated set	0.972237	-0.0406199	0.437233	0.486903	0.359287	0.312558
MKNK2	MNK2	CAMK	58	1152	26	892	892	32995	upregulated set	1.86234	0.897116	1.2066e-05	5.37646e-05	4.91844	4.2695
DSTYK	DSTYK	TKL	59	1152	41	892	1817	32995	upregulated set	0.930021	-0.104665	0.313955	0.358975	0.503133	0.444936
MAPK3	ERK1	CMGC	116	1152	115	892	3342	32995	downregulated set	0.785643	-0.348054	0.00523309	0.0528542	2.28124	1.27692
MAPK1	ERK2	CMGC	119	1152	130	892	3422	32995	downregulated set	0.711629	-0.490804	6.90444e-05	0.0064809	4.16087	2.18836
MAPK7	ERK5	CMGC	121	1152	110	892	3194	32995	downregulated set	0.784981	-0.349271	0.00614156	0.0581529	2.21172	1.23543
PBK	PBK	Other	55	1152	44	892	1387	32995	downregulated set	0.852198	-0.230739	0.162164	0.301445	0.790046	0.520791
MAPK15	ERK7	CMGC	55	1152	66	892	2153	32995	downregulated set	0.881895	-0.181321	0.165034	0.303063	0.782426	0.518467
RIPK4	ANKRD3	TKL	57	1152	16	892	980	32995	upregulated set	1.66588	0.736287	0.000240014	0.000667195	3.61976	3.17575
STK3	MST2	STE	33	1152	29	892	1003	32995	downregulated set	0.935017	-0.096935	0.385621	0.456419	0.413839	0.340637
STK24	MST3	STE	21	1152	13	892	765	32995	upregulated set	0.786237	-0.346964	0.157634	0.205876	0.80235	0.686395
STK26	MST4	STE	72	1152	19	892	1282	32995	upregulated set	1.60857	0.685779	0.000106107	0.000336883	3.97426	3.47252
RIPK3	RIPK3	TKL	91	1152	29	892	1289	32995	upregulated set	2.02201	1.01579	1.01617e-09	1.62052e-08	8.99303	7.79035
RIPK2	RIPK2	TKL	86	1152	27	892	1312	32995	upregulated set	1.87741	0.908748	6.9207e-08	5.65074e-07	7.15985	6.24789
STK4	MST1	STE	27	1152	31	892	865	32995	downregulated set	0.754347	-0.4067	0.0760423	0.19693	1.11894	0.705688
ACVR1B	ALK4	TKL	52	1152	60	892	2205	32995	downregulated set	0.993514	-0.00938755	0.499133	0.517456	0.301784	0.286126
ACVR1	ALK2	TKL	64	1152	63	892	2882	32995	downregulated set	1.23672	0.306515	0.0426098	0.141877	1.37049	0.848089
GAK	GAK	Other	64	1152	55	892	1671	32995	downregulated set	0.821354	-0.283924	0.0836566	0.20777	1.0775	0.682417
UHMK1	KIS	Other	76	1152	137	892	3830	32995	downregulated set	0.755779	-0.403963	0.000541129	0.0126125	3.2667	1.8992
SIK1	SIK	CAMK	66	1152	40	892	1592	32995	upregulated set	1.1874	0.247804	0.0933647	0.13097	1.02982	0.882828
FAM20C	FAM20C	FAM20	135	1152	71	892	3418	32995	upregulated set	1.13125	0.177914	0.0771246	0.109795	1.11281	0.959416
SGK3	SGK3	AGC	32	1152	18	892	427	32995	upregulated set	2.14644	1.10194	0.000102781	0.00033663	3.98809	3.47285
SGK1	SGK1	AGC	26	1152	7	892	393	32995	upregulated set	1.89486	0.922089	0.00232955	0.00500606	2.63273	2.3005
MAP3K12	DLK	TKL	51	1152	27	892	1314	32995	upregulated set	1.11166	0.152711	0.24428	0.289129	0.612112	0.538909
PKN3	PKN3	AGC	43	1152	16	892	773	32995	upregulated set	1.59325	0.671975	0.00290183	0.00610593	2.53733	2.21425
MAP2K5	MEK5	STE	19	1152	15	892	598	32995	downregulated set	1.07777	0.108051	0.45082	0.492522	0.345996	0.307575
TAOK1	TAO1	STE	16	1152	15	892	665	32995	downregulated set	1.19853	0.26126	0.28917	0.394748	0.538846	0.40368
PRKX	PRKX	AGC	86	1152	25	892	1144	32995	upregulated set	2.15312	1.10643	1.78213e-10	3.85704e-09	9.74906	8.41375
EIF2AK3	PERK	Other	41	1152	32	892	1182	32995	downregulated set	0.998583	-0.00204558	0.522518	0.529508	0.281899	0.276128
CAMKK1	CAMKK1	Other	49	1152	35	892	1465	32995	upregulated set	0.957975	-0.0619403	0.416861	0.447903	0.380009	0.348816
CAMKK2	CAMKK2	Other	40	1152	45	892	1511	32995	downregulated set	0.907755	-0.139625	0.277689	0.390088	0.556441	0.408837
PRKDC	DNAPK	PIKK	118	1152	67	892	2678	32995	upregulated set	1.26202	0.335738	0.00686853	0.0131719	2.16314	1.88035
PAK1	PAK1	STE	52	1152	28	892	821	32995	upregulated set	1.81408	0.859236	6.34907e-05	0.000221123	4.19729	3.65537
TAOK3	TAO3	STE	37	1152	20	892	973	32995	upregulated set	1.08914	0.123192	0.32628	0.368892	0.486409	0.433101
TAOK2	TAO2	STE	21	1152	17	892	801	32995	downregulated set	1.2738	0.349136	0.187964	0.323596	0.725926	0.489996
PAK6	PAK6	STE	72	1152	35	892	1236	32995	upregulated set	1.66844	0.738497	3.64825e-05	0.000133183	4.43792	3.87555
PAK3	PAK3	STE	61	1152	34	892	893	32995	upregulated set	1.95647	0.968256	1.69506e-06	9.01059e-06	5.77081	5.04525
PAK2	PAK2	STE	61	1152	30	892	876	32995	upregulated set	1.99444	0.995985	9.46486e-07	5.65029e-06	6.02389	5.24793
RPS6KA1	P90RSK	AGC	31	1152	10	892	558	32995	upregulated set	1.59119	0.67011	0.0104926	0.0188122	1.97912	1.72556
PAK5	PAK5	STE	58	1152	34	892	1005	32995	upregulated set	1.65294	0.725036	0.000256089	0.00070541	3.59161	3.15156
PAK4	PAK4	STE	64	1152	38	892	1151	32995	upregulated set	1.59258	0.671363	0.000325456	0.000865028	3.48751	3.06297
HIPK4	HIPK4	CMGC	58	1152	78	892	2394	32995	downregulated set	0.829748	-0.269255	0.0552406	0.162504	1.25774	0.789136
MAP3K5	ASK1	STE	29	1152	45	892	1270	32995	downregulated set	0.762971	-0.3903	0.0453096	0.146675	1.34381	0.833644
MOK	MOK	CMGC	41	1152	64	892	1715	32995	downregulated set	0.724437	-0.465067	0.00742637	0.0642912	2.12922	1.19185
HIPK1	HIPK1	CMGC	37	1152	72	892	2106	32995	downregulated set	0.790756	-0.338695	0.0279171	0.110848	1.55413	0.955273
MAP4K2	GCK	STE	34	1152	23	892	978	32995	upregulated set	0.995717	-0.00619302	0.535528	0.535528	0.271218	0.271218
HIPK3	HIPK3	CMGC	49	1152	81	892	2407	32995	downregulated set	0.803356	-0.315889	0.0281692	0.110848	1.55022	0.955273
HIPK2	HIPK2	CMGC	50	1152	67	892	2345	32995	downregulated set	0.946204	-0.0797769	0.340123	0.438542	0.468364	0.357989
MOS	MOS	Other	76	1152	58	892	2726	32995	upregulated set	0.798516	-0.324608	0.0219915	0.0368145	1.65774	1.43398
TSSK6	SSTK	CAMK	106	1152	38	892	1745	32995	upregulated set	1.73983	0.798944	7.68655e-08	5.97186e-07	7.11427	6.22389
CAMK4	CAMK4	CAMK	80	1152	20	892	942	32995	upregulated set	2.4324	1.28238	3.42661e-12	1.03826e-10	11.4651	9.98369
MAP2K1	MEK1	STE	65	1152	52	892	1693	32995	downregulated set	0.880178	-0.184133	0.194651	0.324768	0.710743	0.488427
PKN2	PKN2	AGC	38	1152	9	892	585	32995	upregulated set	1.86047	0.895669	0.000374334	0.000977786	3.42674	3.00976
MAP2K2	MEK2	STE	45	1152	32	892	1100	32995	upregulated set	1.1717	0.2286	0.163674	0.210106	0.786019	0.677562
PKN1	PKN1	AGC	51	1152	9	892	722	32995	upregulated set	2.02315	1.01661	5.04613e-06	2.42695e-05	5.29704	4.61494
NEK11	NEK11	Other	38	1152	21	892	867	32995	upregulated set	1.25534	0.328074	0.0995123	0.138313	1.00212	0.859137
MAP3K9	MLK1	TKL	50	1152	24	892	1339	32995	upregulated set	1.06951	0.0969507	0.337733	0.380268	0.471426	0.41991
MAP3K10	MLK2	TKL	45	1152	38	892	1305	32995	downregulated set	0.928418	-0.107153	0.346301	0.440879	0.460546	0.35568
MAP3K11	MLK3	TKL	44	1152	39	892	1299	32995	downregulated set	0.900453	-0.151276	0.278083	0.390088	0.555826	0.408837
STK32B	YANK2	AGC	77	1152	36	892	1428	32995	upregulated set	1.54439	0.627041	0.000205347	0.000586982	3.68751	3.23137
STK32C	YANK3	AGC	59	1152	24	892	1114	32995	upregulated set	1.51692	0.601144	0.00162528	0.00359459	2.78907	2.44435
MAP3K21	MLK4	TKL	38	1152	23	892	1088	32995	upregulated set	1.00035	0.000499468	0.522905	0.528134	0.281577	0.277256
MYLK4	MYLK4	CAMK	62	1152	15	892	698	32995	upregulated set	2.54409	1.34715	1.93375e-10	3.90618e-09	9.7136	8.40825
DCLK1	DCAMKL1	CAMK	49	1152	14	892	848	32995	upregulated set	1.65499	0.726824	0.000729009	0.00176712	3.13727	2.75273
TRPM6	CHAK2	Alpha	48	1152	52	892	1764	32995	downregulated set	0.91709	-0.124865	0.283746	0.392019	0.54707	0.406692
DCLK2	DCAMKL2	CAMK	54	1152	14	892	862	32995	upregulated set	1.79425	0.843378	6.05742e-05	0.000213418	4.21771	3.67077
TRPM7	CHAK1	Alpha	38	1152	43	892	1334	32995	downregulated set	0.838695	-0.253782	0.141842	0.286487	0.848194	0.542896
SLK	SLK	STE	29	1152	32	892	1121	32995	downregulated set	0.947049	-0.0784893	0.404618	0.471536	0.392954	0.326485
PIM1	PIM1	CAMK	60	1152	23	892	1040	32995	upregulated set	1.65239	0.724558	0.000203466	0.000586982	3.69151	3.23137
NEK1	NEK1	Other	25	1152	25	892	909	32995	downregulated set	0.982971	-0.0247796	0.494666	0.516841	0.305688	0.286643
NEK2	NEK2	Other	45	1152	25	892	1426	32995	upregulated set	0.903834	-0.14587	0.27564	0.318063	0.559658	0.497486
PIM3	PIM3	CAMK	73	1152	37	892	1307	32995	upregulated set	1.59972	0.677816	0.000111551	0.000348452	3.95253	3.45786
NEK3	NEK3	Other	39	1152	25	892	1157	32995	upregulated set	0.965444	-0.0507361	0.454178	0.475945	0.342774	0.322443
RPS6KB2	P70S6KB	AGC	58	1152	8	892	726	32995	upregulated set	2.28816	1.19419	2.57261e-08	2.22715e-07	7.58963	6.65225
PIM2	PIM2	CAMK	44	1152	21	892	895	32995	upregulated set	1.40807	0.493723	0.0186598	0.0315861	1.72909	1.5005
CDKL5	CDKL5	CMGC	54	1152	35	892	1249	32995	upregulated set	1.2383	0.308365	0.0709877	0.10341	1.14882	0.985438
OXSR1	OSR1	STE	16	1152	27	892	944	32995	downregulated set	0.945203	-0.0813044	0.412771	0.474134	0.384291	0.324099
DYRK1A	DYRK1A	CMGC	50	1152	50	892	1991	32995	downregulated set	1.07651	0.106361	0.328472	0.427838	0.483501	0.36872
DYRK1B	DYRK1B	CMGC	58	1152	91	892	2812	32995	downregulated set	0.835393	-0.259474	0.0464712	0.146675	1.33282	0.833644
STK10	LOK	STE	22	1152	24	892	708	32995	downregulated set	0.797515	-0.326417	0.161017	0.301445	0.79313	0.520791
VRK1	VRK1	CK1	37	1152	41	892	1213	32995	downregulated set	0.799823	-0.322248	0.0920417	0.224908	1.03602	0.647994
VRK2	VRK2	CK1	40	1152	59	892	1666	32995	downregulated set	0.763378	-0.38953	0.0248733	0.110848	1.60427	0.955273
MAP4K4	HGK	STE	24	1152	13	892	876	32995	upregulated set	0.784698	-0.34979	0.13472	0.176711	0.870568	0.752737
SIK2	QIK	CAMK	58	1152	35	892	1573	32995	upregulated set	1.05608	0.0787128	0.35747	0.396752	0.44676	0.40148
MELK	MELK	CAMK	66	1152	27	892	1030	32995	upregulated set	1.83528	0.876	4.80478e-06	2.42695e-05	5.31833	4.61494
MAPKAPK3	MAPKAPK3	CAMK	89	1152	34	892	1681	32995	upregulated set	1.51641	0.600664	0.000121025	0.000370409	3.91713	3.43132
MAK	MAK	CMGC	49	1152	52	892	1612	32995	downregulated set	0.838066	-0.254864	0.11503	0.256037	0.939191	0.591698
MAPKAPK2	MAPKAPK2	CAMK	115	1152	41	892	2042	32995	upregulated set	1.61301	0.689758	8.02885e-07	4.96478e-06	6.09535	5.3041
MAPKAPK5	MAPKAPK5	CAMK	81	1152	31	892	1671	32995	upregulated set	1.38837	0.473389	0.00267807	0.00567452	2.57218	2.24607
TNIK	TNIK	STE	19	1152	18	892	837	32995	downregulated set	1.2571	0.330099	0.195075	0.324768	0.709798	0.488427
RAF1	RAF1	TKL	100	1152	42	892	1655	32995	upregulated set	1.7306	0.791275	2.3184e-07	1.71335e-06	6.63481	5.76615
TSSK1B	TSSK1	CAMK	93	1152	43	892	1563	32995	upregulated set	1.7042	0.769092	1.16089e-06	6.6368e-06	5.93521	5.17804
TSSK2	TSSK2	CAMK	134	1152	48	892	1972	32995	upregulated set	1.94623	0.96068	1.01632e-12	5.13243e-11	11.993	10.2897
RPS6KB1	P70S6K	AGC	54	1152	12	892	852	32995	upregulated set	1.81531	0.860213	4.54458e-05	0.000162001	4.34251	3.79048
CDKL1	CDKL1	CMGC	35	1152	29	892	1171	32995	downregulated set	1.09163	0.126484	0.35946	0.448216	0.444349	0.348513
BRSK1	BRSK1	CAMK	70	1152	32	892	1729	32995	upregulated set	1.15957	0.213596	0.119926	0.160786	0.921085	0.793751
BRSK2	BRSK2	CAMK	67	1152	39	892	1637	32995	upregulated set	1.17225	0.229285	0.109054	0.148844	0.962359	0.827269
PRPF4B	PRP4	CMGC	51	1152	83	892	2677	32995	downregulated set	0.871941	-0.197698	0.112244	0.256037	0.949839	0.591698
CSNK1A1L	CK1A2	CK1	61	1152	32	892	1216	32995	upregulated set	1.43679	0.522845	0.00433097	0.00874855	2.36342	2.05806
RPS6KA5	MSK1	AGC	66	1152	18	892	837	32995	upregulated set	2.25847	1.17535	4.49599e-09	5.67619e-08	8.34717	7.24594
RPS6KA4	MSK2	AGC	47	1152	19	892	817	32995	upregulated set	1.64767	0.720431	0.00100918	0.00235217	2.99603	2.62853
GRK1	GRK1	AGC	74	1152	52	892	2604	32995	upregulated set	0.813929	-0.297026	0.0358597	0.056591	1.44539	1.24725
GRK3	GRK3	AGC	36	1152	51	892	2136	32995	downregulated set	1.13226	0.179211	0.202568	0.335356	0.693429	0.474494
STK33	STK33	CAMK	27	1152	25	892	1110	32995	downregulated set	1.20033	0.263428	0.207018	0.335435	0.683993	0.474392
GRK2	GRK2	AGC	33	1152	65	892	2255	32995	downregulated set	0.937886	-0.092516	0.317264	0.41796	0.49858	0.378865
GRK5	GRK5	AGC	61	1152	49	892	2608	32995	downregulated set	1.43889	0.524958	0.00356393	0.0415675	2.44807	1.38125
IRAK1	IRAK1	TKL	71	1152	37	892	1618	32995	upregulated set	1.25683	0.329786	0.0339437	0.0538479	1.46924	1.26883
ERN2	IRE2	Other	41	1152	31	892	1309	32995	upregulated set	0.897098	-0.156663	0.271447	0.31634	0.566315	0.499846
GRK4	GRK4	AGC	56	1152	46	892	2249	32995	downregulated set	1.32175	0.402446	0.026711	0.110848	1.57331	0.955273
GRK7	GRK7	AGC	51	1152	61	892	2498	32995	downregulated set	1.10708	0.146761	0.228101	0.352625	0.641873	0.452686
GRK6	GRK6	AGC	93	1152	50	892	2927	32995	upregulated set	0.91003	-0.136013	0.18882	0.237022	0.723952	0.625211
ERN1	IRE1	Other	35	1152	29	892	1291	32995	downregulated set	1.2035	0.267232	0.179645	0.314638	0.745586	0.502189
TP53RK	PRPK	Other	86	1152	60	892	2331	32995	upregulated set	1.0567	0.0795663	0.317439	0.361595	0.498339	0.441778
RIPK1	RIPK1	TKL	78	1152	29	892	1424	32995	upregulated set	1.56885	0.649704	0.000117771	0.000364129	3.92896	3.43875
MARK4	MARK4	CAMK	96	1152	62	892	2297	32995	upregulated set	1.19703	0.259462	0.0440654	0.0681215	1.3559	1.16672
MARK3	MARK3	CAMK	84	1152	63	892	2320	32995	upregulated set	1.03702	0.0524431	0.383902	0.421457	0.41578	0.375246
MARK2	MARK2	CAMK	97	1152	71	892	2608	32995	upregulated set	1.06527	0.0912195	0.277124	0.318063	0.557325	0.497486
MARK1	MARK1	CAMK	85	1152	55	892	2389	32995	upregulated set	1.01906	0.0272346	0.446344	0.471227	0.35033	0.32677
NEK8	NEK8	Other	32	1152	14	892	658	32995	upregulated set	1.3929	0.478091	0.0449252	0.0690981	1.34751	1.16053
NEK9	NEK9	Other	45	1152	26	892	1318	32995	upregulated set	0.977896	-0.0322468	0.479246	0.495603	0.319441	0.304866
NEK4	NEK4	Other	34	1152	22	892	900	32995	upregulated set	1.08201	0.113716	0.348649	0.389818	0.457611	0.409138
NEK5	NEK5	Other	32	1152	27	892	943	32995	downregulated set	0.944201	-0.0828334	0.41067	0.474134	0.386507	0.324099
NEK6	NEK6	Other	46	1152	41	892	1634	32995	downregulated set	1.07742	0.10758	0.34949	0.443077	0.456565	0.35352
NEK7	NEK7	Other	61	1152	32	892	1295	32995	upregulated set	1.34914	0.432036	0.014417	0.024962	1.84113	1.60272
MAP3K8	COT	STE	47	1152	30	892	1556	32995	upregulated set	0.865135	-0.209003	0.176149	0.223319	0.754119	0.651074
RPS6KA6	RSK4	AGC	43	1152	9	892	735	32995	upregulated set	1.67562	0.744699	0.00119575	0.00274478	2.92236	2.56149
CLK4	CLK4	CMGC	28	1152	78	892	2097	32995	downregulated set	0.726809	-0.460351	0.00356685	0.0415675	2.44772	1.38125
CLK3	CLK3	CMGC	35	1152	96	892	2702	32995	downregulated set	0.760906	-0.39421	0.00460564	0.048121	2.33671	1.31767
RPS6KA3	RSK2	AGC	50	1152	11	892	712	32995	upregulated set	2.01134	1.00816	7.2267e-06	3.36876e-05	5.14106	4.47253
CLK2	CLK2	CMGC	30	1152	73	892	2441	32995	downregulated set	0.903986	-0.145628	0.204755	0.335356	0.688765	0.474494
RPS6KA2	RSK3	AGC	29	1152	12	892	619	32995	upregulated set	1.34185	0.42422	0.076716	0.109795	1.11511	0.959416
CDK9	CDK9	CMGC	50	1152	98	892	3055	32995	downregulated set	0.842756	-0.246813	0.0475976	0.148681	1.32242	0.827744
CLK1	CLK1	CMGC	39	1152	79	892	2238	32995	downregulated set	0.765861	-0.384846	0.0112807	0.0759665	1.94766	1.11938
CDK8	CDK8	CMGC	101	1152	125	892	3905	32995	downregulated set	0.844555	-0.243737	0.0287677	0.111751	1.54109	0.951747
CDK7	CDK7	CMGC	86	1152	125	892	3280	32995	downregulated set	0.709383	-0.495364	8.52084e-05	0.0064809	4.06952	2.18836
MAP3K15	MAP3K15	STE	27	1152	16	892	816	32995	upregulated set	0.947696	-0.077503	0.438943	0.465034	0.357592	0.332515
CDK6	CDK6	CMGC	54	1152	86	892	2766	32995	downregulated set	0.869502	-0.201739	0.102854	0.245392	0.987778	0.610139
CDK5	CDK5	CMGC	51	1152	103	892	3010	32995	downregulated set	0.790034	-0.340013	0.0093968	0.0685937	2.02702	1.16372
CDK4	CDK4	CMGC	60	1152	86	892	2675	32995	downregulated set	0.840896	-0.250001	0.0584697	0.166349	1.23307	0.778979
CDK3	CDK3	CMGC	31	1152	77	892	2323	32995	downregulated set	0.815596	-0.294073	0.0419357	0.141532	1.37742	0.849146
CDC42BPB	MRCKB	AGC	26	1152	5	892	324	32995	upregulated set	2.29839	1.20062	0.000165023	0.000490216	3.78245	3.30961
CDK2	CDK2	CMGC	69	1152	109	892	3201	32995	downregulated set	0.793918	-0.332937	0.00870269	0.0685937	2.06035	1.16372
CDC42BPA	MRCKA	AGC	40	1152	9	892	507	32995	upregulated set	2.25968	1.17612	4.88449e-06	2.42695e-05	5.31118	4.61494
AAK1	AAK1	Other	53	1152	75	892	1948	32995	downregulated set	0.702173	-0.510101	0.00184672	0.0279778	2.7336	1.55319
CDK1	CDK1	CMGC	42	1152	94	892	3049	32995	downregulated set	0.876892	-0.189528	0.105362	0.249411	0.977317	0.603084
MYLK2	skMLCK	CAMK	91	1152	37	892	1136	32995	upregulated set	2.29434	1.19808	2.15229e-12	8.22571e-11	11.6671	10.0848
AURKB	AURB	Other	75	1152	31	892	1068	32995	upregulated set	2.01134	1.00816	3.87273e-08	3.25955e-07	7.41198	6.48684
AURKC	AURC	Other	64	1152	35	892	1145	32995	upregulated set	1.60092	0.678903	0.000285428	0.000772186	3.5445	3.11228
BMPR1B	BMPR1B	TKL	55	1152	58	892	2898	32995	downregulated set	1.35079	0.433801	0.00818586	0.0685937	2.08694	1.16372
AURKA	AURA	Other	96	1152	42	892	1465	32995	upregulated set	1.87685	0.908312	1.17042e-08	1.26657e-07	7.93166	6.89737
BMPR1A	BMPR1A	TKL	63	1152	56	892	3080	32995	downregulated set	1.48689	0.5723	0.000693654	0.0149017	3.15886	1.82676
DYRK4	DYRK4	CMGC	63	1152	111	892	3383	32995	downregulated set	0.82394	-0.279388	0.0213926	0.10093	1.66974	0.995978
GSK3B	GSK3B	CMGC	63	1152	78	892	2617	32995	downregulated set	0.907039	-0.140764	0.203765	0.335356	0.690871	0.474494
DYRK3	DYRK3	CMGC	42	1152	71	892	2155	32995	downregulated set	0.820551	-0.285335	0.0544969	0.161888	1.26363	0.790786
GSK3A	GSK3A	CMGC	42	1152	104	892	3199	32995	downregulated set	0.831568	-0.266094	0.0314569	0.116237	1.50228	0.934656
BMPR2	BMPR2	TKL	47	1152	55	892	1943	32995	downregulated set	0.955052	-0.0663494	0.384685	0.456419	0.414895	0.340637
DYRK2	DYRK2	CMGC	60	1152	91	892	2688	32995	downregulated set	0.798555	-0.324537	0.0181832	0.09032	1.74033	1.04422
PRKCI	PKCI	AGC	13	1152	13	892	611	32995	downregulated set	1.27062	0.345529	0.235483	0.362189	0.628041	0.441065
PRKCH	PKCH	AGC	13	1152	11	892	579	32995	downregulated set	1.42299	0.508928	0.146339	0.291716	0.834639	0.53504
LRRK2	LRRK2	TKL	18	1152	50	892	1206	32995	downregulated set	0.65207	-0.616902	0.00266862	0.0338257	2.57371	1.47075
CSNK2A2	CK2A2	Other	95	1152	69	892	3812	32995	upregulated set	0.713783	-0.486442	0.000187156	0.000550565	3.7278	3.25919
CSNK2A1	CK2A1	Other	94	1152	68	892	3664	32995	upregulated set	0.734798	-0.44458	0.000675806	0.00166479	3.17018	2.77864
PRKCQ	PKCT	AGC	17	1152	6	892	509	32995	upregulated set	0.956592	-0.0640242	0.490888	0.502496	0.309018	0.298867
DMPK	DMPK1	AGC	32	1152	18	892	590	32995	upregulated set	1.55344	0.635464	0.0127865	0.022525	1.89325	1.64733
EEF2K	EEF2K	Alpha	30	1152	31	892	976	32995	downregulated set	0.851148	-0.232519	0.209217	0.337196	0.679403	0.472118
PRKCZ	PKCZ	AGC	25	1152	27	892	837	32995	downregulated set	0.838066	-0.254864	0.205962	0.335435	0.686212	0.474392
TLK2	TLK2	Other	38	1152	38	892	1479	32995	downregulated set	1.05221	0.0734189	0.415894	0.474134	0.381017	0.324099
TLK1	TLK1	Other	42	1152	42	892	1522	32995	downregulated set	0.979675	-0.0296247	0.46943	0.502605	0.328429	0.298773
PDK4	PDHK4	PDHK	149	1152	76	892	2894	32995	upregulated set	1.47463	0.560354	2.42657e-06	1.26768e-05	5.61501	4.89699
PDK1	PDHK1	PDHK	116	1152	51	892	2316	32995	upregulated set	1.43455	0.520596	0.000103322	0.00033663	3.98581	3.47285
CAMK1	CAMK1A	CAMK	49	1152	16	892	829	32995	upregulated set	1.69292	0.759516	0.000457484	0.00116485	3.33962	2.93373
PNCK	CAMK1B	CAMK	48	1152	11	892	707	32995	upregulated set	1.94454	0.959431	2.45631e-05	9.30326e-05	4.60972	4.03136
EIF2AK4	GCN2	Other	52	1152	36	892	1494	32995	upregulated set	0.996893	-0.00448992	0.527845	0.529593	0.277494	0.276058
MYLK	smMLCK	CAMK	53	1152	16	892	724	32995	upregulated set	2.09668	1.06811	1.24893e-06	6.88049e-06	5.90346	5.16238
CAMK1D	CAMK1D	CAMK	61	1152	15	892	972	32995	upregulated set	1.79746	0.84596	1.96085e-05	7.61716e-05	4.70755	4.11821
ALPK1	AlphaK3	Alpha	53	1152	60	892	2102	32995	downregulated set	0.947105	-0.0784035	0.35339	0.44523	0.451746	0.351415
HUNK	HUNK	CAMK	71	1152	41	892	1660	32995	upregulated set	1.22503	0.292814	0.0521998	0.0790827	1.28233	1.10192
MAPK8	JNK1	CMGC	88	1152	140	892	4152	32995	downregulated set	0.801763	-0.318752	0.00417666	0.0451975	2.37917	1.34489
MYLK3	caMLCK	CAMK	53	1152	23	892	845	32995	upregulated set	1.79645	0.845148	6.85976e-05	0.000236194	4.16369	3.62673
MAPK9	JNK2	CMGC	85	1152	137	892	3761	32995	downregulated set	0.742163	-0.430191	0.000260786	0.00833823	3.58372	2.07893
IRAK4	IRAK4	TKL	44	1152	31	892	1122	32995	upregulated set	1.1232	0.167609	0.242022	0.287762	0.616145	0.540966
MASTL	MASTL	AGC	69	1152	46	892	1710	32995	upregulated set	1.15571	0.208779	0.127304	0.169181	0.895157	0.771649
MAPK10	JNK3	CMGC	94	1152	139	892	3980	32995	downregulated set	0.774078	-0.369448	0.00123603	0.0220305	2.90797	1.65698
TGFBR1	TGFBR1	TKL	56	1152	75	892	2870	32995	downregulated set	1.03452	0.0489564	0.409627	0.474134	0.387611	0.324099
TGFBR2	TGFBR2	TKL	44	1152	53	892	1476	32995	downregulated set	0.752883	-0.409503	0.0260984	0.110848	1.58339	0.955273
LATS1	LATS1	AGC	59	1152	45	892	1619	32995	upregulated set	1.04376	0.0617906	0.389693	0.42627	0.409278	0.370315
LATS2	LATS2	AGC	71	1152	29	892	1716	32995	upregulated set	1.18505	0.244948	0.0869663	0.123135	1.06065	0.90962
MYO3B	MYO3B	STE	12	1152	28	892	807	32995	downregulated set	0.77917	-0.35999	0.115766	0.256037	0.93642	0.591698
EIF2AK2	PKR	Other	31	1152	22	892	965	32995	upregulated set	0.920089	-0.120154	0.362577	0.399493	0.4406	0.39849
MYO3A	MYO3A	STE	21	1152	28	892	818	32995	downregulated set	0.789791	-0.340458	0.12911	0.273568	0.889041	0.562935
PRKCE	PKCE	AGC	13	1152	14	892	491	32995	downregulated set	0.948135	-0.0768356	0.459779	0.494018	0.337451	0.306257
PRKCD	PKCD	AGC	13	1152	11	892	502	32995	downregulated set	1.23375	0.303052	0.299224	0.402335	0.524004	0.395412
PRKCG	PKCG	AGC	15	1152	16	892	658	32995	downregulated set	1.11179	0.152884	0.394511	0.463825	0.403941	0.333646
PRKCA	PKCA	AGC	19	1152	13	892	747	32995	upregulated set	0.728498	-0.457002	0.0955489	0.133416	1.01977	0.874792
CAMK1G	CAMK1G	CAMK	46	1152	19	892	847	32995	upregulated set	1.5555	0.637379	0.00325109	0.00674713	2.48797	2.17088
PRKCB	PKCB	AGC	19	1152	23	892	718	32995	downregulated set	0.843943	-0.244782	0.237852	0.362783	0.623694	0.440353
CAMK2B	CAMK2B	CAMK	160	1152	45	892	2921	32995	upregulated set	1.56886	0.649716	2.44583e-08	2.22715e-07	7.61157	6.65225
CAMK2D	CAMK2D	CAMK	165	1152	46	892	2632	32995	upregulated set	1.79553	0.844413	9.88759e-13	5.13243e-11	12.0049	10.2897
ROCK1	ROCK1	AGC	22	1152	7	892	360	32995	upregulated set	1.75031	0.807613	0.0110946	0.0197745	1.95489	1.7039
ROCK2	ROCK2	AGC	23	1152	8	892	394	32995	upregulated set	1.67197	0.741545	0.0153164	0.0262326	1.81484	1.58116
CAMK2A	CAMK2A	CAMK	149	1152	43	892	2667	32995	upregulated set	1.60014	0.678201	2.49976e-08	2.22715e-07	7.6021	6.65225
STK25	YSK1	STE	12	1152	8	892	636	32995	upregulated set	0.540406	-0.887886	0.0141814	0.0246951	1.84828	1.60739
TTK	TTK	Other	29	1152	37	892	1062	32995	downregulated set	0.77596	-0.365945	0.0772691	0.197299	1.11199	0.704875
MAP3K19	YSK4	STE	48	1152	26	892	1178	32995	upregulated set	1.16706	0.222873	0.16102	0.209396	0.793119	0.679032
STK11	LKB1	CAMK	36	1152	45	892	1683	32995	downregulated set	1.01109	0.0159065	0.509624	0.523444	0.29275	0.28113
CIT	CRIK	AGC	24	1152	11	892	721	32995	upregulated set	0.953392	-0.0688582	0.460276	0.477615	0.336982	0.320922
PHKG1	PHKG1	CAMK	44	1152	18	892	970	32995	upregulated set	1.2992	0.377625	0.0544936	0.0817404	1.26365	1.08756
PHKG2	PHKG2	CAMK	54	1152	13	892	896	32995	upregulated set	1.72616	0.787567	0.000153084	0.000459253	3.81507	3.33795
CHUK	IKKA	Other	60	1152	60	892	2446	32995	downregulated set	1.1021	0.140258	0.241997	0.366625	0.61619	0.435778
IKBKB	IKKB	Other	93	1152	48	892	2181	32995	upregulated set	1.2213	0.28842	0.0314896	0.0507518	1.50183	1.29455
BUB1	BUB1	Other	58	1152	48	892	1615	32995	downregulated set	0.909595	-0.136704	0.274315	0.3884	0.56175	0.410721
CAMK2G	CAMK2G	CAMK	160	1152	69	892	3739	32995	upregulated set	1.22563	0.293526	0.0050252	0.00988724	2.29885	2.00493
SBK1	SBK	Other	67	1152	56	892	1691	32995	downregulated set	0.816342	-0.292754	0.0751781	0.19637	1.12391	0.706924
IKBKE	IKKE	Other	83	1152	43	892	1756	32995	upregulated set	1.35378	0.436997	0.00447186	0.00889963	2.34951	2.05063
ACVR2B	ACVR2B	TKL	54	1152	53	892	2626	32995	downregulated set	1.33948	0.421671	0.0136129	0.0764942	1.86605	1.11637
ACVR2A	ACVR2A	TKL	48	1152	55	892	2365	32995	downregulated set	1.16248	0.217205	0.139109	0.282886	0.856646	0.548389
MTOR	MTOR	PIKK	67	1152	78	892	2832	32995	downregulated set	0.981557	-0.0268566	0.450372	0.492522	0.346429	0.307575
BCKDK	BCKDK	PDHK	123	1152	52	892	2365	32995	upregulated set	1.4896	0.574925	1.29737e-05	5.69713e-05	4.88694	4.24434
MAP3K14	NIK	STE	13	1152	8	892	342	32995	upregulated set	1.08871	0.122622	0.421248	0.451018	0.375462	0.345806
PINK1	PINK1	Other	71	1152	102	892	2980	32995	downregulated set	0.789829	-0.340389	0.00966613	0.0685937	2.01475	1.16372
SNRK	SNRK	CAMK	42	1152	17	892	1056	32995	upregulated set	1.13915	0.187958	0.221227	0.268127	0.655163	0.57166
BMP2K	BIKE	Other	62	1152	66	892	1832	32995	downregulated set	0.750409	-0.41425	0.0133367	0.0764942	1.87495	1.11637

## Sheet: h BIC-R-24h
mouse kinase	kinase	kinase_group	upregulated_set_hits	upregulated_set_size	downregulated_set_hits	downregulated_set_size	background_set_hits	background_set_size	dominant_direction	dominant_enrichment_value	dominant_enrichment_value_log2	dominant_p_value	dominant_adjusted_p_value	dominant_p_value_log10_abs	dominant_adjusted_p_value_log10_abs
PRKACG	PKACG	AGC	105	3110	24	1473	372	24427	upregulated set	2.21695	1.14858	1.1526e-11	5.91931e-11	10.9383	10.2277
MAP3K20	ZAK	TKL	101	3110	33	1473	516	24427	upregulated set	1.53738	0.620474	8.20439e-05	0.000154947	4.08595	3.80982
MAPK11	P38B	CMGC	285	3110	152	1473	2740	24427	downregulated set	1.08703	0.120385	0.153694	0.26611	0.813343	0.574939
MAPK14	P38A	CMGC	223	3110	144	1473	2168	24427	downregulated set	0.907882	-0.139423	0.129802	0.247022	0.886718	0.607264
MAPK13	P38D	CMGC	328	3110	153	1473	2846	24427	upregulated set	0.905209	-0.143678	0.0359071	0.0475102	1.44482	1.32321
PRKACA	PKACA	AGC	136	3110	18	1473	519	24427	upregulated set	2.05817	1.04136	1.08293e-12	6.07642e-12	11.9654	11.2164
PRKACB	PKACB	AGC	128	3110	24	1473	545	24427	upregulated set	1.84469	0.883378	1.9801e-09	7.31671e-09	8.70331	8.13568
TBK1	TBK1	Other	209	3110	69	1473	1278	24427	upregulated set	1.28447	0.361177	0.000444746	0.000748655	3.35189	3.12572
AKT2	AKT2	AGC	52	3110	4	1473	172	24427	upregulated set	2.37457	1.24767	3.00869e-07	7.85891e-07	6.52162	6.10464
AKT3	AKT3	AGC	54	3110	4	1473	169	24427	upregulated set	2.50967	1.3275	4.0548e-08	1.19282e-07	7.39203	6.92343
MAPK12	P38G	CMGC	296	3110	149	1473	2511	24427	downregulated set	1.01623	0.0232304	0.441464	0.48465	0.355105	0.314572
AKT1	AKT1	AGC	44	3110	4	1473	140	24427	upregulated set	2.46851	1.30364	1.01096e-06	2.43113e-06	5.99526	5.61419
STK17A	DRAK1	CAMK	179	3110	30	1473	735	24427	upregulated set	1.91283	0.935706	7.81662e-14	5.63914e-13	13.107	12.2488
PDPK1	PDK1	AGC	93	3110	33	1473	467	24427	upregulated set	1.56414	0.64537	9.07292e-05	0.000167612	4.04225	3.7757
PRKG1	PKG1	AGC	145	3110	23	1473	478	24427	upregulated set	2.38259	1.25253	8.79964e-18	1.40331e-16	17.0555	15.8528
PRKG2	PKG2	AGC	129	3110	23	1473	425	24427	upregulated set	2.38402	1.2534	5.61077e-16	6.53871e-15	15.251	14.1845
DAPK1	DAPK1	CAMK	126	3110	30	1473	497	24427	upregulated set	1.99124	0.993668	4.6308e-11	2.1924e-10	10.3343	9.65908
DAPK2	DAPK2	CAMK	127	3110	20	1473	455	24427	upregulated set	2.19231	1.13245	1.5662e-13	1.03165e-12	12.8052	11.9865
DAPK3	DAPK3	CAMK	126	3110	23	1473	491	24427	upregulated set	2.01557	1.01119	2.37391e-11	1.17917e-10	10.6245	9.92842
STK39	STLK3	STE	113	3110	58	1473	1101	24427	downregulated set	1.1447	0.19497	0.168191	0.28001	0.774198	0.552826
HASPIN	HASPIN	Other	77	3110	84	1473	922	24427	downregulated set	0.661888	-0.595342	0.000274987	0.00320465	3.56069	2.49422
PASK	PASK	CAMK	198	3110	64	1473	1219	24427	upregulated set	1.27577	0.351364	0.00083416	0.00135161	3.07875	2.86915
STK16	MPSK1	Other	108	3110	70	1473	1209	24427	downregulated set	1.0415	0.0586682	0.396642	0.451866	0.401601	0.34499
PRKAA2	AMPKA2	CAMK	141	3110	51	1473	855	24427	upregulated set	1.29528	0.373261	0.00273415	0.00408162	2.56318	2.38917
PRKD3	PRKD3	CAMK	142	3110	29	1473	548	24427	upregulated set	2.03525	1.02521	6.91664e-13	4.03028e-12	12.1601	11.3947
ULK2	ULK2	Other	113	3110	49	1473	858	24427	upregulated set	1.03443	0.0488353	0.380546	0.400366	0.419593	0.397543
PRKAA1	AMPKA1	CAMK	162	3110	48	1473	889	24427	upregulated set	1.43127	0.517301	2.26781e-05	4.61171e-05	4.64439	4.33614
PRKD2	PRKD2	CAMK	187	3110	36	1473	760	24427	upregulated set	1.93258	0.950529	9.40864e-15	7.70491e-14	14.0265	13.1132
ULK1	ULK1	Other	113	3110	47	1473	1029	24427	upregulated set	0.862527	-0.213358	0.0678117	0.0842088	1.1687	1.07464
PRKD1	PRKD1	CAMK	284	3110	71	1473	1265	24427	upregulated set	1.76335	0.818316	2.76989e-17	4.19638e-16	16.5575	15.3771
WNK4	WNK4	Other	76	3110	26	1473	497	24427	upregulated set	1.20107	0.264316	0.077408	0.095344	1.11121	1.02071
NLK	NLK	CMGC	166	3110	151	1473	1946	24427	downregulated set	0.777139	-0.363756	0.00143882	0.00981952	2.84199	2.00791
TTBK1	TTBK1	CK1	179	3110	42	1473	904	24427	upregulated set	1.55523	0.637127	9.01079e-08	2.50483e-07	7.04524	6.60122
TTBK2	TTBK2	CK1	119	3110	58	1473	952	24427	downregulated set	0.989787	-0.0148106	0.489212	0.519511	0.310503	0.284405
NUAK1	NUAK1	CAMK	181	3110	59	1473	863	24427	upregulated set	1.64732	0.720119	2.15494e-09	7.86681e-09	8.66657	8.1042
NUAK2	NUAK2	CAMK	140	3110	48	1473	714	24427	upregulated set	1.54007	0.622993	3.55848e-06	8.04642e-06	5.44874	5.0944
MAP3K7	TAK1	TKL	102	3110	49	1473	888	24427	downregulated set	1.09282	0.128059	0.297889	0.38892	0.525946	0.410139
NIM1K	NIM1	CAMK	161	3110	44	1473	890	24427	upregulated set	1.42084	0.506746	3.3451e-05	6.66818e-05	4.47559	4.17599
CDK17	CDK17	CMGC	185	3110	151	1473	2148	24427	downregulated set	0.857808	-0.221274	0.033114	0.0930955	1.47999	1.03107
PLK4	PLK4	Other	122	3110	49	1473	808	24427	upregulated set	1.18593	0.246016	0.043447	0.0562583	1.36204	1.24981
SRPK2	SRPK2	CMGC	88	3110	105	1473	1305	24427	downregulated set	0.749469	-0.416059	0.00275885	0.0163738	2.55927	1.78585
CDK18	CDK18	CMGC	182	3110	151	1473	2133	24427	downregulated set	0.851817	-0.231384	0.0274578	0.0823734	1.56133	1.08421
PLK3	PLK3	Other	295	3110	121	1473	2431	24427	upregulated set	0.953118	-0.0692728	0.215878	0.240482	0.665791	0.618917
SRPK3	SRPK3	CMGC	94	3110	109	1473	1287	24427	downregulated set	0.712008	-0.490035	0.000466346	0.00487251	3.33129	2.31225
CDK19	CDK19	CMGC	253	3110	167	1473	2759	24427	downregulated set	0.996249	-0.00542191	0.493062	0.519511	0.307099	0.284405
MAP3K6	MEKK6	STE	55	3110	35	1473	511	24427	downregulated set	0.880411	-0.183751	0.254825	0.357463	0.593758	0.446769
MAP3K1	MEKK1	STE	86	3110	45	1473	754	24427	downregulated set	1.0104	0.0149203	0.512238	0.525228	0.290528	0.279652
MAP3K3	MEKK3	STE	76	3110	31	1473	609	24427	upregulated set	0.98018	-0.0288807	0.463891	0.470097	0.333584	0.327812
PLK2	PLK2	Other	275	3110	120	1473	2701	24427	upregulated set	0.799683	-0.3225	7.13394e-05	0.000135949	4.14667	3.86663
MAP3K2	MEKK2	STE	60	3110	30	1473	613	24427	downregulated set	1.23217	0.301205	0.146879	0.260601	0.833039	0.584024
PLK1	PLK1	Other	190	3110	58	1473	1510	24427	upregulated set	0.988295	-0.016987	0.456396	0.464054	0.340658	0.333432
SIK3	QSK	CAMK	185	3110	82	1473	1307	24427	upregulated set	1.11175	0.152828	0.0904642	0.110314	1.04352	0.95737
BRAF	BRAF	TKL	210	3110	72	1473	1338	24427	upregulated set	1.23274	0.301873	0.0025296	0.00381328	2.59695	2.4187
CDC7	CDC7	Other	279	3110	176	1473	2723	24427	downregulated set	0.93297	-0.100098	0.182432	0.290931	0.738899	0.53621
MAP4K1	HPK1	STE	95	3110	28	1473	534	24427	upregulated set	1.39731	0.48265	0.00197899	0.00305935	2.70356	2.51437
SRPK1	SRPK1	CMGC	91	3110	111	1473	1428	24427	downregulated set	0.775779	-0.366283	0.00569131	0.0269747	2.24479	1.56904
CILK1	ICK	CMGC	71	3110	80	1473	1090	24427	downregulated set	0.821616	-0.283463	0.0498954	0.125986	1.30194	0.899678
STK38	NDR1	AGC	117	3110	23	1473	472	24427	upregulated set	1.94694	0.961212	7.06626e-10	2.89335e-09	9.15081	8.5386
STK38L	NDR2	AGC	227	3110	64	1473	1140	24427	upregulated set	1.56398	0.645221	1.04663e-09	4.07416e-09	8.98021	8.38996
CHEK2	CHK2	CAMK	137	3110	19	1473	411	24427	upregulated set	2.61811	1.38853	1.06247e-19	2.14618e-18	18.9737	17.6683
CHEK1	CHK1	CAMK	316	3110	68	1473	1516	24427	upregulated set	1.63718	0.711217	2.57414e-15	2.59989e-14	14.5894	13.585
WNK1	WNK1	Other	117	3110	29	1473	565	24427	upregulated set	1.62647	0.701748	2.55461e-06	5.81991e-06	5.59268	5.23508
WNK3	WNK3	Other	149	3110	36	1473	772	24427	upregulated set	1.51593	0.600202	3.68938e-06	8.28062e-06	5.43305	5.08194
MAP4K5	KHS1	STE	73	3110	44	1473	569	24427	downregulated set	0.779816	-0.358794	0.067344	0.156507	1.1717	0.805465
CDK10	CDK10	CMGC	113	3110	151	1473	1660	24427	downregulated set	0.662924	-0.593085	1.12542e-06	4.87145e-05	5.94869	4.31234
ATM	ATM	PIKK	276	3110	99	1473	1794	24427	upregulated set	1.20836	0.27305	0.0015723	0.0024557	2.80347	2.60982
CDK12	CDK12	CMGC	114	3110	155	1473	1797	24427	downregulated set	0.699116	-0.516397	1.2366e-05	0.000340626	4.90777	3.46772
CDK13	CDK13	CMGC	144	3110	177	1473	2068	24427	downregulated set	0.704547	-0.505232	4.32034e-06	0.000145452	5.36448	3.83728
CDK14	CDK14	CMGC	125	3110	138	1473	1610	24427	downregulated set	0.703525	-0.507327	5.00552e-05	0.000947921	4.30055	3.02323
MINK1	MINK	STE	69	3110	34	1473	539	24427	downregulated set	0.955966	-0.0649687	0.424122	0.472459	0.37251	0.325636
EIF2AK1	HRI	Other	99	3110	33	1473	877	24427	upregulated set	0.886636	-0.173586	0.133972	0.155531	0.872984	0.808182
ATR	ATR	PIKK	150	3110	73	1473	1018	24427	downregulated set	0.840926	-0.24995	0.0836908	0.176099	1.07732	0.754242
CDK16	CDK16	CMGC	181	3110	168	1473	2050	24427	downregulated set	0.735829	-0.442557	6.83484e-05	0.00121821	4.16527	2.91428
MAP4K3	KHS2	STE	71	3110	37	1473	450	24427	downregulated set	0.733404	-0.44732	0.0454816	0.117786	1.34216	0.928908
CSNK1G1	CK1G1	CK1	203	3110	79	1473	1352	24427	upregulated set	1.17931	0.237947	0.014528	0.0202856	1.8378	1.69281
SMG1	SMG1	PIKK	216	3110	131	1473	1650	24427	downregulated set	0.759531	-0.39682	0.00137617	0.00981952	2.86133	2.00791
CSNK1E	CK1E	CK1	190	3110	118	1473	1515	24427	downregulated set	0.774218	-0.369188	0.00417924	0.0226127	2.3789	1.64565
MKNK1	MNK1	CAMK	80	3110	19	1473	332	24427	upregulated set	1.89261	0.920379	8.70284e-07	2.10957e-06	6.06034	5.67581
CSNK1D	CK1D	CK1	252	3110	121	1473	2039	24427	downregulated set	1.01617	0.0231355	0.45275	0.495247	0.344141	0.305179
CSNK1G2	CK1G2	CK1	207	3110	110	1473	2298	24427	downregulated set	1.25977	0.333156	0.00612922	0.0281387	2.21259	1.5507
CSNK1A1	CK1A	CK1	252	3110	130	1473	2176	24427	downregulated set	1.00936	0.0134477	0.480203	0.514139	0.318575	0.288919
CSNK1G3	CK1G3	CK1	182	3110	91	1473	1889	24427	downregulated set	1.25177	0.323965	0.0146037	0.0526776	1.83554	1.27837
MKNK2	MNK2	CAMK	102	3110	20	1473	466	24427	upregulated set	1.71919	0.781729	1.40592e-06	3.32807e-06	5.85204	5.47781
DSTYK	DSTYK	TKL	198	3110	75	1473	1633	24427	upregulated set	0.952333	-0.0704623	0.264852	0.291819	0.576997	0.534887
MAPK3	ERK1	CMGC	292	3110	137	1473	2454	24427	upregulated set	0.934583	-0.0976048	0.130918	0.15257	0.883001	0.816532
MAPK1	ERK2	CMGC	282	3110	143	1473	2455	24427	downregulated set	1.03526	0.0499886	0.355346	0.434153	0.449348	0.362357
MAPK7	ERK5	CMGC	220	3110	149	1473	2157	24427	downregulated set	0.872964	-0.196005	0.0529532	0.129822	1.27611	0.886652
PBK	PBK	Other	145	3110	67	1473	971	24427	upregulated set	1.17289	0.230072	0.0392695	0.0515094	1.40594	1.28811
MAPK15	ERK7	CMGC	129	3110	133	1473	1351	24427	downregulated set	0.612543	-0.707118	1.06016e-07	5.35383e-06	6.97463	5.27134
RIPK4	ANKRD3	TKL	111	3110	25	1473	678	24427	upregulated set	1.28589	0.362765	0.00866965	0.0123911	2.062	1.90689
STK3	MST2	STE	91	3110	39	1473	894	24427	upregulated set	0.799491	-0.322846	0.0194137	0.0264971	1.71189	1.5768
STK24	MST3	STE	48	3110	25	1473	324	24427	downregulated set	0.781516	-0.355654	0.140317	0.254587	0.85289	0.594164
STK26	MST4	STE	130	3110	22	1473	619	24427	upregulated set	1.64954	0.722062	3.78216e-07	9.79482e-07	6.42226	6.009
RIPK3	RIPK3	TKL	139	3110	27	1473	676	24427	upregulated set	1.61502	0.691552	4.22569e-07	1.08507e-06	6.3741	5.96454
RIPK2	RIPK2	TKL	192	3110	19	1473	621	24427	upregulated set	2.4284	1.28	5.62374e-24	2.37282e-22	23.25	21.6247
STK4	MST1	STE	86	3110	32	1473	713	24427	upregulated set	0.947368	-0.0780033	0.339948	0.363972	0.468588	0.438932
ACVR1B	ALK4	TKL	201	3110	125	1473	2272	24427	downregulated set	1.09605	0.132315	0.158104	0.267628	0.801058	0.572468
ACVR1	ALK2	TKL	271	3110	165	1473	3319	24427	downregulated set	1.21299	0.278563	0.00441615	0.0233931	2.35496	1.63091
GAK	GAK	Other	178	3110	86	1473	1363	24427	downregulated set	0.955719	-0.0653423	0.354135	0.434153	0.450831	0.362357
UHMK1	KIS	Other	302	3110	194	1473	2976	24427	downregulated set	0.925047	-0.112401	0.139993	0.254587	0.853893	0.594164
SIK1	SIK	CAMK	173	3110	50	1473	1147	24427	upregulated set	1.18466	0.244469	0.0199436	0.0270982	1.7002	1.56706
FAM20C	FAM20C	FAM20	392	3110	177	1473	3190	24427	upregulated set	0.965173	-0.0511407	0.248585	0.275902	0.604525	0.559245
SGK3	SGK3	AGC	59	3110	9	1473	198	24427	upregulated set	2.34043	1.22678	7.55063e-08	2.13817e-07	7.12202	6.66996
SGK1	SGK1	AGC	52	3110	10	1473	219	24427	upregulated set	1.86496	0.899143	9.12738e-05	0.000167612	4.03965	3.7757
MAP3K12	DLK	TKL	188	3110	53	1473	853	24427	upregulated set	1.73109	0.791677	3.36188e-11	1.6169e-10	10.4734	9.79132
PKN3	PKN3	AGC	101	3110	10	1473	320	24427	upregulated set	2.47903	1.30977	1.17281e-13	8.24957e-13	12.9308	12.0836
MAP2K5	MEK5	STE	41	3110	23	1473	299	24427	downregulated set	0.783928	-0.351208	0.155121	0.267055	0.809329	0.573399
TAOK1	TAO1	STE	50	3110	20	1473	298	24427	upregulated set	1.31784	0.398178	0.0445572	0.0572069	1.35108	1.24255
PRKX	PRKX	AGC	154	3110	40	1473	813	24427	upregulated set	1.48778	0.573165	6.21361e-06	1.36429e-05	5.20666	4.86509
EIF2AK3	PERK	Other	77	3110	52	1473	1021	24427	downregulated set	1.18401	0.24368	0.124169	0.238122	0.905985	0.6232
CAMKK1	CAMKK1	Other	127	3110	72	1473	1263	24427	downregulated set	1.0578	0.0810666	0.343783	0.429815	0.463716	0.366718
CAMKK2	CAMKK2	Other	115	3110	75	1473	1200	24427	downregulated set	0.964834	-0.0516474	0.396688	0.451866	0.401551	0.34499
PRKDC	DNAPK	PIKK	358	3110	114	1473	2010	24427	upregulated set	1.39893	0.484326	1.97768e-09	7.31671e-09	8.70384	8.13568
PAK1	PAK1	STE	100	3110	25	1473	461	24427	upregulated set	1.70376	0.768723	2.48735e-06	5.7096e-06	5.60426	5.24339
TAOK3	TAO3	STE	80	3110	44	1473	615	24427	downregulated set	0.842859	-0.246636	0.152555	0.26611	0.816573	0.574939
TAOK2	TAO2	STE	52	3110	29	1473	384	24427	downregulated set	0.798483	-0.324666	0.142184	0.254922	0.847148	0.593592
PAK6	PAK6	STE	137	3110	34	1473	688	24427	upregulated set	1.56402	0.645258	2.26242e-06	5.27318e-06	5.64543	5.27793
PAK3	PAK3	STE	108	3110	28	1473	462	24427	upregulated set	1.83608	0.876629	4.38392e-08	1.27724e-07	7.35814	6.89373
PAK2	PAK2	STE	106	3110	25	1473	482	24427	upregulated set	1.7273	0.788521	7.29938e-07	1.81288e-06	6.13671	5.74163
RPS6KA1	P90RSK	AGC	97	3110	21	1473	341	24427	upregulated set	2.23423	1.15978	4.88458e-11	2.27696e-10	10.3112	9.64264
PAK5	PAK5	STE	111	3110	25	1473	571	24427	upregulated set	1.52685	0.610559	4.78711e-05	9.41879e-05	4.31993	4.02601
PAK4	PAK4	STE	129	3110	38	1473	688	24427	upregulated set	1.47269	0.558453	5.12078e-05	0.000100103	4.29066	3.99955
HIPK4	HIPK4	CMGC	142	3110	120	1473	1743	24427	downregulated set	0.875888	-0.191181	0.0815347	0.176051	1.08866	0.754362
MAP3K5	ASK1	STE	93	3110	75	1473	1034	24427	downregulated set	0.831365	-0.266446	0.0676272	0.156507	1.16988	0.805465
MOK	MOK	CMGC	84	3110	80	1473	1083	24427	downregulated set	0.81634	-0.292758	0.0446446	0.116615	1.35023	0.933246
HIPK1	HIPK1	CMGC	80	3110	120	1473	1318	24427	downregulated set	0.662318	-0.594403	1.45429e-05	0.000367208	4.83735	3.43509
MAP4K2	GCK	STE	101	3110	45	1473	720	24427	upregulated set	1.10179	0.139849	0.191053	0.215201	0.718845	0.667155
HIPK3	HIPK3	CMGC	125	3110	118	1473	1430	24427	downregulated set	0.73078	-0.452491	0.000676497	0.00644966	3.16973	2.19046
HIPK2	HIPK2	CMGC	171	3110	138	1473	1755	24427	downregulated set	0.766886	-0.382916	0.00145051	0.00981952	2.83848	2.00791
MOS	MOS	Other	267	3110	166	1473	3028	24427	downregulated set	1.09997	0.137463	0.107225	0.21516	0.969705	0.667239
TSSK6	SSTK	CAMK	182	3110	82	1473	1142	24427	upregulated set	1.25174	0.323938	0.00273455	0.00408162	2.56311	2.38917
CAMK4	CAMK4	CAMK	152	3110	12	1473	414	24427	upregulated set	2.88372	1.52793	4.31321e-25	2.61381e-23	24.3652	22.5827
MAP2K1	MEK1	STE	174	3110	92	1473	1471	24427	downregulated set	0.964179	-0.0526278	0.379357	0.444193	0.420952	0.352429
PKN2	PKN2	AGC	58	3110	4	1473	190	24427	upregulated set	2.39764	1.26162	4.87903e-08	1.40795e-07	7.31167	6.85141
MAP2K2	MEK2	STE	103	3110	70	1473	973	24427	downregulated set	0.8382	-0.254634	0.0847003	0.176994	1.07212	0.752041
PKN1	PKN1	AGC	88	3110	10	1473	265	24427	upregulated set	2.60823	1.38307	4.55582e-13	2.70669e-12	12.3414	11.5676
NEK11	NEK11	Other	61	3110	33	1473	482	24427	downregulated set	0.880776	-0.183152	0.263068	0.362391	0.579932	0.440822
MAP3K9	MLK1	TKL	100	3110	48	1473	842	24427	downregulated set	1.0578	0.0810666	0.38466	0.44656	0.414923	0.35012
MAP3K10	MLK2	TKL	104	3110	86	1473	933	24427	downregulated set	0.654208	-0.612179	0.000164448	0.00207616	3.78397	2.68274
MAP3K11	MLK3	TKL	98	3110	58	1473	908	24427	downregulated set	0.94404	-0.0830799	0.352217	0.434153	0.45319	0.362357
STK32B	YANK2	AGC	162	3110	56	1473	985	24427	upregulated set	1.29178	0.36936	0.00153005	0.00240211	2.81529	2.61941
STK32C	YANK3	AGC	139	3110	33	1473	620	24427	upregulated set	1.76089	0.816307	5.16808e-09	1.75947e-08	8.28667	7.75462
MAP3K21	MLK4	TKL	95	3110	31	1473	767	24427	upregulated set	0.972832	-0.039737	0.4247	0.440699	0.371918	0.355858
MYLK4	MYLK4	CAMK	95	3110	9	1473	332	24427	upregulated set	2.24748	1.16831	5.91098e-11	2.71368e-10	10.2283	9.56644
DCLK1	DCAMKL1	CAMK	89	3110	14	1473	417	24427	upregulated set	1.67635	0.74532	1.47599e-05	3.06319e-05	4.83092	4.51383
TRPM6	CHAK2	Alpha	128	3110	98	1473	1379	24427	downregulated set	0.848537	-0.23695	0.0615468	0.147537	1.21079	0.831098
DCLK2	DCAMKL2	CAMK	116	3110	12	1473	376	24427	upregulated set	2.42315	1.27688	6.59545e-15	5.87771e-14	14.1808	13.2308
TRPM7	CHAK1	Alpha	89	3110	57	1473	862	24427	downregulated set	0.911937	-0.132993	0.265514	0.362391	0.575912	0.440822
SLK	SLK	STE	90	3110	52	1473	723	24427	downregulated set	0.838431	-0.254235	0.122544	0.238019	0.911707	0.623389
PIM1	PIM1	CAMK	166	3110	22	1473	651	24427	upregulated set	2.0028	1.00202	2.4349e-14	1.89173e-13	13.6135	12.7231
NEK1	NEK1	Other	61	3110	33	1473	673	24427	downregulated set	1.2298	0.298421	0.135253	0.248618	0.868852	0.604467
NEK2	NEK2	Other	108	3110	33	1473	718	24427	upregulated set	1.18143	0.240538	0.0585016	0.0732479	1.23283	1.1352
PIM3	PIM3	CAMK	185	3110	39	1473	878	24427	upregulated set	1.65496	0.726795	1.04879e-09	4.07416e-09	8.97931	8.38996
NEK3	NEK3	Other	88	3110	43	1473	648	24427	downregulated set	0.908739	-0.138062	0.291316	0.385453	0.535636	0.414029
RPS6KB2	P70S6KB	AGC	110	3110	25	1473	412	24427	upregulated set	2.09703	1.06835	6.28479e-11	2.84223e-10	10.2017	9.54634
PIM2	PIM2	CAMK	123	3110	16	1473	477	24427	upregulated set	2.02533	1.01816	3.16075e-11	1.54469e-10	10.5002	9.81116
CDKL5	CDKL5	CMGC	63	3110	67	1473	761	24427	downregulated set	0.684924	-0.545984	0.002389	0.0147728	2.62178	1.83054
OXSR1	OSR1	STE	74	3110	45	1473	889	24427	downregulated set	1.1913	0.252539	0.135386	0.248618	0.868426	0.604467
DYRK1A	DYRK1A	CMGC	110	3110	114	1473	1268	24427	downregulated set	0.670729	-0.576198	3.91276e-05	0.000790378	4.40752	3.10217
DYRK1B	DYRK1B	CMGC	136	3110	156	1473	1855	24427	downregulated set	0.717054	-0.479846	3.90433e-05	0.000790378	4.40845	3.10217
STK10	LOK	STE	53	3110	23	1473	349	24427	upregulated set	1.19278	0.254327	0.130839	0.15257	0.883264	0.816532
VRK1	VRK1	CK1	94	3110	64	1473	1011	24427	downregulated set	0.952585	-0.0700801	0.369182	0.441233	0.43276	0.355332
VRK2	VRK2	CK1	113	3110	88	1473	1161	24427	downregulated set	0.795577	-0.329927	0.0220417	0.0703015	1.65675	1.15304
MAP4K4	HGK	STE	59	3110	35	1473	480	24427	downregulated set	0.827001	-0.27404	0.158069	0.267628	0.801154	0.572468
SIK2	QIK	CAMK	145	3110	58	1473	1015	24427	upregulated set	1.12205	0.166135	0.10167	0.122246	0.992806	0.912764
MELK	MELK	CAMK	126	3110	36	1473	529	24427	upregulated set	1.87079	0.903646	1.2854e-09	4.93009e-09	8.89096	8.30715
MAPKAPK3	MAPKAPK3	CAMK	254	3110	39	1473	948	24427	upregulated set	2.10443	1.07343	7.04799e-24	2.37282e-22	23.1519	21.6247
MAK	MAK	CMGC	86	3110	83	1473	1116	24427	downregulated set	0.810809	-0.302565	0.0366382	0.100301	1.43607	0.998693
MAPKAPK2	MAPKAPK2	CAMK	351	3110	57	1473	1348	24427	upregulated set	2.04516	1.03221	5.91909e-31	8.96742e-29	30.2277	28.0473
MAPKAPK5	MAPKAPK5	CAMK	254	3110	42	1473	932	24427	upregulated set	2.14056	1.09799	9.50664e-25	4.80085e-23	24.022	22.3187
TNIK	TNIK	STE	59	3110	35	1473	545	24427	downregulated set	0.93899	-0.090818	0.382824	0.446137	0.417001	0.350532
RAF1	RAF1	TKL	216	3110	42	1473	1063	24427	upregulated set	1.59599	0.674452	6.19461e-10	2.57119e-09	9.20799	8.58987
TSSK1B	TSSK1	CAMK	185	3110	51	1473	1025	24427	upregulated set	1.41761	0.503463	9.9291e-06	2.11867e-05	5.00309	4.67394
TSSK2	TSSK2	CAMK	247	3110	73	1473	1343	24427	upregulated set	1.44454	0.530614	8.39856e-08	2.35626e-07	7.0758	6.62778
RPS6KB1	P70S6K	AGC	115	3110	29	1473	488	24427	upregulated set	1.85092	0.888243	1.11103e-08	3.5813e-08	7.95427	7.44596
CDKL1	CDKL1	CMGC	56	3110	66	1473	657	24427	downregulated set	0.60028	-0.736292	0.000106884	0.00154218	3.97109	2.81186
BRSK1	BRSK1	CAMK	182	3110	71	1473	1173	24427	upregulated set	1.21866	0.285298	0.00702257	0.010181	2.1535	1.99221
BRSK2	BRSK2	CAMK	166	3110	64	1473	1074	24427	upregulated set	1.21399	0.279751	0.0109269	0.0153993	1.9615	1.8125
PRPF4B	PRP4	CMGC	180	3110	136	1473	1924	24427	downregulated set	0.853098	-0.229217	0.0365236	0.100301	1.43743	0.998693
CSNK1A1L	CK1A2	CK1	204	3110	54	1473	898	24427	upregulated set	1.78428	0.835344	4.3236e-13	2.6201e-12	12.3642	11.5817
RPS6KA5	MSK1	AGC	159	3110	13	1473	543	24427	upregulated set	2.29989	1.20156	3.42341e-18	6.10172e-17	17.4655	16.2145
RPS6KA4	MSK2	AGC	141	3110	13	1473	505	24427	upregulated set	2.19299	1.1329	6.90919e-15	5.98139e-14	14.1606	13.2232
GRK1	GRK1	AGC	273	3110	135	1473	2734	24427	downregulated set	1.22123	0.288335	0.00787969	0.0336065	2.10349	1.47358
GRK3	GRK3	AGC	176	3110	118	1473	2497	24427	downregulated set	1.27605	0.35169	0.00285539	0.0163738	2.54434	1.78585
STK33	STK33	CAMK	66	3110	23	1473	558	24427	upregulated set	0.929008	-0.106237	0.309743	0.337597	0.508999	0.471601
GRK2	GRK2	AGC	183	3110	115	1473	2485	24427	downregulated set	1.30305	0.381893	0.00145834	0.00981952	2.83614	2.00791
GRK5	GRK5	AGC	257	3110	157	1473	2749	24427	downregulated set	1.05586	0.0784231	0.256189	0.35772	0.59144	0.446457
IRAK1	IRAK1	TKL	178	3110	44	1473	986	24427	upregulated set	1.41792	0.50378	1.44328e-05	3.01596e-05	4.84065	4.52057
ERN2	IRE2	Other	75	3110	49	1473	777	24427	downregulated set	0.956219	-0.0645864	0.40033	0.454307	0.397582	0.34265
GRK4	GRK4	AGC	230	3110	120	1473	2735	24427	downregulated set	1.37439	0.458787	9.94627e-05	0.00154218	4.00234	2.81186
GRK7	GRK7	AGC	280	3110	128	1473	2745	24427	upregulated set	0.801171	-0.319817	6.98556e-05	0.000133964	4.1558	3.87301
GRK6	GRK6	AGC	324	3110	150	1473	3163	24427	upregulated set	0.804555	-0.313738	2.48184e-05	4.98012e-05	4.60523	4.30276
ERN1	IRE1	Other	59	3110	51	1473	630	24427	downregulated set	0.744909	-0.424865	0.0277741	0.0825055	1.55636	1.08352
TP53RK	PRPK	Other	232	3110	147	1473	1991	24427	downregulated set	0.816745	-0.292042	0.00878651	0.0357026	2.05618	1.4473
RIPK1	RIPK1	TKL	136	3110	31	1473	745	24427	upregulated set	1.43381	0.519856	9.38122e-05	0.000171236	4.02774	3.76641
MARK4	MARK4	CAMK	235	3110	117	1473	1713	24427	downregulated set	0.882885	-0.179703	0.0981259	0.199545	1.00822	0.69996
MARK3	MARK3	CAMK	232	3110	105	1473	1676	24427	upregulated set	1.08724	0.120665	0.11564	0.137949	0.936891	0.860282
MARK2	MARK2	CAMK	275	3110	117	1473	1933	24427	upregulated set	1.1174	0.160152	0.0403489	0.0524708	1.39417	1.28008
MARK1	MARK1	CAMK	267	3110	103	1473	1715	24427	upregulated set	1.2228	0.290193	0.00104943	0.00169137	2.97905	2.77176
NEK8	NEK8	Other	61	3110	10	1473	415	24427	upregulated set	1.15449	0.20726	0.162133	0.186084	0.790129	0.73029
NEK9	NEK9	Other	94	3110	43	1473	782	24427	upregulated set	0.944128	-0.0829457	0.318852	0.345043	0.496411	0.462126
NEK4	NEK4	Other	56	3110	30	1473	558	24427	downregulated set	1.12162	0.165583	0.304608	0.394428	0.516259	0.404032
NEK5	NEK5	Other	81	3110	36	1473	665	24427	upregulated set	0.956694	-0.0638703	0.378334	0.399426	0.422124	0.398564
NEK6	NEK6	Other	112	3110	95	1473	1340	24427	downregulated set	0.850577	-0.233486	0.0676649	0.156507	1.16964	0.805465
NEK7	NEK7	Other	122	3110	53	1473	985	24427	upregulated set	0.972822	-0.0397524	0.407605	0.425877	0.389761	0.370716
MAP3K8	COT	STE	188	3110	76	1473	1449	24427	upregulated set	1.01906	0.0272372	0.413094	0.430129	0.383951	0.366401
RPS6KA6	RSK4	AGC	114	3110	26	1473	490	24427	upregulated set	1.82734	0.869742	2.31962e-08	7.17189e-08	7.63458	7.14437
CLK4	CLK4	CMGC	81	3110	107	1473	1365	24427	downregulated set	0.769275	-0.378429	0.00523898	0.0264569	2.28075	1.57746
CLK3	CLK3	CMGC	180	3110	154	1473	2128	24427	downregulated set	0.833266	-0.263151	0.0138286	0.0510985	1.85922	1.29159
RPS6KA3	RSK2	AGC	125	3110	14	1473	416	24427	upregulated set	2.36008	1.23883	2.96653e-15	2.89954e-14	14.5278	13.5377
CLK2	CLK2	CMGC	127	3110	128	1473	1773	24427	downregulated set	0.835279	-0.259671	0.0250614	0.0767031	1.60099	1.11519
RPS6KA2	RSK3	AGC	89	3110	18	1473	352	24427	upregulated set	1.9859	0.989792	3.51989e-08	1.05597e-07	7.45347	6.97635
CDK9	CDK9	CMGC	134	3110	182	1473	2115	24427	downregulated set	0.700764	-0.513	2.28448e-06	8.65248e-05	5.64121	4.06286
CLK1	CLK1	CMGC	106	3110	116	1473	1403	24427	downregulated set	0.729344	-0.455329	0.000702438	0.00644966	3.15339	2.19046
CDK8	CDK8	CMGC	341	3110	182	1473	3008	24427	downregulated set	0.996642	-0.00485314	0.493882	0.519511	0.306377	0.284405
CDK7	CDK7	CMGC	223	3110	159	1473	2388	24427	downregulated set	0.90567	-0.142943	0.110397	0.220067	0.957044	0.657445
MAP3K15	MAP3K15	STE	59	3110	43	1473	559	24427	downregulated set	0.783928	-0.351208	0.0740906	0.162948	1.13024	0.78795
CDK6	CDK6	CMGC	118	3110	189	1473	1709	24427	downregulated set	0.545272	-0.874953	1.27773e-14	3.87153e-12	13.8936	11.4121
CDK5	CDK5	CMGC	171	3110	200	1473	2065	24427	downregulated set	0.622619	-0.683577	1.50387e-10	1.51891e-08	9.82279	7.81847
CDK4	CDK4	CMGC	105	3110	178	1473	1646	24427	downregulated set	0.557625	-0.842632	5.07927e-13	7.6951e-11	12.2942	10.1138
CDK3	CDK3	CMGC	125	3110	157	1473	1594	24427	downregulated set	0.612239	-0.707832	6.53999e-09	4.95404e-07	8.18442	6.30504
CDC42BPB	MRCKB	AGC	42	3110	9	1473	139	24427	upregulated set	2.37325	1.24687	4.00931e-06	8.93252e-06	5.39693	5.04903
CDK2	CDK2	CMGC	168	3110	198	1473	2180	24427	downregulated set	0.663932	-0.590892	2.12367e-08	1.28695e-06	7.67291	5.89044
CDC42BPA	MRCKA	AGC	77	3110	10	1473	271	24427	upregulated set	2.23168	1.15813	4.86619e-09	1.67552e-08	8.31281	7.77585
AAK1	AAK1	Other	156	3110	109	1473	1397	24427	downregulated set	0.772863	-0.371715	0.00551927	0.0269732	2.25812	1.56907
CDK1	CDK1	CMGC	179	3110	181	1473	2179	24427	downregulated set	0.725958	-0.462043	1.71988e-05	0.000400865	4.7645	3.397
MYLK2	skMLCK	CAMK	159	3110	43	1473	698	24427	upregulated set	1.78917	0.83929	1.51034e-10	6.5376e-10	9.82093	9.18458
AURKB	AURB	Other	133	3110	25	1473	565	24427	upregulated set	1.8489	0.886666	8.47667e-10	3.42457e-09	9.07177	8.46539
AURKC	AURC	Other	131	3110	35	1473	669	24427	upregulated set	1.53799	0.621051	7.67941e-06	1.66204e-05	5.11467	4.77936
BMPR1B	BMPR1B	TKL	248	3110	187	1473	3297	24427	downregulated set	1.06319	0.0883964	0.202017	0.306055	0.694613	0.5142
AURKA	AURA	Other	187	3110	43	1473	964	24427	upregulated set	1.52361	0.607495	1.59824e-07	4.28555e-07	6.79636	6.36799
BMPR1A	BMPR1A	TKL	273	3110	182	1473	3565	24427	downregulated set	1.18119	0.240244	0.00883727	0.0357026	2.05368	1.4473
DYRK4	DYRK4	CMGC	190	3110	181	1473	2408	24427	downregulated set	0.802251	-0.317874	0.00186861	0.0123085	2.72848	1.9098
GSK3B	GSK3B	CMGC	189	3110	131	1473	2114	24427	downregulated set	0.97312	-0.0393107	0.389829	0.449119	0.409126	0.347639
DYRK3	DYRK3	CMGC	87	3110	109	1473	1313	24427	downregulated set	0.726392	-0.46118	0.000889514	0.0072844	3.05085	2.13761
GSK3A	GSK3A	CMGC	291	3110	148	1473	2832	24427	downregulated set	1.15389	0.206505	0.0370751	0.100301	1.43092	0.998693
BMPR2	BMPR2	TKL	175	3110	113	1473	1956	24427	downregulated set	1.04381	0.0618643	0.343719	0.429815	0.463796	0.366718
DYRK2	DYRK2	CMGC	152	3110	138	1473	1895	24427	downregulated set	0.828062	-0.27219	0.0161899	0.0555523	1.79075	1.2553
PRKCI	PKCI	AGC	33	3110	6	1473	197	24427	upregulated set	1.3157	0.395833	0.0892384	0.109471	1.04945	0.960702
PRKCH	PKCH	AGC	47	3110	14	1473	174	24427	upregulated set	2.12157	1.08514	1.35846e-05	2.85843e-05	4.86695	4.54387
LRRK2	LRRK2	TKL	75	3110	78	1473	755	24427	downregulated set	0.583694	-0.776717	1.07668e-05	0.000326235	4.96791	3.48647
CSNK2A2	CK2A2	Other	365	3110	207	1473	4177	24427	downregulated set	1.21682	0.283117	0.00113104	0.00878732	2.94652	2.05614
CSNK2A1	CK2A1	Other	351	3110	211	1473	4019	24427	downregulated set	1.1486	0.199874	0.0163174	0.0555523	1.78735	1.2553
PRKCQ	PKCT	AGC	40	3110	9	1473	178	24427	upregulated set	1.76502	0.819685	0.00135893	0.00214456	2.8668	2.66866
DMPK	DMPK1	AGC	74	3110	22	1473	343	24427	upregulated set	1.69452	0.760879	5.53285e-05	0.000107465	4.25705	3.96873
EEF2K	EEF2K	Alpha	83	3110	48	1473	748	24427	downregulated set	0.939708	-0.0897154	0.357398	0.434906	0.446848	0.361605
PRKCZ	PKCZ	AGC	58	3110	29	1473	402	24427	downregulated set	0.835912	-0.258577	0.198785	0.305746	0.701616	0.51464
TLK2	TLK2	Other	158	3110	80	1473	1481	24427	downregulated set	1.11634	0.15878	0.175782	0.289466	0.755027	0.538402
TLK1	TLK1	Other	153	3110	69	1473	1412	24427	upregulated set	0.851072	-0.232646	0.0262689	0.0352189	1.58056	1.45322
PDK4	PDHK4	PDHK	344	3110	116	1473	2018	24427	upregulated set	1.3389	0.421045	2.22802e-07	5.92185e-07	6.65208	6.22754
PDK1	PDHK1	PDHK	255	3110	79	1473	1575	24427	upregulated set	1.27166	0.346708	0.000185652	0.000327049	3.7313	3.48539
CAMK1	CAMK1A	CAMK	140	3110	18	1473	373	24427	upregulated set	2.94801	1.55974	6.33901e-24	2.37282e-22	23.198	21.6247
PNCK	CAMK1B	CAMK	117	3110	11	1473	397	24427	upregulated set	2.31476	1.21086	6.93721e-14	5.12677e-13	13.1588	12.2902
EIF2AK4	GCN2	Other	147	3110	75	1473	1209	24427	downregulated set	0.97207	-0.0408675	0.421425	0.471187	0.37528	0.326807
MYLK	smMLCK	CAMK	111	3110	13	1473	351	24427	upregulated set	2.48385	1.31258	6.4196e-15	5.87771e-14	14.1925	13.2308
CAMK1D	CAMK1D	CAMK	170	3110	17	1473	562	24427	upregulated set	2.37587	1.24845	1.52564e-20	3.85224e-19	19.8165	18.4143
ALPK1	AlphaK3	Alpha	190	3110	121	1473	2225	24427	downregulated set	1.10886	0.149079	0.131862	0.247022	0.87988	0.607264
HUNK	HUNK	CAMK	176	3110	77	1473	1265	24427	upregulated set	1.09278	0.128	0.138113	0.159726	0.859767	0.796625
MAPK8	JNK1	CMGC	360	3110	175	1473	3277	24427	downregulated set	1.1292	0.175301	0.0485264	0.124606	1.31402	0.904461
MYLK3	caMLCK	CAMK	123	3110	15	1473	426	24427	upregulated set	2.2678	1.1813	5.30284e-14	4.0169e-13	13.2755	12.3961
MAPK9	JNK2	CMGC	324	3110	174	1473	2936	24427	downregulated set	1.01751	0.0250454	0.425837	0.472632	0.370757	0.325477
IRAK4	IRAK4	TKL	98	3110	36	1473	618	24427	upregulated set	1.24551	0.316737	0.0255278	0.0343774	1.59299	1.46373
MASTL	MASTL	AGC	184	3110	66	1473	1101	24427	upregulated set	1.31262	0.392453	0.000389638	0.000667008	3.40934	3.17587
MAPK10	JNK3	CMGC	355	3110	180	1473	3195	24427	downregulated set	1.07036	0.0980998	0.181218	0.290931	0.741799	0.53621
TGFBR1	TGFBR1	TKL	264	3110	163	1473	3282	24427	downregulated set	1.21418	0.279984	0.00447788	0.0233931	2.34893	1.63091
TGFBR2	TGFBR2	TKL	122	3110	70	1473	1288	24427	downregulated set	1.10956	0.149987	0.210396	0.311833	0.676963	0.506078
LATS1	LATS1	AGC	220	3110	80	1473	1405	24427	upregulated set	1.22986	0.298496	0.0022293	0.0034115	2.65183	2.46705
LATS2	LATS2	AGC	273	3110	59	1473	1208	24427	upregulated set	1.77503	0.827843	5.97184e-17	8.61651e-16	16.2239	15.0647
MYO3B	MYO3B	STE	43	3110	43	1473	492	24427	downregulated set	0.689968	-0.535398	0.0145132	0.0526776	1.83824	1.27837
EIF2AK2	PKR	Other	62	3110	44	1473	626	24427	downregulated set	0.857935	-0.22106	0.179725	0.290931	0.745391	0.53621
MYO3A	MYO3A	STE	53	3110	38	1473	536	24427	downregulated set	0.850577	-0.233486	0.186465	0.294264	0.729404	0.531262
PRKCE	PKCE	AGC	31	3110	10	1473	144	24427	upregulated set	1.69087	0.757762	0.00744546	0.0107427	2.12811	1.96889
PRKCD	PKCD	AGC	57	3110	15	1473	204	24427	upregulated set	2.1946	1.13395	7.1839e-07	1.79894e-06	6.14364	5.74498
PRKCG	PKCG	AGC	39	3110	21	1473	270	24427	downregulated set	0.775313	-0.367149	0.156947	0.267628	0.804248	0.572468
PRKCA	PKCA	AGC	40	3110	21	1473	288	24427	downregulated set	0.827001	-0.27404	0.229505	0.333512	0.639208	0.476888
CAMK1G	CAMK1G	CAMK	112	3110	22	1473	479	24427	upregulated set	1.83651	0.876963	2.4531e-08	7.50797e-08	7.61028	7.12448
PRKCB	PKCB	AGC	49	3110	26	1473	318	24427	downregulated set	0.737541	-0.439204	0.0860902	0.178667	1.06505	0.747957
CAMK2B	CAMK2B	CAMK	510	3110	109	1473	2407	24427	upregulated set	1.66419	0.734823	3.7225e-26	2.81979e-24	25.4292	23.5498
CAMK2D	CAMK2D	CAMK	500	3110	66	1473	1682	24427	upregulated set	2.33482	1.22331	7.01367e-59	2.12514e-56	58.1541	55.6726
ROCK1	ROCK1	AGC	41	3110	3	1473	176	24427	upregulated set	1.8297	0.871611	0.000658462	0.00107266	3.18147	2.96954
ROCK2	ROCK2	AGC	48	3110	13	1473	213	24427	upregulated set	1.76999	0.823743	0.0004588	0.000768046	3.33838	3.11461
CAMK2A	CAMK2A	CAMK	456	3110	88	1473	2058	24427	upregulated set	1.74032	0.799353	1.02553e-26	1.03579e-24	25.989	23.9847
STK25	YSK1	STE	33	3110	13	1473	307	24427	upregulated set	0.844278	-0.244211	0.200833	0.225379	0.697165	0.647086
TTK	TTK	Other	88	3110	52	1473	982	24427	downregulated set	1.13878	0.187492	0.194975	0.302962	0.71002	0.518612
MAP3K19	YSK4	STE	115	3110	39	1473	763	24427	upregulated set	1.18381	0.243441	0.0503938	0.0638883	1.29762	1.19458
STK11	LKB1	CAMK	116	3110	88	1473	1286	24427	downregulated set	0.881233	-0.182404	0.132071	0.247022	0.879192	0.607264
CIT	CRIK	AGC	76	3110	23	1473	433	24427	upregulated set	1.37859	0.463195	0.00690303	0.0100559	2.16096	1.99758
PHKG1	PHKG1	CAMK	128	3110	20	1473	419	24427	upregulated set	2.39942	1.26268	4.85683e-16	5.88647e-15	15.3136	14.2301
PHKG2	PHKG2	CAMK	109	3110	13	1473	275	24427	upregulated set	3.11318	1.63839	2.57215e-20	5.9951e-19	19.5897	18.2222
CHUK	IKKA	Other	264	3110	129	1473	2537	24427	downregulated set	1.18594	0.246033	0.0235858	0.0736753	1.62735	1.13268
IKBKB	IKKB	Other	310	3110	94	1473	1705	24427	upregulated set	1.42806	0.514059	4.54277e-09	1.58214e-08	8.34268	7.80076
BUB1	BUB1	Other	110	3110	79	1473	1063	24427	downregulated set	0.811407	-0.301502	0.0411822	0.110299	1.38529	0.957427
CAMK2G	CAMK2G	CAMK	525	3110	157	1473	3399	24427	upregulated set	1.21316	0.278769	7.01525e-06	1.52922e-05	5.15396	4.81553
SBK1	SBK	Other	185	3110	55	1473	1009	24427	upregulated set	1.44009	0.526161	4.36447e-06	9.6528e-06	5.36007	5.01535
IKBKE	IKKE	Other	218	3110	56	1473	1300	24427	upregulated set	1.31711	0.397379	9.78079e-05	0.000176404	4.00963	3.75349
ACVR2B	ACVR2B	TKL	215	3110	160	1473	3054	24427	downregulated set	1.15102	0.202909	0.0331825	0.0930955	1.47909	1.03107
ACVR2A	ACVR2A	TKL	215	3110	136	1473	2688	24427	downregulated set	1.19185	0.253207	0.0173942	0.0583449	1.7596	1.234
MTOR	MTOR	PIKK	217	3110	160	1473	2079	24427	downregulated set	0.783551	-0.351901	0.00143044	0.00981952	2.84453	2.00791
BCKDK	BCKDK	PDHK	280	3110	103	1473	1710	24427	upregulated set	1.28609	0.362993	4.52744e-05	8.96611e-05	4.34415	4.0474
MAP3K14	NIK	STE	29	3110	4	1473	120	24427	upregulated set	1.89813	0.924581	0.00238652	0.00361557	2.62224	2.44182
PINK1	PINK1	Other	178	3110	161	1473	2043	24427	downregulated set	0.7652	-0.386091	0.000536102	0.00541463	3.27075	2.26643
SNRK	SNRK	CAMK	115	3110	32	1473	552	24427	upregulated set	1.63632	0.710456	2.431e-06	5.62284e-06	5.61422	5.25004
BMP2K	BIKE	Other	167	3110	83	1473	1317	24427	downregulated set	0.956842	-0.0636472	0.361197	0.435668	0.442256	0.360844

## Sheet: i Ca2+-SYN
mouse kinase	kinase	kinase_group	upregulated_set_hits	upregulated_set_size	downregulated_set_hits	downregulated_set_size	background_set_hits	background_set_size	dominant_direction	dominant_enrichment_value	dominant_enrichment_value_log2	dominant_p_value	dominant_adjusted_p_value	dominant_p_value_log10_abs	dominant_adjusted_p_value_log10_abs
PRKACG	PKACG	AGC	30	904	15	1193	435	20130	upregulated set	1.5357	0.6189	0.0181019	0.0320753	1.74228	1.49383
MAP3K20	ZAK	TKL	53	904	16	1193	584	20130	upregulated set	2.02087	1.01498	3.57795e-06	1.24611e-05	5.44637	4.90444
MAPK11	P38B	CMGC	21	904	180	1193	1796	20130	downregulated set	0.591331	-0.757963	2.03891e-11	8.82557e-10	10.6906	9.05426
MAPK14	P38A	CMGC	19	904	149	1193	1461	20130	downregulated set	0.581113	-0.783109	4.83126e-10	1.82984e-08	9.31594	7.73759
MAPK13	P38D	CMGC	22	904	167	1193	1880	20130	downregulated set	0.667172	-0.583869	3.06391e-07	5.15758e-06	6.51372	5.28755
PRKACA	PKACA	AGC	32	904	26	1193	607	20130	upregulated set	1.17391	0.231328	0.20888	0.250161	0.680103	0.601781
PRKACB	PKACB	AGC	27	904	20	1193	681	20130	upregulated set	0.88286	-0.179743	0.296974	0.329609	0.527282	0.482002
TBK1	TBK1	Other	78	904	64	1193	1055	20130	upregulated set	1.64633	0.719256	2.61049e-05	7.83147e-05	4.58328	4.10616
AKT2	AKT2	AGC	21	904	11	1193	260	20130	upregulated set	1.79854	0.84683	0.0101812	0.0191867	1.9922	1.717
AKT3	AKT3	AGC	18	904	12	1193	242	20130	upregulated set	1.65628	0.727942	0.0323662	0.05359	1.48991	1.27092
MAPK12	P38G	CMGC	27	904	170	1193	1863	20130	downregulated set	0.649472	-0.62266	4.51628e-08	9.12289e-07	7.34522	6.03987
AKT1	AKT1	AGC	13	904	6	1193	203	20130	upregulated set	1.42601	0.511984	0.139892	0.179607	0.854207	0.745676
STK17A	DRAK1	CAMK	52	904	23	1193	684	20130	upregulated set	1.69287	0.759468	0.000317391	0.000812925	3.4984	3.08995
PDPK1	PDK1	AGC	38	904	30	1193	443	20130	upregulated set	1.9101	0.933645	0.000242367	0.000644185	3.61553	3.19099
PRKG1	PKG1	AGC	43	904	17	1193	533	20130	upregulated set	1.79646	0.845154	0.000332227	0.000831939	3.47857	3.07991
PRKG2	PKG2	AGC	40	904	21	1193	478	20130	upregulated set	1.86341	0.897942	0.000269064	0.000696808	3.57014	3.15689
DAPK1	DAPK1	CAMK	42	904	18	1193	446	20130	upregulated set	2.09696	1.0683	1.64466e-05	5.08504e-05	4.78392	4.29371
DAPK2	DAPK2	CAMK	43	904	26	1193	438	20130	upregulated set	2.1861	1.12836	5.09799e-06	1.75533e-05	5.2926	4.75564
DAPK3	DAPK3	CAMK	42	904	23	1193	442	20130	upregulated set	2.11594	1.0813	1.3508e-05	4.30834e-05	4.86941	4.36569
STK39	STLK3	STE	52	904	60	1193	1057	20130	upregulated set	1.09548	0.131561	0.275121	0.309895	0.560476	0.508785
HASPIN	HASPIN	Other	29	904	68	1193	901	20130	downregulated set	0.785258	-0.348761	0.031725	0.0717363	1.4986	1.14426
PASK	PASK	CAMK	57	904	49	1193	949	20130	upregulated set	1.33747	0.419506	0.0203307	0.0356081	1.69185	1.44845
STK16	MPSK1	Other	34	904	101	1193	1143	20130	downregulated set	0.67069	-0.576283	9.70214e-05	0.000668124	4.01313	3.17514
PRKAA2	AMPKA2	CAMK	49	904	61	1193	786	20130	upregulated set	1.38819	0.473205	0.0171579	0.0311307	1.76554	1.50681
PRKD3	PRKD3	CAMK	63	904	28	1193	554	20130	upregulated set	2.53225	1.34042	1.81195e-10	1.33908e-09	9.74185	8.87319
ULK2	ULK2	Other	53	904	44	1193	965	20130	upregulated set	1.22299	0.290416	0.0856056	0.119532	1.0675	0.922515
PRKAA1	AMPKA1	CAMK	48	904	60	1193	789	20130	upregulated set	1.35469	0.437962	0.0261057	0.0444383	1.58327	1.35224
PRKD2	PRKD2	CAMK	73	904	42	1193	755	20130	upregulated set	2.15304	1.10637	4.58602e-09	2.72463e-08	8.33856	7.56469
ULK1	ULK1	Other	51	904	45	1193	959	20130	upregulated set	1.18421	0.243919	0.130723	0.171467	0.883649	0.765819
PRKD1	PRKD1	CAMK	110	904	69	1193	1235	20130	upregulated set	1.98336	0.987945	4.13174e-11	3.29452e-10	10.3839	9.48221
WNK4	WNK4	Other	46	904	32	1193	509	20130	upregulated set	2.01241	1.00892	1.72679e-05	5.28501e-05	4.76276	4.27695
NLK	NLK	CMGC	17	904	161	1193	1349	20130	downregulated set	0.496573	-1.00992	6.41249e-16	6.47661e-14	15.193	13.1887
TTBK1	TTBK1	CK1	69	904	60	1193	810	20130	upregulated set	1.89688	0.923627	1.01235e-06	3.83427e-06	5.99467	5.41632
TTBK2	TTBK2	CK1	49	904	50	1193	927	20130	upregulated set	1.17704	0.235165	0.145161	0.184806	0.83815	0.733285
NUAK1	NUAK1	CAMK	72	904	44	1193	796	20130	upregulated set	2.01416	1.01018	7.02987e-08	3.1799e-07	7.15305	6.49759
NUAK2	NUAK2	CAMK	48	904	38	1193	653	20130	upregulated set	1.63683	0.710904	0.00104145	0.00242739	2.98236	2.61486
MAP3K7	TAK1	TKL	32	904	44	1193	879	20130	downregulated set	1.18395	0.243607	0.147276	0.230024	0.831868	0.638227
NIM1K	NIM1	CAMK	46	904	40	1193	784	20130	upregulated set	1.30652	0.385733	0.0469809	0.0733774	1.32808	1.13444
CDK17	CDK17	CMGC	18	904	131	1193	1600	20130	downregulated set	0.723845	-0.466248	0.000211682	0.00133624	3.67432	2.87412
PLK4	PLK4	Other	45	904	44	1193	750	20130	upregulated set	1.33606	0.417987	0.0367168	0.0588634	1.43514	1.23015
SRPK2	SRPK2	CMGC	29	904	75	1193	1189	20130	downregulated set	0.939544	-0.0899669	0.312179	0.384513	0.505596	0.415089
CDK18	CDK18	CMGC	20	904	134	1193	1685	20130	downregulated set	0.745232	-0.424238	0.000548671	0.00277079	3.26069	2.5574
PLK3	PLK3	Other	58	904	68	1193	1651	20130	upregulated set	0.782269	-0.354263	0.0284562	0.0479013	1.54582	1.31965
SRPK3	SRPK3	CMGC	38	904	73	1193	1134	20130	downregulated set	0.920634	-0.119301	0.257598	0.341547	0.589058	0.466549
CDK19	CDK19	CMGC	32	904	166	1193	1949	20130	downregulated set	0.695826	-0.523202	3.57724e-06	4.33561e-05	5.44645	4.36295
MAP3K6	MEKK6	STE	39	904	47	1193	640	20130	upregulated set	1.35694	0.440355	0.0408883	0.0641924	1.3884	1.19252
MAP3K1	MEKK1	STE	43	904	40	1193	810	20130	upregulated set	1.18211	0.241367	0.156946	0.196506	0.804251	0.706624
MAP3K3	MEKK3	STE	33	904	22	1193	591	20130	upregulated set	1.24337	0.31426	0.128809	0.170432	0.890055	0.768448
PLK2	PLK2	Other	60	904	74	1193	1783	20130	upregulated set	0.749334	-0.41632	0.0101949	0.0191867	1.99162	1.717
MAP3K2	MEKK2	STE	30	904	30	1193	632	20130	upregulated set	1.05701	0.0799904	0.408751	0.423487	0.388541	0.37316
PLK1	PLK1	Other	50	904	75	1193	1206	20130	downregulated set	0.952978	-0.0694857	0.356065	0.413363	0.44847	0.383668
SIK3	QSK	CAMK	53	904	75	1193	1048	20130	downregulated set	0.828127	-0.272077	0.0625064	0.119816	1.20408	0.921487
BRAF	BRAF	TKL	65	904	40	1193	1177	20130	upregulated set	1.22974	0.29835	0.0574129	0.0869602	1.24099	1.06068
CDC7	CDC7	Other	66	904	100	1193	2010	20130	downregulated set	1.19122	0.252442	0.037685	0.0819284	1.42383	1.08657
MAP4K1	HPK1	STE	44	904	12	1193	498	20130	upregulated set	1.96743	0.97631	4.29542e-05	0.000125145	4.36699	3.90259
SRPK1	SRPK1	CMGC	26	904	86	1193	1204	20130	downregulated set	0.829707	-0.269326	0.050566	0.104228	1.29614	0.982016
CILK1	ICK	CMGC	16	904	82	1193	858	20130	downregulated set	0.620112	-0.689399	4.21653e-05	0.000354892	4.37504	3.4499
STK38	NDR1	AGC	31	904	20	1193	558	20130	upregulated set	1.23709	0.306956	0.143174	0.183046	0.844134	0.73744
STK38L	NDR2	AGC	63	904	41	1193	1107	20130	upregulated set	1.26727	0.341721	0.0382493	0.0603621	1.41738	1.21924
CHEK2	CHK2	CAMK	77	904	17	1193	445	20130	upregulated set	3.85306	1.94601	1.44948e-21	8.78383e-20	20.8388	19.0563
CHEK1	CHK1	CAMK	129	904	60	1193	1317	20130	upregulated set	2.18112	1.12507	1.00042e-15	2.52606e-14	14.9998	13.5976
WNK1	WNK1	Other	57	904	31	1193	517	20130	upregulated set	2.45505	1.29575	3.81399e-09	2.31128e-08	8.41862	7.63615
WNK3	WNK3	Other	63	904	44	1193	693	20130	upregulated set	2.02434	1.01745	4.05524e-07	1.60153e-06	6.39198	5.79547
MAP4K5	KHS1	STE	36	904	22	1193	595	20130	upregulated set	1.34729	0.43006	0.0518926	0.0794114	1.28489	1.10012
CDK10	CDK10	CMGC	16	904	122	1193	1428	20130	downregulated set	0.693689	-0.527638	7.04034e-05	0.000520298	4.15241	3.28375
ATM	ATM	PIKK	87	904	59	1193	1317	20130	upregulated set	1.47099	0.556784	0.000354461	0.00087392	3.45043	3.05853
CDK12	CDK12	CMGC	17	904	94	1193	1512	20130	downregulated set	0.95328	-0.0690277	0.336003	0.402407	0.473657	0.395334
CDK13	CDK13	CMGC	19	904	113	1193	1643	20130	downregulated set	0.861699	-0.214743	0.0632689	0.119816	1.19881	0.921487
CDK14	CDK14	CMGC	18	904	114	1193	1183	20130	downregulated set	0.615002	-0.701337	9.00238e-07	1.36386e-05	6.04564	4.86523
MINK1	MINK	STE	32	904	13	1193	587	20130	upregulated set	1.21391	0.279664	0.161813	0.20094	0.790987	0.696934
EIF2AK1	HRI	Other	44	904	44	1193	867	20130	upregulated set	1.13008	0.176424	0.230514	0.268638	0.637302	0.570833
ATR	ATR	PIKK	64	904	50	1193	940	20130	upregulated set	1.5161	0.600364	0.00106609	0.00244717	2.97221	2.61134
CDK16	CDK16	CMGC	25	904	120	1193	1572	20130	downregulated set	0.776369	-0.365186	0.00392746	0.0148753	2.40589	1.82754
MAP4K3	KHS2	STE	35	904	15	1193	480	20130	upregulated set	1.62369	0.699273	0.00528282	0.0106713	2.27713	1.97178
CSNK1G1	CK1G1	CK1	54	904	57	1193	1145	20130	upregulated set	1.05018	0.0706362	0.37948	0.402037	0.420811	0.395734
SMG1	SMG1	PIKK	67	904	92	1193	1258	20130	downregulated set	0.810381	-0.303327	0.0278297	0.0663968	1.55549	1.17785
CSNK1E	CK1E	CK1	45	904	75	1193	1243	20130	downregulated set	0.982215	-0.0258893	0.456264	0.49313	0.340784	0.307039
MKNK1	MNK1	CAMK	31	904	16	1193	365	20130	upregulated set	1.89123	0.919324	0.00101327	0.00238002	2.99427	2.62342
CSNK1D	CK1D	CK1	40	904	104	1193	1484	20130	downregulated set	0.845663	-0.241846	0.0505062	0.104228	1.29666	0.982016
CSNK1G2	CK1G2	CK1	64	904	91	1193	1668	20130	downregulated set	1.0863	0.119428	0.228738	0.310797	0.640661	0.507523
CSNK1A1	CK1A	CK1	42	904	90	1193	1659	20130	downregulated set	1.09245	0.127564	0.213644	0.298314	0.670309	0.525326
CSNK1G3	CK1G3	CK1	43	904	79	1193	1262	20130	downregulated set	0.946736	-0.0789658	0.330279	0.399145	0.481119	0.398869
MKNK2	MNK2	CAMK	50	904	25	1193	530	20130	upregulated set	2.10073	1.07089	2.5053e-06	8.82682e-06	5.60114	5.0542
DSTYK	DSTYK	TKL	56	904	58	1193	1371	20130	upregulated set	0.909549	-0.136777	0.260224	0.29642	0.584653	0.528092
MAPK3	ERK1	CMGC	21	904	197	1193	1744	20130	downregulated set	0.524659	-0.930549	3.89099e-17	5.89485e-15	16.4099	14.2295
MAPK1	ERK2	CMGC	26	904	197	1193	1690	20130	downregulated set	0.508414	-0.975926	1.84415e-18	5.58779e-16	17.7342	15.2528
MAPK7	ERK5	CMGC	18	904	164	1193	1484	20130	downregulated set	0.536274	-0.898958	1.50145e-13	9.19707e-12	12.8235	11.0364
PBK	PBK	Other	36	904	53	1193	943	20130	downregulated set	1.05447	0.0765123	0.383246	0.436554	0.416523	0.359962
MAPK15	ERK7	CMGC	23	904	79	1193	1143	20130	downregulated set	0.857464	-0.221852	0.0988077	0.170073	1.00521	0.769364
RIPK4	ANKRD3	TKL	48	904	36	1193	619	20130	upregulated set	1.72674	0.788047	0.00035476	0.00087392	3.45007	3.05853
STK3	MST2	STE	27	904	25	1193	783	20130	upregulated set	0.767852	-0.3811	0.0948377	0.130617	1.02302	0.883999
STK24	MST3	STE	24	904	24	1193	377	20130	upregulated set	1.41757	0.503422	0.0648671	0.0954113	1.18798	1.0204
STK26	MST4	STE	54	904	21	1193	627	20130	upregulated set	1.91779	0.939446	1.16394e-05	3.75184e-05	4.93407	4.42576
RIPK3	RIPK3	TKL	35	904	38	1193	582	20130	upregulated set	1.33912	0.421288	0.0582877	0.0873506	1.23442	1.05873
RIPK2	RIPK2	TKL	51	904	27	1193	540	20130	upregulated set	2.10306	1.07249	1.93116e-06	6.96598e-06	5.71418	5.15702
STK4	MST1	STE	21	904	31	1193	638	20130	downregulated set	1.21971	0.286535	0.15502	0.236162	0.809612	0.626791
ACVR1B	ALK4	TKL	53	904	100	1193	1705	20130	downregulated set	1.01046	0.0150186	0.484417	0.507884	0.31478	0.294236
ACVR1	ALK2	TKL	66	904	82	1193	2058	20130	upregulated set	0.714124	-0.485753	0.00183984	0.00409905	2.73522	2.38732
GAK	GAK	Other	38	904	69	1193	1184	20130	downregulated set	1.01695	0.0242477	0.476069	0.502609	0.32233	0.298769
UHMK1	KIS	Other	35	904	161	1193	2148	20130	downregulated set	0.790688	-0.33882	0.00173612	0.00773595	2.76042	2.11149
SIK1	SIK	CAMK	69	904	67	1193	938	20130	upregulated set	1.63803	0.711961	8.86239e-05	0.000250963	4.05245	3.60039
FAM20C	FAM20C	FAM20	112	904	86	1193	2175	20130	upregulated set	1.14666	0.197436	0.0764046	0.10818	1.11688	0.965852
SGK3	SGK3	AGC	20	904	9	1193	221	20130	upregulated set	2.01518	1.01091	0.00390415	0.00810245	2.40847	2.09138
SGK1	SGK1	AGC	13	904	17	1193	230	20130	upregulated set	1.25861	0.33183	0.247725	0.284321	0.60603	0.546191
MAP3K12	DLK	TKL	81	904	26	1193	852	20130	upregulated set	2.117	1.08202	1.27847e-09	8.4212e-09	8.89331	8.07463
PKN3	PKN3	AGC	42	904	10	1193	353	20130	upregulated set	2.64941	1.40567	6.71286e-08	3.12923e-07	7.17309	6.50456
MAP2K5	MEK5	STE	24	904	21	1193	339	20130	upregulated set	1.57647	0.656702	0.0248882	0.0428473	1.60401	1.36808
TAOK1	TAO1	STE	15	904	12	1193	263	20130	upregulated set	1.27002	0.344852	0.217923	0.256913	0.661697	0.590214
PRKX	PRKX	AGC	37	904	24	1193	865	20130	upregulated set	0.952491	-0.0702224	0.424674	0.435079	0.371944	0.361432
EIF2AK3	PERK	Other	35	904	52	1193	935	20130	downregulated set	1.06563	0.0917016	0.355843	0.413363	0.448741	0.383668
CAMKK1	CAMKK1	Other	34	904	55	1193	1203	20130	downregulated set	1.29628	0.37438	0.0268365	0.0650516	1.57127	1.18674
CAMKK2	CAMKK2	Other	39	904	55	1193	1109	20130	downregulated set	1.19499	0.257003	0.101335	0.172442	0.994241	0.763357
PRKDC	DNAPK	PIKK	140	904	62	1193	1551	20130	upregulated set	2.00998	1.00718	2.13328e-14	3.07802e-13	13.671	12.5117
PAK1	PAK1	STE	31	904	17	1193	542	20130	upregulated set	1.27361	0.348928	0.112292	0.149887	0.949652	0.824236
TAOK3	TAO3	STE	30	904	12	1193	561	20130	upregulated set	1.19079	0.251914	0.196932	0.238681	0.705684	0.622181
TAOK2	TAO2	STE	20	904	18	1193	362	20130	upregulated set	1.23026	0.298963	0.211914	0.252117	0.673841	0.598398
PAK6	PAK6	STE	49	904	45	1193	662	20130	upregulated set	1.64821	0.720903	0.000807589	0.00194206	3.09281	2.71174
PAK3	PAK3	STE	29	904	24	1193	561	20130	upregulated set	1.15109	0.203005	0.253209	0.289518	0.596521	0.538324
PAK2	PAK2	STE	28	904	25	1193	495	20130	upregulated set	1.25959	0.332951	0.137348	0.177848	0.862179	0.749952
RPS6KA1	P90RSK	AGC	26	904	15	1193	410	20130	upregulated set	1.4121	0.49784	0.058522	0.0873506	1.23268	1.05873
PAK5	PAK5	STE	30	904	32	1193	543	20130	upregulated set	1.23026	0.298963	0.154293	0.194795	0.811653	0.710422
PAK4	PAK4	STE	32	904	44	1193	641	20130	downregulated set	0.86338	-0.211932	0.189313	0.274458	0.72282	0.561524
HIPK4	HIPK4	CMGC	13	904	116	1193	1261	20130	downregulated set	0.644249	-0.63431	5.54353e-06	6.46034e-05	5.25621	4.18974
MAP3K5	ASK1	STE	41	904	67	1193	961	20130	downregulated set	0.850052	-0.234378	0.10738	0.179757	0.969078	0.745314
MOK	MOK	CMGC	8	904	82	1193	855	20130	downregulated set	0.617944	-0.694453	3.77375e-05	0.000326699	4.42323	3.48585
HIPK1	HIPK1	CMGC	18	904	100	1193	1032	20130	downregulated set	0.611613	-0.70931	3.5195e-06	4.33561e-05	5.45352	4.36295
MAP4K2	GCK	STE	35	904	24	1193	643	20130	upregulated set	1.21208	0.277489	0.151173	0.191655	0.820526	0.717481
HIPK3	HIPK3	CMGC	19	904	134	1193	1115	20130	downregulated set	0.493136	-1.01994	1.51767e-13	9.19707e-12	12.8188	11.0364
HIPK2	HIPK2	CMGC	13	904	117	1193	1396	20130	downregulated set	0.707125	-0.499963	0.00020322	0.00131012	3.69203	2.88269
MOS	MOS	Other	68	904	91	1193	2049	20130	downregulated set	1.33443	0.416228	0.001926	0.00845763	2.71534	2.07275
TSSK6	SSTK	CAMK	65	904	59	1193	1019	20130	upregulated set	1.42041	0.50631	0.00419034	0.00863722	2.37775	2.06363
CAMK4	CAMK4	CAMK	50	904	19	1193	408	20130	upregulated set	2.72888	1.44831	1.54326e-09	9.74184e-09	8.81156	8.01136
MAP2K1	MEK1	STE	63	904	60	1193	1235	20130	upregulated set	1.13592	0.183865	0.170805	0.210381	0.7675	0.676993
PKN2	PKN2	AGC	36	904	7	1193	245	20130	upregulated set	3.27199	1.71017	4.96432e-09	2.89267e-08	8.30414	7.5387
MAP2K2	MEK2	STE	48	904	59	1193	913	20130	upregulated set	1.1707	0.227372	0.156357	0.196506	0.805883	0.706624
PKN1	PKN1	AGC	42	904	16	1193	305	20130	upregulated set	3.06637	1.61653	1.5109e-09	9.74048e-09	8.82076	8.01142
NEK11	NEK11	Other	22	904	28	1193	430	20130	upregulated set	1.13928	0.188119	0.304248	0.332806	0.516772	0.477809
MAP3K9	MLK1	TKL	45	904	46	1193	911	20130	upregulated set	1.09994	0.137426	0.283452	0.316922	0.54752	0.499047
MAP3K10	MLK2	TKL	46	904	64	1193	1106	20130	downregulated set	1.02417	0.0344544	0.456761	0.49313	0.340311	0.307039
MAP3K11	MLK3	TKL	36	904	55	1193	891	20130	downregulated set	0.960089	-0.0587593	0.402848	0.450417	0.394859	0.346385
STK32B	YANK2	AGC	77	904	40	1193	860	20130	upregulated set	1.99374	0.995474	3.57446e-08	1.74845e-07	7.44679	6.75735
STK32C	YANK3	AGC	58	904	21	1193	569	20130	upregulated set	2.26982	1.18258	3.57769e-08	1.74845e-07	7.4464	6.75735
MAP3K21	MLK4	TKL	53	904	30	1193	832	20130	upregulated set	1.4185	0.504361	0.00941351	0.017939	2.02625	1.7462
MYLK4	MYLK4	CAMK	25	904	11	1193	331	20130	upregulated set	1.68185	0.750049	0.011421	0.0212305	1.9423	1.67304
DCLK1	DCAMKL1	CAMK	35	904	27	1193	489	20130	upregulated set	1.5938	0.672473	0.00686172	0.0135007	2.16357	1.86964
TRPM6	CHAK2	Alpha	30	904	84	1193	1338	20130	downregulated set	0.944003	-0.0831362	0.31472	0.384517	0.502076	0.415085
DCLK2	DCAMKL2	CAMK	44	904	20	1193	347	20130	upregulated set	2.82357	1.49752	5.9707e-09	3.41344e-08	8.22398	7.46681
TRPM7	CHAK1	Alpha	32	904	60	1193	955	20130	downregulated set	0.943298	-0.0842149	0.34625	0.406643	0.46061	0.390787
SLK	SLK	STE	24	904	39	1193	642	20130	downregulated set	0.975589	-0.035654	0.463755	0.494493	0.333711	0.30584
PIM1	PIM1	CAMK	33	904	22	1193	712	20130	upregulated set	1.03207	0.0455413	0.454461	0.459006	0.342503	0.338182
NEK1	NEK1	Other	30	904	52	1193	810	20130	downregulated set	0.923163	-0.115343	0.304859	0.384513	0.515902	0.415089
NEK2	NEK2	Other	47	904	47	1193	808	20130	upregulated set	1.29527	0.373258	0.0503947	0.0779061	1.29762	1.10843
PIM3	PIM3	CAMK	48	904	39	1193	957	20130	upregulated set	1.11688	0.159468	0.242534	0.279421	0.615227	0.55374
NEK3	NEK3	Other	44	904	41	1193	794	20130	upregulated set	1.23398	0.303317	0.0991252	0.135609	1.00382	0.867713
RPS6KB2	P70S6KB	AGC	29	904	17	1193	427	20130	upregulated set	1.51233	0.596769	0.0235373	0.0407531	1.62824	1.38984
PIM2	PIM2	CAMK	19	904	20	1193	556	20130	upregulated set	0.760947	-0.394133	0.136921	0.177848	0.86353	0.749952
CDKL5	CDKL5	CMGC	18	904	61	1193	686	20130	downregulated set	0.666486	-0.585354	0.00199582	0.00863904	2.69988	2.06353
OXSR1	OSR1	STE	39	904	39	1193	890	20130	upregulated set	0.975776	-0.0353787	0.481018	0.484214	0.317839	0.314963
DYRK1A	DYRK1A	CMGC	13	904	102	1193	883	20130	downregulated set	0.513047	-0.962837	1.10462e-09	3.71887e-08	8.95679	7.42959
DYRK1B	DYRK1B	CMGC	20	904	131	1193	1347	20130	downregulated set	0.609387	-0.71457	7.96439e-08	1.50826e-06	7.09885	5.82152
STK10	LOK	STE	21	904	16	1193	379	20130	upregulated set	1.23383	0.303144	0.201535	0.243287	0.695649	0.613881
VRK1	VRK1	CK1	46	904	61	1193	959	20130	downregulated set	0.93172	-0.102032	0.310828	0.384513	0.507479	0.415089
VRK2	VRK2	CK1	34	904	82	1193	999	20130	downregulated set	0.722018	-0.469892	0.00304235	0.0122911	2.51679	1.91041
MAP4K4	HGK	STE	27	904	19	1193	561	20130	upregulated set	1.07171	0.0999111	0.389309	0.409586	0.409705	0.387655
SIK2	QIK	CAMK	56	904	67	1193	855	20130	upregulated set	1.45847	0.544455	0.00460907	0.00937281	2.33639	2.02813
MELK	MELK	CAMK	63	904	35	1193	540	20130	upregulated set	2.5979	1.37734	7.0004e-11	5.43878e-10	10.1549	9.2645
MAPKAPK3	MAPKAPK3	CAMK	126	904	33	1193	973	20130	upregulated set	2.88359	1.52786	1.8971e-24	2.87411e-22	23.7219	21.5415
MAK	MAK	CMGC	11	904	78	1193	867	20130	downregulated set	0.658751	-0.602195	0.000368884	0.00203222	3.43311	2.69203
MAPKAPK2	MAPKAPK2	CAMK	144	904	42	1193	1257	20130	upregulated set	2.55095	1.35104	3.26561e-23	2.4737e-21	22.486	20.6067
MAPKAPK5	MAPKAPK5	CAMK	108	904	29	1193	886	20130	upregulated set	2.71435	1.44061	3.27397e-19	1.65335e-17	18.4849	16.7816
TNIK	TNIK	STE	35	904	16	1193	597	20130	upregulated set	1.30548	0.384576	0.0758133	0.107847	1.12025	0.967192
RAF1	RAF1	TKL	79	904	35	1193	900	20130	upregulated set	1.95461	0.96688	5.10633e-08	2.4559e-07	7.29189	6.60979
TSSK1B	TSSK1	CAMK	81	904	57	1193	985	20130	upregulated set	1.83115	0.872751	4.25504e-07	1.65292e-06	6.3711	5.78175
TSSK2	TSSK2	CAMK	119	904	61	1193	1206	20130	upregulated set	2.19723	1.13568	9.50598e-15	1.92021e-13	14.022	12.7167
RPS6KB1	P70S6K	AGC	26	904	19	1193	520	20130	upregulated set	1.11338	0.154952	0.322834	0.349353	0.491021	0.456736
CDKL1	CDKL1	CMGC	19	904	45	1193	599	20130	downregulated set	0.78888	-0.342122	0.0735587	0.134267	1.13337	0.872031
BRSK1	BRSK1	CAMK	51	904	60	1193	908	20130	upregulated set	1.25072	0.322757	0.0684304	0.0992077	1.16475	1.00345
BRSK2	BRSK2	CAMK	68	904	64	1193	838	20130	upregulated set	1.80693	0.853537	5.65655e-06	1.92577e-05	5.24745	4.7154
PRPF4B	PRP4	CMGC	26	904	100	1193	1357	20130	downregulated set	0.804223	-0.314332	0.0189528	0.0499364	1.72233	1.30158
CSNK1A1L	CK1A2	CK1	55	904	39	1193	761	20130	upregulated set	1.60936	0.686488	0.000671624	0.00162802	3.17287	2.78834
RPS6KA5	MSK1	AGC	40	904	9	1193	549	20130	upregulated set	1.62242	0.698146	0.00303901	0.00643929	2.51727	2.19116
RPS6KA4	MSK2	AGC	46	904	14	1193	583	20130	upregulated set	1.75697	0.81309	0.000329571	0.000831939	3.48205	3.07991
GRK1	GRK1	AGC	63	904	77	1193	1748	20130	upregulated set	0.802554	-0.317329	0.0382422	0.0603621	1.41746	1.21924
GRK3	GRK3	AGC	52	904	76	1193	1599	20130	downregulated set	1.2469	0.318345	0.0257764	0.0646644	1.58878	1.18933
STK33	STK33	CAMK	32	904	32	1193	560	20130	upregulated set	1.27244	0.347598	0.109006	0.146145	0.96255	0.835215
GRK2	GRK2	AGC	54	904	86	1193	1656	20130	downregulated set	1.14119	0.190541	0.115265	0.191897	0.938304	0.716932
GRK5	GRK5	AGC	55	904	108	1193	1921	20130	downregulated set	1.05414	0.0760731	0.308276	0.384513	0.51106	0.415089
IRAK1	IRAK1	TKL	68	904	54	1193	887	20130	upregulated set	1.70711	0.771553	3.1011e-05	9.21209e-05	4.50848	4.03564
ERN2	IRE2	Other	48	904	41	1193	827	20130	upregulated set	1.29244	0.3701	0.0498268	0.0774232	1.30254	1.11113
GRK4	GRK4	AGC	48	904	81	1193	1762	20130	downregulated set	1.28919	0.366467	0.00929735	0.0286758	2.03164	1.54248
GRK7	GRK7	AGC	40	904	96	1193	1820	20130	downregulated set	1.12356	0.168079	0.131741	0.212327	0.88028	0.672995
GRK6	GRK6	AGC	67	904	86	1193	2000	20130	upregulated set	0.745968	-0.422815	0.0059517	0.0118642	2.22536	1.92576
ERN1	IRE1	Other	46	904	44	1193	762	20130	upregulated set	1.34424	0.426795	0.0322094	0.05359	1.49202	1.27092
TP53RK	PRPK	Other	79	904	63	1193	1755	20130	upregulated set	1.00236	0.00340602	0.509413	0.509413	0.29293	0.29293
RIPK1	RIPK1	TKL	47	904	45	1193	669	20130	upregulated set	1.5644	0.645607	0.00270714	0.00585903	2.56749	2.23217
MARK4	MARK4	CAMK	65	904	94	1193	1374	20130	downregulated set	0.866275	-0.207104	0.0922574	0.160655	1.035	0.794105
MARK3	MARK3	CAMK	62	904	102	1193	1305	20130	downregulated set	0.758241	-0.399272	0.00407304	0.0150504	2.39008	1.82245
MARK2	MARK2	CAMK	72	904	108	1193	1501	20130	downregulated set	0.823671	-0.27986	0.0265263	0.0648182	1.57632	1.1883
MARK1	MARK1	CAMK	72	904	97	1193	1331	20130	downregulated set	0.813211	-0.298299	0.0262499	0.0646644	1.58087	1.18933
NEK8	NEK8	Other	22	904	22	1193	434	20130	upregulated set	1.12878	0.174761	0.318753	0.346173	0.496546	0.460707
NEK9	NEK9	Other	52	904	46	1193	829	20130	upregulated set	1.39677	0.482092	0.013008	0.0238874	1.88579	1.62183
NEK4	NEK4	Other	20	904	36	1193	600	20130	downregulated set	0.987746	-0.0177875	0.496075	0.513006	0.304453	0.289878
NEK5	NEK5	Other	28	904	36	1193	790	20130	upregulated set	0.789235	-0.341473	0.118689	0.157731	0.925591	0.802083
NEK6	NEK6	Other	37	904	52	1193	1271	20130	downregulated set	1.44857	0.534627	0.00279274	0.0115918	2.55397	1.93585
NEK7	NEK7	Other	38	904	39	1193	890	20130	upregulated set	0.950756	-0.0728534	0.417983	0.430779	0.378841	0.365746
MAP3K8	COT	STE	55	904	42	1193	1343	20130	upregulated set	0.911931	-0.133003	0.269444	0.304632	0.569532	0.516224
RPS6KA6	RSK4	AGC	26	904	14	1193	492	20130	upregulated set	1.17675	0.234806	0.233875	0.27151	0.631016	0.566214
CLK4	CLK4	CMGC	20	904	87	1193	1092	20130	downregulated set	0.743875	-0.426868	0.00487342	0.0173723	2.31217	1.76014
CLK3	CLK3	CMGC	43	904	109	1193	1814	20130	downregulated set	0.986296	-0.0199068	0.457325	0.49313	0.339775	0.307039
RPS6KA3	RSK2	AGC	29	904	18	1193	443	20130	upregulated set	1.4577	0.543699	0.0347713	0.0563407	1.45878	1.24918
CLK2	CLK2	CMGC	41	904	85	1193	1548	20130	downregulated set	1.07932	0.110118	0.258133	0.341547	0.588156	0.466549
RPS6KA2	RSK3	AGC	30	904	21	1193	438	20130	upregulated set	1.52518	0.608984	0.0195796	0.0344919	1.7082	1.46228
CDK9	CDK9	CMGC	20	904	137	1193	1696	20130	downregulated set	0.733672	-0.446793	0.000258513	0.00156659	3.58752	2.80504
CLK1	CLK1	CMGC	25	904	94	1193	1122	20130	downregulated set	0.707394	-0.499413	0.000868852	0.00398882	3.06105	2.39916
CDK8	CDK8	CMGC	37	904	175	1193	2114	20130	downregulated set	0.715919	-0.482133	9.08261e-06	9.82869e-05	5.04179	4.0075
CDK7	CDK7	CMGC	19	904	181	1193	1796	20130	downregulated set	0.588064	-0.765955	1.15733e-11	5.8445e-10	10.9365	9.23325
MAP3K15	MAP3K15	STE	35	904	38	1193	593	20130	upregulated set	1.31428	0.394275	0.0708178	0.10218	1.14986	0.990634
CDK6	CDK6	CMGC	24	904	109	1193	1423	20130	downregulated set	0.773704	-0.370146	0.00535181	0.0181611	2.2715	1.74086
CDK5	CDK5	CMGC	32	904	124	1193	1840	20130	downregulated set	0.879413	-0.185387	0.0819723	0.147843	1.08633	0.8302
CDK4	CDK4	CMGC	22	904	100	1193	1312	20130	downregulated set	0.777554	-0.362985	0.00848356	0.026939	2.07142	1.56962
CDK3	CDK3	CMGC	20	904	81	1193	1358	20130	downregulated set	0.9936	-0.00926346	0.494424	0.513006	0.305901	0.289878
CDC42BPB	MRCKB	AGC	10	904	7	1193	155	20130	upregulated set	1.43663	0.522684	0.173677	0.213053	0.760258	0.671513
CDK2	CDK2	CMGC	37	904	133	1193	1763	20130	downregulated set	0.785593	-0.348147	0.00357293	0.0138794	2.44698	1.85763
CDC42BPA	MRCKA	AGC	21	904	10	1193	275	20130	upregulated set	1.70044	0.76591	0.0173967	0.0313379	1.75953	1.50393
AAK1	AAK1	Other	41	904	90	1193	1233	20130	downregulated set	0.811927	-0.300577	0.0304931	0.0694723	1.5158	1.15819
CDK1	CDK1	CMGC	38	904	104	1193	1773	20130	downregulated set	1.01035	0.0148559	0.48346	0.507884	0.31564	0.294236
MYLK2	skMLCK	CAMK	50	904	28	1193	681	20130	upregulated set	1.63493	0.709226	0.000845744	0.0020178	3.07276	2.69512
AURKB	AURB	Other	42	904	32	1193	607	20130	upregulated set	1.54076	0.623645	0.00565257	0.0113426	2.24775	1.94529
AURKC	AURC	Other	37	904	38	1193	781	20130	upregulated set	1.05494	0.0771552	0.397589	0.41685	0.400565	0.380021
BMPR1B	BMPR1B	TKL	70	904	89	1193	2155	20130	upregulated set	0.723313	-0.467309	0.00199083	0.00440307	2.70097	2.35624
AURKA	AURA	Other	55	904	39	1193	942	20130	upregulated set	1.30013	0.378657	0.0346678	0.0563407	1.46007	1.24918
BMPR1A	BMPR1A	TKL	70	904	94	1193	2289	20130	downregulated set	1.44316	0.529232	6.42043e-05	0.000486347	4.19244	3.31305
DYRK4	DYRK4	CMGC	35	904	139	1193	1657	20130	downregulated set	0.706487	-0.501264	4.78361e-05	0.000391739	4.32024	3.407
GSK3B	GSK3B	CMGC	31	904	116	1193	1517	20130	downregulated set	0.77504	-0.367657	0.00432892	0.0158032	2.36362	1.80126
DYRK3	DYRK3	CMGC	18	904	83	1193	1037	20130	downregulated set	0.740453	-0.43352	0.00528573	0.0181611	2.27689	1.74086
GSK3A	GSK3A	CMGC	47	904	140	1193	2056	20130	downregulated set	0.870346	-0.20034	0.0533514	0.109226	1.27285	0.961673
BMPR2	BMPR2	TKL	53	904	70	1193	1533	20130	downregulated set	1.2979	0.376178	0.0129706	0.0367297	1.88704	1.43498
DYRK2	DYRK2	CMGC	18	904	123	1193	1274	20130	downregulated set	0.613848	-0.704046	2.94261e-07	5.15758e-06	6.53127	5.28755
PRKCI	PKCI	AGC	18	904	14	1193	241	20130	upregulated set	1.66315	0.733916	0.0313288	0.0524455	1.50406	1.28029
PRKCH	PKCH	AGC	23	904	13	1193	290	20130	upregulated set	1.76606	0.820533	0.00897981	0.0173305	2.04673	1.76119
LRRK2	LRRK2	TKL	22	904	50	1193	670	20130	downregulated set	0.794148	-0.33252	0.0675527	0.126349	1.17036	0.89843
CSNK2A2	CK2A2	Other	63	904	123	1193	2582	20130	downregulated set	1.24408	0.315078	0.00539439	0.0181611	2.26806	1.74086
CSNK2A1	CK2A1	Other	61	904	112	1193	2515	20130	downregulated set	1.33081	0.412307	0.000628081	0.00306949	3.20198	2.51293
PRKCQ	PKCT	AGC	16	904	19	1193	298	20130	upregulated set	1.19558	0.257712	0.277453	0.311363	0.556811	0.506732
DMPK	DMPK1	AGC	26	904	19	1193	316	20130	upregulated set	1.83215	0.87354	0.00368221	0.00769454	2.43389	2.11382
EEF2K	EEF2K	Alpha	43	904	30	1193	774	20130	upregulated set	1.23709	0.306956	0.0993568	0.135609	1.0028	0.867713
PRKCZ	PKCZ	AGC	16	904	42	1193	519	20130	downregulated set	0.732343	-0.449408	0.0339494	0.0756372	1.46917	1.12126
TLK2	TLK2	Other	48	904	60	1193	1291	20130	upregulated set	0.827924	-0.27243	0.101639	0.138101	0.99294	0.859802
TLK1	TLK1	Other	60	904	58	1193	1203	20130	upregulated set	1.11061	0.15135	0.225	0.263223	0.647818	0.579676
PDK4	PDHK4	PDHK	110	904	74	1193	1398	20130	upregulated set	1.75211	0.809092	2.69604e-08	1.3615e-07	7.56927	6.86598
PDK1	PDHK1	PDHK	81	904	55	1193	1222	20130	upregulated set	1.47601	0.561702	0.000515113	0.0012587	3.2881	2.90008
CAMK1	CAMK1A	CAMK	62	904	13	1193	425	20130	upregulated set	3.24846	1.69976	1.74249e-14	2.63988e-13	13.7588	12.5784
PNCK	CAMK1B	CAMK	32	904	12	1193	408	20130	upregulated set	1.74649	0.804455	0.0027467	0.00590247	2.56119	2.22897
EIF2AK4	GCN2	Other	50	904	56	1193	1130	20130	upregulated set	0.985296	-0.0213703	0.495373	0.497013	0.305068	0.303632
MYLK	smMLCK	CAMK	37	904	9	1193	297	20130	upregulated set	2.77409	1.47201	1.4443e-07	6.16368e-07	6.84034	6.21016
CAMK1D	CAMK1D	CAMK	74	904	19	1193	538	20130	upregulated set	3.06284	1.61487	7.46962e-16	2.26329e-14	15.1267	13.6453
ALPK1	AlphaK3	Alpha	66	904	90	1193	1627	20130	downregulated set	1.07138	0.0994642	0.274008	0.354805	0.562237	0.45001
HUNK	HUNK	CAMK	47	904	57	1193	1000	20130	upregulated set	1.04658	0.0656852	0.399364	0.417266	0.398632	0.379587
MAPK8	JNK1	CMGC	40	904	196	1193	2133	20130	downregulated set	0.644958	-0.632723	2.0016e-09	5.51349e-08	8.69862	7.25857
MYLK3	caMLCK	CAMK	30	904	23	1193	435	20130	upregulated set	1.5357	0.6189	0.0181019	0.0320753	1.74228	1.49383
MAPK9	JNK2	CMGC	33	904	167	1193	1929	20130	downregulated set	0.684561	-0.546748	1.34773e-06	1.94458e-05	5.8704	4.71117
IRAK4	IRAK4	TKL	37	904	33	1193	710	20130	upregulated set	1.16043	0.214659	0.207013	0.248909	0.684002	0.60396
MASTL	MASTL	AGC	60	904	69	1193	978	20130	upregulated set	1.36612	0.450081	0.0121026	0.0223602	1.91712	1.65052
MAPK10	JNK3	CMGC	39	904	194	1193	2146	20130	downregulated set	0.655578	-0.60916	8.03527e-09	2.0289e-07	8.095	6.69274
TGFBR1	TGFBR1	TKL	60	904	106	1193	2228	20130	downregulated set	1.24568	0.316932	0.00936932	0.0286758	2.02829	1.54248
TGFBR2	TGFBR2	TKL	49	904	63	1193	1142	20130	upregulated set	0.955444	-0.0657565	0.409311	0.423487	0.387947	0.37316
LATS1	LATS1	AGC	78	904	61	1193	1198	20130	upregulated set	1.44982	0.535871	0.00105173	0.00243263	2.9781	2.61392
LATS2	LATS2	AGC	103	904	48	1193	1084	20130	upregulated set	2.11584	1.08123	5.97849e-12	6.03828e-11	11.2234	10.2191
MYO3B	MYO3B	STE	31	904	36	1193	608	20130	upregulated set	1.13536	0.183149	0.267734	0.303832	0.572297	0.517366
EIF2AK2	PKR	Other	25	904	30	1193	709	20130	upregulated set	0.78518	-0.348905	0.129546	0.170663	0.887575	0.76786
MYO3A	MYO3A	STE	22	904	27	1193	544	20130	upregulated set	0.900532	-0.151151	0.360451	0.383217	0.443153	0.416556
PRKCE	PKCE	AGC	12	904	11	1193	198	20130	upregulated set	1.34956	0.432486	0.194184	0.236296	0.711786	0.626543
PRKCD	PKCD	AGC	18	904	13	1193	263	20130	upregulated set	1.52403	0.607887	0.060439	0.0897696	1.21868	1.04687
PRKCG	PKCG	AGC	18	904	17	1193	375	20130	upregulated set	1.06885	0.0960588	0.425028	0.435079	0.371583	0.361432
PRKCA	PKCA	AGC	18	904	19	1193	366	20130	upregulated set	1.09513	0.131106	0.386736	0.408296	0.412586	0.389025
CAMK1G	CAMK1G	CAMK	37	904	20	1193	475	20130	upregulated set	1.73454	0.79455	0.00150179	0.00337068	2.82339	2.47228
PRKCB	PKCB	AGC	25	904	20	1193	436	20130	upregulated set	1.27682	0.352552	0.139077	0.17932	0.856745	0.746371
CAMK2B	CAMK2B	CAMK	171	904	53	1193	1830	20130	upregulated set	2.08075	1.05711	5.66542e-19	2.45232e-17	18.2468	16.6104
CAMK2D	CAMK2D	CAMK	177	904	37	1193	1381	20130	upregulated set	2.85401	1.51299	3.41418e-34	1.0345e-31	33.4667	30.9853
ROCK1	ROCK1	AGC	17	904	10	1193	197	20130	upregulated set	1.92158	0.942292	0.0112179	0.0209816	1.95009	1.67816
ROCK2	ROCK2	AGC	16	904	18	1193	229	20130	upregulated set	1.55582	0.637677	0.0641798	0.0948608	1.1926	1.02291
CAMK2A	CAMK2A	CAMK	167	904	45	1193	1579	20130	upregulated set	2.3551	1.23579	1.42215e-23	1.43638e-21	22.8471	20.8427
STK25	YSK1	STE	17	904	13	1193	357	20130	upregulated set	1.06037	0.0845632	0.44153	0.45045	0.355039	0.346353
TTK	TTK	Other	41	904	61	1193	948	20130	downregulated set	0.921033	-0.118675	0.280715	0.360462	0.551735	0.44314
MAP3K19	YSK4	STE	42	904	27	1193	686	20130	upregulated set	1.36333	0.447133	0.0328543	0.0541025	1.48341	1.26678
STK11	LKB1	CAMK	32	904	84	1193	1247	20130	downregulated set	0.8798	-0.184753	0.133652	0.214267	0.874025	0.669044
CIT	CRIK	AGC	17	904	23	1193	445	20130	downregulated set	1.14664	0.197418	0.299681	0.381527	0.523341	0.418475
PHKG1	PHKG1	CAMK	51	904	25	1193	496	20130	upregulated set	2.28962	1.19511	1.89715e-07	7.87447e-07	6.7219	6.10378
PHKG2	PHKG2	CAMK	44	904	11	1193	288	20130	upregulated set	3.40201	1.76639	3.16653e-11	2.59313e-10	10.4994	9.58618
CHUK	IKKA	Other	58	904	95	1193	1878	20130	downregulated set	1.17157	0.228445	0.0606923	0.119816	1.21687	0.921487
IKBKB	IKKB	Other	82	904	61	1193	1276	20130	upregulated set	1.431	0.51702	0.00112112	0.00255414	2.95035	2.59276
BUB1	BUB1	Other	55	904	100	1193	976	20130	downregulated set	0.578424	-0.7898	3.6131e-07	5.76194e-06	6.44212	5.23943
CAMK2G	CAMK2G	CAMK	143	904	88	1193	2225	20130	upregulated set	1.43114	0.517162	1.43094e-05	4.51639e-05	4.84438	4.34521
SBK1	SBK	Other	54	904	42	1193	878	20130	upregulated set	1.36954	0.453691	0.0160406	0.029279	1.79478	1.53344
IKBKE	IKKE	Other	74	904	60	1193	1040	20130	upregulated set	1.58443	0.663966	0.000130442	0.000356073	3.88458	3.44846
ACVR2B	ACVR2B	TKL	58	904	95	1193	2022	20130	downregulated set	1.2614	0.33503	0.00960316	0.0290976	2.01759	1.53614
ACVR2A	ACVR2A	TKL	62	904	88	1193	1773	20130	downregulated set	1.19405	0.255864	0.0471233	0.0998487	1.32676	1.00066
MTOR	MTOR	PIKK	35	904	78	1193	1743	20130	downregulated set	1.32434	0.405273	0.0050861	0.0179196	2.29362	1.74667
BCKDK	BCKDK	PDHK	87	904	48	1193	1362	20130	upregulated set	1.42239	0.508313	0.000942821	0.00223183	3.02557	2.65134
MAP3K14	NIK	STE	10	904	6	1193	168	20130	upregulated set	1.32546	0.406491	0.236767	0.273818	0.625679	0.562537
PINK1	PINK1	Other	39	904	78	1193	1506	20130	downregulated set	1.14427	0.194423	0.123939	0.204095	0.906793	0.690168
SNRK	SNRK	CAMK	45	904	34	1193	474	20130	upregulated set	2.11402	1.07999	6.84271e-06	2.25363e-05	5.16477	4.64712
BMP2K	BIKE	Other	50	904	76	1193	1147	20130	downregulated set	0.89443	-0.160959	0.181454	0.265607	0.741233	0.575761

[truncated: 18 more sheets: j BIC-M-24h, k BoNTs-SYN, l TTX-R-5m, m TTX-M-5m, n TTX-R-24h, o TTX-M-24h, p CUMS-mPFC, q CUMS-NAc, r FSS-dHC, s FSS-vHC, t U50-STR, u U50-Ctx, v SRPK2-OE, w SRPK2-KD, x LPS-BMDCs, y IR-A549, z RP0PS, aa RP4PS]
