# Supplementary material for: Sleep prevents brain phosphoproteome disruption to safeguard survival
Source: Cell Discov. 2025 Jun 24;11:58. doi: 10.1038/s41421-025-00809-w (PMC12187926; doi:10.1038/s41421-025-00809-w)
Supplement: Supplementary file 9 — Dataset 8 [file 41421_2025_809_MOESM9_ESM.xlsx]

## Sheet: PSDCerebellumpho-Normalized
Sequence	Modifications in Master Proteins	Abundances (Normalized): 126, AD1	Abundances (Normalized): 127N, AD2	Abundances (Normalized): 127C, AD3	Abundances (Normalized): 128N, PS1	Abundances (Normalized): 128C, PS2	Abundances (Normalized): 129N, PS3	Abundances (Normalized): 129C, PD1	Abundances (Normalized): 130N, PD2	Abundances (Normalized): 130C, PD3	Abundances (Normalized): 131, PD4
RSPMCNQPSINK	E9PVU7 1xPhospho S257(100)	277.2	210.6	338.8	200.6	326.1	265.3	284	240.1	244.3	265.3
RSPNEEYVEVGR	P12849 1xPhospho Y312(100)	87.9	107.2	79.7	106.6	88.7	98.1	85.7	89.9	90.8	85.6
RSPNTQLSVSFDESCAPAPSPR	Q6PFX7 2xPhospho S168(100); S170(100)	298.4	258.1	327.2	248.4	329.6	275.3	283.3	280.2	323.2	387.2
RSPPEEPPDFCCPK	E9Q2Y3 1xPhospho S392(100)	136.1	119	187	118.4	196.5	137.3	146.9	111.1	143.9	225.5
RSPSAATSSHYLGSLK	Q3TRR0 1xPhospho S401(99.8)	84.4	87.1	94.3	76.2	98	93.9	108	117.6	122.6	131.6
RSPPPSPTTQRR	E9QLL2 1xPhospho S763(100)	58	84.1	54.2	77.9	62.8	50.4	50.2	50.7	46.6	37.6
RSPMCNQPSINK	E9PVU7 1xPhospho S257(100)	60	61.5	45.1	98	50.5	84.9	112.1	76.5	51.3	32.5
RSPSIVTSNQGR	B2RSM5 1xPhospho S747(100)	67.3	86.9	50.5	88.4	57	68	83.1	92.6	57.7	63.5
RSPSPAPPPPPPPPPPR	E9PUK6 2xPhospho S572(100); S574(100)	221.7	225.5	224.9	185.1	229.1	217.9	191.5	186.9	210.2	231.3
RSQSPINCIRPSVLGPLK	Q9DB52 1xPhospho S186(98.4)	316.1	292.5	312.6	285	314.5	291	291.1	245.2	264.3	270.7
RSQSHLPYFAPKPPSDSAVIK	Q8BUL6 1xPhospho S175(96.3)	139.8	128.9	158.7	116.5	175.8	175.7	144.6	117.6	139.8	166.7
RSQSFTHTPPADPKADK	B9EIX2 1xPhospho S419(88.7)	146.9	133.4	154.7	121.7	159.3	145.9	154.7	152	133.1	122.8
RSQSFTHTPPADPK	B9EIX2 1xPhospho S421(99.5)	107.9	81.7	109.1	74	110.9	98	99.6	92.4	98.2	103.3
RSQSFSK	Q3UMF0 1xPhospho S1143(99.9)	241.4	216.1	227.3	129.6	229.2	185.2	151	170.8	145.4	167.8
RSPPGPGVPRPPPR	Q8C996 1xPhospho S11(100)	249.1	290.2	230.4	279	252.3	267.2	258.7	261	245.7	261.1
RSPPPSPTTQR	E9QLL2 1xPhospho S763(100)	344.7	432.1	286.9	405	302.8	344.8	344.6	335.3	275.2	247.4
RSPSFDTSTATSK	Q8CIP5 1xPhospho S1121(90.3)	237.1	261.6	211	167.6	229.7	227.2	189.2	251	240.8	269
RSPSAPVCK	Q3U3E2 1xPhospho S190(97.8)	112.1	178	84.4	212.6	91.2	140.2	235.8	196.1	124.5	69
RSPSADQSLDDSPSKVPK	B7ZBV9 2xPhospho S468(84.1); S476(97.3)	787.1	624.7	1042.3	495.7	959.1	741.6	640.9	750.8	912.7	1183.2
RSPSADQSLDDSPSKVPK	B7ZBV9 1xPhospho S468(98.9)	404.7	390.5	465.3	294.1	469.3	366.3	373.8	376.7	569.4	682.7
RSPSADQSLDDSPSK	B7ZBV9 2xPhospho S466(83.1); S476(96.9)	107.4	96	93.5	105.2	111.4	101.6	95.9	88.8	99.8	125
RSPSADQSLDDSPSK	B7ZBV9 1xPhospho S476(100)	773.3	700.6	785	619.3	785.1	701.4	748.2	706.9	622.5	658.7
RSPSADQSLDDSPSK	B7ZBV9 2xPhospho S468(94.6); S476(99.8)	79.2	89.3	68.6	104.8	75.9	92.8	87.6	95.9	83.3	70.1
RSPSADQSLDDSPSK	B7ZBV9 1xPhospho S466(91.9)	223.3	258.4	184.7	258.5	201.8	240.1	285.6	244.2	191.2	173.1
RSPSADQSLDDSPSKVPK	B7ZBV9 2xPhospho S468(100); S476(100)	198.6	205.6	179.3	187	172.7	214.5	178.6	213.2	211.3	169.3
AAAAASAGSTASSGSPPPQEPGLWELLEEFSR	Q8VEL2 1xPhospho T/S	10.5	13.4	10.6	16.7	8.2	10.7	5.3	13.8	8.2	7.3
RSPSASSLSSMSSVASSVSSKPSR	Q922J3 3xPhospho S311(79.1); S317(97.2); S	217.5	203.6	271.6	214.1	256.9	248.3	184.1	193.4	180.6	237.6
RSPSASSLSSMSSVASSVSSKPSR	Q922J3 2xPhospho S311(84.2); S	163.8	162.6	157.8	171.5	159.2	201.8	146.1	146.4	133	104.2
RSPSASSLSSMSSVASSVSSKPSR	Q922J3 1xPhospho S	138.4	132.2	147.6	141.1	160.3	142.1	126.9	140.2	209.1	269.6
RSPSASSLSSMSSVASSVSSKPSR	Q922J3 1xPhospho S311(97.3)	167.3	158.3	177.6	139.7	198.1	170.6	106.5	109.7	108.6	235.6
RSPSASSLSSMSSVASSVSSKPSR	Q922J3 2xPhospho S311(78.2); S	128	141.3	117.9	157.7	117.3	153.2	142.5	120.6	118.2	134.5
RSPSASSLSSMSSVASSVSSKPSR	Q922J3 1xPhospho S311(63.9)	142.4	164.2	124.2	175.4	151.8	165.4	141.5	127.6	122.7	143.3
RSPSASPR	Q3UVR3 1xPhospho S1149(99.6)	40	43	38.8	44.8	36.7	45.3	39.6	45.6	30.7	46.7
RSPSAPVCK	Q3U3E2 1xPhospho S190(99.9)	130.7	117.5	115.8	110.6	139.9	126.1	144.6	138.2	152.5	153.1
RSPSADQSLDDSPSKVPK	B7ZBV9 2xPhospho S	106.7	140.6	105	161.6	113.9	135.7	135.1	137.9	108.1	87.9
RSPPPSPTTQR	E9QLL2 2xPhospho S763(100); T770(99.8)	188.8	215	194.9	218.6	177.7	223.8	236.2	231.3	233	249.7
RSPQGSSESTSSDKEDDEATDYVFR	Q8BPQ7 1xPhospho S/T/Y	113	114.2	110.8	117.2	101.5	107.3	100.8	110.3	99.2	105
RSPQGSSESTSSDKEDDEATDYVFR	Q8BPQ7 2xPhospho S404(93); S407(96.2)	121	122.9	96.6	120.7	102.5	128.5	120.7	137.2	91	68.4
RSPQGSSESTSSDKEDDEATDYVFR	Q8BPQ7 1xPhospho S407(86.7)	816.4	584.7	944.3	441.4	1017.5	619	472	427.9	472.4	656.4
RSPQGSSESTSSDKEDDEATDYVFR	Q8BPQ7 2xPhospho S401(82.4); S407(69)	121.3	104.3	142.7	87.6	129.6	103.2	83.6	96.7	106.5	119.4
RSPQHLFRPR	Q80TL1 1xPhospho S471(99.9)	36.7	47.5	42.4	40.5	46.2	48.2	41.7	41.6	44.7	45.9
RSQSDCGDFRDYR	Q3UZA1 1xPhospho S/Y	113.6	114.7	106.2	119.8	96.4	115.3	111.9	150.8	99.5	98.9
RSQSASEAPLSQQHTLETLLEEIK	B9EIZ7 1xPhospho S384(89.1)	56.7	55	67.9	52.9	61	64.8	78	76.5	82.8	78.2
RSQSASEAPLSQQHTLETLLEEIK	B9EIZ7 1xPhospho S386(99.1)	55.4	50.5	38.4	42	42.3	46	105.8	71.9	58.8	45.3
RSQNSAFLDLGDENEIQLSK	Q8BYR5 1xPhospho S343(90.4)	19.4	20.9	20.6	15.9	15.7	22.4	27.5	23.4	21.4	25
RSQNSAFLDLGDENEIQLSK	Q8BYR5 1xPhospho S	153.6	161.1	161.9	181.4	169	171	287.5	177.6	165	152.1
RSQGSSQFRSQGSQAELHPLPQLK	Q6PD03 2xPhospho S41(96.9); S42(96.4)	811.6	720.6	902.9	644.5	901.5	818.4	757.6	764.7	888.5	1035.4
RSQGSSQFR	Q6PD03 1xPhospho S38(90.3)	195.8	187.2	184.7	163.7	200.3	176.1	132	137.4	118.5	115.3
RSPVPARPLPPTSQK	Q8K2F8 1xPhospho S216(100)	563.4	502.8	574.7	451.5	595.4	524.9	479.2	435.3	514.5	656.4
RSPVPARPLPPTSQK	Q8K2F8 1xPhospho S216(100)	360	436.1	279	476.3	295	418.1	452.8	393.3	372.1	264.8
RSPTSTGDTELKEER	Q8CIP4-2 1xPhospho S438(100)	357	253.8	481.5	211.4	459.3	284.8	281.7	279.5	423.3	718.6
RSPTSTGDTELKEER	Q8CIP4-2 1xPhospho S438(100)	211.4	289.2	181.1	307.7	171.1	270.6	322.9	310.6	260.4	155.1
RSPTSSPTPQRR	A0A0J9YUN4 2xPhospho S774(98.5); S/T	28	41.8	24.6	37.6	30.1	49.1	44.7	38	38.8	39.8
RSPSPKPTK	Q99M28 2xPhospho S155(100); S157(99.9)	185.1	254.1	174.6	310.6	251.8	238.7	245.3	260.4	291.2	210.7
RSPSPSPTPEAK	Q3UID0 2xPhospho S302(100); S304(99.5)	75.3	106.1	62.2	128.3	59.6	98.1	110.2	112.5	77.9	42.4
RSPSPSPTPEAK	Q3UID0 1xPhospho S/T	144.2	147.1	106.7	123.6	134.1	134.8	145.4	151	117.5	113.4
RSPSPSPTPEAK	Q3UID0 2xPhospho S302(100); S304(100)	261.9	260.8	265.3	270.7	247.2	275.7	265.2	267.3	258.9	251.3
RSPSPYYSR	E9QP00 2xPhospho S260(100); S262(99.9)	79.5	112.2	66.2	109.7	68.9	91.1	110	113.3	86.9	67.3
RSPSVDSTRKEPR	P98203 1xPhospho T351(85.3)	146.2	134.4	146.5	147.3	157.4	138.9	110	125.8	142.7	171.5
RSPSPAAMSER	A2A6P4 2xPhospho S62(100); S64(99.9)	187.2	210.1	189.1	190.3	184	188.2	171.9	186.6	180	167.4
RSPSVSSPEPTEK	Q8BTI8 3xPhospho S1683(100); S1685(100); S1687(81.2)	102.1	90.1	87.4	81.4	87.6	102.1	86	86.1	83.7	90
RSPTPGK	A2ARP8 1xPhospho S2841(100)	248.5	230	142.2	137.6	182.2	171.6	135.1	140.1	86.7	94
RSPTPGKGPVDR	A2ARP8 1xPhospho T2843(98.4)	152.4	258.6	94.5	315.7	113	208.8	337.9	263.2	167.8	96.3
RSPTPPPR	E9PUK6 2xPhospho S591(100); T593(100)	69.1	86.8	62.9	84.1	60.4	67.8	60.5	68.9	51.1	67.2
RSPTSSPTPQR	A0A0J9YUN4 1xPhospho S774(100)	76.8	77.7	79.1	101.3	108	130.7	157.8	126.2	151.6	205.5
RSPTSSPTPQR	A0A0J9YUN4 2xPhospho S777(73); T780(85.6)	128.7	131.2	145.6	141.3	160	182.6	257.6	171.4	265.7	328.1
RSPTSSPTPQRR	A0A0J9YUN4 1xPhospho S774(99.9)	122	153.6	108.9	146.9	140.7	156.3	202.9	164.5	187.8	213.9
RSPTHEMNPR	Q3USW3 1xPhospho S90(100)	161	186.2	131.9	186.6	165.6	162.3	195.5	187.7	156.2	165.8
RSPMCNQPSINK	E9PVU7 1xPhospho S257(100)	693.2	663	667.3	676.1	718.4	695.9	794.7	658.3	589.3	549
RSPLSYPAVNR	Q3US86 1xPhospho S219(100)	73.9	76.1	75.9	56.6	81.9	64.8	61.1	55.1	77.8	95.4
RSPLPGEPQRPK	O54786 1xPhospho S314(100)	224.8	201.9	231.4	172.5	229.3	197.8	199.9	181.4	309.1	475.7
RSLTNSHLEK	Q8K2P7 2xPhospho S52(100); S56(98.1)	444.9	392.3	557.6	363.7	477.2	420	458.8	450.5	530.4	553.3
RSLTNSHLEK	Q8K2P7 1xPhospho S52(100)	220.6	180.5	202.3	132	234.9	186.4	137.8	130.4	125.5	192.7
RSLTNSHLEK	Q8K2P7 2xPhospho S/T/H	122.4	165.7	99.5	185.1	106.2	139.8	210.1	202.3	132	75.1
RSLTNSHLEK	Q8K2P7 1xPhospho S/T/H	126.5	119	122.5	121.3	102.4	120.8	115.3	82.8	90.5	81.6
RSLTESLESILSR	Q60949 1xPhospho T499(98.4)	28.9	27.1	24	25.2	28.6	31.1	25.9	27.2	31.1	24.2
RSLSVERLETK	A2ALK8 1xPhospho S359(88.3)	120.9	95.3	128.1	70.3	112.3	108.8	86.4	88.5	96.8	121.7
RSLSVERLETK	A2ALK8 1xPhospho S359(83.6)	171.7	219	124.5	238.3	131.7	184.8	241.6	211	163.2	105.9
RSLSLGDKEISR	V9GXD9 1xPhospho S989(100)	97.9	106.3	115.6	77.9	118	107.9	120.2	118.9	159.7	191.5
RSLSLGDK	V9GXD9 1xPhospho S989(100)	427.1	329.1	386.2	259.8	363.1	281.3	334.9	300.4	182.3	194.4
RSLSGSSPCPK	Q8BTI8 2xPhospho S777(99.3); S778(100)	165.2	169.3	175.6	133.9	180.8	138.4	138	144.4	135.5	137.3
RSLSETVTHR	A0A2I3BRX9 1xPhospho S1081(98.5)	102.4	108.8	93.8	83.5	102.7	96.5	95	95.1	78.4	82.3
RSISESSRSGKR	Q3TUQ5 2xPhospho S701(78.2); S	124.9	181.7	78.7	217.6	67.9	149.1	175.4	188.2	73.5	33.2
RSLSEEKEDHSDGLAGLK	B1AST8 1xPhospho S816(98.5)	267.6	143.6	254.5	98.2	251.7	146.6	123.2	121.7	122.2	150.6
RSLSEEKEDHSDGLAGLK	B1AST8 1xPhospho S/H	371.9	425.4	266.8	367	301.5	330.4	346.8	302.5	265	285.3
RSLSADNFIGIQR	E9Q226 1xPhospho S276(100)	56.2	43.1	51	46.7	55	44	50.5	42.9	47.6	49.1
RSLLSPK	P59110 1xPhospho S170(100)	95.9	91.4	95.4	76.9	114.1	91.8	79.7	71.7	78.7	105.5
RSLFLEQSSAGQYTNSDEEDGYASPEVK	A0A571BDA2 2xPhospho S702(98.3); S710(100)	369.3	343	368.3	323.4	378.3	352.4	289.6	338.3	315.3	358.1
RSLAALDALNTDDENDEEEYEAWK	C0HKD8 1xPhospho T267(100)	578.2	664.6	550.9	742.5	489.2	612.1	664.5	618.9	427.1	403.2
RSLAALDALNTDDENDEEEYEAWK	C0HKD8 1xPhospho T267(100)	441	308.2	531.7	262.6	422.8	330	286.5	266.9	267.4	281.6
RSLASQSSDDHLNKRSR	Q8K3Z9 1xPhospho S363(100)	48.7	49.6	31.7	62	34.4	46.9	72.9	53.3	47.7	33.5
RSLAVSDEEEAEEEAEK	Q69ZX6 1xPhospho S741(99.7)	789.5	786.5	724.9	793.9	753	812.9	731.5	752.5	698.3	738.5
RSLAVSDEEEAEEEAEK	Q69ZX6 1xPhospho S741(100)	146.9	101.5	170.8	78.5	203.3	126.9	92.7	75.8	76.1	105.1
RSLDRLDSVDMLLPSK	B1AZP2 1xPhospho S415(88.3)	85.3	96	81	89.3	87.7	82.9	80.2	75.7	87.4	91.2
RSLTNSHLEKR	Q8K2P7 1xPhospho S52(99.8)	148.1	182.9	115.5	226.3	92.1	170.7	187.8	182.8	251.8	139.2
RSLDRLDSVDMLLPSK	B1AZP2 1xPhospho S421(97.1)	141.3	136.2	144	112.4	147.8	129.9	90.3	86.6	97.7	107.4
RSLDRLDSVDMLLPSK	B1AZP2 2xPhospho S415(100); S421(100)	73.6	49.5	73.5	60.5	64.6	66.6	60.5	62.2	64.2	74.8
RSIDSSFRHAR	Q9CZJ2 1xPhospho S279(99)	44.6	40.8	41.9	51.3	48.7	41.4	43.1	37	42.2	35.7
RSIDSSFRHAR	Q9CZJ2 2xPhospho S276(99.2); S280(83.7)	229.9	244.1	205.7	256	202.8	233.8	248.1	258.5	247.4	214
RSLEAIPEK	Q8K394 1xPhospho S1114(100)	129.7	139.1	139.8	115.3	130.3	133.7	138.7	132.8	126.8	167.4
RSLFLEQSSAGQYTNSDEEDGYASPEVK	A0A571BDA2 2xPhospho T700(84); S710(100)	140.8	134.9	144	120.5	130.3	137.1	119.7	129.2	130.9	164.4
RSLFLEQSSAGQYTNSDEEDGYASPEVK	A0A571BDA2 1xPhospho S702(96.3)	166.7	123.9	213.2	100.8	205.6	133.9	128.3	121.4	150.9	227.2
RSLDRLDSVDMLLPSK	B1AZP2 2xPhospho S415(100); S421(100)	87.3	73.7	104.8	51	92	75.7	78.3	77.6	105.4	77.6
RSLTNSHLEKR	Q8K2P7 1xPhospho S52(100)	69.4	38.3	59.3	40.9	49.3	46.9	48.2	48.1	101.2	142.4
RSLTSSDDAESSEPERK	E9Q6J5 1xPhospho T2890(97)	140.1	107.7	90.5	110.5	120.7	94.7	54.9	81.4	46.7	67.2
RSLTSSLENIFSR	E9Q6Q8 1xPhospho S/T	88.7	82.4	95.7	81.4	98.8	104.4	110.7	93.2	94.5	98
RSNTLDITDGRINHGGSLAR	Q80XD5 2xPhospho T254(99.3); S267(99.9)	148.9	160.3	135.6	146.1	151.3	147.5	170.9	161.3	143.8	141.9
RSPASIDRQNTQSDISGSGK	Q8C0T5 2xPhospho S1184(100); T1190(99.8)	72	60.5	71.5	66.5	79.6	74.1	97	84.4	83.2	72.3
RSPASIDRQNTQSDISGSGK	Q8C0T5 1xPhospho S1181(81.6)	92.5	105.3	84.6	99	89	109.8	94.7	88.5	94.1	104.3
RSPASPHPPPFTHR	Q7TN98 2xPhospho S252(100); S255(100)	60.9	74.2	53.2	76.5	67.1	70	63.2	60	65.3	85.2
RSPGAIK	Q8VD37-8 1xPhospho S160(100)	119.3	212.8	55.2	227.5	63.1	180.4	287.7	229.7	68.6	44.2
RSPGAIK	Q8VD37-8 1xPhospho S160(100)	332.7	286.3	282	188.3	318.2	262.6	285.1	247.2	215.1	296.4
RSNTLDITDGR	Q80XD5 1xPhospho T254(96.6)	134.5	129.6	124.3	121.9	144.8	117	121.1	114	113.1	139.4
RSPGAIKR	Q8VD37-8 1xPhospho S160(100)	31.7	51.8	18.3	119.9	22.8	54	100.7	73.9	45.3	23.7
RSPGPGPSPTPR	Q80VC9 1xPhospho S767(100)	89.9	99.5	95.4	100	88.9	97.4	100.7	95.1	78.4	83.2
RSPGPGPSPTPRSPK	Q80VC9 1xPhospho S778(99.7)	90.2	98.5	68.3	106.4	72.5	107.5	116.3	101.1	97.3	90.9
RSPGPGPSPTPRSPK	Q80VC9 2xPhospho S773(97.9); S778(93.5)	69.4	92.4	66.7	88.6	78.9	88.9	92.4	100.7	108	73.4
RSPGTEVR	Q8BFX3 1xPhospho S712(100)	105.3	140.9	89.4	113	96.4	103.4	105.4	121.6	97	110.7
RSPGTGAGLAEKSDRCSAC	A0A654IEJ3 2xPhospho S277(100); S281(100)	51.2	70.7	50.7	73.6	43.9	52.1	69.2	69.2	56.4	47.5
RSPLPGEPQRPK	O54786 1xPhospho S314(100)	178.4	225.8	135.9	275.4	140.2	202.2	272.4	224.6	167.3	141.8
RSPGGTSPPNGGLPGPLTATAAPPGPPAAVSPCLGPAAAAGSGLR	Q7TQH0 2xPhospho S27(98.5); T31(73.8)	56.7	55.7	78	48.4	68.4	58.2	61.2	53.5	71.2	86.6
RSQSSSLLDMGNMSASDLDVADR	Q5PPR2 1xPhospho S486(99.2)	113.6	134.4	126.5	133.3	123.5	133.5	130	138.3	143.6	129.1
RSNSVTAGVQADLELEGLAGLATVATEDK	B1AS06 1xPhospho S/T	42.1	32.4	45.5	28.7	42.1	32.6	28.2	31.3	31.7	38.9
RSNSVDTGPSSSLSTPTEPLSPTSSLGEERN	Q9Z1E4 2xPhospho S728(99.4); T/S	101.6	133.4	100.6	115.7	107.7	115.6	123.9	115.5	119.6	123
RSIVPSSPQSQR	P83093 1xPhospho S523(97.1)	272.4	286.7	253.5	232.3	277.9	264.7	262	267.5	244.7	220.3
RSMTVAEDQSASCR	E9PZ43 1xPhospho T354(100)	72.6	77.2	66.4	91.7	68	99.4	92.6	75.5	78	50.6
RSNATNSSYSPPTGR	Q60610 1xPhospho S358(98)	234.2	255.4	229.3	301.3	229.7	252.2	259.9	259	199.2	202
RSNATNSSYSPPTGR	Q60610 2xPhospho S356(97.8); S358(97.8)	56.6	50.6	64.8	58.7	61.9	63.2	64.1	66.2	91.3	77.3
RSNCYMVCAGESMSPGQGR	E9Q401 1xPhospho S1495(99.6)	154.8	205.1	129.6	180	133.6	172.9	199	211.3	164	135.4
RSNCYMVCAGESMSPGQGR	E9Q401 1xPhospho S1495(86.8)	79.9	79.4	80	75	66.8	68.5	81.1	75.7	69.6	67
RSNSVTAGVQADLELEGLAGLATVATEDK	B1AS06 1xPhospho S672(88.7)	104.5	125.2	101.8	139.1	108.1	116.4	132.5	109.5	104.3	90.1
RSNEEDPESDPDDHEK	Q8BKT3 1xPhospho S169(100)	162.4	135.7	157.1	123	168.3	138.9	131.5	121.7	109.4	86.8
RSNGLSHSWSERIPDTK	D6QSS8 1xPhospho S/T/H	463.1	413.7	482.3	284.8	496.1	365.9	308.1	333.2	323.8	447.3
RSNLSFGR	Q9D4J9 1xPhospho S45(100)	143.2	117.7	162.9	119.2	168.1	161.9	186.2	130.9	181.7	172.1
RSNSIKRNPNAPVVR	E9Q6H8 1xPhospho S162(77.1)	178.7	233.9	203.1	220.3	226.1	194.2	100.1	134.1	104.7	140.9
RSNSLPVKK	Q8C5W0 1xPhospho S419(100)	121	95.1	123.6	75.8	129.1	95.6	86.9	72.2	109.9	115.1
RSNSQSYIGRPIQLDK	Q62101 1xPhospho S255(83)	121.8	222.2	98.6	257.1	103.4	175	198.5	165.1	119	70.5
RSNSVDTGPSSSLSTPTEPLSPTSSLGEERN	Q9Z1E4 1xPhospho S711(90)	154.6	140.6	169	114.1	159.2	162	139	127.9	129.2	173.1
RSNGLSHSWSERIPDTK	D6QSS8 1xPhospho S808(99.9)	155.5	224.7	121	220.1	111.7	176	202.5	205.5	124.1	92.1
RSQSSSLLDMGNMSASDLDVADRTK	Q5PPR2 1xPhospho S486(100)	149.3	140.2	180.9	96.9	182.1	159.6	146.1	133.4	174.8	176.7
RSQSSSLLDMGNMSASDLDVADRTKFDK	Q5PPR2 1xPhospho S486(98.4)	168.6	218.5	163.2	203.3	166.7	232.7	322.9	242.3	292.6	168.4
RSQSSSLLDMGNMSASDLDVADRTKFDK	Q5PPR2 1xPhospho S486(97.2)	270.3	224.8	331.9	172.3	312.5	260.2	252.7	208.3	369.6	377.7
RSSELLVR	Q9DBS5 1xPhospho S566(94.9)	412.1	423.3	402.5	405	396.5	427.3	436.9	436.6	497.2	483.8
RSSEDLSNYASISFQK	P35569 1xPhospho S1213(93.3)	534.9	477.7	575.8	467.2	593.6	549.5	475.6	439.9	456.5	497.4
RSSEDLSNYASISFQK	P35569 1xPhospho S/Y	172.1	229	145.8	301.1	142	226.1	246.9	213.7	170.4	126.6
RSSEDKQEMLQTEGSQCAK	Q8BVE3 1xPhospho S/T	457.1	358.2	533.4	359.1	545.9	394.8	304.1	329.4	355.2	571.7
RSSEDKQEMLQTEGSQCAK	Q8BVE3 1xPhospho S/T	523.6	476.1	735.8	324.6	711.2	459.6	372	386.7	524.2	902.3
RSSEDKQEMLQTEGSQCAK	Q8BVE3 1xPhospho S58(82.8)	77	83.4	56.7	111	64.6	84.2	86.9	90.2	69	46.6
RSSEDKQEMLQTEGSQCAK	Q8BVE3 1xPhospho S58(92)	122.3	155.3	102	154.8	91	137.1	154.5	130.4	111.6	52.3
RSSEDKQEMLQTEGSQCAK	Q8BVE3 1xPhospho S59(86.3)	55.6	134.7	31	208.1	36.8	80.5	152.6	113.7	51.8	20.4
RSSDTCGSPALPSK	Q8R5A3 1xPhospho S/T	138.1	153.8	110.8	162	138.2	133.3	150.3	150.8	153.4	146.8
RSSDSWDVWGSGSASNNK	Q3TGS9 1xPhospho S	410.5	403.7	545.1	363.7	410.9	391.8	404.4	474.5	473.4	439.8
RSSDSWDVWGSGSASNNK	Q3TGS9 1xPhospho S	118.8	131.9	115.4	156.4	95.2	133.6	124.4	195	128.4	114.3
RSSDQAVPAIPTSNSYSK	Q571J8 1xPhospho S/T/Y	250.6	231.9	270.2	198.2	284.9	241.2	198.8	225.6	227.4	266.4
RSSDQAVPAIPTSNSYSK	Q571J8 1xPhospho S/T/Y	208.3	191.6	205.2	183.5	204.9	205.6	224.4	215.4	204.8	230.2
RSSDPSLNEK	B1ATD4 1xPhospho S632(99.2)	852.1	742.4	896.9	636.5	918.7	759.1	617.8	684.8	738.1	789.9
RSSDPSLNEK	B1ATD4 1xPhospho S632(99.1)	219	373.8	171.1	409.6	193.4	287.4	336.5	335.6	231.7	156.6
RSSDPALTGLSTSVSDNNFSSEEPSRKNPTR	E0CZE2 1xPhospho S/T	110.2	107.5	130.3	88	137.1	109.3	110.5	91.6	123.3	119.1
RSSDPALTGLSTSVSDNNFSSEEPSRKNPTR	E0CZE2 1xPhospho S/T	141.8	105	149.5	83.9	177.7	141.2	100	107	117.3	160.3
RSSAIGIENIQEVQEKRESPPAGQK	A2ALS7 2xPhospho S244(82.4); S261(100)	152.1	111.7	236.1	115.3	266.2	134.9	162.1	125.8	182.6	326.3
RSSAIGIENIQEVQEKRESPPAGQK	A2ALS7 2xPhospho S244(88.7); S261(100)	549.5	613.6	543.2	604.4	521.7	721.4	777.4	791	747.4	574.9
RSSAIGIENIQEVQEKRESPPAGQK	A2ALS7 2xPhospho S261(99.8); S	161	131.1	198.1	125	179.7	167.5	167.9	151.3	207.1	266.1
RSSASHTHSNTYNFTK	B2RUG9 1xPhospho S/H/T/Y	203.4	291.9	170.3	390.1	188.1	269.5	400.2	332.9	260.7	168.3
RSSASHTHSNTYNFTK	B2RUG9 1xPhospho S/H/T/Y	339.9	366.8	321.6	365.3	318.3	377.8	458.9	322.3	378.9	315.6
RSSASWTSGAPALCPTPTACLEPRPK	Q6IS41 2xPhospho T150(62); T152(92.6)	338.4	238.7	338.4	169.6	318.2	268.1	230.7	257.5	285.5	343.4
RSSEMLVR	D3YXZ3 1xPhospho S552(92.5)	36.9	71.2	44.5	90.7	43.6	49.3	87.8	91	72.5	72.8
RSSCSSEPNTPK	Q924A2 1xPhospho S2321(95)	111.6	122	96.5	141.6	110.5	159.7	215.4	202.6	207.9	119.6
RSSDGGDGEGSELVKPLYPSNK	Q9Z1J2 1xPhospho S/Y	664.8	562.3	682.8	499.9	705.3	623.6	487.1	505.4	553.4	624.6
RSSDGSLSHEDLAK	B2RXQ2 2xPhospho S239(97.4); S242(99.5)	485.3	587.6	370.7	760.4	375.5	543	592.7	571.9	328.4	254.5
RSSDGSLSHEDLAK	B2RXQ2 1xPhospho S244(100)	560	466.9	523.6	412.2	502.5	521.2	483.4	413.3	436.5	453.4
RSSDGSLSHEDLAK	B2RXQ2 2xPhospho S238(88); S242(99.9)	1284.3	1016	1389.4	835.9	1180.2	1093.3	864.5	936.9	867.2	971.1
RSSDGSLSHEDLAK	B2RXQ2 3xPhospho S239(84.8); S242(100); S244(100)	260.6	181.5	284	166.6	226.6	215.6	176.7	189.9	187.5	240.6
RSSDPALTGLSTSVSDNNFSSEEPSR	E0CZE2 1xPhospho S144(91.7)	221.2	208.5	250.7	178.9	261.4	212.6	201.1	204.7	247.1	425.9
RSSDGGDGEGSELVKPLYPSNK	Q9Z1J2 1xPhospho S430(83.2)	248.9	331	160	385	147	297	356.7	341.1	198.2	129.4
RSSEPSIDYLDTK	D3YUH8 1xPhospho S668(91.3)	85.3	116	84.6	175.6	90.5	109.4	133.4	107.3	100.6	85.3
RSSEPSIDYLDTK	D3YUH8 1xPhospho S/Y/T	602.1	515.2	662.5	458.5	691.4	589.7	469.7	478.5	539.4	668.5
RSSESEVLSLHLLAGELR	Q69ZZ9 1xPhospho S/H	265.2	230.8	289	254.4	309.9	266.8	234	233.2	265.4	300.8
RSSLESVELVK	Q6GQV1 1xPhospho S17(99)	155.8	151.1	147.8	94.4	156.6	119.1	132.7	120.3	129.5	158.5
RSSLFSPR	Q8CJ19 1xPhospho S1692(99.9)	41.5	53.2	42.6	55	49.1	47.5	58.2	49.5	36.5	38
RSSLIETGQGAEGGFSLR	Q9DC04 1xPhospho S/T	197.1	181.4	208.1	150.8	213.4	188.2	187.1	181.7	221.7	261.1
RSSIIKDGTK	Q8K394 1xPhospho S107(98.6)	75.6	149.9	72.3	292.8	62.6	145.8	268	211.3	156.8	65
RSSIIKDGTK	Q8K394 1xPhospho S107(99.8)	187.7	257.3	161.2	372.6	190.1	321.2	427.3	386.9	444.8	199.5
RSSIIKDGTK	Q8K394 1xPhospho S107(97.9)	333.7	299.4	482.5	285	492.4	429.8	331.2	403.9	727.2	993.2
RSSLDGSESAK	Q3UN16 1xPhospho S	93.3	80.7	105.2	70.9	143.1	127.1	112.8	108.3	139.5	146.6
RSSIIKDPSNQK	Q3USB7 1xPhospho S78(92)	174.9	375.6	138.7	613.1	141.1	276	453.8	419.5	175.5	137.8
RSSIIKDPSNQK	Q3USB7 1xPhospho S78(99.9)	477.8	388.1	453.2	217.8	500.6	363.3	323.3	366.6	414.2	594.2
RSSLLNAK	Q5DTR1 1xPhospho S638(99)	436.8	437.6	396.1	331.4	423.8	372	322	407.1	366.7	457.3
RSSLNSINSSDAK	A0A0N4SWG4 1xPhospho S529(90)	343.4	487.9	267.8	610.2	267.5	419.7	597.2	482.3	346.3	234.1
RSSLNSINSSDAK	A0A0N4SWG4 1xPhospho S529(91)	636.6	555.8	723.3	458.5	715.5	551.7	497.3	477.7	512.4	683.7
RSSLNSINSSDAKR	A0A0N4SWG4 1xPhospho S529(85.9)	84.7	88.8	73.5	102.5	79	85.3	98.2	118.4	101.6	83
RSSLNSINSSDAKR	A0A0N4SWG4 1xPhospho S	388.3	242.4	283.2	212.2	240.9	236.8	283.8	319.4	644.9	644.7
RSSIIKDPSNQK	Q3USB7 1xPhospho S	561.1	896.8	404.2	913.8	418.1	676.3	934.9	906	592.3	401.1
RSSAIGIENIQEVQEKR	A2ALS7 1xPhospho S245(83)	102.3	104.1	121.3	109.3	131.1	130.5	114.2	111.9	144.5	211.2
RSSLDAEIDSLTSILADLECSSPYKPRPPQGSASSIASPPVSTPVTGHK	Q8BFW7 1xPhospho S/T/Y/H	82.7	86.4	76.5	81	82.9	96.8	69.9	68.9	79.3	72.3
RSSLAIEDGK	Q4VAC9 1xPhospho S	44.7	68.5	37.7	65.7	44.5	50.6	62.8	48.9	43.4	35.5
RSSFLNAK	Q6NXI4 1xPhospho S975(98.9)	303.1	461.2	218.8	566	198.4	354.2	445	401.6	256.9	148.3
RSSFLNAK	Q6NXI4 1xPhospho S974(99.9)	178.6	140.4	178.2	104.1	187.5	145.3	112.8	138.2	134.3	158.5
RSSFLNAKK	Q6NXI4 1xPhospho S975(88.8)	197	171.5	186.9	122.9	180.4	181.3	136.2	148.6	161.5	156.2
RSSFSEGQTAPVASGTKK	D3Z7B1 1xPhospho S329(90.3)	544.3	735.3	418.6	705.3	465.5	658.6	741.7	734.1	544.3	347.1
RSSFSEGQTAPVASGTKK	D3Z7B1 1xPhospho S328(90.4)	325	297	305.7	193	319.6	247.8	232.3	269.7	293.2	329.7
RSSGKLMSTDKAPLR	Q5EBN7 2xPhospho S256(65.8); S257(65.8)	508.7	531.6	429.7	339.3	425.8	385.4	374.8	439.2	250.3	292.1
RSSLAIEDGK	Q4VAC9 1xPhospho S737(89.4)	150.4	135.1	133.1	91.7	127.6	137.4	110.2	143.1	130.3	145.6
RSSGLISELPSEEGR	D3Z030 1xPhospho S968(85.6)	54.5	54.7	56.9	49.4	62.1	59.4	55.3	44.2	75	83.2
RSSGREEDEEELLRR	E9Q9C7 1xPhospho S478(88.2)	62.6	67.9	56.7	53.9	66.1	56.3	75.7	74.4	90	95.2
RSSGTAPAPASPSPPEPGPGGEAESVR	A0A3B2WC92 1xPhospho S99(100)	45.8	45.5	50.8	53.3	46.6	48	42.8	44.6	52.8	56.8
RSSGTAPAPASPSPPEPGPGGEAESVR	A0A3B2WC92 2xPhospho S99(100); S101(100)	170.6	170.3	156.9	134.5	152.9	160.9	136.7	141.5	133.5	139
RSSHDWTTGLLSPSTR	E9PUC4 1xPhospho S/H/T	243.2	209.3	275.3	202.5	272.7	226.6	234	215	253	374.8
RSSKKGPEEGR	A2AHK0 1xPhospho S465(86.5)	51.9	74.4	35.9	149.4	37.6	94	154.3	137.9	144.1	32.7
RSSKKGPEEGR	A2AHK0 1xPhospho S466(87)	62.7	119	37.5	84.1	49.6	69.7	90.8	90.2	120.4	56
RSSGREEDEEELLR	E9Q9C7 1xPhospho S478(98.7)	212.1	236	188.3	246.3	196.5	225.3	254.6	240.3	232.9	221.1
RSKSPASVK	Q6PGN3-3 1xPhospho S316(86.9)	96.4	112.2	79.4	84.5	110	95.8	83.9	133	83.2	114.9
RSSAIGIENIQEVQEKR	A2ALS7 1xPhospho S245(90.4)	278.3	327.1	271.9	355.8	271.5	313.7	469.1	427.5	397.9	399.8
RSSAIGIENIQEVQEK	A2ALS7 1xPhospho S244(92.3)	676.2	798.7	612.4	824.7	626.9	778.4	1087	865.5	717.5	644.4
RSRSGEGEVSGLLR	Q62318 1xPhospho S473(80.4)	284.5	276.8	270.5	271.9	281.7	255	307.2	289.7	240.8	263
RSRSESETSTMAAK	Q0VAW6 2xPhospho S143(82.9); S147(79.2)	113	115.8	119.1	99.8	86.6	109.8	119	136.3	228.9	247.9
RSRSESETSTMAAK	Q0VAW6 1xPhospho S145(93.7)	101.4	136.6	125.7	134.9	110.2	123.9	127.6	147.5	254.8	283.6
RSRSESETSTMAAK	Q0VAW6 1xPhospho S/T	43.8	62.7	44.2	54.1	38.4	49.9	66.5	78.4	85.5	43.4
RSRSDNALHLASEREVIAR	Q80Y24 1xPhospho S696(80.7)	114.8	125	106.9	122.1	118.2	145.5	114.7	131.9	128	126.6
RSRSDNALHLASER	Q80Y24 1xPhospho S/H	99.2	76.9	60	68.2	74.5	78.3	82	81.2	70.9	54.1
RSRSASSLHVCDSR	F6RDI8 3xPhospho S346(100); S348(99.4); S351(78.7)	167.8	144.4	170.4	145.3	185.2	164	163.3	188.8	190.1	195.2
RSRSASSLHVCDSR	F6RDI8 2xPhospho S346(79.8); S348(83.1)	70.6	72.4	68.5	78.5	70.4	83.3	69.5	67.1	58.6	45.7
RSRSASPSTQPEKHPTHHEK	B1AR10 3xPhospho S233(100); S235(100); S237(100)	28	42.8	25.9	57.4	29.1	41.9	69.2	65.2	58.9	21.8
RSRSAPDGGDEETQEQLQDQIAESGSIEEEEKTDNATLLR	A0A1D5RLV7 1xPhospho S2478(88.7)	152.4	136.7	200.9	106	203.5	142.8	121.6	103.4	127.9	167.6
RSRSAPDGGDEETQEQLQDQIAESGSIEEEEK	A0A1D5RLV7 1xPhospho S2476(84.7)	165.6	126	176.9	113.2	190.5	118.3	117.4	95.6	89.7	104.8
RSRSAPDGGDEETQEQLQDQIAESGSIEEEEK	A0A1D5RLV7 1xPhospho S/T	134.9	135.9	135.6	114.5	137.3	132.4	134.4	122.7	120.3	124.5
RSRLTPTTPESSSTGTEDK	Q64337 2xPhospho T269(86.7); T271(86.7)	278.5	203.6	285.7	145.9	269.1	203.5	149	174.4	130.6	163
RSRLTPTTPESSSTGTEDK	Q64337 2xPhospho S266(99.8); T271(99.8)	301.1	344.4	244.2	379.4	232.2	309.1	325.7	350.6	226.3	194.8
RSQSVVEAGTLKHEEK	Q9D4C9 1xPhospho S329(89.1)	91.4	75.7	75.5	50	107	93.6	69.5	66.6	50.9	53.1
RSQSVVEAGTLKHEEK	Q9D4C9 1xPhospho S329(100)	642	798	436.1	914.8	480	763.7	917.5	707.9	466.1	340.7
RSQSVVEAGTLKHEEK	Q9D4C9 1xPhospho S329(91.2)	210.3	297.9	219.4	416.8	220.3	268.2	363.2	284.4	206.1	191.2
RSQSSSQFR	Q61151 1xPhospho S32(99)	184.8	186.4	199	187	217.8	180.4	185.8	152.6	152.8	153.8
RSQSSSQFR	Q61151 2xPhospho S33(93.9); S	265	279.2	284.3	269.9	255.5	307.4	269.8	287.4	272.2	243.8
RSQSSSQFRSQGKPIELTPLPLLK	Q61151 2xPhospho T46(80.5); S	88.3	159	90.4	342	97.2	152.1	226.7	172.1	111.2	107.2
RSQSSSQFRSQGKPIELTPLPLLK	Q61151 3xPhospho S33(89.1); S34(91.9); S/T	27.1	85.6	18.6	196.9	22.3	66.3	160.8	119.5	43.5	25.6
RSQSSSQFRSQGKPIELTPLPLLK	Q61151 2xPhospho S30(83); S33(78.3)	281.9	407.7	241.1	585.8	251	431.6	529.5	428	327.5	196.2
RSQSSSQFRSQGKPIELTPLPLLK	Q61151 3xPhospho S32(82.3); S33(95.8); S34(99.4)	536.8	774.8	479.8	922	478.3	714.9	1070.8	1022.2	721.7	406.1
RSRSGEGEVSGLLRK	Q62318 1xPhospho S473(95.6)	41.6	59	18.2	99.8	18.2	34	108.2	48.8	13.3	5.7
RSQSSSQFRSQGKPIELTPLPLLK	Q61151 2xPhospho S33(86); S34(86)	638.4	498.6	776.3	467.4	738.1	626.2	463.9	499.4	605.3	572.3
RSQSVTRGDR	Q9JM96 1xPhospho S89(94.4)	68.5	52	60.1	62	74.3	63.9	60.2	36.1	37.9	38.8
RSQSVTRGDREQR	Q9JM96 1xPhospho S/T	20.7	14.4	20.3	19.8	20.2	15.3	19.7	11.2	10.6	8.3
RSQSVVDPTALK	Q8BG92 1xPhospho S302(89.4)	118.4	185.4	86	177.9	95.2	146.6	209.1	196.1	119.9	88.6
RSQSVVDPTALK	Q8BG92 1xPhospho S302(98.3)	200.5	109.2	305.2	54.8	279.3	130.5	106.3	148.8	174.6	421.8
RSQSVVEAGTLK	Q9D4C9 1xPhospho S329(98.6)	300.6	375.6	248.8	415.8	284.4	336.3	430.2	304.1	242.6	306.7
RSQSVVEAGTLK	Q9D4C9 1xPhospho S329(99.8)	152.1	126.2	128.1	105.2	153.8	123.9	117.2	105.6	84.9	91.8
RSQSSSQFRSQGKPIELTPLPLLK	Q61151 3xPhospho S33(95.4); S34(98.4); T46(83.9)	1271.5	819.9	1586.5	903.4	1399.1	1236.3	1252.6	1289.7	1536.6	1477.3
RSRSGEGEVSGLLRK	Q62318 1xPhospho S473(98.9)	420.9	339.3	285.4	286	319.7	280.1	367.8	307.7	275	209.5
RSRSGSQGRTGSVEK	Q80SY5 2xPhospho S470(82.7); S472(87.5)	151.2	185.9	84	262.8	93.7	181.4	104.5	123	42.1	31.5
RSRSGSQGRTGSVEK	Q80SY5 2xPhospho S470(78.6); S472(72.4)	197	164.7	216.5	158.5	225.5	194.2	99.2	108.7	61.6	72.5
RSRSPTRHHDASR	F6TZK4 1xPhospho S1000(76.5)	9.5	22.6	15	16.3	16.8	18.3	22.3	16.9	14.1	7.4
RSRSTCGDSEVEEESPGK	Q80UP2 1xPhospho S/T	186.3	150.9	161.5	157	172.5	143.7	135.8	136.1	93.9	95.2
RSRSTSQLSQTESGHK	F6TZK4 1xPhospho S1231(95.9)	40.5	68	26.1	96.7	27.7	69.1	109.1	84.5	54.6	31.9
RSRSTSQLSQTESGHK	F6TZK4 1xPhospho S/T/H	123.9	128.2	129	147.7	143	180.4	187.4	134.5	184.9	147
RSRSTSQLSQTESGHKK	F6TZK4 1xPhospho T1234(67)	72	80.7	63	68	81.3	92.1	94.5	64.9	101.3	74
RSRSVDSAFPFGLQGNTEYLTEFSR	B2RY19 1xPhospho S/T/Y	83.5	78.6	85.5	70.5	85.4	76.4	71.8	58.9	83	73.4
RSRSPTPQNQDGDTMVEK	Q80TI0-4 1xPhospho S172(97.7)	117.8	94.9	98.7	117	119.3	116.3	98.5	100.2	74	80.1
RSRTDSLAATPPAAK	P81122 2xPhospho T341(88.5); T347(100)	110	130.7	135.2	138	132.2	165.6	175.4	156.4	189.3	179.6
RSSAGSLESNVEGSIISSPHMR	E9PUA3 1xPhospho S923(89.9)	644.7	590.9	601.6	451.1	689.9	601.7	534.1	597.9	634.2	848.7
RSSAGSLESNVEGSIISSPHMR	E9PUA3 2xPhospho S923(89.3); S927(100)	528.3	457.4	578.5	454.4	555.5	498.2	480.4	466.9	491.6	582.2
RSSAGSLESNVEGSIISSPHMR	E9PUA3 2xPhospho S924(88.9); S927(100)	1020.6	929.3	1101.6	1067.5	1154.1	1059.8	950.6	1031.2	1018.7	1325
RSSAGSLESNVEGSIISSPHMR	E9PUA3 3xPhospho S924(87.2); S927(100); S939(86.9)	309.5	263.1	324.9	232.5	335.5	283.8	253.9	254.4	302.6	369.3
RSSAGSLESNVEGSIISSPHMR	E9PUA3 4xPhospho S923(82.5); S927(96); S935(54.5); S939(87.7)	238.9	223	247.9	212.6	234.7	251.5	201.8	236	228.7	280.2
RSSAGSLESNVEGSIISSPHMR	E9PUA3 4xPhospho S924(80.2); S927(99.9); S935(98.3); S938(80.2)	268.4	237.9	299.2	196.9	275.7	263.5	216.8	232	229.3	287.7
RSSAGSLESNVEGSIISSPHMR	E9PUA3 1xPhospho S924(89.6)	351.7	302.4	393.7	250.2	397.3	319.4	281	249.6	354.9	442.2
RSSAIGIENIQEVQEK	A2ALS7 1xPhospho S	291	230.5	327.1	189.5	318.9	259.4	307.9	230.8	263.9	329.5
RSRSPTPQNQDGDTMVEK	Q80TI0-4 1xPhospho S172(87.2)	191.5	172	202	148.8	209	179.5	170.9	159.9	130.3	153.7
RSRSPTPQNQDGDTMVEK	Q80TI0-4 1xPhospho S/T	64.5	107	47.6	100.6	45.1	92.4	91.2	88.8	43	31.6
RSRSHSDNDRFK	Q3UXS8 1xPhospho S158(97.8)	127.8	198.6	71.7	343.9	94.3	173	61.4	70.6	42.4	31.4
RSRSHSDNDRFK	Q3UXS8 2xPhospho S156(100); S158(99.9)	238.9	302.1	153.5	463.9	154.2	286.7	238.4	265.9	139	85
RSRSHSDNDRFK	Q3UXS8 3xPhospho S156(100); S158(100); S160(100)	160.5	183.7	125.7	225	116.6	162.9	195	184.9	155.6	84.3
RSRSHSDNDRFK	Q3UXS8 1xPhospho S156(84)	170.3	184	151	165.1	191.9	171.9	59.7	52.2	46.9	45.7
RSRSHSDNDRFK	Q3UXS8 2xPhospho S156(100); S158(99.4)	202.5	103.6	257.9	103.9	218.8	159.4	74.8	96.2	97.1	128.6
RSRSHSDNDRPNCSWNTQYSSAYYTSR	Q3TFP0 2xPhospho S155(93.2); S159(53.4)	170.3	191.1	179.5	171.3	154.8	174.7	192.7	217.5	207.1	217.2
RSRSPTPQNQDGDTMVEK	Q80TI0-4 1xPhospho S/T	74.9	98	66.3	135.1	63.9	95.5	116.7	96.9	75.2	72.7
RSRSIDRGLDR	Q80SY5 2xPhospho S319(100); S321(100)	39.5	35.6	52.4	49.6	47.4	41.4	38.2	43.4	42.3	40.6
RSRSLSESYELSSDLQDK	E9PUA3 1xPhospho S90(98.9)	318.2	376.9	250.6	415.8	254	361.6	463.5	368.2	275.9	187.2
RSRSLSESYELSSDLQDK	E9PUA3 2xPhospho S90(98.6); S92(100)	908.5	958.5	936.2	1010.1	941.4	980.2	1123.8	1038.5	792.1	954.4
RSRSLSESYELSSDLQDK	E9PUA3 1xPhospho S/Y	424.5	349	448.1	309.1	493.2	402.7	382.9	345.1	366.4	362.2
RSRSLSESYELSSDLQDK	E9PUA3 2xPhospho S88(88.1); S90(88.1)	275.2	227.3	302.1	205	292.7	260.6	250.4	276.2	196.9	215.4
RSRSPFASTR	Q3UXQ1 1xPhospho S/T	201.5	198.1	187.2	166.6	199.7	225.8	230	204.8	186.2	184.1
RSRSPRKPIDSLR	Q8BTI8 1xPhospho S	38.6	34.6	38.3	29.6	39.3	38.9	38.7	41.9	35.4	34.8
RSRSLGSSPVK	B2KFD2 2xPhospho S1514(81.3); S1517(81.3)	102.4	122.7	81	144	78.5	124.7	98.9	117	94.1	79.3
RSSLPLELPIGNHVK	A0A0J9YUS4 1xPhospho S30(91.2)	108.5	123.2	97.7	109.3	124.8	123.9	107.9	109.1	112	122.8
RSKSPASVK	Q6PGN3-3 1xPhospho S316(99.8)	193.1	374.6	122.1	462.1	141	297	490.6	506.8	236.7	151.4
RSKSIEEREEEYQR	B9EHE8 1xPhospho S280(86.8)	84.4	126.7	73.5	138.4	71.6	101.8	130.2	108.7	92.2	65.7
RRVSHDPFAQQR	F7D1J2 1xPhospho S356(99.8)	57.4	52.3	46.1	54.5	56.6	42.5	48.4	54.1	69.3	99.5
RRVSGSATPNSEAPR	Q6P9R1 1xPhospho S77(97.1)	161.3	182.5	144.8	167.6	168.2	165	159.4	138.5	134.2	126.8
RRVSGPDPKPGSNCSPAQSALSEVSSVPTNGMAK	A0A1S6GWH5 1xPhospho S73(99.8)	94.5	67.7	84.1	62.2	78.7	65.6	74.6	58.4	59.6	80.7
RRVSCIEK	Q0VAV2 1xPhospho S981(100)	38.2	64	21.7	137.4	25.5	81	97.3	80.3	44.6	17
RRTTDFSDFLSIVGCTK	Q9D1P4 1xPhospho T47(87.6)	227.4	210.8	221.7	172.5	219.9	212.8	194.6	187.4	186.2	196.5
RRTTDFSDFLSIVGCTK	Q9D1P4 1xPhospho T/S	124.1	141.1	111.5	160.1	107.6	143.3	150.6	134.9	111.8	99.6
RRTSTPVILEGAQEETDTRDGK	E9Q6J5 2xPhospho S656(83.9); T657(83.9)	211.2	151.1	226.5	140.1	208.2	157.8	165.2	165.3	133.7	162.9
RRTSTPVILEGAQEETDTRDGK	E9Q6J5 1xPhospho T655(86.9)	320.6	289.5	262	264.5	292.2	269	223.5	236.3	176.4	200.4
RRTSTPVILEGAQEETDTRDGK	E9Q6J5 1xPhospho T655(87.8)	108.9	154.8	111.1	129.6	114.8	90	108.8	101.1	78.8	114.6
RRTSSPPSSPQHSPALRDFGK	A2A7B5 3xPhospho S734(74.7); S738(85.4); S743(99.9)	238.6	221	224.4	231	220.3	230.8	272.4	262.1	287.4	212.4
RRTSSDDESEEDEDDLLQR	Q3TJX6 3xPhospho T200(86.2); S202(86.2); S206(100)	149.4	147.9	135.5	148.2	118.9	131.1	152.4	123.5	112.8	120
RRTSLFANR	Q3UHD9 1xPhospho T641(88.6)	51.8	54.7	67.4	68	80.9	81.7	120.5	104.3	106	100.5
RRTSFPLIR	Q8C341-2 1xPhospho T/S	206.1	199.3	186.3	183.1	203.8	189.6	172.1	160	190.5	213.2
RRTSADVEIR	A0A087WNX7 1xPhospho T/S	160.5	180.5	156.2	174.2	152	139	145.2	134.7	127.1	135.8
RRTQSSGQDGRPQEEPHAEDLQK	O70161 3xPhospho T552(100); S554(100); S555(100)	263.2	175.7	287.5	146.7	242.9	177.4	150.1	160.5	192.2	202.1
RRTQSSGQDGRPQEEPHAEDLQK	O70161 2xPhospho T552(97.7); S555(86.5)	76.4	70.7	76.8	58.1	67.2	61.4	47.5	49.1	46.1	56.5
RRTQSSGQDGRPQEEPHAEDLQK	O70161 1xPhospho T/S/H	306.7	220.3	304.4	176.5	322.7	250.2	272.8	212.4	322.4	331.8
RRTIHTFPCLK	B2RWR4 1xPhospho T154(100)	349.8	359.9	272.2	310.2	326.4	323.8	352.1	295.7	283.6	303.7
RRTIHTFPCLK	B2RWR4 2xPhospho T154(100); T157(100)	149.4	139.6	148.8	113.4	142.9	143.7	114.2	136.3	121.3	159.8
RRTIIGFSNFSQR	B1AXH1 1xPhospho T284(100)	245.3	235.7	227.8	178.3	235.1	243.6	228.9	241.7	261.8	262.2
RRTLSGPVTGLLATAR	B7ZNJ3 1xPhospho T996(99.8)	323.8	310.8	334.6	318.4	364.5	360.8	404.6	322.9	452.3	428.5
RRTLSGPVTGLLATAR	B7ZNJ3 2xPhospho T996(100); S998(100)	132.9	113.2	157	120.9	130.3	135.4	125.5	125.8	154.7	128.1
RRTLTPLTLR	G5E8J2 1xPhospho T1390(95.8)	233.2	204.1	253.6	158.5	268.4	214.8	255	234.6	253.5	335.1
RRVSHSPPPK	E9PUK6 2xPhospho S655(100); S657(100)	641.6	1041.4	488.6	1246.2	483.3	851.2	1035.9	1003.9	657.6	427.2
RRTLTPLTLR	G5E8J2 2xPhospho T1390(100); T1392(99.9)	93.1	129.4	118.8	122.7	111.7	138.1	122.3	157.3	127.7	155.1
RRTPPRR	E9PUK6 1xPhospho T325(100)	11.3	14.9	8.3	10.3	10.7	11.7	8.4	8.9	8	7.1
RRTPSPPPR	E9PUK6 2xPhospho T600(100); S602(100)	122.1	132.2	128.7	138.2	123.7	140.2	127.6	113.7	124.5	130.3
RRTQSLSALPK	Q924A2 1xPhospho S1080(87.5)	211.7	272.1	165.7	298.8	155.9	243.1	254.3	230.1	162.7	138.6
RRTQSSGQDGRPQEEPHAEDLQK	O70161 1xPhospho S554(88.2)	140.7	186.7	97.3	228.8	122.8	167.9	249.7	187.9	135.3	73
RRTQSSGQDGRPQEEPHAEDLQK	O70161 2xPhospho S554(88.2); S555(98.3)	228.5	386	182.3	442	164.6	294.2	391.5	353.9	209.5	125.1
RRTQSSGQDGRPQEEPHAEDLQK	O70161 3xPhospho T552(99.7); S554(99.7); S555(99.7)	64.7	88.8	49.1	97.9	46.3	75.7	80.4	91	55.7	45.3
RRTPEPLSRTGSQEGTSMEGSRPAAPAEPGTLK	Q8R1F6-2 2xPhospho T583(64.5); S/T	86.1	100.1	91.1	94.9	82.2	97.2	93.1	111	90.9	79.3
RRTHSEGSLLQESR	Q9DC04 2xPhospho T710(94.4); S715(99.4)	148.1	189.2	169.7	195.5	167.6	194.2	207.3	190.4	180.6	194.9
RRVSHSPPPK	E9PUK6 2xPhospho S655(100); S657(100)	1274.9	1081.2	1369.3	1091.1	1280.7	1230.4	1103.7	1147.1	1208	1228
RRVSQDLDVEKPDASPTSLQLR	P59808 2xPhospho S83(100); S94(80.4)	147	113.5	162.9	87.8	140.4	121.4	76.9	104.9	90.3	115.4
RSALSSSLRDLSEAGK	E9PUA3 1xPhospho S909(81.5)	761.2	582.1	747	533.8	863.5	733	669	549.1	538.8	637.9
RSALSSSLRDLSEAGK	E9PUA3 1xPhospho S	248.5	297.7	193.2	367.6	217.7	290.8	350.7	326.1	240.2	227.3
RSAGSSSPEAGEDSDHEDGNYCPPVKR	Q9CT10 3xPhospho S32(86); S33(99.6); S40(100)	264.7	215.5	333.3	211.4	264.4	271.7	232.3	245.5	225	241.5
RSAGSSSPEAGEDSDHEDGNYCPPVKR	Q9CT10 2xPhospho S40(100); S/H/Y	328	309.9	345.1	308.3	317.5	349.2	276.1	300	284.6	251.2
RSAGSSSPEAGEDSDHEDGNYCPPVKR	Q9CT10 1xPhospho S40(100)	203.4	197.4	203	188.2	199.6	201.1	171	173.6	157	153
RSAGSSSPEAGEDSDHEDGNYCPPVKR	Q9CT10 3xPhospho S32(87.4); S33(96.1); S40(100)	383.5	512.3	304	694.7	307.7	493.2	577.5	535.6	326.7	184.4
RSAGSSSPEAGEDSDHEDGNYCPPVKR	Q9CT10 2xPhospho S32(84.7); S40(100)	332.5	438.1	294.7	630	288.5	431.4	470.2	457.3	320.1	227.9
RSAGSSSPEAGEDSDHEDGNYCPPVKR	Q9CT10 1xPhospho S40(100)	95.9	128.2	75.9	154.4	75.1	115	137.3	127.6	95.4	60.5
RSAGSSSPEAGEDSDHEDGNYCPPVK	Q9CT10 3xPhospho S28(93.9); S32(44.7); S33(44.7)	198.7	189.4	200.6	182.9	199.6	190.9	181.3	196.3	154.9	165.5
RSAGSSSPEAGEDSDHEDGNYCPPVK	Q9CT10 2xPhospho S28(91.8); S40(98.2)	533.3	388.1	485.7	405.4	440.7	463	377.6	394.5	294.4	235.3
RSAGSSSPEAGEDSDHEDGNYCPPVK	Q9CT10 1xPhospho S40(100)	130.2	111.8	117.9	103.9	132.4	115.4	115.6	106.2	99.4	132
RSAGSSSPEAGEDSDHEDGNYCPPVK	Q9CT10 2xPhospho S32(97.7); S33(99.4)	303.2	315.9	224.8	386.4	223.9	305.3	315.3	309.6	199.3	142.8
RSADCSVQTDDEDNADWEQPVRR	O88737 1xPhospho S/T	62.1	72.7	73.5	82.4	66.3	85.6	92.9	86.3	67.7	66.2
RSADCSVQTDDEDNADWEQPVR	O88737 1xPhospho T2622(100)	115.2	171.7	114.9	160.8	118.8	140.3	154.5	176.3	126.8	112.3
RSAAYNGPPASPSHETGAFAHAR	Q8VHJ5 1xPhospho S633(95.9)	129.4	105.1	124.7	82.4	115.2	153.5	109.3	104	103.1	92.4
RSAAEMYGSSFDLDYDFQRDYYDR	Q9Z204-2 1xPhospho S/Y	146.7	122.4	148.5	136.2	156.5	126.1	126.5	111.6	106	123
RSAAEMYGSSFDLDYDFQRDYYDR	Q9Z204-2 1xPhospho S/Y	421	411.2	428.6	391.4	488.5	377.2	301.6	304.4	295.4	321.3
RRVSQEANLLTLAQK	E9Q2I4 1xPhospho S456(100)	150.9	151.3	151.6	137.2	161.2	147.1	137.6	138	123.8	145.4
RRVSSDEEHTVDSCIGDIK	Q6ZQ93 2xPhospho S3395(93.1); S3396(93.1)	135.9	104.1	148.5	99.4	146.2	128.5	107.7	100.7	143.6	169.1
RRVSSPMDEVLASLK	Q9QXM1 1xPhospho S883(92.5)	148.5	198.3	112.4	222.6	110.7	172.3	171.6	153.5	114	94.8
RRVSSPMDEVLASLK	Q9QXM1 1xPhospho S883(100)	220.1	218	218.7	188.9	215.4	228.9	202.9	172.5	197.8	195.9
RRVSVAVVPK	Q3UR44 1xPhospho S499(100)	163.1	200.4	144	230	138.1	163.2	190.8	158	141.3	116.1
RRVSVAVVPK	Q3UR44 1xPhospho S499(100)	416.3	446.2	366.1	381.5	393.6	440.7	303.4	327.7	303.7	334.6
RRVSQDLDVEKPDASPTSLQLR	P59808 1xPhospho S83(100)	147.9	208.3	116.4	227.5	116.8	151.9	180.9	155.6	129.9	129.1
RRYEDDGISDDEIEGK	P59997 1xPhospho S28(100)	379.2	504.2	306.7	585.4	338.9	485	502.4	439.6	323.2	305.4
RRYEDDGISDDEIEGKR	P59997 1xPhospho S28(100)	364.7	384.3	394.3	386.4	377.8	412.7	360	369.4	360.1	396.8
RRYESYGMHSDDDANSDASSACSER	E9Q8N5 1xPhospho S614(85.5)	104.2	115.2	111.4	107	103.1	119.1	101.4	111.9	98.2	94.8
RRYESYGMHSDDDANSDASSACSER	E9Q8N5 1xPhospho S/Y/H	67.3	65.4	68.8	93	63.1	87.3	78.7	80.4	64.3	53.2
RRYSFRVPEEER	B2RXX8 1xPhospho S1545(99.4)	116.4	112.8	112	112.4	127.6	130.7	122.5	108.1	98.8	102
RSAAEMYGSSFDLDYDFQR	Q9Z204-2 1xPhospho S108(98.8)	328.4	334.8	369.2	332.5	376.7	312.5	304.3	280	290.8	345.7
RSAAEMYGSSFDLDYDFQR	Q9Z204-2 1xPhospho S107(77.8)	168.8	149.6	173.8	172.1	186.7	151.9	158	135.2	136.1	158.1
RRYEDDGISDDEIEGKR	P59997 1xPhospho S28(100)	154.5	223	119.8	278.8	128.6	228.2	212.9	217.5	149.2	118
RRTASPPPPPKR	E9PUK6 2xPhospho T633(100); S635(100)	118	172.2	97.2	244.5	101.1	173.5	188.3	172.2	172.3	105.6
RRTASPPPPPK	E9PUK6 2xPhospho T633(100); S635(100)	1366.1	1269.1	1399.2	1227.7	1342.3	1323.8	1102.1	1145.1	1056.5	1075.6
RRTASPPPPPK	E9PUK6 1xPhospho T633(98.7)	333.7	278.3	289.6	264.9	318.7	289.5	276.1	265.8	223.7	187.5
RRSSSFHVSMDFLEDPSQR	A2APX8 2xPhospho S694(96); S695(82.8)	217.9	219.1	228.4	242.8	230.6	239	328.4	275.1	250.6	236.3
RRSSSFHVSMDFLEDPSQR	A2APX8 1xPhospho S695(78.7)	48.2	51.5	52.6	44.8	50.4	41.6	54.7	51.1	53.5	58.2
RRSSSDLAR	A0A494BAF2 2xPhospho S36(88.8); S38(88.8)	76.4	80.1	48.5	87	52.8	76	35.5	73.6	38.3	37.7
RRSSLSAK	F6TZK4 1xPhospho S	188.3	206.3	201.6	202.9	275.1	252.8	352.1	246	251.7	257.2
RRSSLSAK	F6TZK4 1xPhospho S1218(91.2)	45	108	24.5	188.2	35.3	131.5	360.6	168.3	95.6	24.7
RRSSLPNGEGLQLK	Q3UYC0 2xPhospho S122(100); S123(100)	204.8	176.2	231	195.5	203.7	208.7	175.4	173.2	195.2	199.4
RRSSLPNGEGLQLK	Q3UYC0 1xPhospho S	392.7	321.8	343.7	297.6	401.7	340.7	315.7	301.7	352.9	381.9
RRSSLPNGEGLQLK	Q3UYC0 1xPhospho S122(90.6)	283.4	406.4	220.7	509.4	235.4	356.2	448.9	402.8	299.3	206.4
RRSSIGAK	A0A2I3BRM1 1xPhospho S	113	124.2	109.6	81.6	145.9	114.8	113.5	108.1	80.1	62.2
RRSSIGAK	A0A2I3BRM1 1xPhospho S1035(90.8)	240.9	487.9	170.8	633.1	195.7	407.4	716	513.2	248.6	156.6
RRSSLDGSESAK	Q3UN16 1xPhospho S	79	103.1	109.5	88.7	119	113.1	73.9	55.6	59.3	63.3
RRSSLDGSESAK	Q3UN16 1xPhospho S	100.6	167.5	66.3	190.3	88	142.8	141.5	163.2	71.3	91.2
RRSSGSRDER	E9PWR4 2xPhospho S79(99.1); S80(97.5)	44.7	72.2	40.7	62.2	41.5	56.5	67.9	55.2	46.5	40
RRSSGREEDEEELLR	E9Q9C7 2xPhospho S477(100); S478(100)	178.7	164.7	191.6	200.2	174	183.5	345.1	361.4	374.9	359.9
RRSSGREEDEEELLR	E9Q9C7 1xPhospho S	241.2	253.8	245.8	244.3	237.6	265.4	275.4	290.6	290.9	300.5
RRSSGLQPQGAPEVRR	E9Q4K7 2xPhospho S1794(100); S1795(100)	92.8	98.8	87.1	106.6	89.8	96.5	82.4	77.7	67.9	62.1
RRSSGLQPQGAPEVRR	E9Q4K7 1xPhospho S1794(96.3)	175.4	160.6	154.4	171.7	167.9	172.3	185.3	157	154.3	162.3
RRSRPLNAVSQDGKETK	Q9JKB3 1xPhospho S328(100)	329.5	243.6	406.4	182.5	409.3	276.4	190.2	203.7	323.8	396.1
RRSRSHSPMSNR	E9QP00 3xPhospho S96(62.9); S98(69.8); S101(69.8)	15.5	11.5	16.4	17.2	16	12.2	17.9	11.1	11.7	10.9
RRSRSPLDK	Q0VBL3 2xPhospho S256(100); S258(100)	86.7	92.9	74.4	111	75.9	91.5	121.6	111.1	73.9	58.9
RRSRSPLDK	Q0VBL3 1xPhospho S258(89.8)	159.9	121.4	145	111	150	126	97.5	77.6	91.8	106.5
RRSRSSANAPR	Q80WV7 2xPhospho S393(100); S395(94.5)	44.8	48.6	50.7	49.4	53.6	65.3	37.1	47.3	48.4	43.3
RRSSAASLGR	Q3UHD9 1xPhospho S	156.7	150.9	141.9	169.4	146.4	153.8	158.2	137.1	130.5	137
RRSSSFHVSMDFLEDPSQR	A2APX8 3xPhospho S694(85.5); S695(85.5); S700(99)	53.9	64.5	67.5	49	74	72.4	57.9	55.7	68.1	73.5
RRSSAASLGR	Q3UHD9 2xPhospho S1175(97.6); S	294.2	312.6	288.9	316.4	282.4	324.2	331.2	309.1	289.6	276.1
RRSSAASLGRVDTTIALV	Q3UHD9 3xPhospho S1171(85.9); S1175(84.8); T/S	47.7	35.6	57.7	51.7	50.3	60.9	61.6	57.6	57.3	46.9
RRSSASVSDSSGFSDSESADSVYRDSFTFSDEK	Q9DBX1 1xPhospho S65(79.6)	186.3	155	177.1	117.4	179.1	147.2	98.4	105.6	109.9	133.8
RRSSDEDATGEPK	F6QK97 2xPhospho S78(99.8); T84(100)	95.4	90.3	82.9	130	71.8	102.5	118.1	117.1	103.4	78.9
RRSSDEDATGEPK	F6QK97 2xPhospho S78(100); S79(99.9)	96.7	77.2	121.7	75.4	96.3	90.2	79.4	109.5	159.1	172.1
RRSSDTEERHTK	Q5EBQ4 1xPhospho S/T/H	58.2	45	46.6	51.7	60.5	55.7	51.9	40.4	40.1	41.6
RRSSGLQPQGAPEVR	E9Q4K7 2xPhospho S1794(100); S1795(100)	211.4	207.8	217.4	236.4	212.7	224.5	196.2	184.9	190	192.7
RRSSAASLGRVDTTIALV	Q3UHD9 2xPhospho S1175(99.8); S/T	56.5	44	61.1	61	59.4	59.7	51.4	51.3	51.5	50.1
RRSSSFHVSMDFLEDPSQR	A2APX8 3xPhospho S694(74); S696(67.1); S700(76.5)	284.3	300.1	309.4	322.1	313.4	345.9	308.7	321.5	248.8	376.2
RRSSSLGSYDDEQEDLTPVQLTR	Q8BGI4 2xPhospho S320(88.9); S321(53.8)	165.4	138.6	179.2	142	188.3	170.8	152.2	136.6	158.2	191.5
RRSSSPFLSK	Q14AX6-3 2xPhospho S331(98.9); S333(98.9)	282	326.8	224.7	416.6	225.5	315	337.9	307.1	249.7	178.7
RRSTPPLQLLSR	D3YYY8 1xPhospho S22(88.9)	269.2	243.7	277.4	220.7	275	243.1	245.3	232.8	267.8	274.9
RRSTSHDRVPQSVQIR	A0A0A0MQE8 1xPhospho S440(88)	58.1	70.5	52.9	86.8	61.9	68.3	61.1	60.5	47.3	38.9
RRSTVFLSVGAIEGSPPSADLPSLQPSR	Q4ACU6 2xPhospho S1032(42.3); S1039(99.5)	293.6	274.3	350.9	273.6	347	321	297.4	275.1	344.9	365.4
RRSTVFLSVGAIEGSPPSADLPSLQPSRSIDER	Q4ACU6 2xPhospho T1028(92.6); S1053(77)	220	196.7	206.7	217.8	252.8	261.2	226.1	236.8	246.7	352
RRSVAGGSLQKPVSR	E9PV26 1xPhospho S265(100)	97	136.7	71.4	166.1	87.2	142.8	237.4	177.8	140.2	80.7
RRSVAGGSLQKPVSR	E9PV26 1xPhospho S265(100)	106.2	113.2	107.9	135.4	123.6	126	166.5	155.3	153	161.7
RRSTPAPREEEK	E9Q2H1 1xPhospho S630(95.6)	136	88.1	104.5	64.7	101.1	68.8	83.1	97.7	155.4	146.1
RRSVSSIPVPQDIMDTHPASGK	Q8C0J2-3 1xPhospho S303(96.2)	288.1	323	250.1	400.5	257.3	327.6	494	383.7	305.6	316.4
RRSVSSIPVPQDIMDTHPASGK	Q8C0J2-3 1xPhospho S/T/H	535.9	560.8	580.8	482.9	604.5	564.5	601.6	583.4	591.4	701.7
RRSVSSIPVPQDIMDTHPASGK	Q8C0J2-3 1xPhospho S/T/H	474.5	434	488	343	519.8	454.3	416	461.6	448.4	610
RRSVSSIPVPQDIMDTHPASGKDVR	Q8C0J2-3 1xPhospho S303(99.7)	47.2	46.1	60.1	44	61.8	54.7	64.6	62.7	127.2	141.1
RRSYSREHEGR	O35492 2xPhospho S173(99.8); S175(99.7)	31.1	15.5	25.1	22.1	13.8	22.7	20.1	22.2	50.3	43.5
RRTASPPPPPK	E9PUK6 1xPhospho T633(92.9)	122.1	150.3	72.8	179.6	91.2	127.6	175.4	139.3	92.4	77.7
RRTASPPPPPK	E9PUK6 2xPhospho T633(100); S635(100)	686.2	994.6	529.1	1315.9	538	934.4	1038.4	991.8	644.4	459.2
RRSVSSIPVPQDIMDTHPASGK	Q8C0J2-3 1xPhospho S303(99.4)	141	154.5	107.1	168	126.7	147.7	172.5	171.6	156.5	116
RSALSSSLRDLSEAGK	E9PUA3 2xPhospho S904(79.3); S914(100)	481	378.8	526.7	310.8	496.4	499.3	527.6	481	449.5	535.6
RRSTLFLSTDAGDEDGGDSGLGPGAPPGPR	D3YZU4 3xPhospho S1250(88.5); T1251(94.9); S1266(100)	49.5	43.5	49.1	56.8	57.5	62.5	69.3	69.2	66.3	53.5
RRSTLFLSTDAGDEDGGDSGLGPGAPPGPR	D3YZU4 1xPhospho S1250(60.3)	62.3	71.7	78.4	65.5	79	79	83.8	75.2	86.9	113.1
RRSSSPFLSK	Q14AX6-3 2xPhospho S332(86.9); S333(97.8)	329.5	273.6	379.7	266.2	315.5	306.8	212.7	224	232.6	269.7
RRSSSVVAGEMSGCSGK	Q9Z0X4 2xPhospho S292(90.1); S	320.4	319.4	369.6	328.3	340.8	354	333.3	358.5	395.8	499.5
RRSSSYHVSMDLLEDPTSR	A0A0R5RP28 1xPhospho S/Y/H/T	325.8	243.2	295.1	189.1	335.7	244	268.4	229	244.8	287.5
RRSSSYHVSMDLLEDPTSR	A0A0R5RP28 1xPhospho S/Y/H/T	340.4	363.9	343.4	343.6	417.8	389.6	398.8	384.5	368.8	503.2
RRSSSYHVSMDLLEDPTSR	A0A0R5RP28 2xPhospho S/Y/H/T	661.2	625.2	704.4	702.2	704.9	797.5	827.6	695.4	756.6	730.1
RRSSSYHVSMDLLEDPTSR	A0A0R5RP28 2xPhospho S688(94.9); S/Y/H/T	269.8	226.3	261.9	257.9	283.7	293.9	306.7	252.5	279.6	277.7
RRSTLFLSTDAGDEDGGDSGLGPGAPPGPR	D3YZU4 2xPhospho S1266(100); S/T	439.6	428.6	490	468.5	519.1	534	590.2	542.6	688.4	739.8
RRSSSYHVSMDLLEDPTSR	A0A0R5RP28 3xPhospho S687(84.6); S688(99.4); S692(100)	1136.4	892	1353.2	960.5	1246	1344	1064.3	1005.4	1152	1297.9
RRSSSYHVSMDLLEDPTSR	A0A0R5RP28 4xPhospho S686(86.4); S687(91.2); S688(91.2); S692(90.1)	139.8	117.8	168.1	134.5	142.9	155.6	135.8	131.9	144	138.9
RRSSTAPPTCNPR	A2AHK0 2xPhospho S75(99); S76(82.5)	35.6	31.1	39.7	43.2	29.9	44.9	50.3	40.4	46.7	35.1
RRSSTTHVK	E9PUF8 2xPhospho S162(100); S163(100)	94.1	227.7	50.7	187.2	68.6	136.1	198	223.8	93.8	41.3
RRSSTVVK	Q8K1Y2 1xPhospho S/T	144.7	361.2	74.9	414.3	92.2	254.6	347.7	271.1	145.8	61.6
RRSSVLSQLHDVTNLSTPTHVTLSAAKPPSAAGNPGGESIP	Q0VF54 3xPhospho S1071(97); S1072(95.8); S1075(82.5)	55.2	81.7	44.8	191.6	49	82.1	163.8	120.5	68.9	42
RRSSVLSQLHDVTNLSTPTHVTLSAAKPPSAAGNPGGESIP	Q0VF54 2xPhospho S1071(98.8); S1072(91.5)	82	75.4	86.8	74.6	86.8	92.5	79.9	76.6	79.3	86.9
RRSSSYHVSMDLLEDPTSR	A0A0R5RP28 3xPhospho S686(81.1); S688(94.8); S692(99.6)	534.1	445.3	613.9	472.6	649.7	685.7	484.3	445.7	526.9	590.7
RSALSSSLRDLSEAGKR	E9PUA3 1xPhospho S908(56.9)	256.5	326	223.2	406.3	255.5	347	399.8	362.3	297.9	244.4
RSALSSSLRDLSEAGKR	E9PUA3 1xPhospho S	245.3	261.4	276.2	242	297.1	284.5	271	262.4	302.7	360.4
RSASADNLILPR	Q8BGU5 1xPhospho S326(92.1)	633.8	592.6	648.4	473.6	668.4	589.8	523	532.6	556.6	680.4
RSHDSDDSDYTSSK	A2A6A1 2xPhospho S915(87.9); S918(100)	106.2	61	92.3	63.6	94.4	81.5	71.8	62.5	74.9	62.4
RSGSVYEPLK	E0CX43 1xPhospho S27(99.9)	641.9	676.7	758.7	549	791.4	743.1	561.7	527.7	546.1	666.5
RSGSVYEPLK	E0CX43 1xPhospho S27(100)	391.4	698.6	288.3	866.6	288.5	530.7	694.4	525.5	377.1	211.7
RSGSHLSEDNGPK	B1AZP2-2 1xPhospho S681(100)	215.2	218.8	170.1	202.7	204.5	211.6	213.8	222.6	179.2	133.1
RSGSGVFISDIVK	A0A571BEG7 1xPhospho S1588(87.9)	74.4	79.1	102.4	64.1	87.9	91.7	62.6	59.5	68	68.7
RSGSGVFISDIVK	A0A571BEG7 1xPhospho S	122.9	193.4	103	275.5	95.8	176.3	182.5	154.2	92.3	69.6
RSGSFQGAVR	Q0VF54 1xPhospho S1062(100)	451.7	584.2	488.9	646.2	526.3	597.2	576.7	519.8	468.3	398.5
RSGSFLCSR	Q3UHU5 1xPhospho S1276(100)	107	100.6	120.6	101.1	130.4	133.3	137.6	111	124.9	134.7
RSGSFGK	D3YXZ3 1xPhospho S540(100)	110.9	95.4	105.7	63.2	112.3	93.1	73.2	87.5	65	92.4
RSGSDPAADAATSFLR	G5E8J2 1xPhospho S10(98.6)	154.3	168.3	157.5	170.3	162.2	148.3	165.9	154.2	144.9	174.1
RSGRQESDEDSDSDQPSRK	Q62018 2xPhospho S1079(94.9); S1089(71.1)	116.4	76.9	123	67.2	97.8	85.5	57.7	71.5	58.1	57.3
RSGRQESDEDSDSDQPSRK	Q62018 2xPhospho S1079(89.6); S1085(68)	49.9	54.2	39.9	66.9	37.8	55.3	41.2	42.4	29.7	19.5
RSGRGSPTADK	F6T820 1xPhospho S283(97.6)	185.3	158.3	175.9	131.6	213.8	170.7	142.2	132.8	111.4	141.9
RSGRGSPTADK	F6T820 1xPhospho S283(90.7)	175.3	223.2	112.4	263.5	138.6	221.1	223.7	222.6	128.9	65.9
RSGPTSSPFSSPASSR	Q8K3Z9 2xPhospho S409(67.4); S413(75.1)	228.2	191.4	193.3	111.4	231.3	157.1	130.6	142.3	147.8	189.6
RSGKNSQEDSEDSEEKDVK	Q80XU3 2xPhospho S58(97.1); S61(100)	29.7	61.3	55	72.7	56.7	77	87.3	101.9	445.2	183.4
RSFSSQRPGMDR	Q5DTJ4 1xPhospho S1377(79.4)	141.2	146.3	140.1	155.2	155.1	157.6	237	196.9	246.3	240.9
RSESPTADSDASSLHEQPQQIAIK	Q9D3X9 2xPhospho S298(80.3); S307(60.6)	260.4	180.7	284.7	187.2	279	223.6	204.8	193.1	244.1	314.6
RSESPTADSDASSLHEQPQQIAIK	Q9D3X9 3xPhospho S296(76.9); S306(76.5); S307(92.3)	438.2	322	463.5	322.4	491.5	374	370.8	356.1	361.3	407.4
RSETSHMSVK	Q0QWG9 1xPhospho S821(100)	197.6	315.9	166.7	380.6	204.5	330.3	661.7	436.9	319.1	172.5
RSETSHMSVK	Q0QWG9 1xPhospho S821(96.5)	21.8	32.8	10	71.5	24.2	48.4	125.8	73.8	41.2	15.1
RSETSHMSVK	Q0QWG9 1xPhospho S821(100)	207.1	199.6	231.4	213.9	307.4	276.9	378	284.3	339.7	374.1
RSETSHMSVKR	Q0QWG9 1xPhospho S821(100)	24.4	34.4	17.2	50.8	28.2	40.6	108.2	80.1	114.8	34.4
RSHELDVDENPDSEVDDNGFLLGFK	Q923W1 1xPhospho S431(100)	145.3	185.9	97.3	231.4	89.8	158.8	150.5	177.8	105.3	87.6
RSFCTGK	Q920R0 1xPhospho S1446(100)	96	102.6	120.3	82.2	128.9	90.3	123	110.3	130.1	173.9
RSFCTGKSDSRSESPEPGYVVTSSGLLLPVLLPR	Q920R0 2xPhospho S1456(96.5); S1458(96.5)	70.6	65	105.9	68	96.4	81.5	71.8	70	92.2	100.2
RSFSDVLPESPK	Q3V0G7-2 2xPhospho S410(100); S	175.5	145.1	178.8	156.4	182.4	166.6	154.2	160	154.2	156.3
RSFSDVLPESPK	Q3V0G7-2 1xPhospho S402(89.8)	98	89.6	104	79.3	107.6	101.3	83.4	71.4	79.6	100.7
RSFSDVLPESPK	Q3V0G7-2 2xPhospho S404(86.9); S410(100)	234	227	260.8	203.7	256.3	237.6	169.6	196	205.4	229
RSFSKEVEER	E9Q9E1 1xPhospho S1182(96.1)	59.5	79.2	51	100	43	69.5	56.3	82.6	94.8	73.7
RSFSLDIK	Q7TSZ9 1xPhospho S397(100)	307.1	211.1	341.4	169.4	343.2	273.9	242.1	198.8	230.3	284
RSFCTGKSDSRSESPEPGYVVTSSGLLLPVLLPR	Q920R0 2xPhospho S1456(64.4); S1458(64.4)	30.2	32.1	26.5	40.9	25.1	37.7	49.4	35.1	33.4	26.8
RSHELDVDENPDSEVDDNGFLLGFK	Q923W1 1xPhospho S431(100)	36.8	34.9	45.7	38.8	43.8	32.4	36.4	32.8	37.5	39.2
RSHHLAHYRASEEEPEYGEESR	Q3TY66 1xPhospho S333(85)	34.6	43.5	34.8	58.1	41.2	38.9	43.6	39.3	37.3	38.7
RSHHLAHYRASEEEPEYGEESR	Q3TY66 2xPhospho S342(99.9); S352(78.6)	163.4	182.2	144.6	177.7	143.9	170.4	173.3	187.7	163.3	123
RSHVLPEGRSPGPPALK	Q8R3Y8 1xPhospho S66(95.4)	289.2	318.8	219.4	387.2	242.2	292.1	266.9	255.5	232	232.8
RSHVLPEGRSPGPPALK	Q8R3Y8 1xPhospho S66(100)	222.8	198.1	206.6	167.2	251.4	211.2	160.1	126.2	131.4	139.8
RSHVLPEGRSPGPPALKHPTSK	Q8R3Y8 1xPhospho S66(82.1)	396.9	382.8	356.4	356.2	406.7	432.2	359.9	358.4	500.8	470.4
RSKGDSDVSDEEAAPQNK	E9Q784 2xPhospho S	70.5	106	52.4	164.7	54.7	89	110.5	103	63.8	46.9
RSKGDSDVSDEEAAPQNK	E9Q784 2xPhospho S1090(99.7); S1093(100)	359.7	400.4	245.4	371.3	271.2	356.5	381	334.3	221.4	146.3
RSKGDSDVSDEEAAPQNK	E9Q784 2xPhospho S1093(99.7); S	115.2	69.9	123.3	53.7	126.8	93.6	73.2	70.1	60.4	71.9
RSHSVHGGLLGAGCR	Q80XU8 1xPhospho S/H	132.5	162.5	139	144.9	132.2	148.3	141	139	127.6	124.8
RSKGDSDVSDEEAAPQNKK	E9Q784 2xPhospho S1090(96.1); S1093(100)	153.8	165	140.3	186.6	145.5	168.6	173.9	172.5	160.4	112.3
RSKLERGDVSEDEPSLGR	D3YYS7 1xPhospho S100(100)	175.9	143.9	223.3	148.4	203.8	146.6	179.3	179.5	208.6	275.4
RSKLERGDVSEDEPSLGR	D3YYS7 1xPhospho S100(95.6)	134	139.9	135.5	133.3	149.3	144.3	157.7	146.7	169.2	154.4
RSKSDSDTLSVETSPSSVATR	Q3UPE8 1xPhospho S140(88.3)	78.5	91.8	75.3	76.3	83.1	80.8	64.4	74.9	59.2	65.7
RSKSEDMDSVESK	A0A087WR75 1xPhospho S601(99.8)	104.2	129.4	96.3	140.3	91.4	118.6	120.2	117.6	84.1	67.3
RSKSEDMDSVESK	A0A087WR75 1xPhospho S601(99.9)	439.7	346.4	496.1	236.6	497.2	340.5	272.6	252.6	211	257
RSKSEDMDSVESK	A0A087WR75 1xPhospho S601(79.6)	193.2	127.5	219.2	134.1	251.6	161.9	94.7	105.3	96.5	127.1
RSKGDSDVSDEEAAPQNKK	E9Q784 2xPhospho S1086(81.7); S1093(95.3)	105.5	75.9	124.8	73.2	125.1	80.7	61.1	56	66.8	80.3
RSESPTADSDASSLHEQPQQIAIK	Q9D3X9 1xPhospho S307(96.7)	203.8	194.2	179.7	203.5	189.3	197.5	223.5	235.7	198.2	190.4
RSHSSSQFRYQSNQQELTPLPLLK	Q6PD28 3xPhospho S46(81.6); S47(91.9); S48(81.5)	479.7	392.3	619.5	432.5	606.7	561.2	593	527.6	674	708.9
RSHSSSQFRYQSNQQELTPLPLLK	Q6PD28 3xPhospho S46(93.6); S47(89.4); S48(74.2)	160.3	172.2	159	212.4	150	192	265.7	219.5	206.5	170.7
RSHNASIIDMGEESENQLSK	J3QJW3 1xPhospho S375(99.5)	189.4	179.5	159.6	212.2	162.7	213.1	232.8	210.4	157.3	152.5
RSHNASIIDMGEESENQLSK	J3QJW3 1xPhospho S375(99.3)	276.7	186.2	326.8	135.4	381.3	212.9	196.4	168.7	191.7	339.8
RSHPPANFFGSGPILQNSPPLSSK	Q6Y685 1xPhospho S401(100)	98.1	137.6	91.9	136.8	87.9	111.2	112.8	103.2	83	90.2
RSHPPANFFGSGPILQNSPPLSSK	Q6Y685 1xPhospho S401(100)	233.9	197.6	231.3	194.9	248.7	204.7	202.9	178.5	181.4	186.1
RSHSKETPGADTQVR	A2AIR9 1xPhospho S892(98.4)	65.9	94.8	44.7	125	55.2	92.7	166.1	151.3	148.9	64.2
RSHSKETPGADTQVR	A2AIR9 1xPhospho S892(73.1)	140.5	145.1	143.3	126.5	147.8	147.2	179.5	173	234.6	270.3
RSHSSSQFRYQSNQQELTPLPLLK	Q6PD28 2xPhospho S46(75.5); S47(75.5)	192.5	185	227.8	203.8	231.4	238.7	299.7	217.8	309.8	258.3
RSHSKPFSALTAK	E9QP59 1xPhospho S/H/T	371.9	272.6	372.8	230.8	376.1	277.2	287.9	255.6	353	382.3
RSHSMDYGSAVAR	Q80WQ4 1xPhospho S210(98.3)	225.8	202.6	228.9	212.2	206.3	216.3	247.1	195.5	214.7	184.1
RSHSMDYGSAVAR	Q80WQ4 1xPhospho S210(65.9)	115.3	106.5	110.2	166.6	101.1	127.6	128.6	101.1	96	71.2
RSHSSSEASEHRETR	A0A7N9VR94 1xPhospho S/H/T	18.7	15.5	10.8	8.1	15	12.2	22	34.5	19.5	29.5
RSHSSSQFR	Q6PD28 1xPhospho S46(98.5)	127.1	130.6	114.8	131.2	149.1	142.8	154.2	127.3	156.1	157.2
RSHSSSQFR	Q6PD28 2xPhospho S46(96.5); S47(96.7)	125.2	121.9	104.5	143.6	101.6	122.9	142.7	138.7	125.7	103.6
RSHSSSQFRYQSNQQELTPLPLLK	Q6PD28 2xPhospho S44(53.5); S54(78.3)	352.3	342	363.9	376.5	355	405.8	461.7	408.5	394.9	416.6
RSHSLAK	Q76I79 1xPhospho S970(100)	72.8	77.6	63.4	47.5	70.1	50.9	53.8	57.3	32	30
RSKSIEEREEEYQR	B9EHE8 1xPhospho S280(99.7)	233.4	190.4	277.1	178.5	272.9	220	207.8	197.2	306.1	353.9
RSESPPAELPSLRR	A0A087WNZ7 1xPhospho S310(86.3)	33.8	45.1	39.2	32.6	39.3	39.7	36.3	39.9	41.1	43.5
RSESPFEGK	P14873 1xPhospho S1422(98.8)	352.9	510.8	255.8	547.4	331.5	521	617.1	572.5	382.5	283.1
RSDGSTSSDTTSNSFVR	Q8R3Z5 1xPhospho S44(84.8)	81.4	79.6	78.5	82.4	92.8	84.3	68.5	77.7	86.6	100.4
RSDAEEVDFAGWLCSTIGLNQPSTPTHAASI	Q3TMW4 1xPhospho S284(86.6)	110.9	121	148.5	99.8	119.3	123.3	132.5	120	166.5	148.5
RSAVLDGILEQLEDEDNSDGEQALQL	Q8R3C6 1xPhospho S944(100)	142.8	105.3	161.6	103.9	161.1	141.1	84.5	93.9	99.7	99.8
RSATISGSATNLASLTAALAK	E9Q4K7 2xPhospho T1810(84.2); S1812(99.2)	139.5	142.3	168.4	130.4	162.5	154.9	121.4	127.7	137.6	151.6
RSATISGSATNLASLTAALAK	E9Q4K7 1xPhospho S/T	80.9	93.8	81.5	97.3	87.3	85.9	91.7	82	83	83.2
RSATLPLPAR	A0A1L7NR63 1xPhospho T287(99.2)	93.1	107.7	86.3	98.6	101	107.6	101.7	96.1	107.6	90.3
RSASVLGPK	Q3UHN4 1xPhospho S2078(100)	224.8	154.5	240.9	173.4	286.6	261.6	253.9	158.9	173	175.7
RSASVLGPK	Q3UHN4 1xPhospho S2078(99.9)	261.6	395.7	186	599.1	199.7	435.4	707.2	435.8	237.2	124.6
RSASQVSLDTLSLDSMVLEEQAESDGSDSHVLLGK	A2RSJ4 2xPhospho S1106(84.3); S1111(92)	76.7	62.9	65.9	76.7	73.9	86.4	78.7	75.5	75.2	66.4
RSASQVSLDTLSLDSMVLEEQAESDGSDSHVLLGK	A2RSJ4 2xPhospho S1108(99.1); S/T/H	142.4	115.7	173.5	103.9	156.1	142.2	140.8	138.3	156.6	137.8
RSASQVSLDTLSLDSMVLEEQAESDGSDSHVLLGK	A2RSJ4 2xPhospho S1111(100); S/T/H	80.6	114.5	91.9	137.4	84.1	105.1	150.3	137.4	108.2	82.7
RSASPETPASPGKHPLLK	O54824 3xPhospho S680(84.4); T683(100); S686(100)	416.9	291.9	574.2	253.5	510.3	402.1	269.6	251	300.6	365.5
RSASPETPASPGKHPLLK	O54824 2xPhospho S680(98.2); S686(100)	1142.7	811.7	1495.9	637.1	1255.4	943	707.8	675.7	911.8	858.7
RSASPETPASPGKHPLLK	O54824 1xPhospho S680(99.3)	67	84.8	61.6	63	57.6	60.9	64.6	55.2	58.8	53.3
RSASPETPASPGKHPLLK	O54824 3xPhospho T683(100); S686(100); S/H	113.1	115.8	84.1	135.3	84.1	122.3	93.8	95.9	89.7	65.7
RSASPETPASPGKHPLLK	O54824 2xPhospho S680(99.7); T683(100)	223	302.6	170.3	342.2	168.8	293.3	304.1	271.8	233	227.8
RSASPETPASPGKHPLLK	O54824 2xPhospho S680(83.5); S686(84)	179.4	261.8	179.9	381.5	154.2	219.7	288.4	248.4	161.9	124.9
RSASHPGSCSSER	Q9ERS4 1xPhospho S211(98.8)	94	127.7	90.6	143.2	97.1	109.7	125.3	131.2	92.7	72.3
RSASLAK	Q5SW75 1xPhospho S1259(100)	320.6	332.3	357.7	234.3	460	372.3	360	337.2	348.5	350.8
RSASLATK	Q9D428 1xPhospho S16(84.2)	203.6	384.5	121.4	393	155.2	278.6	373.8	342.7	205.3	109.6
RSASLATK	Q9D428 1xPhospho S16(99.9)	163.4	160.5	134.9	127.5	179.2	162.2	125.8	161.6	137	158.7
RSASLENKK	B9EHJ3 1xPhospho S1197(100)	481	735	229.2	567.6	288.5	478.7	521.4	517.8	225.7	160.4
RSASPDDDLGSSNWEAADLGNEER	Q9R0P4 1xPhospho S17(89.9)	287.3	275	328.8	291.8	339.2	320.1	305.3	291.2	338.2	391.7
RSDGSTTSTSFILR	A2ATZ8 1xPhospho S38(99.8)	571.5	547.3	660.7	580.9	674.1	593.8	462.3	493.2	579.3	664
RSASPDDDLGSSNWEAADLGNEERK	Q9R0P4 1xPhospho S17(98.5)	1322.1	1449.8	1055.6	1712.8	1075.3	1333.5	1545.2	1339.7	1010.8	985.6
RSASPDYNR	A0A087WNZ7 1xPhospho S77(99.9)	228.2	232.9	208.9	248.6	202.5	244.8	197.8	192.3	142.4	133.3
RSASPDYNRTNSPSSAK	A0A087WNZ7 1xPhospho S77(85.2)	146.8	241.2	74.3	321.5	74	202.8	227.5	176	86.2	31
RSASPDYNRTNSPSSAK	A0A087WNZ7 2xPhospho S77(84.6); S85(83.6)	154.5	226.5	102.4	268	94.2	185.8	262	241.1	112.7	64.7
RSASPDYNRTNSPSSAK	A0A087WNZ7 1xPhospho S77(99.7)	129.9	102.1	105.5	88.7	112.3	103.4	76.4	75.2	50.5	52.2
RSASPDYNRTNSPSSAK	A0A087WNZ7 2xPhospho S77(97); S88(73.3)	209	132.6	205.7	130	182.2	157.8	165.6	138.7	138.1	126.6
RSASPETPASPGK	O54824 2xPhospho S680(86.1); S686(86.1)	157.3	171.8	138.1	162	139.4	124.9	98.2	128.7	91.4	78.3
RSASPDDDLGSSNWEAADLGNEERK	Q9R0P4 1xPhospho S17(98.7)	2428	1641.2	2339.5	1569.2	2458.8	2047.5	1903.7	1467.2	1580.1	1948.6
RSDGSTTSTSFILR	A2ATZ8 2xPhospho S38(98); T/S	507.6	459.7	611.5	478	609.4	542.9	512.8	517	557.2	753.2
RSDSAISVR	H3BK82 1xPhospho S87(100)	94.6	94.8	102.9	101.3	96.6	118.3	107.2	99.1	83	88.7
RSDSAISVR	H3BK82 2xPhospho S87(96.5); S90(100)	81.6	91.4	78.1	101.7	71.6	96.1	77.1	114.3	90.7	95.1
RSENVDSAEAVLK	Q8BPP6 1xPhospho S1156(100)	152.7	157.6	181.5	157.1	197.7	165	120	145.8	143	192.5
RSEPDRGRLTPSPDIIVLSDNEASSPR	Q8VHR5 2xPhospho S113(99.6); T/S	627.1	517.5	717.9	494.7	699.3	587.2	494.1	522.8	648.8	840.9
RSEPDRGRLTPSPDIIVLSDNEASSPR	Q8VHR5 3xPhospho S113(82.9); S135(84); S136(96.7)	248.4	225	287	207.9	277.2	243.1	206.2	212.9	239.6	270.1
RSEPDRGRLTPSPDIIVLSDNEASSPR	Q8VHR5 4xPhospho S113(98.9); S135(93); S136(84.8); T/S	388.1	399.3	411.4	391	403.5	397.6	301.8	361.5	337.7	388.3
RSEPQPEEGSPAAGQK	G3UXY2 1xPhospho S28(100)	286.1	396.5	209.8	582.7	217.3	341.7	524.6	400.8	262.6	158.7
RSEPQPEEGSPAAGQK	G3UXY2 1xPhospho S28(100)	340.8	232.2	373.4	229.6	388.1	296.5	294.8	228.3	275.4	275.7
RSEGLPSECRSVTD	Q8R1H0 1xPhospho S/T	158.8	163.5	144	138.9	141.1	134.5	168.2	130.7	144	138.3
RSERQESVDQPEETAR	E9PX29 1xPhospho S2250(100)	161.2	155.3	149.9	173.4	165.8	157.1	174.6	156.7	154.9	181.8
RSESCSEDKCETDSTNADSSFKPEELPHK	E9Q6J5 1xPhospho S864(87)	142.2	118.5	166.5	82.4	169.8	101.8	119.3	115.1	142	204.1
RSESGHRGFVPEK	Q569Z6 1xPhospho S507(94)	95	153	66.2	184.5	69.1	118.2	263.8	193.1	118.4	66.2
RSESGHRGFVPEK	Q569Z6 1xPhospho S507(100)	203.8	165.2	171.3	146.3	188.2	161.6	275.4	214.5	218.3	180.8
RSESGSPRRDTSR	E9PZM7 2xPhospho S901(60.2); S905(68.6)	26	19.9	28.2	24.6	23.8	17.6	13.5	14.7	13.8	17.5
RSESLMDIHHK	Q69ZC8 1xPhospho S281(99.8)	85	63	87.7	74.8	99.8	78.2	67.2	70.4	71.7	72.6
RSESLSEK	B2RY03 1xPhospho S	247	227.2	224.5	175.9	268.1	228.6	206.1	194.5	230.5	258.8
RSERQESVDQPEETARR	E9PX29 1xPhospho S2250(100)	116.7	119.7	100	144.9	106.5	128.8	123.4	138.2	99.4	104
RSESPFEGK	P14873 1xPhospho S1422(99.9)	725.9	639.4	710.1	497.2	837.5	690.4	660.2	626.2	718.3	875.6
RSEGHEQTPAAHAQGTGPEGGK	Q7TSJ2 1xPhospho S386(98.4)	70.2	75.7	66.5	68.6	56	80.8	82.5	89.3	78	111.8
RSEDSDEDEPCAISGK	E9QKB1 1xPhospho S89(99.9)	176	151.3	135	105.6	162.6	136.4	124.9	124.3	115	140.5
RSDSIKFQHR	E9Q9R9 1xPhospho S1021(96.5)	57.7	56.5	35.5	95.1	35.9	78	74.6	63.9	57.6	39.5
RSDSIKFQHR	E9Q9R9 1xPhospho S1021(99)	51	48	51.4	38.6	49.6	55.6	54.2	46.4	75.5	82.3
RSDSLLSFR	Q91W92 1xPhospho S207(87.7)	125.1	137.4	100.9	121.5	92.2	117.8	105.8	114.1	103.9	103.8
RSDSLLSFR	Q91W92 2xPhospho S207(82.6); S210(99.9)	66.1	69.4	56.1	71.1	52.5	72	57.2	69	51.8	64.1
RSDSLVR	F8WHJ1 1xPhospho S789(99.2)	39.1	69.2	43	123.6	46.9	48.1	56.1	52.2	53.3	44.5
RSDSMTFLGCIPPNPFEVPLAEAIPLADQPHLLQPNAR	E9Q2H1 1xPhospho S2022(73.7)	23	27.9	25.3	30.4	21.9	22.9	24.1	29	22.8	22.1
RSEGHEQTPAAHAQGTGPEGGK	Q7TSJ2 1xPhospho S386(100)	47.2	64.9	39.9	62.4	40.5	50.3	65.5	58.4	53.7	37
RSDSPEIPFQAATGSSDGLDSSSSGNSFVGLR	P70399 1xPhospho S1459(99.7)	123.2	140.1	113.3	139.3	115.5	125.7	115.8	125.5	101.6	92.5
RSDSQQAVKSPPLLESPDASR	Q8BVL3 2xPhospho S409(88.4); S415(100)	188.9	156	202.8	165.1	219.6	180.7	112.3	188.4	175.1	231.8
RSDSQQAVKSPPLLESPDASR	Q8BVL3 3xPhospho S415(99.8); S421(100); S	166.9	140.7	177.8	118.2	190.8	152.2	114.7	140.6	163.6	210.3
RSDSQQAVKSPPLLESPDASRESMVK	Q8BVL3 2xPhospho S409(93.2); S415(99.7)	139.4	118.9	169.5	111.2	169.4	146.1	107	120	164.9	200.3
RSDSQQAVKSPPLLESPDASRESMVK	Q8BVL3 3xPhospho S415(98.8); S421(92.9); S	154.6	201.3	188.4	185.4	192	182.4	127.1	188.5	163.2	209.2
RSDSYQEDIYPMTPGTEPALTPDEWLGGINRDPVLMSLK	Q8BH44 1xPhospho S363(89)	39.9	41.1	51.3	30.2	42.7	31.4	35.4	34.8	39.8	39
RSEAEEGEVRTPTK	A2AUK5 1xPhospho T475(86.6)	178.5	275.3	129.1	274	152.1	216.6	241.8	225.7	173.5	102.2
RSDSQQAVK	Q8BVL3 1xPhospho S	104.4	145.8	92.6	146.5	125.6	146.6	113	143.9	101.3	77.9
RRSRPLNAVSQDGK	Q9JKB3 1xPhospho S328(100)	128.9	106.3	112.5	94.6	123.6	95.5	76.2	68.2	57.2	54.9
RSSLPNGEGLQLK	Q3UYC0 1xPhospho S123(90.8)	91.2	89.9	74.4	107.5	81.4	79.3	101.4	105.3	120.3	103.2
RSSLPRPSSILPPR	B2KGT5 1xPhospho S183(98.5)	507.4	460.4	578.5	370.9	594.1	466.6	413.2	411.9	507.9	686.7
RTSPAPDILSLPEDPCLGPR	S0DHL8 2xPhospho T1287(86.1); S1295(100)	216.5	180.2	233.7	200.9	217.2	216.5	205.2	196.3	224.4	259.2
RTSPAPDILSLPEDPCLGPR	S0DHL8 1xPhospho T1287(89.8)	222.5	197.8	220.8	186.4	218.3	209.7	215.4	203.4	226.8	250.1
RTSMGGTQQQFVEGVRMEEIVEGCTGALHILAR	Q80VE7 1xPhospho S325(83.9)	55.1	57.8	57	59.7	61.6	57.6	50	58.1	63.5	56.4
RTSMGGTQQQFVEGVR	Q80VE7 1xPhospho T324(86)	277.3	276.3	324.5	237.6	334.4	278.9	253.8	286.2	286	374.7
RTSMGGTQQQFVEGVR	Q80VE7 1xPhospho S325(99.9)	206.9	259.9	270.9	206.9	257.8	271.6	297.9	261.8	332.5	402.4
RTSLPRDSSLSQVCSPAADPEEEEPVYIEMVGNILR	A0A0R4J0T9 2xPhospho S258(67.2); T/S/Y	25	28.4	37.7	37.6	33.2	35.2	43.5	37	33.6	39.8
RTSLPCIPR	Q9Z0X4 1xPhospho S310(99.3)	171.2	168.2	162.8	145.7	171.9	183.5	182.7	173.6	199.6	213.8
RTSIHDFLSK	Q5SNZ0 1xPhospho T1821(88.2)	488.5	472.6	464	389.5	495.7	475.7	435.5	388.9	433	462.5
RTSIHDFLSK	Q5SNZ0 1xPhospho T/S/H	625	857.9	449.7	1045.4	482.4	683.2	994.4	770.2	592.7	481.7
RTSLEK	A0A087WPC4 1xPhospho S466(99.8)	239.1	305.9	223.1	188.7	275.2	249	216.4	239.5	224.7	253.7
RTSHGEPK	D3Z589 1xPhospho T/S/H	111.2	143.6	128.1	96.3	145.4	105.1	64.8	70.4	47	78.7
RTSFSFQK	Q8BKH7 2xPhospho S510(90.9); S512(100)	285.3	192.6	305.1	165.3	305	245.5	243.9	216.4	344.5	343.9
RTSFSFQK	Q8BKH7 1xPhospho S510(99.2)	408.1	374.8	408.9	322.1	404.4	362.7	370.8	344.4	368.6	400.1
RTSFSFQK	Q8BKH7 1xPhospho S510(98.9)	163.9	260.4	107.3	363.1	106.9	209.9	331.5	272.7	170.9	100.6
RTSFQDELIR	Q3TRR0 1xPhospho S23(92.6)	135.3	132.2	148.6	123.4	144.7	120	104.2	132.3	101.5	119.2
RTSETSISPPGSSIGSPNRVICAK	Q69ZX8 2xPhospho T279(74.8); T/S	260.9	201.9	286.5	220.1	274.6	249.2	265.7	262.4	331.2	334.1
RTSETSISPPGSSIGSPNR	Q69ZX8 2xPhospho S277(84.8); S282(99.9)	135.3	141.6	113.9	133.5	114.6	139.2	130.4	152.7	111.8	154.2
RTQSSLTASEVLTRR	Q8R4U7 1xPhospho S988(79.4)	264.3	237.2	244.9	218.6	275.3	265	250.9	242	262.5	294.5
RTRKSDASLEVK	A2AG50 1xPhospho T597(99.8)	237.5	192.1	182.3	170.1	213.6	175.5	174	183.6	134.7	186
RTRSHSADSRAEGVSDTVEK	E9Q0B1 3xPhospho S122(96.1); S124(99.9); S127(100)	57.7	81.4	37.2	94.9	36	77.4	106.8	91	52.9	22
RTRSPSPTLGESLAPR	D3Z0X5 2xPhospho T518(95.5); S522(98.6)	203.6	172.5	218.8	170.1	195.7	171.4	157	183.6	178.3	187.7
RTSAETADVATSELLVNQASTNPVPGDGLHR	Q9D2E2 1xPhospho T/S/H	249.8	262.4	236.8	259.5	224.6	271.6	227.7	236.8	224.7	237.1
RTSDSTFQPK	Q52KR3 1xPhospho T695(88.4)	214.2	289.5	151.8	203.1	231.2	196.7	185.6	248.7	229	342.7
RTSPPVSVRDAYGTSSLSSSSNSGSCK	Q80U23-2 1xPhospho T/S/Y	155.5	122.9	120.4	86.6	124.5	110.9	111.6	110.3	114.1	106.5
RTSEDTSSGSPPK	O35841 1xPhospho S464(97.8)	36.9	35.9	44.7	52.9	37.9	55.3	53.3	53.8	46.2	33.5
RTSEDTSSGSPPKK	O35841 1xPhospho S464(100)	216.6	421.1	161.9	625.1	174.7	332.7	436.4	365	192.9	171.5
RTSEDTSSGSPPKK	O35841 1xPhospho S464(98.8)	630.6	786.7	500	840.2	579.7	772.8	803.8	723.1	500.8	394.3
RTSEDTSSGSPPKK	O35841 1xPhospho S464(100)	439	336.2	455.6	258.3	552.7	386.6	310.6	257.1	211.4	270.3
RTSEDTSSGSPPKKSPGGPK	O35841 2xPhospho S464(95.3); S469(100)	66	96.6	48	119	62.5	96.5	93.3	85	48.9	33.7
RTSEDTSSGSPPKKSPGGPK	O35841 1xPhospho T/S	255.3	360.6	262.8	394.9	270.8	408	403.3	371.8	500.3	291.6
RTSEDTSSGSPPKKSPGGPK	O35841 2xPhospho S464(95.4); S469(100)	427.7	362.7	430	363.5	384.9	461.9	318.2	333	319.8	282.6
RTSEDTSSGSPPK	O35841 1xPhospho S464(100)	147.4	120	143.5	93.2	162.1	127	112.3	93.2	100.7	110.4
RTQSSGQDGRPQEEPHAEDLQK	O70161 2xPhospho S554(94); S555(98.4)	240.4	197.6	248.7	155.2	232.7	157.2	131.1	153.1	136.3	171.3
RTSPSKPSSAPALKPGPK	P27546 1xPhospho S760(64.9)	450.9	743.9	394.4	1636.8	422.7	589.8	1060.6	798.6	499.9	464.1
RTSPSKPSSAPALKPGPK	P27546 2xPhospho S765(91.1); S766(99.4)	103.1	152.3	90.1	142.6	102	125.7	235.8	237.4	158.4	121.2
RTSVGSRPPAVR	Q8BYN5 1xPhospho T329(98.1)	51	51	41.3	47.9	49.9	53.5	63.7	58.2	64.5	66.6
RTSTQENVHLSQAK	Q8R3I2 1xPhospho T/S/H	552.1	643.2	558	620.7	667.7	707.7	724.3	645.8	627.9	591.3
RTSTQENVHLSQAK	Q8R3I2 1xPhospho T/S/H	189.8	387.1	151.3	599.5	169	329.5	502	420.6	243.6	151.5
RTSTPVILEGAQEETDTRDGK	E9Q6J5 1xPhospho T/S	232.6	237.2	314.4	225.6	353.3	273.4	224	266.4	337.7	591.6
RTSTLTRPK	A0A494BBI9 1xPhospho S381(97.3)	133.3	229.8	93	266.4	95	174.5	262.7	188	132.2	78.2
RTSSSGSAEPGTAHHEMK	E9PWL1 1xPhospho T/S/H	82.6	80.2	78.4	66.5	69.3	87.8	81.1	74.4	71.7	71.3
RTSSPNKEESPKK	Q3V141 1xPhospho S647(79.8)	611.3	716.8	354.4	605.3	418.9	624.6	668	563.8	423	221.9
RTSSPNKEESPKK	Q3V141 2xPhospho S654(100); T/S	124.4	133.2	74.9	187	107.1	146.5	135.3	155.3	85.9	41.3
RTSSPNKEESPKK	Q3V141 2xPhospho S654(100); S/T	28.5	48.8	25.9	84.9	24.3	37.2	72	51.3	24.9	17.8
RTSSPNKEESPKK	Q3V141 1xPhospho S/T	31.7	58.8	35.9	84.7	35.1	34.9	57.2	60.1	41.4	39.2
RTSSPNKEESPK	Q3V141 1xPhospho S648(80)	481.1	328.8	480.8	259.3	560	354.6	287.9	287.1	349.6	432.9
RTSSLDTLAAPYLAGHWPR	Q3U3E2 2xPhospho T214(99.8); S216(98.5)	86	84.6	92.4	85.5	88.1	77.3	79	81.4	79.5	104.2
RTSSLDTLAAPYLAGHWPR	Q3U3E2 1xPhospho T/S/Y/H	160.3	157.1	165.6	176.7	180.3	163.2	162.2	145.1	162.1	167.2
RTSSIADEGTYTLDSILR	Q99104 2xPhospho S1650(99.5); T/S/Y	53.5	58.2	52.4	50	53.8	53.5	59	59.2	61.2	56.7
RTSSIADEGTYTLDSILR	Q99104 1xPhospho S1650(96.8)	98.2	116	130.7	131.8	118.9	130.2	107.5	86.9	106.4	117.5
RTSSEDNLYLAVLR	Q9QXS1-3 1xPhospho S21(92.5)	75.6	65.4	80.3	63.9	77.5	68.2	67	69.6	76.5	62.7
RTSSEDLRDATSLLAAGEGGLLDEVEPLRPDELER	Q8CI08 1xPhospho S/T	190.1	171.8	208.7	187	225.4	179.1	181.3	178.7	182.9	194.4
RTSPSKPSSAPALKPGPK	P27546 1xPhospho S760(91.3)	1135.1	1894.1	677.9	2106.3	765.8	1564.6	2134.4	1702.5	1129.2	687
RTSPSKPSSAPALKPGPK	P27546 2xPhospho S760(87.5); S766(87.5)	258.4	307.9	201.9	223.6	213.4	277.3	508.4	513.2	522.9	286.5
RTSPSKPSSAPALKPGPK	P27546 1xPhospho S760(99.1)	2605.1	1860	2363.6	1286.7	2677.7	2055.6	1692.8	1531	2133.5	2519.3
RTSPSPPAR	Q3UHB8 1xPhospho S209(99.8)	105.7	177.2	97.1	145.3	102.5	127.4	138.8	145.9	137.5	142.8
RTSPSPPAR	Q3UHB8 2xPhospho S211(99.7); T/S	203.4	192.6	174.4	193.2	169.9	202.4	176.9	193.6	168.3	155.1
RTSPVQTR	P54731 1xPhospho S269(75.4)	47.7	42.5	30	40.1	38.7	30.4	41	33.4	32	26.1
RTSPSKPSSAPALKPGPK	P27546 1xPhospho T/S	570.3	1366.4	430.8	2713.8	446.5	949.6	2149.7	1438.4	629.5	447.9
RTSQGFGFTLR	A0A0A0MQE8 1xPhospho S57(99.9)	326	346.9	271.7	368.7	292.5	345.9	343.1	352.8	305.1	304
RTSRDVSIMK	Q640M6 1xPhospho S543(99)	806.5	891.8	925	679.2	847.3	826.1	761.1	711	796.2	848
RTSRDVSIMK	Q640M6 1xPhospho T/S	125.7	137.6	132	96.9	143	133	112.6	127.3	123.8	136.2
RTSSDHTNPTSPLLVKPSDLSEENK	O54916 1xPhospho S482(93.1)	117.8	113.8	115.2	108.7	115.1	128.5	116	116.7	111.8	104.4
RTSSDHTNPTSPLLVKPSDLSEENK	O54916 2xPhospho S474(76); S482(77.6)	468.8	482.3	438.3	496.6	456.8	492.3	590.9	547.7	468.2	474.5
RTSSDHTNPTSPLLVKPSDLSEENK	O54916 1xPhospho T481(64.4)	507.1	378	443.1	319	458.8	405.8	374.6	356.3	352.8	371.2
RTSSDHTNPTSPLLVKPSDLSEENK	O54916 2xPhospho T473(92.7); S474(52.4)	383.6	290.7	475.3	279.2	427.3	335.1	311.8	297.1	346.3	393.7
RTSRDVSIMK	Q640M6 1xPhospho S543(74.4)	49.8	126.2	38.4	148.2	36	94.7	127.1	110.5	68.2	32.5
RTQSSGQDGRPQEEPHAEDLQK	O70161 1xPhospho S554(85.7)	355.9	331.6	329.2	335.6	372	349	334.3	342.7	316.1	418.8
RTQSSGQDGRPQEEPHAEDLQK	O70161 1xPhospho T552(84.5)	197.8	318.3	149.6	377.1	160.8	261.5	381.5	344.7	222.8	129.8
RTPTTLSIKPLGAISPVLNRK	B9EJ80 1xPhospho S532(100)	84.4	63.7	77.6	51.2	89.6	71.4	51.9	59.2	72.7	83.2
RTLSLDTRDSVDLAELVPVVGAHSR	E9Q7P2 2xPhospho T1020(78.1); T/S/H	132.2	111.3	150.3	98.4	138.9	112.6	102.6	92.6	114.4	151.3
RTLSIDKGF	Q8CD98 1xPhospho S460(100)	330.9	293.4	371	225.7	343.6	286.6	272.4	268.5	369.5	427.5
RTLSIDKGF	Q8CD98 1xPhospho T/S	125.5	214.5	95.6	257.1	89.5	164.1	224.2	205.9	150.9	76.1
RTLSIDK	Q8CD98 1xPhospho S460(100)	751.1	572.7	812.2	392	659.3	512.8	478.8	399.2	390.6	405.4
RTLSGPVTGLLATAR	B7ZNJ3 1xPhospho S998(98.2)	126.2	99	98.4	71.9	95.6	100	100.8	82.6	89.4	96
RTLSFDTSK	G3UW57 1xPhospho S135(100)	344.1	323.8	356.5	274	341.1	320.1	288.6	338.6	341.7	409.1
RTLSDPPSPLPHGPPNK	H3BJY2 2xPhospho T849(99.8); S855(100)	294.1	260.9	295.1	257.3	319.8	305.6	363.9	326.1	334.6	330.4
RTLSDPPSPLPHGPPNK	H3BJY2 1xPhospho T/S/H	374.7	386.1	361.7	336.6	359.3	349.2	346.8	381.2	375.2	370.6
RTLSDPPSPLPHGPPNK	H3BJY2 2xPhospho S851(99.9); S855(100)	73.5	74.4	73.8	87.2	76.4	69.1	104.4	86.4	76.1	80.3
RTLPSTSSSGSK	A0A1Y7VK55 1xPhospho S/T	141.6	139.1	154.9	113.7	172	152.4	165.6	150.5	165	144.8
RTLPSPPPEEAHLPLAGQVPSQLYAASLLQR	O88737 1xPhospho S2908(99.8)	103.1	105.5	105.1	106.6	98	117.6	90.4	96.7	101.6	121.1
RTLEPVDTEEDSDASDEDSLHLLR	Q2M1K2 3xPhospho S895(100); S898(100); S902(100)	139.7	133.1	187	136	172.1	145.8	112.1	128.1	136	205.2
RTLEPVDTEEDSDASDEDSLHLLR	Q2M1K2 2xPhospho S895(100); S898(97.4)	79.2	76.7	77.3	79.8	75.3	84	65.1	85.5	79.3	84.4
RTLDFDPLLSPASPK	B1AXD8 1xPhospho S21(100)	211.8	179.9	259	143.2	253.5	194.6	188.1	165.7	221.2	278.2
RTHSEGSLLQESR	Q9DC04 2xPhospho S712(97); S715(99.9)	163.1	159.3	158.6	166.6	185.6	194.3	192.5	191.1	160.6	165.5
RTHSDASDDEAFTTSKTK	B9EKC3 2xPhospho S1174(88.5); S1177(100)	1020.6	842.2	1167.2	848.9	1024	966.3	861.9	836.1	947.6	1019
RTHSDASDDEAFTTSKTK	B9EKC3 1xPhospho S1177(99.1)	318	347.5	250.2	294.9	278.2	310.3	272.2	285.6	193.7	186.7
RTGSNISGASSDVSLDEQYK	Q3B7Z2 1xPhospho S380(99.9)	400.5	384.8	388.2	302.1	389.2	353.6	307.4	325.3	288.2	357.1
RTGSNISGASSDVSLDEQYK	Q3B7Z2 2xPhospho S377(97.4); S380(100)	964.4	668.6	1098.4	541.8	1094.4	789.3	783.8	806	854.2	1243.9
RTGSNISGASSDVSLDEQYK	Q3B7Z2 3xPhospho T375(97.6); S380(99.9); S387(84.9)	825.8	630.4	881.6	513.3	913.5	724	800.5	803.3	836.7	967.7
RTGSNISGASSDVSLDEQYKHQLEETKK	Q3B7Z2 3xPhospho T375(95.4); S380(99.5); S383(82.2)	71.5	63.9	86.7	59.7	81.6	73.3	82.4	84.4	270.7	407.5
RTGSSSSILSASSESSEK	B2RUG9 1xPhospho T2567(87.6)	421.5	369.3	424.2	331.7	457.8	417.1	370.6	374.5	401.1	423.2
RTGYESGDYEMLGEGLGVK	Q99KJ8 1xPhospho S83(88.3)	181.1	203.6	168.3	209.1	189.4	193.9	211.5	184.6	154.1	160.3
RTLSNESEESVK	E9QL25 1xPhospho S441(100)	191.4	189.1	192.6	157	208.6	187.6	152	158.4	184.2	188.6
RTGYESGDYEMLGEGLGVK	Q99KJ8 1xPhospho S83(88.2)	184.4	178.5	180.1	233.7	190.5	228.9	237.9	208.6	217.9	190.9
RTHSAGTSPTISHQK	P35569 1xPhospho T/S/H	143.3	160.6	139.5	166.6	147.7	173.8	167.9	136.3	112.3	96.6
RTHSAGTSPTISHQK	P35569 2xPhospho S522(98.2); T/S/H	179.7	172	200.2	182.1	197.4	225	221.4	213.5	189.5	159.1
RTHSDASDDEAFTTSK	B9EKC3 1xPhospho S1174(99.1)	462.9	606.6	366.8	776.3	394.9	526	622.6	545	409.7	324.5
RTHSDASDDEAFTTSK	B9EKC3 2xPhospho S1174(99.9); S1177(100)	1007.4	1267.1	843.1	1635.6	818.7	1222.3	1412	1293	1020.2	666.6
RTHSDASDDEAFTTSK	B9EKC3 1xPhospho S1174(92.6)	720	602.1	692.7	565.4	702.9	620.8	532	496.7	545.4	567.9
RTHSDASDDEAFTTSK	B9EKC3 2xPhospho S1174(92); S1177(100)	1226.9	1090.2	1518.5	1044.6	1375.3	1330.1	1106	1130.5	1211.7	1421.6
RTHSAGTSPTISHQK	P35569 2xPhospho T520(83.4); S522(95.5)	42.7	61.5	35.2	76.9	36	65.4	91	69.6	48.9	32.8
RTLSPSNLK	D3YWN7 1xPhospho S324(99.8)	390.1	384.6	343.6	324	357.3	365.5	435.4	434.7	516.2	538.1
RTISRIDLLAQPR	Q6A065 1xPhospho T/S	180.7	175.4	191.6	184.7	196.8	209.3	259	214.2	240.4	230
RTLTPLTLR	G5E8J2 1xPhospho T1392(100)	36.2	37.6	39.4	43	44.2	41.2	41.4	32.4	47.9	48.1
RTPSLSSLNSQDSSIEISK	A0A076N9K1 3xPhospho T316(99.8); S321(88.7); S324(100)	144.1	126.9	162.6	130	153.7	144.9	135.1	137.4	155	178.4
RTPSLSSLNSQDSSIEISKLTDK	A0A076N9K1 2xPhospho T316(76.2); S320(74.7)	73.5	78.7	93.6	67.2	100.2	85.2	50.2	78.2	79.4	100.5
RTPSLSVK	B2RQZ6 1xPhospho S616(99.9)	143.7	101.3	176	114.5	216	182.7	158.5	134.5	124	143.1
RTPSTKPSVR	Q6ZQB7 1xPhospho S612(90.8)	82.6	137.4	59.8	239.5	59.7	126	256	200.2	107.5	64.4
RTPSTKPSVR	Q6ZQB7 2xPhospho S612(92.1); S616(92.1)	148.3	156.6	142.3	236.8	145.5	257.4	443.6	268.1	349.7	203.6
RTPSTKPSVR	Q6ZQB7 1xPhospho S/T	33.3	28.4	37.4	26.5	45.1	48.2	60.7	36.9	83.3	89.7
RTPSLSSLNSQDSSIEISK	A0A076N9K1 2xPhospho S318(83.3); S320(99.1)	283.5	210.3	313	195.7	295.7	263.5	243.5	251.5	256.2	303.4
RTPSTKPSVR	Q6ZQB7 2xPhospho T610(85.4); S616(100)	145.4	141.8	171.9	192.6	176.5	235.2	321	219.2	424.3	649.9
RTPSTKPTVR	Q6P9S0 1xPhospho S532(99.9)	98.8	196.4	73.2	310	77.4	186.2	307.9	209.9	141	78.3
RTPSTKPTVR	Q6P9S0 1xPhospho T536(83.3)	232.6	210.8	246.4	228.7	255.7	281.9	288.6	233.3	285.8	339.2
RTPSVGWLSSPAMTHR	A0A668KM61 1xPhospho S271(98)	230.8	215.3	236.8	203.5	225.2	207.4	224.2	194.7	224.7	241.5
RTPSVGWLSSPAMTHR	A0A668KM61 1xPhospho T269(99.9)	99.7	102.1	101	116.5	109.2	108.7	100	108.6	111.5	107.8
RTPSVGWLSSPAMTHR	A0A668KM61 2xPhospho T281(72.8); T/S/H	186.1	147.6	193.3	139.7	191.6	159.6	149.8	152.3	178.8	200.9
RTPTTLSIKPLGAISPVLNR	B9EJ80 1xPhospho S532(100)	51.4	50.6	47.4	47.3	60.1	51.5	51	46.1	76.8	90.8
RTPSTKPSVRR	Q6ZQB7 1xPhospho S616(99.9)	34.4	45.8	23.5	70.1	33.1	58.7	119.5	68.1	65.7	34.9
RTSVHGVSFDISFDKEDSAQSSTPNR	B2RRE3 1xPhospho S429(83.8)	12.3	17.9	12.4	22.5	10	15.3	21.6	20.1	16.9	13.5
RTPSLSSLNSQDSSIEISK	A0A076N9K1 1xPhospho S328(86.1)	199.9	160.1	215.4	126.7	226.1	177.4	146.2	151.5	200.5	279.8
RTPSLLEQEVKPSTELEYLGPDEND	P14142 1xPhospho S488(81.6)	146.3	129.6	178.6	144.6	157	140.9	143.9	139.9	168.7	196.1
RTLYESVFGSGEICGPSSPK	E9Q6T9 1xPhospho S546(83.7)	139.4	127.2	166.6	115.1	165.6	130.5	139	133.3	133.6	166.2
RTNSSEQERTGLPR	Q8CBE3 1xPhospho S/T	52.6	44.1	35.8	52.9	43.2	48	40.6	45.9	35	36.7
RTNSSEQERTGLPR	Q8CBE3 2xPhospho S30(94.5); S31(98.5)	104.2	125.5	116.8	133.5	124.6	104.6	141.8	128.2	129.9	177
RTNSTGGSSGNSVGGGSGK	V9GWT6 1xPhospho S/T	156.9	273.3	96.3	392	113	218.5	374.1	335.7	221.8	90.7
RTNSTGGSSGNSVGGGSGK	V9GWT6 1xPhospho S/T	184.3	179.2	157.2	159.1	224.1	197	218.2	186.8	235.1	226.9
RTNSTGGSSGNSVGGGSGK	V9GWT6 2xPhospho T35(73.3); S45(99.9)	52.9	52.3	51.6	46.5	56.3	71.1	79.2	66.6	87.7	82.3
RTPSLSSLNSQDSSIEISK	A0A076N9K1 2xPhospho S318(99.4); S320(85.3)	125.7	141.1	121.5	156.8	116	151.8	182	156.9	133.8	121.6
RTPEPLSRTGSQEGTSMEGSRPAAPAEPGTLK	Q8R1F6-2 2xPhospho T583(96); T590(83.9)	126.8	114.8	140.6	93.8	120.1	118.8	94	117.4	109.2	122.7
RTPSDGALR	D3YXM8 1xPhospho S818(99.9)	230.8	193.9	237.6	232.3	211.7	234.8	226.5	216.9	232.2	228.8
RTPSEADRWLEEVSK	Q9QZS3 1xPhospho S440(99.6)	102.4	157.6	92.7	156	90.2	103.5	193.4	176	124.1	86.7
RTPSEADRWLEEVSK	Q9QZS3 1xPhospho S440(99.2)	464	372.1	540.8	271.9	481.4	353.7	419.5	406	515.4	526.1
RTPSEAER	O08919 1xPhospho S411(99.3)	121.3	126.5	112.7	102.3	128.3	124.4	131.8	142.1	150.2	137.2
RTPSEAERWLEEVSQVAK	O08919 1xPhospho T409(86.8)	278.5	270.5	300.1	176.1	232.7	192	250.1	276.8	286.7	284.5
RTPSLLEQEVKPSTELEYLGPDEND	P14142 1xPhospho S488(85.4)	88.3	79.9	90.7	91.8	85.4	89.2	93.6	84.4	77.1	86.9
RTPMGLLLEALGQEQEAGS	Q9JIG8 1xPhospho S178(100)	16.6	16.7	27.2	18.4	23.9	21.6	15.7	19.6	21.9	18.9
RTSVHGVSFDISFDKEDSAQSSTPNR	B2RRE3 2xPhospho S425(99.8); S429(100)	97	104.3	107.6	100.8	101.9	110	116.1	116.2	106.5	111.2
RTSVHGVSFDISFDKEDSAQSSTPNR	B2RRE3 1xPhospho T419(99.1)	204	192.9	209.4	186	207.9	206.8	173.3	167.8	183.4	199.5
RTSVLFSK	Q80XK2 1xPhospho S889(92.5)	480.9	401.7	476.5	371.5	497.2	338.2	297.9	293	247.9	333.3
RVIHFVSGETMEEYSTDEDEVDGLDKK	Q3TVY3 2xPhospho S65(100); T66(100)	1100.6	887.5	1454.1	630.7	1297.1	975.7	798.7	846.7	976.9	1373.4
RVIHFVSGETMEEYSTDEDEVDGLDKK	Q3TVY3 1xPhospho S/T/H/Y	122.8	142.1	140.1	109.5	147.8	136.8	94.5	120.3	97.5	142.5
RVIHFVSGETMEEYSTDEDEVDGLDKK	Q3TVY3 3xPhospho T60(99.9); S65(100); T66(100)	189	144.1	203.3	152.1	202.1	188.9	158.7	148.5	163.9	172
RVIHFVSGETMEEYSTDEDEVDGLDKK	Q3TVY3 2xPhospho S65(99.8); T66(99.8)	1776.8	1966.8	1487	2069.5	1912.8	2105.7	1915.8	2131.7	1484	1163.2
RVIHFVSGETMEEYSTDEDEVDGLDKK	Q3TVY3 2xPhospho S65(100); T66(100)	1540.7	1781.6	1621.3	1594.4	1535.3	1640.7	1583	1656.3	1475.6	1481.2
RVIHFVSGETMEEYSTDEDEVDGLDKK	Q3TVY3 2xPhospho S65(96.3); T66(96.3)	1397.6	1630	1343.5	2155.3	1500.4	1538.2	1681.8	1822.7	1294.3	1584.4
RVIHFVSGETMEEYSTDEDEVDGLDKK	Q3TVY3 2xPhospho S65(66.7); T66(66.7)	903.9	1111.8	985.8	1189.4	1081.4	1062.6	1131.5	1203.9	1090.2	2484.2
RVIHFVSGETMEEYSTDEDEVDGLDK	Q3TVY3 2xPhospho S65(52.6); T66(94)	118.3	94.3	107.5	91.8	107.3	110.1	81.8	101.1	82.1	90.9
RVIHFVSGETMEEYSTDEDEVDGLDK	Q3TVY3 2xPhospho S65(100); T66(100)	172.3	167.2	197.7	131	195.5	170.8	154	154	142.9	146.5
RVIHFVSGETMEEYSTDEDEVDGLDK	Q3TVY3 2xPhospho S65(99.8); T66(99.8)	171.8	175.9	199.8	184.5	201.5	205	170.3	209.9	184.4	219
RVIHFVSGETMEEYSTDEDEVDGLDK	Q3TVY3 2xPhospho S65(93.5); T66(93.5)	95.5	91.4	100.9	82.7	108.7	94.3	82.7	90.7	103.8	118
RVIENTDGSEEEMDARDSDFNGTK	Q69ZX3 1xPhospho S1966(90.9)	185.7	215	172.3	199.2	174.4	216.2	212.2	244.4	211.6	161.7
RVLEKSPGK	Q9Z2D6 1xPhospho S216(100)	305.8	389.5	228.6	394.9	242	332.5	414.9	393.3	307.8	198.1
RVLEKSPGK	Q9Z2D6 1xPhospho S216(100)	127	182.7	109.5	227.5	122.4	154.6	229.1	207.5	143.3	122.9
RVKSPSPKSER	Q6NV83 2xPhospho S946(100); S951(98.8)	226.7	238.9	190	252.9	174.2	279.4	168.6	169.5	164.9	85.2
RVKSPSPKSER	Q6NV83 2xPhospho S946(100); S951(98.1)	45.3	83.7	37.2	124.6	26.9	79.6	68.6	60	34.5	18.7
RVKSPSPK	Q6NV83 2xPhospho S946(100); S948(100)	55.4	49.3	46.5	40.3	44.6	49.3	34	34	21.4	15.9
RVGNSGDAPELSPR	Q8R4U7 1xPhospho S982(100)	160.7	193.4	147.6	190.5	145.3	169.8	215.4	197.9	179.8	154
RVGNSGDAPELSPRR	Q8R4U7 1xPhospho S982(100)	81.8	76.7	82.7	65.5	90.3	86.8	88.7	83.3	107.6	101.3
RVGSAGAAALAAGGAGGAER	Q5U4F6 1xPhospho S15(100)	151.6	144.6	134.3	117.4	136.9	142	145.2	149.3	143.4	147.7
RVGTEGLVDSFSQGLER	Q6A018 1xPhospho S153(99.6)	108.5	88.3	108.1	88.6	104.5	95	93.1	81.7	111.5	115.9
RVHSDSETDDIGFIPSK	Q62108 1xPhospho S478(99.9)	473.1	463.9	485.6	408.1	549.7	486.1	437.8	410.4	461.3	556.8
RVHSDSETDDIGFIPSK	Q62108 2xPhospho S478(100); S480(98.2)	142.4	123.2	147.4	107	149.7	131	118.1	109.9	129.4	137.3
RVIHFVSGETMEEYSTDEDEVDGLDKK	Q3TVY3 2xPhospho S65(84.2); T66(84.2)	597.7	454	787.9	355	753	609.5	341.7	477.7	414	781.4
RVHSENNACINFK	Q8BFX6 1xPhospho S95(100)	166.6	237.5	135.9	282.7	129.5	189.8	295.3	265.9	171.5	124.3
RVHTSTPSDK	P55200 1xPhospho T/S/H	82.6	90.3	67.2	87.6	76.1	92.1	88	83.1	66.6	59.7
RVKSPGGPGSHVR	Q3TDT0 1xPhospho S437(100)	147.2	115.5	128.1	104.1	126.8	121.4	136.2	125.8	213.2	234
RVKSPGSGHVK	Q3URK9 2xPhospho S466(100); S469(100)	81.8	79.4	61.9	102.9	58.6	79.6	113.5	127.3	167.2	86.7
RVKSPGSGHVK	Q3URK9 1xPhospho S466(99.9)	126.5	92.8	77.2	73.1	77.2	88.9	80.1	106.1	257.2	292
RVKSPGSGHVK	Q3URK9 2xPhospho S466(100); S469(100)	150.7	114.8	119.1	92.8	89.5	85.6	125.6	138.3	344.9	496.6
RVKSPSPK	Q6NV83 2xPhospho S946(100); S948(100)	91	185.2	55.2	243.6	65.4	150.3	153.4	149.6	65.7	38.6
RVHSENNACINFK	Q8BFX6 1xPhospho S95(100)	358.2	388.3	305.7	324.4	319.6	330.7	334.2	434.7	424.8	487.8
RVIHFVSGETMEEYSTDEDEVDGLDKKDVLPTVDPTK	Q3TVY3 2xPhospho S65(83.9); T66(83.9)	104.8	120	123.2	142.8	107.7	124.5	154.3	148.3	117	120
RVIHFVSGETMEEYSTDEDEVDGLDKKDVLPTVDPTK	Q3TVY3 2xPhospho S65(100); T66(100)	370.4	603.8	358.9	592.4	354.4	527.4	580.7	722.1	541.1	351.3
RVIHFVSGETMEEYSTDEDEVDGLDKKDVLPTVDPTK	Q3TVY3 2xPhospho S65(100); T66(100)	119.3	181.5	138.8	147.7	126.4	193.9	156.1	219.5	264.9	121.9
RVNSLCTDDDSPHKQFSTSSIDLTPLDIDTLPTR	Q61625 3xPhospho S883(99.9); T897(84.4); S898(95.5)	352.3	308.6	468.1	336	442.1	406.4	311.5	401.4	535.7	644.6
RVNSLCTDDDSPHKQFSTSSIDLTPLDIDTLPTR	Q61625 4xPhospho S883(99.8); S890(100); S898(94.5); S899(99.7)	509.2	396.2	706.2	373.6	622.8	574.1	602.9	591.5	891.8	930.3
RVNSLCTDDDSPHKQFSTSSIDLTPLDIDTLPTR	Q61625 5xPhospho S883(93.5); S890(85.5); S896(70.9); T897(70.9); S898(71.8)	95.8	81.4	126.6	86	117.5	101	122.8	116.8	162.2	179.2
RVNSPESER	Q6PCN3 1xPhospho S456(99.1)	191.6	194.7	154.6	194.4	158.7	161.3	138.1	151.2	110.5	111
RVNSPESERLSTAADGR	Q6PCN3 1xPhospho T464(71)	158.4	160.5	126	122.3	133.9	142.7	131.1	119	153.7	106.9
RVNSPESERLSTAADGR	Q6PCN3 2xPhospho S456(98.1); S459(93.9)	96.1	87.8	94.5	104.1	88.1	98.4	84.5	87.8	71.8	71.2
RVNSLCTDDDSPHKQFSTSSIDLTPLDIDTLPTR	Q61625 2xPhospho S883(99.5); S890(100)	171.8	179.5	262.2	187.6	237.6	235.2	165.4	177.9	313.7	327
RVNSPESERLSTAADGR	Q6PCN3 3xPhospho S456(100); S459(100); S463(95.2)	121.3	125.2	122.4	123.6	117.8	137.4	148.7	126	139.2	131.3
RVNSPESERLSTAADGRVELQER	Q6PCN3 4xPhospho S456(100); S459(100); S463(100); T464(100)	95.8	84.8	96	81.6	89.9	94	92.9	90.9	104.1	106.2
RVNSSAFQEADIVSSK	Q80TE2 1xPhospho S	163.8	175.5	169.2	209.3	171.3	159	158.2	163	167.5	192.7
RVNSSAFQEADIVSSK	Q80TE2 1xPhospho S955(99.4)	107.3	97.3	108.6	93.6	118.1	99.9	84.5	90.1	89.6	98.9
RVPAMPGSPVEVK	Q3UGB2 1xPhospho S24(100)	118.9	105	108.1	110.5	107.3	127.3	97.5	98	108.9	109.8
RVPGSSGHLHK	Q3V256 2xPhospho S139(100); S140(100)	38.9	59.8	30	49	30.6	44.7	58.4	51.6	36.5	29.4
RVPGSSGHLHK	Q3V256 1xPhospho S/H	1196.8	1150.9	1056.3	983.4	1114.5	1166.9	949.2	964.3	766.3	971.2
RVNSPESERLSTAADGRVELQER	Q6PCN3 2xPhospho S456(99.8); S459(99.1)	508.4	515.9	458.1	427.5	435.9	446.4	394.2	417.1	406.7	372.8
RVGGYATSPSSPKK	E9QK48 2xPhospho S153(97.8); S154(97.8)	323	298	356.9	210	366.3	266.2	289.5	325.3	360.7	639.2
RVNSLCTDDDSPHKQFSTSSIDLTPLDIDTLPTR	Q61625 4xPhospho S883(99); S890(99); S898(90.2); S899(90.2)	352	344.7	431.8	449.4	384.9	402.6	474.2	518.1	476	446.6
RVNSLCTDDDSPHKQFSTSSIDLTPLDIDTLPTR	Q61625 2xPhospho S883(98.3); S890(76.8)	73.5	70.2	87.7	117.6	81.2	102.8	79.5	87.5	92.3	80.3
RVIPSPVRTGEGSNLSK	A2A655 1xPhospho S1611(99.2)	123.9	107.3	132.4	96.9	133.4	116	100.7	101.1	105.8	100.6
RVLPTSPTSPR	D3YZU4 1xPhospho S1528(88.1)	48.8	59	41.9	66.1	54.3	57.6	59	50.7	45.6	44.1
RVLQESDVSPSSSTTSLPISPLTEEPLPFK	Q8C0C4 2xPhospho S645(94.8); S647(48.9)	50	37.3	50.8	44.6	47.7	55.4	43.3	45	37.3	39.4
RVLSIESFGAFQELSENTWR	B2RX11 2xPhospho S200(100); S203(100)	145.4	146.6	154.3	156.2	139.2	159.6	151.5	166.4	152.6	130.9
RVLSPAGSLELTMETQQQK	A2A884 2xPhospho S1400(100); S1404(100)	101	83.9	112.5	85.6	108.7	111.9	91.3	80.7	103.2	105.6
RVMSQEHLLGDGSR	Q8C3Q5 1xPhospho S405(100)	122.9	112.2	97	116.8	105	117.2	124.8	112.5	122.7	129.7
RVNSLCTDDDSPHKQFSTSSIDLTPLDIDTLPTR	Q61625 3xPhospho S883(100); S890(100); S898(73.8)	333.5	375.1	331.2	528.6	317.6	421.6	376.2	408.5	401.9	330
RVNSCVKDEEHVLEELETEGER	Q8JZV4 1xPhospho S6(100)	84.7	104.5	83.2	134.9	83.4	91.8	91.9	104.3	84.5	83.4
RVNSLCTDDDSPHK	Q61625 1xPhospho S890(100)	692.3	781.5	567.1	1184	592.6	791.3	785.5	653.3	541.3	462.1
RVNSLCTDDDSPHK	Q61625 2xPhospho S883(100); S890(100)	940.3	1146.4	800	1468	830.3	1168.4	1074.8	1028.4	789.8	679
RVNSLCTDDDSPHK	Q61625 3xPhospho S883(100); T886(100); S890(100)	1195.6	1265.4	1096.8	1651.7	1111.4	1407.4	1639	1489.6	1105.7	911.1
RVNSLCTDDDSPHK	Q61625 1xPhospho S890(100)	1371.6	1188.7	1415.3	1098.1	1415.6	1220.4	944.8	933.3	884.1	983.1
RVNSLCTDDDSPHK	Q61625 2xPhospho S883(100); S890(100)	3826.3	2980.3	4265.5	2926.9	3870	3571.1	2534	2622	2462	2793.5
RVNSLCTDDDSPHK	Q61625 3xPhospho S883(100); T886(100); S890(100)	1791.5	1493.6	1992.7	1594	1805.7	1749.7	1576.7	1623.1	1477.2	1596.5
RVNSCVKDEEHVLEELETEGER	Q8JZV4 1xPhospho S6(100)	253.8	190.2	291.5	163.7	298.6	229.2	172.6	174	219.7	279.3
RTGSNISGASSDVSLDEQYK	Q3B7Z2 3xPhospho S377(81.2); S380(99.7); S383(94.7)	882.3	749.9	858.9	689.2	921.1	817.6	881.6	888.5	823.7	946.9
RVGGYATSPSSPKK	E9QK48 1xPhospho T/S/Y	1004.3	875.6	766.6	521.2	789.3	664.8	612.4	675.7	648.1	887.1
RVGGYATSPSSPKK	E9QK48 1xPhospho S154(96.5)	498	639.6	386.4	497.6	433.8	495.7	537.8	561.6	519	447.5
RVAGGSGSESPLLK	Q9Z1X2 1xPhospho S16(99.6)	150.7	140.1	154.5	111.8	158	138	119.8	111.1	136	164.6
RVAGGSGSESPLLK	Q9Z1X2 2xPhospho S12(99.6); S16(98.6)	287.7	345.2	264.5	327.1	267.8	330	424.8	368.2	342.2	259
RVAGGSGSESPLLK	Q9Z1X2 1xPhospho S16(99.7)	327.6	345.5	266.9	406.1	269.2	330.3	370.6	341.6	297.8	260.8
RVAEGTVERADSDSDSTPAEAGQA	Q3TZR8 2xPhospho S824(99.3); S/T	58.5	53.7	54.6	59.3	51.8	58.1	46.5	46.9	41.7	40.1
RVAEGTVERADSDSDSTPAEAGQA	Q3TZR8 1xPhospho S824(96.3)	57.4	71.7	58	76.3	60	73.8	61.9	60.3	51.1	53
RTYSLTTPAR	P81122 1xPhospho S573(100)	158.7	122	160.3	137.4	170.1	174.8	102.1	123.6	108.7	136
RTYSLHQR	A2A7S8 1xPhospho S445(100)	80.8	84.9	68	109.3	74	83.9	82.5	83.4	66.9	71.3
RTYSDEASQLR	Q3UM85 1xPhospho S180(100)	269.2	278.3	272.6	278.8	278.7	254.7	315.7	272.6	241.6	254.3
RTYEQIKVDENENCSSLGSPSEPPQTLDLVR	Q8VDS4 1xPhospho S/T/Y	88.3	76.4	102.5	70.3	109.4	100.3	83.6	84.4	90.3	91.1
RTVSVPVEGRPHGEHEYHLGR	A0A2R8VHH2 1xPhospho S87(100)	75.3	68.7	71.8	61.8	72.2	82.9	68.8	70.8	65.5	83.6
RTVSVPSEGQFPEYPQEGTTKLEVPAERSPR	E9PW37 2xPhospho S133(82.7); S158(100)	79.9	102.1	90.4	132.7	84.1	88.3	111.4	121.9	98.5	90.3
RTVSVPSEGQFPEYPQEGTTK	E9PW37 1xPhospho S133(85.9)	128.7	132.7	148.9	124.2	186.4	153.8	129.5	116.5	131.2	162.8
RTVSQSSSLK	Q9ESC8 2xPhospho S833(46.2); S835(83.2)	147	122	152.1	100.2	144.1	130.8	123.5	119.5	113.8	113
RTVSQQSFDGVSLDSGGPDDR	B2KF50 2xPhospho S1095(99.3); S1098(100)	84.7	75.4	105.2	84.7	92.1	94.6	99.2	85.6	93.3	104.7
RTVSEIRSR	A1L332 1xPhospho S6(98.8)	111.4	127.4	99.2	117.4	103.3	122.9	107.9	137.7	106.3	85.7
RTVSDNSLSSSKEGKPELR	A2AQ45 2xPhospho S296(85.6); S299(100)	103.2	92.9	171.6	81	145.9	112.8	100	113	382.1	508.9
RTVSDNSLSSSKEGKPELR	A2AQ45 3xPhospho S296(97.9); S299(86.7); S302(52.4)	354.6	374.6	320.3	361.8	297	393.6	322.4	332.4	276.8	233.8
RTSVSSPEHLVKPLR	A2ALU3 1xPhospho S/T/H	70	89.4	52.2	117.6	58.8	75.2	88	84.1	74.3	54
RTSVSSPEHLVKPLR	A2ALU3 2xPhospho S83(92.4); S/T/H	177.8	233	170.5	251.9	183.9	222.2	259.4	231.4	184.9	166.6
RTSVSSPEHLVKPLR	A2ALU3 2xPhospho S83(89.6); S86(100)	230.5	190.6	271	188.3	249.3	247.1	244.4	232.7	312.5	307.1
RTTGTLPSPQNFK	Q6XE40 1xPhospho T/S	152.4	136.4	152.8	140.3	169.3	191.5	155	145.8	159.7	156.9
RTTGTLPSPQNFK	Q6XE40 2xPhospho T304(70.2); S307(91.9)	199.8	151.8	225.1	127.3	214	163.8	155	155.6	223	241.4
RTTQRIVAPPGGR	O08553 1xPhospho T555(86.5)	158.8	189.4	173.7	212.8	178.1	207.7	191.5	172.7	179.5	194.2
RVAGGSGSESPLLK	Q9Z1X2 2xPhospho S12(100); S16(100)	93.4	105.8	99.5	94.9	92.5	97.5	104.5	117.4	120.3	119.6
RTTSPSSDTDLLDRPASK	Q3UR51 2xPhospho S134(52.3); T136(52.3)	400.7	449.7	346.6	514.9	319.7	453.7	503.1	465.2	386.9	347.8
RTVQLQPSRYKK	Q9D970 1xPhospho T86(100)	211.2	324.6	221.9	195.1	242.5	200.9	183.5	171.4	172.6	217.3
RTVQLTDLGVSDLEEDS	Q810A4 1xPhospho S596(100)	215.5	257.8	242.2	308.5	219.1	234.5	267.5	243.6	207.9	183.2
RTVSDNSLSSSK	A2AQ45 1xPhospho S296(100)	825.5	1094.7	511.2	1157.2	565.4	784.1	1005.1	894.6	473.8	373.2
RTVSDNSLSSSK	A2AQ45 2xPhospho S296(100); S299(99.9)	592.1	778.3	337.6	962.5	358	680.5	737.5	687.6	374.2	221.3
RTVSDNSLSSSK	A2AQ45 1xPhospho S296(99.9)	1047.1	866.2	770	637.9	776.5	722.5	662.9	621.6	455.1	410.7
RTVSDNSLSSSK	A2AQ45 2xPhospho S299(100); T/S	1618.7	1355.3	1369	1167.9	1552.4	1345.2	1089.3	1200.1	942.5	1071.8
RTTSSSDLTTTSSSSGSR	A2AKB9 1xPhospho T/S	41.9	39.1	41.2	35.5	38.5	41.9	38.2	41.5	40.2	32.3
RVCSDEGGK	Q8C190 1xPhospho S116(100)	74.6	109.8	70.5	102.5	70.1	92.8	119.5	123.9	98.5	80.7
RVCSDEGGK	Q8C190 1xPhospho S116(100)	430.1	390.2	351.9	282.9	409.7	330.3	363.9	396.7	364.6	329.1
RVDLSDEEAK	A0A140LHY7 1xPhospho S266(100)	48.6	48	33.1	56.2	39.9	43.8	45.8	36.4	30.9	28.9
RVESEESGDEEGKK	Q3UM45 1xPhospho S27(100)	742.5	904	551.9	811.9	616.8	836.2	811.6	766.6	571	371.6
RVESEESGDEEGKK	Q3UM45 2xPhospho S24(100); S27(100)	1717.6	1884.2	1494.9	1866.8	1564.7	1937.4	1820.6	1910.2	1460.3	1152.1
RVESEESGDEEGKK	Q3UM45 1xPhospho S27(100)	987.9	540.1	1080.8	338.7	1106.9	604.5	508.6	486.6	625.7	951.9
RVESEESGDEEGKK	Q3UM45 2xPhospho S24(100); S27(100)	568.1	430.4	524.9	289.1	540.9	399.3	386.1	362.6	318.8	412.3
RVESISAQLEEASSTGGFLYAQNNTK	Q3YAA8 1xPhospho S8(99.8)	287.6	373.4	285.4	664.6	274.2	393	325.2	376.2	282.2	291.4
RVESISAQLEEASSTGGFLYAQNNTK	Q3YAA8 2xPhospho S8(98.4); S17(66.3)	252.9	223.7	308.7	301.5	305.8	266.2	254.1	258.8	235.8	317
RVESEESGDEEGKK	Q3UM45 2xPhospho S24(100); S27(100)	101.3	132.7	87.1	157.1	92.1	139.6	153.4	142.6	104.4	68.7
RVESISAQLEEASSTGGFLYAQNNTK	Q3YAA8 1xPhospho S8(100)	654.3	705.6	803.6	815.4	825.2	814.2	668.7	687.9	629.2	687.6
RVESISAQLEEASSTGGFLYAQNNTKR	Q3YAA8 1xPhospho S8(100)	153.5	160.1	189.6	150.6	189.3	184.6	149	152.7	177.5	191.3
RVESISAQLEEASSTGGFLYAQNNTKR	Q3YAA8 2xPhospho S17(93.4); S/T/Y	589.2	578.2	758	525.9	694.3	657.3	482.3	522.3	629.2	745.8
RVESPVLPPVLVPR	P70340 1xPhospho S132(100)	43.7	41.5	47.8	38	51.2	40.9	36.4	34.7	43.1	57.4
RVGGSIRPWK	A0A0A0MQE8 1xPhospho S952(100)	163.1	242.9	137.2	307.9	132.4	199.1	249.4	229	131.8	110.6
RVGGYATSPSSPKK	E9QK48 1xPhospho T150(99.1)	458.4	722.3	354.7	821.4	380.3	594.2	709.2	708.7	447.2	343.3
RVGGYATSPSSPKK	E9QK48 2xPhospho S154(95.4); T/S/Y	187.4	279.2	147.5	340.5	171.9	233.3	366.2	351.1	220.4	171.6
RVESISAQLEEASSTGGFLYAQNNTK	Q3YAA8 2xPhospho S8(100); S10(100)	1140.6	1192.4	1612.9	1451.2	1475.9	1482.3	1151.4	1177.3	1147.4	1250.8
RVGGYATSPSSPKK	E9QK48 2xPhospho S151(73.7); S154(97.6)	224.1	276.3	178.1	241.6	188.7	242.4	337.2	346.2	286.9	202.6
RVESEESGDEEGKK	Q3UM45 1xPhospho S27(100)	131.1	243.4	106.1	397	107.6	207.4	342.3	290.6	185.6	116.6
RVESEESGDEEGK	Q3UM45 1xPhospho S27(100)	482.5	442	523.1	351.5	519.2	466.6	396.6	413.3	477.1	648.4
RVDLSDEEAK	A0A140LHY7 1xPhospho S266(100)	725.9	529.9	668.2	397.4	662.6	506.5	427.6	386.2	367.8	372.9
RVDLSDEEAKETEHLK	A0A140LHY7 1xPhospho S266(100)	98.8	166	69.5	239.7	81.1	139.3	193	150.4	102.5	70.8
RVDLSDEEAKETEHLK	A0A140LHY7 1xPhospho S266(100)	504.9	568.9	352.2	632.5	348.4	498.8	556.2	458.7	465.3	299.1
RVDLSDEEAKETEHLK	A0A140LHY7 1xPhospho S266(100)	179.7	105.1	188.5	71.3	183.4	122.6	99.1	76.9	137.3	180.2
RVDLSDEEAKETEHLKK	A0A140LHY7 1xPhospho S266(100)	221.7	363.6	157.7	469.5	178.5	269.7	332.6	324.2	211.9	164.6
RVDLSDEEAKETEHLKK	A0A140LHY7 1xPhospho S266(100)	288.1	330.5	194.4	351.7	200.8	344.5	358.8	319.6	301.3	156.2
RVESEESGDEEGK	Q3UM45 2xPhospho S24(100); S27(100)	515.3	519.2	554.3	486.6	528.5	557.6	436.4	525.4	485.7	599.7
RVDLSDEEAKETEHLKK	A0A140LHY7 1xPhospho S266(100)	1272.9	725.5	1592.8	505.2	1499.8	935.5	634.4	672.1	1059.2	1594.8
RVDSPMLNR	Q69Z98 1xPhospho S368(100)	64.8	65.2	57.2	77.5	57.8	74.5	90.4	74.1	56.2	55.1
RVDSPMLSR	Q5RJI5 1xPhospho S384(100)	64.5	87.9	68.7	87	83.1	84.6	95.7	91.6	87.8	57.9
RVDVPTTPGVPMTSLER	A2AW73 1xPhospho S953(90)	99.1	100	107.4	90.1	106.2	99.3	87.1	98	100.9	121.6
RVERGSPSRSNEVISPEILK	Q3UGY7 1xPhospho S536(93.1)	198.4	208.6	207.3	189.1	243.6	223.6	168.4	154.6	182.9	223.3
RVESEESGDEEGK	Q3UM45 1xPhospho S27(100)	36	60.2	29.7	71.1	27.7	51.5	48.7	47.5	31.2	17.8
RVESEESGDEEGK	Q3UM45 2xPhospho S24(100); S27(100)	21.2	34.6	24.2	37	17.5	34.9	23.8	33.1	25.5	11.9
RVDSIASGGEGR	Q3UHU5 1xPhospho S1510(100)	19	21.2	22.2	24.4	20.4	34.8	29.9	19.6	29.9	29.1
RSSLPNGEGLQLK	Q3UYC0 1xPhospho S123(91.9)	229.4	171.5	173.7	144.6	181.6	168.1	167.3	180.4	255.1	301.2
RTGSNISGASSDVSLDEQYK	Q3B7Z2 2xPhospho S380(100); S383(89.7)	1245.9	1113.1	1174.1	1005.5	1039.6	1057.9	1229.3	1165.6	894.1	842.3
RTGLGLSSPTGPVK	Q8CH02 1xPhospho S/T	161.2	136.1	155.5	132	166.8	135.2	142.5	127.3	141.3	156.8
RSSSSSTEMMTTFKPALSAR	E9QN14 1xPhospho S1005(88.6)	238.3	231.7	248.8	255.6	239.2	222.9	438	258	245.1	197.2
RSSSQSSPNSPKK	Q9CYA6 1xPhospho S429(85.2)	249.7	136.1	218.1	76.5	290.1	145.3	93.3	94.7	76.8	116.9
RSSSQSSPNSPKK	Q9CYA6 1xPhospho S429(100)	99.3	113.3	73.6	124.8	83.2	116.4	97.8	98.1	70.5	53.3
RSSSQSSPNSPKK	Q9CYA6 1xPhospho S429(100)	97.1	163.8	49	247.6	57.1	126.4	172.1	155	61.9	36.9
RSSSPDKFK	D3YZP9 2xPhospho S412(93.4); S	159.4	185	143.4	211.6	144.8	178.9	212.7	206.1	156.8	132.5
RSSSPDKFK	D3YZP9 1xPhospho S412(84.4)	95.9	110.5	64.1	110.5	75.6	102.1	108	102.6	93.5	61.2
RSSSPAELELKDDLQQAHGR	A0A2I3BPN8 2xPhospho S903(83.7); S905(99.3)	115.6	81.9	174.6	70.3	140.1	88.7	66.5	81.7	82.7	130.1
RSSSPAELELKDDLQQAHGR	A0A2I3BPN8 1xPhospho S904(99.3)	584.2	478.8	650.3	368.2	683.1	473.7	494.8	437.3	623.1	809.8
RSSSPAELELKDDLQQAHGR	A0A2I3BPN8 2xPhospho S903(87.6); S905(98.1)	485.7	554.5	423.8	591.2	461.9	517.5	499.2	557.5	523.8	451.3
RSSSMSYVDGFIGTWPK	B2RRE3 1xPhospho S/Y/T	183.6	178.5	215.9	158.9	168	198.1	169.6	171	206.2	223.7
RSSSGEAGTPPVPIVVEPARPGVK	Q9R1L5 1xPhospho S/T	321.8	304.7	342.3	244.7	350.4	343.5	298.8	322.3	392.3	506.3
RSSSGEAGTPPVPIVVEPARPGVK	Q9R1L5 1xPhospho S/T	64.8	69.2	59.5	55.2	68.6	71.6	71.1	53.7	63.5	43.8
RSSSFREMENQPHK	Q4JIM5 1xPhospho S/H	184.6	200.6	172	178.9	184.6	191.7	230.5	187.3	174.3	150.7
RSSSFHVSMDFLEDPSQR	A2APX8 3xPhospho S694(77.4); S696(74.6); S700(89)	131.4	113.3	136.3	128.5	142.2	146.9	132	128.7	147.9	168.8
RSSSFHVSMDFLEDPSQR	A2APX8 3xPhospho S694(83.4); S696(83.4); S700(99.4)	128.6	105.5	118.1	101.5	128.8	122.9	109.5	110.8	145.4	159.8
RSSSELSPEVVEK	Q8BTI8 2xPhospho S1340(98.7); S	382	324	411.8	282.7	378.2	289	245.7	245.7	268.2	323.8
RSSSELSPEVVEK	Q8BTI8 1xPhospho S1338(92.4)	970.5	781.1	1049.8	679.4	985.8	770.3	673.8	645	762.5	886.1
RSSRPASASSSTK	F6M2J9 1xPhospho S1057(96)	125.2	117.7	110.9	107.9	152.8	142.7	131.6	130.9	96	102.9
RSSRSFSLDEPPLFIPDNIATVK	B2RQG2 2xPhospho S/T	70	70.2	68.4	80.8	62	71.7	75.3	65.5	74.2	64.9
RSSRSFSLDEPPLFIPDNIATVK	B2RQG2 2xPhospho S655(99.9); S656(97.6)	178.7	143.4	222.9	150.8	170.3	153.7	130.2	136.3	159.4	146.8
RSSRSFSLDEPPLFIPDNIATVKK	B2RQG2 2xPhospho S658(72.8); S660(72.8)	44.6	59.2	48.3	72.1	44.7	43.1	57	51.6	46	34
RSSRSFSLDEPPLFIPDNIATVKK	B2RQG2 2xPhospho S655(51.4); S/T	382.9	266.1	475.1	222.3	381.4	275.7	212.6	251.4	295.1	341.6
RSSRSSPELTR	Q8BTI8 2xPhospho S1649(73.8); S1650(88.6)	78.7	97.3	83.3	91.8	82.7	88.6	94.5	89.3	113.3	138.1
RSSSAENQEGDPGTDK	B2RY48 1xPhospho S406(98.2)	176.1	261.6	140.2	308.3	150.1	228.6	252	238.7	167.1	133.5
RSSSAENQEGDPGTDK	B2RY48 2xPhospho S406(78.1); S408(92.8)	103.8	100.1	98.6	91.5	90.2	119.8	93.4	96.9	85.6	72.7
RSSSAMASANLADEPAPDVEAEDGR	B7ZNJ3 1xPhospho S	229.8	223.8	213.1	181.2	225.8	228.3	223.8	198.5	187.1	207
RSSSAMASANLADEPAPDVEAEDGR	B7ZNJ3 1xPhospho S886(81.6)	98.6	95.1	84.3	88.9	96.2	109.7	104.2	121.7	93	97.6
RSSSAMASANLADEPAPDVEAEDGRLGVR	B7ZNJ3 1xPhospho S	295.8	257.8	320.1	222.8	326.1	286.8	262	266.1	376.6	369.5
RSSSEDDDLDVESDFDDASINSYSVSDGSTSR	Q6PDQ2 2xPhospho S312(99.8); S/Y/T	60.8	56.8	64.5	59.1	55.6	65.1	52.8	54.5	45.2	51.6
RSSSELSPEVVEK	Q8BTI8 2xPhospho S1343(100); S	497.1	633.4	425	678.2	450.9	555.5	540.6	515.2	462.2	438.2
RSSSAENQEGDPGTDK	B2RY48 1xPhospho S408(78.7)	216.6	175.9	176.8	156.2	179.6	141.8	115.1	117.4	78.6	66.9
RSSRNSLGRAPSLK	E9PWL1 3xPhospho S1087(91); S1090(98.9); S1096(100)	147.3	164.5	142.2	214.7	117	178.5	207.5	191.8	158.3	122.8
RSSSSSTEMMTTFKPALSAR	E9QN14 1xPhospho S1004(88.8)	280.8	274.5	310.4	241.6	314.4	302.1	314.5	290.8	358.2	428.4
RSSSSSTTPTSATSLYK	B2RY19 1xPhospho S/T/Y	199.9	196.2	209.1	154	200.6	179.8	152	139.3	128.8	147.3
RSSVLVTHAELMPDK	Q8BPN8 1xPhospho S/T/H	287.9	459.5	275.3	504.2	303.6	432.3	739.4	529.6	444.5	327.8
RSSVLSQLHDVTNLSTPTHVTLSAAKPPSAAGNPGGESIP	Q0VF54 2xPhospho S1071(26.6); S1072(26.6)	98.6	82.9	104.2	113.2	110.2	102.8	116.5	112.2	110.4	105.9
RSSVLDSR	Q9Z1T6 1xPhospho S	181.7	185.9	154.5	183.1	186.6	155.7	168.1	156.5	165.4	176.5
RSSVKVEAEASRQ	Q61127 1xPhospho S515(100)	220.1	378.1	164.5	418.2	167.4	246.7	322.2	293.6	230.5	145.3
RSSVKVEAEASR	Q61127 1xPhospho S515(86.7)	75.2	75.6	72.8	64.9	68.9	52.4	63.5	57	62.9	67.4
RSSVFAAEIMDAFDRSPTDK	A0A087WR00 1xPhospho S7(87.9)	255	194.6	283.7	219	316.5	270.9	215	210.4	236.5	289.1
RSSVFAAEIMDAFDRSPTDK	A0A087WR00 1xPhospho S8(88.5)	201	171.7	263.8	154.2	251.4	214.3	178.1	154.3	217.6	232.2
RSSVFAAEIMDAFDR	A0A087WR00 1xPhospho S8(88.9)	43.4	56.2	51.1	47.9	45.3	63.4	52.3	40.2	61	45.1
RSSVESPK	A2A884 1xPhospho S	185.7	155.6	154.6	119.2	213.4	151.3	140.4	137.7	159.5	174.4
RSSTVRKQDSSQAIPLVVESCIR	Q91Z67 2xPhospho S492(78); S493(78)	255	151.8	232.9	155	237.2	197.2	298.3	177.3	209.5	202.6
RSSTVRKQDSSQAIPLVVESCIR	Q91Z67 1xPhospho S/T	219.5	109	218.9	107.7	224.1	151.5	166.8	127.4	170	255.4
RSSTSSEPTPTVK	A0A0R4J0J8 2xPhospho S849(85.5); S852(99.2)	172.2	165.8	178.4	165.3	183.8	181	153.3	146.4	166.6	172
RSSTSSEPTPTVK	A0A0R4J0J8 1xPhospho S850(85.2)	387.8	355.4	330.4	337.7	347.4	353	320.3	324.8	327.2	316.9
RSSTSSEPTPTVK	A0A0R4J0J8 1xPhospho S/T	224.7	299.1	154.4	399.4	165.1	250.3	322.9	278.6	205.7	136.6
RSSTSSDHFSASECSSQGGFK	A0A0A6YWY8 2xPhospho T986(46.5); S988(77)	256.4	294	209.7	267	204.1	295.4	245.8	293.6	214	198.5
RSSTSQISLR	Q9QYC1 1xPhospho S/T	394.2	379.1	312.6	269.5	338.2	321.3	349	352	356.7	400.1
RSSTIVLRTDSEK	Q8CH77 1xPhospho S454(87.2)	102.4	88.4	95.4	80	97	87.8	85.9	79.1	83.7	63.2
RSSSSTMLDGAGALGK	E9PYJ7 1xPhospho S687(82.6)	208.6	203.3	261.5	189.9	282.9	240.7	199.2	194.2	275.6	373.8
RSSSVDTAR	B1AS06 1xPhospho S429(99.9)	45	59.5	31.5	59.9	39.2	59.2	56.3	73.6	49.9	51.7
RSSSVDTAR	B1AS06 2xPhospho S427(85.7); S429(94.7)	84	100	81.7	105.8	77.4	106	121.6	142.1	116.9	128.6
RSSSVVAGEMSGCSGK	Q9Z0X4 1xPhospho S291(92.7)	122.6	96	126.8	81	119.1	104.6	97.1	90.1	103.1	122.6
RSSSVVAGEMSGCSGK	Q9Z0X4 2xPhospho S291(88.7); S292(99.8)	613.8	516.7	704	484.2	669	564.9	542.5	567.5	587	685.9
RSSSYHVSMDLLEDPTSR	A0A0R5RP28 1xPhospho S686(85.9)	619.8	626.2	705.7	579.6	694.1	644.2	642.3	620.2	750.6	869.7
RSSSSSTTPTSATSLYK	B2RY19 1xPhospho S297(45.7)	191.9	244.7	128.8	235.2	140.7	191.1	201.7	182.7	126.7	112.9
RSSSYHVSMDLLEDPTSR	A0A0R5RP28 2xPhospho S687(88.7); S692(100)	818.5	795.5	950.7	863.8	908.3	979	957.5	832.4	1118.7	1082.4
RSSSYHVSMDLLEDPTSR	A0A0R5RP28 3xPhospho S687(97.7); S688(86.4); S692(100)	614.5	499.3	712.5	441	728.5	667.8	531.3	488.9	662.7	821.9
RSSTDESTYR	A0A668KLD1 1xPhospho S/T/Y	151.1	172.8	126.2	181.2	133.5	143.4	184.4	207.2	139.2	156.9
RSSTGLK	E9Q284 1xPhospho S237(99.1)	194	205.9	189.4	160.8	197.9	162.8	118.6	142	130.7	141.8
RSSTLSQLPGDK	B8X349 1xPhospho S/T	564.5	683.5	522.9	820.4	521.3	644.1	649.7	695	477.2	523.2
RSSTLSQLPGDK	B8X349 1xPhospho S579(84.9)	191.5	150.9	234.1	151.3	213.5	186.2	154.5	167	187.7	286.1
RSSTIVLR	Q8CH77 1xPhospho S/T	37.2	28.4	28.4	26.4	33.9	28.4	36.6	31.2	29.5	32.4
RSSSYHVSMDLLEDPTSR	A0A0R5RP28 2xPhospho S688(87.5); S/Y/H/T	347.2	252.7	422.1	275.4	400.7	365.3	305	297.1	417.5	451.2
RSSRNSLGRAPSLK	E9PWL1 2xPhospho S1087(80.4); S1090(100)	212.8	272.6	186.1	315.3	170.5	225	197.1	180.3	170.9	129.3
RSSRLFTSDSSTTK	Q3UYS3 1xPhospho S/T	236.8	195.9	259.7	197.8	258.6	216.7	169.6	170.8	182.4	206.1
RSSRLFTSDSSTTK	Q3UYS3 1xPhospho S361(89.7)	500.2	526.2	418.8	663.7	418.4	522.8	592.1	494.8	354.1	240.2
RSSPEPDGGATPK	Q9JID9 1xPhospho S146(99.9)	76.6	95.3	82.9	94.2	85.9	109.3	57.2	88.6	73.2	83.5
RSSNPPARSQSSDTEQPSPTSGGGK	Q8BGD9 3xPhospho S488(99.5); S489(99.2); S504(80.5)	53.4	51.3	62.6	39.9	51.4	54.1	45.2	52.9	47.3	56.4
RSSNPPARSQSSDTEQPSPTSGGGK	Q8BGD9 2xPhospho S488(98.6); S489(98.6)	288.1	212.5	310.5	204.4	298.9	254.4	221.7	217.5	232.3	205.6
RSSNPPARSQSSDTEQPSPTSGGGK	Q8BGD9 1xPhospho S495(62.7)	322.4	255.1	323.1	220.9	314	249.6	280	266.4	280.1	218.8
RSSNPPARSQSSDTEQPSPTSGGGK	Q8BGD9 2xPhospho S497(69.6); S504(95.5)	35.2	42.1	24.2	40.1	21.4	30.6	40.8	46.7	37.9	20.5
RSSNPPARSQSSDTEQPSPTSGGGK	Q8BGD9 1xPhospho S/T	129.3	188.2	76.4	299.8	92.2	143.7	228.4	213.8	132.3	63.2
RSSNPPAR	Q8BGD9 1xPhospho S489(99.1)	79.3	95.3	76.9	88.9	80	100.6	77.8	83.6	63.9	66
RSSNDSLNSVTSSDGYGK	B2RUG9 1xPhospho S/T/Y	412.6	397	390.5	309.5	392	380.7	318.5	309.8	319.1	325.1
RSSMSSYEER	A0A3Q4EH67 1xPhospho S/Y	203.6	161.5	163.8	184.5	151.5	167.6	181.4	160.8	143.5	138.5
RSSMSSCGSSGYFSSSPTLSSSPPVLCNPK	B2ZRS5 2xPhospho S292(41.8); S293(41.8)	199.2	155.3	310.1	146.3	299.5	202.5	180.9	164.3	210.6	312.5
RSSMSSCGSSGYFSSSPTLSSSPPVLCNPK	B2ZRS5 1xPhospho S/Y/T	128.2	109.8	147.2	113.9	149	124.2	132	116.2	143.3	144.5
RSSMSLYTAASVIDTASK	Q80U35-2 1xPhospho S314(87.6)	203	175.5	238.5	174.6	250.8	225.5	172.8	176.8	203.4	273.4
RSSMSLYTAASVIDTASK	Q80U35-2 1xPhospho S314(90.8)	171.4	184	223.4	138.5	215.6	207.5	166.3	168.3	203.8	233.9
RSSLVITTK	A0A571BGH0 1xPhospho S112(94)	139.6	230	202.2	157	221.5	180.1	147.5	144	192.6	261.7
RSSLVITTK	A0A571BGH0 1xPhospho S112(86.7)	116.2	388.5	122.9	373.6	130.9	255	276.6	259.7	191.2	112.6
RSSLVDEAPEDEEFEQK	Q9R0L6 1xPhospho S	294.6	244.6	318.4	213.3	303.7	255.5	228.8	255.2	284.6	330.4
RSSITEPEGPNGPNIQK	Q8CG79 1xPhospho S736(88.5)	183.3	206.8	141.6	168.6	155.1	196.2	147.8	180.9	144.2	143
RSSLPVSNER	B1ART2 1xPhospho S2455(99.6)	51.2	51.7	59.9	57.6	39.3	51.9	49.8	47.2	60.2	82.8
RSSLQSMFSASLGVPERK	F8VPX2 1xPhospho S50(89.3)	161.2	116.3	180.5	91.5	182.3	149.9	126.2	107.6	145.8	197.4
RSSIRSIDVEELGVGR	Q80U12 2xPhospho S402(100); S	118.5	116.8	141.2	93	134.7	115.3	132.3	152.6	156.8	176.3
RSSLSGLADGVEDLLDISSVDR	Q8BLN6 1xPhospho S	75.4	86.6	109.8	87.2	103.2	107.5	82.2	90.1	99.5	109.3
RSSISGTEEEEVPFTPDEQK	D7EYE4 1xPhospho S/T	329.4	315.6	331	262.2	347.6	335.4	337.9	288.7	288.7	308.5
RSSISGTEEEEVPFTPDEQK	D7EYE4 1xPhospho S/T	102.8	83.4	115.7	77.7	124.2	99.3	85.2	78	105.5	161.8
RSSPESDRQVHSR	E9Q784 1xPhospho S/H	50.2	48.5	43.9	48.8	59	41.4	15.1	13.6	9.1	12.1
RSSLSPGRGK	D3Z0M9 1xPhospho S	78.7	177.2	42.7	245.3	51.4	92.4	84.8	61.3	30.4	29.4
RSSLSPGRGK	D3Z0M9 2xPhospho S105(87.2); S108(99.9)	696.6	506.7	621.7	492.2	616.7	641.6	513	519	454.8	393.1
RSSLSRLEPSDLSEDSEYDSIWTAHSYR	Q9ES28 1xPhospho S/Y/T/H	102.7	108.3	113.6	106.4	115.6	113.7	143.4	102.7	112.8	109.2
RSSLSRLEPSDLSEDSEYDSIWTAHSYR	Q9ES28 2xPhospho S739(100); S740(100)	98.6	70.7	125.9	69.6	103.4	89.9	90.3	80.9	114.4	103
RSSLSSHSHQSQIYR	E9QAT4 1xPhospho S1383(79.3)	93.5	118.4	80.2	116.5	88.3	99.3	126.7	122.2	102.6	65.4
RSSITEPEGPGGPNIQK	A0A1Y7VJH3 1xPhospho S/T	216.3	246.9	217.9	281.9	198.3	223.5	278.4	258.5	231.3	196.5
RSSITEPEGPGGPNIQK	A0A1Y7VJH3 1xPhospho S585(90.8)	408.9	387.8	403.7	321.3	428.9	410	424.4	452.2	492.6	470.9
RSSLSPGRGK	D3Z0M9 2xPhospho S106(83.7); S108(100)	192.4	285.3	126.3	355	135.8	214.7	326.4	296.5	148	91.5
RSSPGNLRDQSPK	B2RWV7 1xPhospho S134(99.9)	77.2	97.1	60.6	114.3	67.3	84.9	90.1	104.3	65.7	52.4
RSSPIFQTTK	Q9JIH4 1xPhospho S542(93.4)	118.9	110.7	108.5	102.5	111.7	117.6	100.1	105.3	110	115
RSSPINSQSQTCESPNQDTR	Q8BLN6 2xPhospho S245(88); S257(99.4)	25.6	29.3	23.6	38.9	26.1	26.4	32.2	41.2	32	26.9
RSSQGVLHMPLYTSPIVK	E9Q4M2 1xPhospho S/H/Y/T	184.8	336.7	164.5	365.3	154.4	270.7	353.3	292.5	205.7	137.4
RSSQGVLHMPLYTSPIVK	E9Q4M2 1xPhospho S/H/Y/T	446.5	408.2	449.3	355.2	468.3	438.2	414.6	424.1	475.8	488.3
RSSQGVLHMPLYTSPIVK	E9Q4M2 1xPhospho S963(92.3)	95.3	76.7	86.9	83.1	95.2	97.8	93.3	91	96.6	113.1
RSSQPSPTTVPASDSPPAK	A2AJI0 1xPhospho S/T	224.3	284.3	167.6	360.4	185.5	247.5	272.8	272.1	186.1	188.4
RSSQPSPTTVPASDSPPAK	A2AJI0 2xPhospho S118(100); S/T	784.6	846	674	904	694.2	824.9	791	825.8	641.4	575.5
RSSQPSPTTVPASDSPPAK	A2AJI0 3xPhospho S118(65.1); S127(62.6); S/T	168.5	176.4	125.4	169	135.5	166.6	191.8	176.8	163.4	130.2
RSSQELSSPGSDSEDAGGAR	Q6PIT2 2xPhospho S257(99.9); S	57.1	55.5	50.7	50.4	46.9	55.3	63.2	55.9	54.1	47.6
RSSQPSPTTVPASDSPPAK	A2AJI0 1xPhospho S/T	407	422.1	364.1	390.1	363.3	395.8	372	372.9	316.3	293.8
RSSQPSPTTVPASDSPPAKQDVK	A2AJI0 1xPhospho S115(87.6)	525.7	741.9	416.7	690.2	442.5	605.7	652	670.2	640.7	407.7
RSSQPSPTTVPASDSPPAKQDVK	A2AJI0 2xPhospho S115(73.2); S118(94.1)	358.5	449.5	327.7	401.9	342.2	403.4	380.3	449.7	406.2	282.9
RSSQPSPTTVPASDSPPAKQDVK	A2AJI0 3xPhospho S118(97.6); T120(82.5); S/T	103.4	130.7	101.5	118.6	86.1	110.3	102.9	130.1	104.8	117.4
RSSQPSPTTVPASDSPPAKQDVK	A2AJI0 1xPhospho S114(88.3)	460.8	484.8	603	388.3	588.6	452.1	351.9	496.2	650.8	932.6
RSSQPSPTTVPASDSPPAKQDVK	A2AJI0 2xPhospho S118(99.9); S/T	1014.1	981.7	1119.4	773.5	1077.3	1068.3	785.5	1002	1176.9	1389.1
RSSQPSPTTVPASDSPPAKQDVK	A2AJI0 3xPhospho S118(99.7); T121(74.5); S/T	108.1	94.9	123.2	69.4	117.1	104	80.2	85.2	105	141.3
RSSQPSPTTVPASDSPPAK	A2AJI0 2xPhospho S115(88); S118(100)	669.5	705.4	663.4	673.2	674.6	692.3	591.4	667.7	530.8	534.7
RSSVLVTHAELMPDK	Q8BPN8 1xPhospho S/T/H	1288.2	1548.4	1229	1760.6	1294.8	1510.9	2015.6	1654.7	1559.6	1424.2
RSSQELSSPGSDSEDAGGAR	Q6PIT2 1xPhospho S	53.9	55.8	59	60.8	68.1	61.2	57.4	50.8	45.2	54.7
RSSPYHSELTKK	Q4V9W2 1xPhospho S/Y/H/T	1165.5	856.5	1126.7	675.9	1071.2	910.1	749.8	678.4	796	848.8
RSSPPGHYTQKPK	A0A0J9YUB6 1xPhospho S69(84.2)	39	69	35.2	121.1	42.2	62.2	82.9	69.3	39	43.3
RSSPPGHYTQKPK	A0A0J9YUB6 1xPhospho S/H/Y/T	141.2	255.4	108.9	298.6	117.1	196.5	263.4	240.4	145.3	146.2
RSSPPGHYTQKPK	A0A0J9YUB6 1xPhospho S/H/Y/T	314.4	291.7	286.2	246.1	290.4	291.2	270.5	262.3	257.7	265.8
RSSPSNRPPDGPGHQPAAAKPPSPAQGK	Q62511 1xPhospho S/H	65.7	64.9	53.9	75	63.5	72	67.2	66.8	57.6	53.1
RSSPSNRPPDGPGHQPAAAKPPSPAQGK	Q62511 2xPhospho S85(88); S106(100)	38.3	52.3	38.3	55.4	34.6	44.7	46.8	47.2	44.6	31.2
RSSPSNRPPDGPGHQPAAAKPPSPAQGK	Q62511 1xPhospho S/H	120.8	113.7	98.2	90.3	115.4	108.1	106.8	108.9	94.7	86
RSSQDSLNTR	Q9WV66 1xPhospho S305(99.9)	119.8	121.7	107.6	110.8	109.3	126.3	126.3	110.6	109.7	111
RSSPSNRPPDGPGHQPAAAKPPSPAQGK	Q62511 2xPhospho S106(100); S/H	161.5	93.6	199.8	79.6	186.7	126	107	95.1	127.1	144.2
RSSPSPPLSEEK	Q91WL6 2xPhospho S194(100); S	410	437.3	447.2	408.5	442.9	452.1	402.6	395.1	396.3	385.8
RSSPVPRSPDREDGEEVPAGGILFK	Q70IV5 2xPhospho S1049(92.5); S	507	734.3	372.8	621.6	419.2	583.8	714.8	1000.7	536.9	462.6
RSSPVPRSPDREDGEEVPAGGILFK	Q70IV5 1xPhospho S1049(72.6)	90.1	101	64.6	72.9	99.5	86.7	75.8	95.4	97.5	121.1
RSSPVPRSPDREDGEEVPAGGILFK	Q70IV5 2xPhospho S1043(96.3); S1044(83.1)	405.2	397	368.3	305.6	462.1	370.7	340	470.3	411.6	486
RSSPYHSELTKK	Q4V9W2 1xPhospho S144(98.6)	68.9	135.4	63.1	256.2	159.1	116.7	167	115.7	82.9	69.7
RSSPYHSELTKK	Q4V9W2 1xPhospho S144(88.1)	383.3	563.5	262.7	644.1	262.2	503.2	570.5	446.1	332.7	179.9
RSSPSPPLSEEK	Q91WL6 2xPhospho S192(89.2); S194(98.6)	535.2	655.4	514.9	723.5	517.8	612.8	719.9	649.1	583.1	530.2
RSSVLVTHAELMPDK	Q8BPN8 1xPhospho S326(92.6)	717.7	711.3	926.7	648.2	1033.6	866.1	1059.7	820.6	1085.2	1314.4
RSSVLVTHAELMPDK	Q8BPN8 1xPhospho S325(89.7)	326.6	286.5	356.9	253.8	391.9	336.3	413.7	330.2	412.8	500.7
RSSVLVTHAELMPDKTATHEVHR	Q8BPN8 1xPhospho S/T/H	42.1	41.1	40.8	38.9	44.3	41.6	43.8	46.2	103.7	129.9
RTCPSLSPTSPLSNK	O88907 1xPhospho S488(80)	216.6	194.6	258.6	170.9	243.3	211.8	179.1	190.7	287	299.6
RTAVEHRSDSPGR	Q9D415 1xPhospho S134(98.5)	35.7	35.8	29.4	50.4	34.7	31.5	53.8	48	33.3	22.8
RTATYNGPPASPSLSHEATPLSQTR	Q03141 2xPhospho S583(100); S587(79.4)	168.7	132.6	179	116.8	191.5	156.2	118.1	149.1	155.9	206
RTATSASASPTLRVGEGATFDPFGAPAKPPGQDLLGSFLNTSSASSDPFLQPTR	Q80TZ3 2xPhospho T588(97.9); T590(92.3)	81.6	64.9	111.5	64.3	113.7	99.7	89.4	86.3	109.7	107.3
RTATSASASPTLR	Q80TZ3 2xPhospho S591(80.2); T/S	49.3	52.3	44.3	43	37.8	50.7	41.7	68.2	54.4	69.1
RTATSASASPTLR	Q80TZ3 1xPhospho S595(89.8)	208.2	193.6	172.8	238.7	164.6	185.8	167.3	178.1	145	153
RTASPPPPPK	E9PUK6 1xPhospho S635(98.6)	92.3	161.5	80	155.8	92	122.9	132.5	164.6	120.5	109.4
RTASNPKVENEDEPVR	Q8BKC8-2 1xPhospho T/S	328.9	291	351.5	242.2	378.3	265.7	284.2	272.7	286.3	372.7
RTASNPKVENEDEPVR	Q8BKC8-2 1xPhospho S294(98.8)	311.3	479.9	247.5	502.6	259.7	386.6	531.1	487.2	315.5	223.3
RTASAGTVSDAEAR	F2Z3U3 1xPhospho T/S	75.9	61.8	65.4	70.7	72.8	72.3	69.3	75.5	65.2	68.9
RTASAATKPHSPGYPK	Q3UHD3 1xPhospho S951(100)	539.1	368.1	504.5	298.2	537.6	420.2	306	266.2	313.2	338.2
RTASAATKPHSPGYPK	Q3UHD3 1xPhospho S951(100)	342.6	411	212.9	443.2	249.2	394.5	369.7	331.1	191.5	107
RTASAATKPHSPGYPK	Q3UHD3 1xPhospho S951(90.7)	63.3	114.8	50.7	188.9	53.2	96.9	126.9	101.3	60.7	50
RTAKNSVDLEDYEEQDHLDACFK	Q9WTU0 1xPhospho S848(97.8)	700.6	384.1	727.6	348.2	793.4	498.9	429.2	340.3	353.4	397.9
RTAKNSVDLEDYEEQDHLDACFK	Q9WTU0 1xPhospho T/S/Y/H	827.4	1014.3	583.2	1196.2	614.7	982	1082	888.8	590.8	459
RTAKNSVDLEDYEEQDHLDACFK	Q9WTU0 1xPhospho S848(99.6)	20.2	27.2	21.6	57.9	23.9	27.1	37.8	33.1	22.9	48.1
RTADSSSSEDEEEYVVEK	Q61686 4xPhospho S11(85.4); S12(99.5); S13(100); S14(100)	306.6	224.8	316.8	241.8	317.9	278.9	231.8	245.3	274.8	313.7
RSYSSATEEDSAK	Q4V9W2 2xPhospho S96(96.7); S97(94.5)	62.3	72.4	44.2	92	40.5	65.4	75.8	55.4	44	22.7
RSYSSATEEDSAK	Q4V9W2 1xPhospho S97(99.9)	126	72.7	98.8	54.5	106.5	73.8	63	46.1	39.9	38.7
RSYSSATEEDSAK	Q4V9W2 2xPhospho S96(98); S97(99.6)	215.8	211.6	191.2	150.8	178.9	185.1	138.1	159.7	100.1	134.8
RSYSSPDITQALQEEEK	A2AI52 1xPhospho S689(89.8)	348.1	356.7	342	315.8	320	342.1	325	358.7	351.6	380.9
RSYSSPDITQALQEEEK	A2AI52 1xPhospho S691(87.3)	704.2	551.8	753.5	417	759.1	564.5	489.7	489.7	588.6	1017
RSYSSSSGSLMPSLENLDLSQVAAISNDLK	P08551 1xPhospho S/Y	59.8	82.2	48.6	61.8	48.8	64.8	74.4	77.1	72.2	43.4
RTDSIYEASSLYGISAMDGVPFTLHPR	Q78HU3 1xPhospho S200(83.6)	122.4	128.2	115.5	147.1	122.6	128.9	138	131.9	125.1	118.4
RSYSSSSGSLMPSLENLDLSQVAAISNDLK	P08551 1xPhospho S/Y	174	201.6	180.4	231.2	180.4	227.7	249.9	248.4	234	189.4
RSYSSSSGSLMPSLENLDLSQVAAISNDLK	P08551 2xPhospho S58(86); S60(82.5)	48.8	54.3	57.7	67.4	57.1	51.5	68.1	69	59.9	62.9
RSYSSSSGSLMPSLENLDLSQVAAISNDLK	P08551 1xPhospho S56(91.1)	180.6	173.3	191	140.7	187.6	179.1	165.6	181.6	221	248.5
RSYSSSSGSLMPSLENLDLSQVAAISNDLK	P08551 2xPhospho S59(52.3); S61(81.4)	319.3	300.2	369.7	229.6	350	322.9	299.2	331	459.3	487.2
RSYSSSSGSLMPSLENLDLSQVAAISNDLK	P08551 2xPhospho S67(99); S/Y	97	86.3	113.7	96.7	113.1	110.1	110.3	118.9	134.8	151.5
RTADSSSSEDEEEYVVEK	Q61686 4xPhospho S11(99.6); S12(99.9); S13(100); S14(100)	2151.1	1677.8	2319.1	1699	2397.4	1812.9	1680.3	1572.9	1727.9	2303
RSYSSSSGSLMPSLENLDLSQVAAISNDLK	P08551 2xPhospho S60(49.2); S61(82.5)	190.4	297.2	188.5	268.2	170.4	262.2	326.8	370.2	259.2	171.5
RTDSIYEASSLYGISAMDGVPFTLHPR	Q78HU3 1xPhospho S200(93.3)	56.7	63.2	71	66.1	69.2	72.9	72.3	66.3	68.9	69.4
RTDSTHSSNESEYTFSSEFAETEDIAPR	Q99104 1xPhospho S/T/H/Y	291.1	315.1	295.8	335	303.1	314.3	318.2	331.3	294.4	308.5
RTDSTHSSNESEYTFSSEFAETEDIAPR	Q99104 2xPhospho S1118(51.1); S1119(51.1)	811.2	896.5	858.9	924.7	792.7	889.9	965.6	961.8	934.2	881.4
RTESFHSYRDFQTLNLNR	Q8BFX3 1xPhospho S665(99.9)	179.1	146.3	171.4	137.6	172.1	159.1	171.6	130.9	182.6	184.6
RTESPSESCPVK	Q65Z40 1xPhospho T/S	174.4	267.8	148.3	330.2	144.8	222.2	295.5	239.2	193.5	116.7
RTESPSESCPVK	Q65Z40 1xPhospho S/T	548.5	430.8	491.1	382.1	508.5	505.5	422.5	400	410.4	477.4
RTESRQHLSVELADAK	Q5SNZ0 1xPhospho S250(99.8)	245.9	240.9	202.3	195.7	214.8	223.2	247.9	259.7	272.6	224.1
RTESVPSDINNPVDR	Q61097-2 1xPhospho S392(100)	181.2	170.3	162.5	155	181.6	188.6	163.3	143.9	157.7	179.3
RTETANSENANSALEK	A0A087WSH8 1xPhospho S29(84.9)	80.6	99	76.3	106.4	76.8	80.1	90.1	92.8	79	71.8
RTEGYAAFQEDSSGDEAESPSK	Q62172 3xPhospho S92(99.8); S93(99.5); S99(98.7)	728.1	575.4	804.8	478.6	773.5	612.8	503.6	545.6	612.9	726.2
RTETANSENANSALEK	A0A087WSH8 1xPhospho S29(100)	194.5	195.1	153.7	184.7	171	182.4	162.9	185.2	137.2	133.3
RTFLETSTETALTNEWEK	Q9WV92 1xPhospho T584(95.3)	132.2	149.3	134.7	149.8	139.4	152.1	171.2	161.6	137.7	132.6
RTFLETSTETALTNEWEK	Q9WV92 1xPhospho S585(97.1)	436.5	393.7	569.8	308.7	497.7	375.3	403.1	418.7	391.7	466.1
RTFQQIQEEEDDDYPGSYSPQDPSAGPLLTEELIK	A0A0R4J195 1xPhospho S163(89.7)	261.5	380	235.5	498.4	238.8	339.1	401.4	353.9	264.2	188.7
RTFQQIQEEEDDDYPGSYSPQDPSAGPLLTEELIK	A0A0R4J195 1xPhospho S165(79.4)	28	24.9	38.6	24.4	33.9	25.1	25.2	23	34.4	30.3
RTGESARSEDDAASGEHDIQIEGVR	Q8BFT9 2xPhospho S22(85.7); S31(100)	49.3	41	49.3	49.4	43.4	47.2	48.4	44.8	52	49.2
RTGESARSEDDAASGEHDIQIEGVR	Q8BFT9 3xPhospho T19(99.5); S22(78.7); S31(100)	104	83.2	79.4	69.8	86.7	81.4	78.3	87.7	88.1	94.3
RTFDSAVAK	Q3U7N2 1xPhospho S430(100)	87.9	87.4	88.5	79.8	91.7	90.2	82.2	90.7	84.5	109.3
RSYSSATEEDSAK	Q4V9W2 1xPhospho S97(83.6)	70.6	77.6	43.9	103.7	38.5	61.6	86.6	53.7	39.1	31.7
RTEGYAAFQEDSSGDEAESPSK	Q62172 2xPhospho S92(100); S93(100)	1426.5	1144.6	1614	965.2	1521.7	1271	1050.5	1077	1139.7	1353.4
RTEGYAAFQEDSSGDEAESPSK	Q62172 2xPhospho S92(99.2); S93(99.8)	424.6	530.1	384.9	539.1	343.8	496.8	502.2	527.1	411.2	329.9
RTDSTHSSNESEYTFSSEFAETEDIAPR	Q99104 3xPhospho S1118(92.2); S1119(53.8); S1122(53.8)	413.6	384.8	434.5	406.3	429	419.6	395.9	401.1	411.1	426.5
RTDSTHSSNESEYTFSSEFAETEDIAPRTEEPIEK	Q99104 1xPhospho S1115(78.7)	111.4	190.2	80.7	260.4	75.2	175.2	179.7	196.4	105.1	88.5
RTDSTHSSNESEYTFSSEFAETEDIAPRTEEPIEK	Q99104 2xPhospho S1115(98.4); T1116(75.1)	368.5	640.7	270.7	976	272	551.3	951.7	904.5	478.1	292.9
RTDSTHSSNESEYTFSSEFAETEDIAPRTEEPIEK	Q99104 3xPhospho T1116(79.1); S1118(92.6); S1119(97.8)	286.8	356.6	250.5	460.4	231.6	335.7	377.6	419	273.9	184.3
RTDSTHSSNESEYTFSSEFAETEDIAPRTEEPIEK	Q99104 1xPhospho T/S/H/Y	319.7	305.6	327.8	304.8	326.8	311.6	304.8	277.8	285.9	284.3
RTDSTHSSNESEYTFSSEFAETEDIAPRTEEPIEK	Q99104 4xPhospho S1115; S1118; S1119; S1122	169.3	223	156.5	300.5	170.3	255.2	263.8	228.3	169.1	128
RTEGYAAFQEDSSGDEAESPSK	Q62172 3xPhospho S92(96.4); S93(96.4); S99(96.4)	669	700.2	579.2	626.3	607	672.2	587.6	672.9	619.7	562
RTDSTHSSNESEYTFSSEFAETEDIAPRTEEPIEK	Q99104 2xPhospho S1115(51.6); S1118(70.4)	1032.1	949.3	1142.6	988.2	1001.8	1049	1184.1	1139.7	1247.6	1057.8
RTDSTHSSNESEYTFSSEFAETEDIAPRTEEPIEK	Q99104 4xPhospho S1119; S1122; S	293.7	235.5	326	255	324.7	318.4	231.6	236.6	283.2	255.7
RTEARSSDEENGPPSSPDLDR	Q9D1F4 1xPhospho S/T	85.5	77.1	69.2	82.9	79.1	83.7	72.9	72.5	61.2	61.6
RTEARSSDEENGPPSSPDLDR	Q9D1F4 2xPhospho S213(98.3); S/T	171.9	173.2	163.3	174.4	165	172.6	175.4	158.9	158	150.7
RTEARSSDEENGPPSSPDLDR	Q9D1F4 3xPhospho S204(85.4); S212(100); S213(100)	471.1	513.7	375.5	435.8	368.3	466.2	454.4	481.4	292.3	272.2
RTEARSSDEENGPPSSPDLDRIAASMR	Q9D1F4 2xPhospho S212(88.1); S213(91)	452.5	410	514.9	388.7	523.7	451.5	419.9	404.4	513.6	570.2
RTEARSSDEENGPPSSPDLDRIAASMR	Q9D1F4 3xPhospho S203(77.6); S204(96.1); S212(77.9)	98.6	92.4	117.9	95.9	100.1	101	88.2	95.6	100.3	97.5
RTDSTHSSNESEYTFSSEFAETEDIAPRTEEPIEK	Q99104 3xPhospho S1115(67.9); S1118(99.6); S1119(99.7)	610.8	468.7	673	467.6	542.8	531	467.4	520	547.5	477.2
RTGSNISGASSDVSLDEQYK	Q3B7Z2 1xPhospho S380(80.1)	226.2	230.5	171.7	212.6	170.4	207.8	205.5	203.9	155.8	131.9
RSYSPDGKESPSDKK	Q6ZQ61 2xPhospho S602(86.8); S610(97.6)	559.3	340.5	1021.3	174.8	919.7	470.7	217.1	241.9	214.9	451.7
RSYSPDGKESPSDKK	Q6ZQ61 2xPhospho S604(99.3); S610(100)	2670.1	2738.1	2745.7	2401.4	2729.8	3079.8	2315.2	2248.3	1549.4	1229.1
RSTSPHDVDLCLVSPCEFSHR	B2RWW1 2xPhospho S670(100); S/T/H	248.6	223.3	298.8	229.2	307.3	250.8	277	248.8	300.1	409.8
RSTSPHDVDLCLVSPCEFSHR	B2RWW1 1xPhospho T/S/H	184.6	192.4	200	171.7	193.6	187.3	180.4	187.7	177	203.1
RSTSDIGSK	A0A2R8VHF1 1xPhospho S1225(93.9)	80	75.2	70.5	57.7	102.7	76	62.1	67.9	68.2	71.2
RSTQGVTLTDLQEAEK	A6H644 1xPhospho S644(91.6)	454	378.5	549.2	380.8	609.6	500.1	461	360.4	527.9	621
RSTQGVTLTDLQEAEK	A6H644 1xPhospho T645(92)	312.1	345.9	276	467.6	301.3	425.6	473.5	338.9	353.4	305.4
RSTQGVTLTDLK	Q3UMT1 1xPhospho S559(99.4)	445.8	375.9	541.4	331.2	637.1	530.6	478.6	402.4	585.9	820.5
RSTQGVTLTDLK	Q3UMT1 1xPhospho T560(87.3)	161	239	134.5	319.3	140.9	223.5	367.3	215.1	205.6	126.8
RSTQESLAIGGTDSK	Q3TCM6 1xPhospho T305(87.1)	224.6	264.6	203	295.1	215.8	260.4	316.6	299.6	238.7	228.4
RSTPTPELTSKKPLDDTLALAPLFGPPLESAFDEQK	Q8VD37-8 2xPhospho T182(98.5); S/T	295.2	223.2	364.7	176.1	324.7	248.3	161.9	188.7	220.9	244.9
RSTPTPELTSKKPLDDTLALAPLFGPPLESAFDEQK	Q8VD37-8 2xPhospho T180(84.1); T/S	60.8	61.3	48.9	64.1	38	72.2	56.8	67.3	63.8	46.7
RSTPTPELTSK	Q8VD37-8 2xPhospho T182(100); S/T	3265.3	2899.6	3226.6	2725.4	3101.8	3072.9	2752.5	2810.5	2666.8	2783.7
RSTPTPELTSK	Q8VD37-8 1xPhospho S179(92.7)	569.8	570	536.7	487.3	540.7	550.2	507.9	526.3	529.7	544.3
RSTPTPELTSK	Q8VD37-8 2xPhospho T180(99.5); T182(100)	562.5	812.6	451.7	973.1	441	692	768.6	779.6	551.4	428.7
RSTPTPELTSK	Q8VD37-8 1xPhospho S/T	253.3	347.7	223.8	420.1	244	326.1	387.1	341.9	278.2	249.7
RSTPSGPVR	Q91VM5 1xPhospho T163(99.1)	175	200.8	151.7	186.2	168.7	160.6	199.6	184.1	180.3	137.4
RSTITSREIQTAVR	Q64475 1xPhospho T91(83.7)	227.2	232.7	195.1	229.8	208.3	225.4	209.6	201.8	201.7	169.2
RSTLIISGVSK	Q80X80 1xPhospho S532(89.9)	270.8	259.8	266.8	267.8	335.2	301.4	300.2	257.7	238.3	232.7
RSSVNLVK	Q9CZJ2 1xPhospho S434(90.7)	197.4	186.1	226.8	161	213.9	184.5	156.3	173.6	188.1	264.9
RSSVRPGVVVPR	Q3U0L2 1xPhospho S	106.8	125.7	91.7	153.7	99	142.4	155.6	123.5	138.5	135.5
RSSVRSDAAMSR	Q9ET80 1xPhospho S	57.2	64	63.3	63.9	78.4	80.5	83.9	75.5	88.3	81
RSSVRSDAAMSR	Q9ET80 1xPhospho S241(71.7)	57.8	49.8	61.6	62.8	74.6	64.8	78.3	67.9	67.9	72.6
RSSVSGISLEDNR	Q5SWV3 1xPhospho S119(90)	250.3	235.2	258.1	211.6	251	242	205.2	230.9	219.2	262.2
RSSVVFADEK	Q8C3J5 1xPhospho S1704(99.8)	381.8	380	277.2	321.1	321.7	291	314.8	304.9	242.4	244.3
RSTSPIIGSPPVR	A0A494BB25 1xPhospho S/T	85.5	100.5	71.8	66.1	73.9	98.8	95.7	93.2	82	84.3
RSSVVFADEK	Q8C3J5 1xPhospho S1704(91.9)	141.8	120.7	124.6	80.6	126.4	96.2	86.2	92	91	91.2
RSSYLLAITTER	F8VQ11 1xPhospho S401(99.6)	177.5	158.5	189.7	155	168.8	184	146.1	153.5	162.6	194.9
RSSYSGYSGYSQCSR	Q9WTU3 1xPhospho S/Y	58.7	55.7	59.3	55.6	62	61.9	76.7	66.8	62.7	72.2
RSTAGSPPAAAGSGTGPAGSCAPAAGAGR	E9QKK4 1xPhospho S22(85.1)	21.1	33.3	25.4	20	19.6	28.2	26.4	23.4	20.4	16.7
RSTELVLSPDMPR	Q9ESK9 1xPhospho S243(100)	57.8	77.7	62.3	73.1	59	76.7	48.2	57.8	54.6	64.6
RSTETGIAVEMR	Q14BY7 1xPhospho S/T	163.6	198.8	168	186.4	168	163.8	202.5	152	170	149.2
RSTLFLSTDAGDEDGGDSGLGPGAPPGPR	D3YZU4 1xPhospho S/T	239.6	215	267.5	247.6	250.3	267.6	255.2	268.3	275.7	258.7
RSSWSSDEGIGEVLEK	A0A668KL57 2xPhospho S813(77.5); S816(92.9)	114	115.2	174.5	117.4	149.3	128.9	116	127.3	107.6	119.2
RSTSSGETSSGLDADGHFKPSPQPR	Q3TRR0 1xPhospho S160(58.5)	332.3	472.2	238.8	555.2	241.4	356.7	494.5	438	253.1	233.8
RSTSTLYSQFQTAESENR	Q6ZPE2 1xPhospho S1748(83)	466.2	412.7	517.4	412.9	511.6	464.3	475.5	461.1	510.1	568.3
RSTVFLSVGAIEGSPPSADLPSLQPSRSIDER	Q4ACU6 2xPhospho S1032(97.4); S1047(99.8)	47.1	52.3	44.7	46.1	49	54.4	44.2	56.5	54.3	57.4
RSYSPDGK	Q6ZQ61 1xPhospho S604(100)	340.8	603.6	189.7	714.8	217.5	475.3	611.7	427.7	132.2	90.3
RSYSPDGK	Q6ZQ61 1xPhospho S604(99.9)	1262	1139.9	1339	982.6	1532.3	1215.7	944.3	854.8	627.7	614.8
RSYSPDGK	Q6ZQ61 2xPhospho S602(100); S604(100)	96.7	117.2	93.5	99	93.7	113.8	126.9	109.4	89.5	58.4
RSYSPDGKESPSDK	Q6ZQ61 1xPhospho S604(84.6)	144.3	282	105.5	414.3	118.5	240.5	301.6	259.3	138.5	93.9
RSYSPDGKESPSDK	Q6ZQ61 2xPhospho S602(84.9); S610(100)	235.1	286.5	219.8	406.1	207.8	302.4	313.4	295	237.1	216.4
RSYSPDGKESPSDK	Q6ZQ61 1xPhospho S604(99.9)	308.2	502.8	281.1	524.2	278.7	480.6	470.7	403.8	293.3	212.5
RSYSLSELSVLQAK	Q921I6 1xPhospho S/Y	193.7	245.7	186.5	195.5	200.5	224.1	150.1	199.8	167.5	209.1
RSYSPDGKESPSDK	Q6ZQ61 2xPhospho S602(85.2); S610(96.9)	866.8	925.9	759.1	867.1	730.8	895.6	799.6	766.7	624.3	436.1
RSYSPDGKESPSDK	Q6ZQ61 2xPhospho S604(80.3); S610(99.3)	381.8	253.1	551.1	218.4	503.2	310	267.7	234.4	238.4	273
RSYSPDGKESPSDKK	Q6ZQ61 1xPhospho S604(99.5)	113.7	261.1	97.7	551.1	89.2	186.4	377.5	272.4	118.9	80.1
RSYSPDGKESPSDKK	Q6ZQ61 2xPhospho S604(97.7); S/Y	337.5	1243.3	197.9	2779.5	186.7	872.9	1589.9	1229.3	309.2	196.4
RSYSPDGKESPSDKK	Q6ZQ61 1xPhospho S604(94.7)	1204.7	3069.3	885.4	4773.2	967.1	2532.6	3600.2	2958.1	1431.9	873.9
RSYSPDGKESPSDKK	Q6ZQ61 2xPhospho S604(99.3); S610(100)	1288.4	2418.3	845.6	3186.4	884.1	2106.2	2406.6	2115.4	887.1	516.1
RSYSPDGKESPSDKK	Q6ZQ61 1xPhospho S604(99.3)	1380.4	2212.9	1101.1	2131.7	1206.9	2198.7	1995.2	1765.7	1269	604.5
RSYSPDGKESPSDK	Q6ZQ61 1xPhospho S604(99.9)	280.9	238.5	357	170.1	498.3	313.2	194.3	189.5	213.4	323.2
RSYSPDGKESPSDKK	Q6ZQ61 1xPhospho S604(100)	1256.2	965.5	1726.4	742.5	1873.6	1122	837.8	740.8	956.8	1138
RSYSLSELSVLQAK	Q921I6 1xPhospho S245(95)	123.9	158.6	104.9	188.2	85.7	134.3	197.8	148.3	116.2	86.6
RSYPSVNIHYKSPTAAGFSQR	E9Q6E0 1xPhospho T574(96.5)	131.5	205.3	122.6	211	127.2	136.7	170.3	139	116.8	121.6
RSTVLGLPQHVQK	A2A7S8 1xPhospho S/T/H	63.3	60.2	53.8	55	79.3	67.6	76.4	52.2	65.5	63
RSVDISLGGSPRK	A0A0U1RPA0 1xPhospho S528(100)	232.6	269.5	179.8	281.2	174.2	243.4	272.9	276.8	249.4	200.9
RSVLNNPSK	A2ATZ8 1xPhospho S274(100)	61.6	86.3	73.5	85.8	83.6	68.6	73.7	108.9	84.7	104.8
RSVSASHEGDVK	Q3U9G9 1xPhospho S103(97.4)	114.5	153.1	88.1	169.9	95	140.2	219.3	181.9	137.7	62.8
RSVSASHEGDVK	Q3U9G9 1xPhospho S103(99.9)	200.8	163	176	160.6	186.4	186.5	225.6	239.5	234.9	252.2
RSVSDNDIR	Q01853 1xPhospho S748(100)	40.4	40.5	40.3	39.7	42.7	42.4	48.2	40.7	41.9	39.2
RSYSAGNASQLELLAR	E9Q238 1xPhospho S325(100)	171.4	181	177.5	157	169.4	162.9	150.6	139.6	145.5	159
RSVSDNDIRK	Q01853 1xPhospho S748(99.9)	131.2	112.7	116.4	85.3	128.1	110.9	104.2	93.7	88.7	112.9
RSVSEAALAQPEGLLGTDTLK	E9Q4M2 1xPhospho S/T	231.1	193.9	240	164.5	265.5	212.9	185.1	180.3	229	277.2
RSVSELSLQGR	B9EK92 2xPhospho S322(100); S325(100)	143.4	120.2	132.2	114.7	133.3	129.2	139	124.6	151.2	176.9
RSVVSFDK	D3YXK2 1xPhospho S626(100)	334	353.4	219.5	390.5	232.6	341.3	1293	881.7	472.7	220
RSVVSFDK	D3YXK2 1xPhospho S626(100)	723.4	653.9	634.8	484	556.4	572.5	1152.3	1066.7	937.8	794.5
RSVVSFDKVK	D3YXK2 1xPhospho S626(100)	72.1	43	64.3	43.2	58.1	67	85.7	84.8	323.2	559.1
RSYASETVVR	P03995 1xPhospho S12(100)	171.8	186.6	146.8	172.5	150.6	155.3	186	184.2	160.4	131.5
RSVSEAALAQPEGLLGTDTLK	E9Q4M2 1xPhospho S872(98.2)	265.3	267.3	273.4	300.2	282	284.8	310.4	274.5	280.2	303.2
RRSRESLNMDVVK	Q7M700 2xPhospho S520(100); S523(100)	253.7	145.8	256.1	167.4	215.8	192.4	209.4	182.7	180.1	218.9
RRSRESLNMDVVK	Q7M700 2xPhospho S520(100); S523(100)	274.5	199.4	281.3	179	235.7	213.1	228.9	205.9	200.9	182.1
RRSRESLNMDVVK	Q7M700 1xPhospho S520(86.5)	412.1	303.4	325.7	281.6	381.1	304.6	289.1	242.8	238.5	263.6
RPPGDVLETFNFLENADDSDEEENDMIEGIPEGK	Q9ERG2 1xPhospho S257(100)	365.8	632.2	266.3	927.6	260.9	486	739.6	571.6	349.5	254.5
RPPESPPIVEEWNSR	Q9CQY2 1xPhospho S36(100)	494.5	467	536.2	412.5	552.2	472.4	411.2	437.5	496.7	641.8
RPPEGHPTPRPASPEPGRVATVLASVK	B7ZNJ3 1xPhospho T960(96)	492.4	429.6	435.2	418.2	481.6	461.8	459.6	407.7	458.5	461.9
RPPEGHPTPRPASPEPGRVATVLASVK	B7ZNJ3 1xPhospho S965(94.3)	440.1	538.8	395.1	863.8	411.4	494.1	691.2	598.3	412	468.5
RPPEGHPTPRPASPEPGR	B7ZNJ3 2xPhospho T960(100); S965(100)	52.3	59.7	42.4	74	48.1	56	78	66.3	53.7	55.9
RPPEGHPTPRPASPEPGR	B7ZNJ3 1xPhospho T960(87.3)	291.1	377.6	245	412.2	291	347.6	358.3	319.9	277.6	241.4
RPPASQSSLPVSHSPK	Q6P1D7 1xPhospho S417(94.3)	106.3	122.7	90.9	148.2	97.1	103.4	121.2	158.4	122.2	109.5
RPNKQEESESPVDRPLTENPPNK	A0A3B2W883 1xPhospho S240(85.1)	150.5	236.5	73.4	272.6	81.2	186.4	198.8	204.2	103.5	76.6
RPNFKPDIQEIPKKPKVEEEDTGDPFGFDSDDESLPVSSK	Q65Z40 1xPhospho T/S	85.3	59.3	127	46.5	121.5	74.8	56.1	47	93.8	119.5
RPNEDSDEDEEK	Q99LI7 1xPhospho S691(100)	510.3	391	494.6	305.4	548.2	392	340.7	340	328	393.8
RPNEDSDEDEEK	Q99LI7 1xPhospho S691(100)	106	112.7	56.9	132.9	73.6	115.9	121.6	114.1	60.8	34.5
RPMSSPEMK	Q61191 1xPhospho S	393.5	363.9	364.3	307.5	383.3	365.2	319.4	308	342.4	359
RPMEFEAALLSPGSPK	Q99LF1 1xPhospho S22(100)	37	26.7	35.4	22.9	43.5	28.6	19.4	27.7	27.1	31.7
RPMEFEAALLSPGSPK	Q99LF1 1xPhospho S22(100)	116.6	102	131.3	90.1	185.4	122	111	94.5	125.5	165
RPMEEDGEEKSPSKK	A0A1L1STE4 1xPhospho S395(98.6)	299.5	195.2	315.5	154	343.7	235.2	177.6	190.3	211.5	360.1
RPMEEDGEEKSPSKK	A0A1L1STE4 1xPhospho S395(99.8)	184.6	166.8	159.7	152.7	178.1	179.4	196	166	172.7	182.2
RPMEEDGEEKSPSKK	A0A1L1STE4 1xPhospho S395(100)	218.8	356.6	138	430.8	159.1	273.1	427.3	338.7	210.6	111.3
RPLSVATDNMMLEFYKK	Q5SSM3 1xPhospho S493(100)	87.1	84.2	83.8	87.8	101	112.8	94.3	108.7	98.8	131.3
RPLSVDK	Q68ED7 1xPhospho S120(100)	188.2	134.7	206.6	126	210.4	233.5	302.7	194.5	269.5	267
RPLSVDKHGR	Q68ED7 1xPhospho S120(100)	13.3	23.4	14.4	41.7	9.9	29	73.9	38.1	33.8	8.7
RPLSVDKHGR	Q68ED7 1xPhospho S120(100)	79	73	92	88.6	116	141.2	179.8	126.5	270.7	298.5
RPLTLFHAVPSTEK	Q8BIY6 1xPhospho S/T/H	162.9	148.4	151.8	138.5	177.7	152.8	141.8	138.5	117.2	122.3
RPLTLFHAVPSTEKQEQR	Q8BIY6 1xPhospho S/T/H	351.4	351.7	392.3	418.9	408.7	350.3	428.1	393.8	361.5	475.1
RPPGDVLETFNFLENADDSDEEENDMIEGIPEGK	Q9ERG2 1xPhospho S257(100)	331.1	391.3	334.1	634.8	289.7	418.2	492.7	410.4	308.1	353.6
RPLTLFHAVPSTEKQEQR	Q8BIY6 1xPhospho T288(90.2)	466.9	402.7	497.5	396.5	540.3	463.4	460.2	432.3	572.5	569.3
RPMEEDGEEKSPSK	A0A1L1STE4 1xPhospho S395(99.9)	148.1	327.6	86.9	502.6	89.6	236.8	422.2	315.6	156.2	78.7
RPMEEDGEEKSPSK	A0A1L1STE4 1xPhospho S397(98.2)	55.2	123.4	17.4	279.8	15.9	108.4	175.4	136.9	30.9	19.6
RPMEEDGEEKSPSK	A0A1L1STE4 1xPhospho S395(99.8)	941.7	1068.2	730.8	1093.5	753.4	1019.9	1197.8	1048.3	899.6	593.5
RPMEEDGEEKSPSK	A0A1L1STE4 1xPhospho S395(99.9)	658	434.8	775.8	336.6	764.1	496.7	406.5	412.2	492.6	609.6
RPMEEDGEEKSPSKK	A0A1L1STE4 1xPhospho S395(87.9)	16.6	33.6	13.6	73.6	14.9	37.1	54	38.8	17	15.6
RPMEEDGEEKSPSKK	A0A1L1STE4 1xPhospho S395(99.8)	29.1	42.6	30.3	88.7	27.4	43.3	56.1	58.1	34.3	29.9
RPLVDLHVELMDKVYAWNSGVSSK	O35732 3xPhospho H444(75.1); S459(80.3); S460(83.3)	330	231.2	288.9	135.8	303.8	274.2	234.4	271.9	322.9	266.7
RPLSVATDNMMLEFYKK	Q5SSM3 1xPhospho S493(100)	146.4	133.1	145.4	124.6	160.4	183.6	135.1	146.6	187.9	206.3
RPPGDVLETFNFLENADDSDEEENDMIEGIPEGK	Q9ERG2 1xPhospho S257(100)	1578.3	1455	1484.8	1259.9	1355.3	1394	1090.5	1080.3	856.3	771.2
RPPGDVLETFNFLENADDSDEEENDMIEGIPEGKDK	Q9ERG2 1xPhospho S257(99.7)	123.6	163.1	142.7	239.3	124.1	143.7	207.8	170.5	169.5	136.9
RPRPSTPAEEDEDDPEREK	E9PYH6 1xPhospho S930(90.2)	44.5	53.8	41	65.7	38.4	48	57.4	50.7	38.1	25.8
RPRGPSPLVTMTPAVPAVTPVDEESSDGEPDQEAVQR	Q6P4S6 2xPhospho S591(88.1); S592(88.1)	36	46.8	41.9	38.9	38.6	42.2	35.7	36.7	38	44.6
RPRGPSPLVTMTPAVPAVTPVDEESSDGEPDQEAVQR	Q6P4S6 1xPhospho S592(77.2)	85.5	81.1	81.1	71.7	83.1	82.1	68.8	76.5	80.1	107
RPREGSHSPLDSADVR	F6SX81 2xPhospho S291(98.8); S293(92)	66.4	61.2	69.4	61.6	72.8	68.3	111	93.2	105.1	81.4
RPQSVERKQESEPR	A0A0R4J250 1xPhospho S74(99.5)	40.9	58.2	24.1	86	24	53.2	69.9	80.9	40.8	25.6
RPQSPGVSPAHSERLPSDSERR	Q62504 4xPhospho S758(100); S762(99.8); S771(93.7); S773(79.2)	131.7	168.7	111	178.3	117.6	159	157.7	160.5	125.5	101.8
RPQSPGVSPAHSERLPSDSER	Q62504 3xPhospho S758(100); S762(100); S766(68.5)	76.2	85.8	68.3	91.7	67.9	82.6	85.5	86.4	71.8	62.8
RPQRPRSPPLPAVIK	Q69ZX6 1xPhospho S614(100)	120.9	98	117	91.7	128.7	103.8	108	95.1	101.6	118.6
RPQNTLKASKK	A2AHK0 1xPhospho S453(100)	30.7	69.2	31.5	88.9	58.8	76.8	108	86.3	50.9	40.9
RPQNTLKASK	A2AHK0 1xPhospho S453(100)	132	171.8	148.7	193.8	150.2	225.4	255	205	179.1	124.5
RPQNTLKASK	A2AHK0 1xPhospho S453(100)	40.9	95.4	32.4	186.6	32.2	83	169.3	133.4	60.8	29.1
RPQANSVESEQKEEWGK	Q8VHJ5 1xPhospho S444(100)	478.1	373.8	571	255	478.5	346.4	287.5	312.8	358.7	407.5
RPQANSVESEQK	Q8VHJ5 1xPhospho S444(100)	93.3	84.9	91.6	91.8	101.1	81.7	78.7	74.4	62.6	66.9
RPPVVVNLSTSPRR	A2AJA9 1xPhospho S499(89.7)	492.1	450.8	484.5	435.6	507.3	465.3	492.4	434.8	528	546.2
RPPVVVNLSTSPR	A2AJA9 1xPhospho S499(78.4)	322.4	302.2	311.6	334.6	346.6	313.1	317.8	281.6	315.5	396.4
RPPSPDVIVLSDSEQPSSPRVNGLTTVALK	E9QMN5 3xPhospho S96(100); S103(99.8); S110(99.8)	519.9	458.9	604.9	447.8	538.7	506.1	463.2	461.6	510.1	483.5
RPPSPDVIVLSDSEQPSSPRVNGLTTVALK	E9QMN5 2xPhospho S96(100); S105(84.5)	120.3	115.7	138	112	136.1	119.4	100.1	100	99.7	112.5
RPPGDVLETFNFLENADDSDEEENDMIEGIPEGKDK	Q9ERG2 1xPhospho S257(100)	32.3	41	31.4	47.5	27.3	38.6	44.2	37.8	39.6	28.6
RPPGDVLETFNFLENADDSDEEENDMIEGIPEGKDK	Q9ERG2 1xPhospho S257(100)	251.8	370.6	214.2	536	210	392.4	418.1	388.8	328	211.8
RPPGDVLETFNFLENADDSDEEENDMIEGIPEGKDK	Q9ERG2 1xPhospho S257(100)	569.1	429.1	736.6	363.9	653.9	548.8	413.5	402	672.8	666.8
RPPGDVLETFNFLENADDSDEEENDMIEGIPEGKDK	Q9ERG2 1xPhospho S257(100)	597.9	427.9	752.2	387	704.5	574.4	425.5	415.8	689.7	749.3
RPPKGEEGSEEEETENGPKPK	Q62018 1xPhospho S970(99.3)	105.9	127.4	71.1	156.6	83.6	121.7	153.1	132.8	82.9	55.6
RPPSAFFLFCSENRPK	Q9CT19 1xPhospho S100(100)	46.5	48	59.6	36.2	61	51.2	63.3	50.2	70.8	62.4
RPPGDVLETFNFLENADDSDEEENDMIEGIPEGK	Q9ERG2 1xPhospho S257(100)	1193	835.5	1066.6	981.1	1057.7	1043.7	872.5	792.2	629.2	611.9
RPPSAFFLFCSEYRPK	P63158 1xPhospho S100(100)	250.7	227.3	232	251.9	226	236.7	293.9	222.9	292.9	267.5
RPPSLVHRPPSLPGEYPLTSPTMAMASR	B1AXH1 2xPhospho S889(98.2); T900(77.9)	311.8	272	365.8	239.5	360.1	307.4	292.8	286.8	338.5	437.7
RPPSPDPNTK	Q62261 1xPhospho S2102(100)	514.6	681.2	399.9	918.3	440.4	625	727.8	701.5	488.7	377
RPPSPDPNTK	Q62261 1xPhospho S2102(100)	1043.5	1130	1044.6	1054.1	1103.5	1109.1	1110.6	1103.9	1183.9	1305
RPPSPDVIVLSDSEQPSSPR	E9QMN5 2xPhospho S96(100); S103(83.8)	280.3	260.1	289.2	241.6	283.5	256.8	231.4	221.9	241.7	289.3
RPPSPDVIVLSDSEQPSSPR	E9QMN5 3xPhospho S96(100); S	238.6	223.5	239.8	225.9	239	279.4	236	261.3	274.5	285.2
RPPSPDVIVLSDSEQPSSPRVNGLTTVALK	E9QMN5 3xPhospho S96(100); S103(97.3); S109(85.2)	254.7	315.6	259.5	482.7	248.4	321.9	386.3	332.9	273.8	231.9
RPPSLVHRPPSLPGEYPLTSPTMAMASR	B1AXH1 1xPhospho S882(100)	100.6	105.6	115	104.1	106.2	96.5	92.6	100.5	97.8	110.2
RPLSVATDNMMLEFYKK	Q5SSM3 1xPhospho S493(92)	325.5	280.5	344.7	223.6	316.3	353.6	333.5	312	443.7	460.6
RPLSSSCEAK	Q501J7 1xPhospho S174(86.8)	127.5	106.5	120.9	80.4	129.9	100	141.5	128.5	121.2	144.5
RPLSPGKDITAR	B2RWU2 1xPhospho S2102(99.6)	102.3	111.3	110.3	113.6	142.5	144.3	137.8	142	208.5	281.5
RPHRGPQFGSEVELR	Q7TSV8 1xPhospho S268(100)	111.4	123.2	105	101.1	118.4	132.7	120.2	125.7	124.4	114.3
RPGTLSPQPLLTPQDPAALSFRR	A8IK50 2xPhospho T106(85.6); S122(100)	183	174	195.9	159.9	188.6	197.5	223.7	199	247.6	229.2
RPGTLSPQPLLTPQDPAALSFRR	A8IK50 1xPhospho S122(100)	384.4	353.9	341.3	306.2	361.2	319	348.1	310.6	334.1	362
RPGTLSPQPLLTPQDPAALSFR	A8IK50 2xPhospho S108(87.7); T114(100)	174.3	180.4	166.7	163.7	178.8	158.8	218.2	176.2	196.8	227.4
RPGTLSPQPLLTPQDPAALSFR	A8IK50 1xPhospho T/S	348.9	289.4	369.9	272.6	364.6	325.7	325.5	301.4	342	396.7
RPGSVSSTDQERELK	Q8K3X4 1xPhospho S313(100)	878.8	834.3	805.7	758.8	867.3	787.9	599.9	636	528.4	616.4
RPGSVSSTDQERELK	Q8K3X4 2xPhospho S315(78.8); S316(58.3)	101.6	110.5	108.2	154.8	101.9	119.4	95.6	104.8	90	93.5
RPGSVSSTDQERELK	Q8K3X4 1xPhospho S313(96.5)	105.9	122.2	87.6	150.6	95.6	105.1	116.1	104.2	102.2	78.5
RPGSVSSTDQER	Q8K3X4 1xPhospho S313(99.9)	156.4	146.4	162.4	159.7	143.5	146.1	137.8	121.1	120.1	132.1
RPGQSFHVNSEVNSVLSPR	Q3U4T5 1xPhospho S112(82.7)	118.9	130.1	77.1	93.8	89.4	105	100.1	111.1	98.3	90.6
RPGQQDNSSPAK	E9QM73 1xPhospho S1685(90.1)	273.3	186.7	237.4	161.2	291.4	218.5	143.6	157.2	116	136.9
RPGPPLSPEIR	Q8K327 1xPhospho S416(100)	114.8	116.3	120.7	111.4	120.3	126.4	124.9	113	132.3	125.5
RPGPLPASPPPQLPR	H3BKF6 1xPhospho S301(100)	111.2	86.8	111.3	109.7	111.7	129.3	102.4	92.1	113.6	165.2
RPGLEKASDEEPED	Q8CI75 1xPhospho S864(100)	320.4	427.9	274.8	518.1	295.4	401.5	442	388.6	280.1	254.5
RPESGSIRK	A0A087WS73 1xPhospho S139(86.4)	19.3	39.3	14	81.2	16.8	41.2	99.1	60	20.1	8.9
RPERQESADHEGPHSLTLGR	E9PX29 1xPhospho S2268(99.9)	39.4	40	33.7	47.3	35.6	45.3	47.2	37.2	36	29.1
RPEFFTFGGNTAALTPLSPSTSENCSAYK	A0A286YCX6 2xPhospho T968(100); S971(99.2)	95.4	79.9	96.4	75.8	107	89.3	76	82.6	83.5	93.1
RPDYAPMESSDEEDEEFQFIK	C0HKD8 2xPhospho S52(100); S53(100)	305.8	396.7	323.7	543	301	395.2	482.9	437.8	367.8	337.8
RPDYAPMESSDEEDEEFQFIK	C0HKD8 2xPhospho S52(100); S53(100)	651.6	684	684.4	982	682	744.8	768.5	707.5	656.9	769
RPDYAPMESSDEEDEEFQFIK	C0HKD8 2xPhospho S52(100); S53(100)	249.8	239.7	289.1	225.7	261	252.2	229.1	220.3	208.9	253.1
RPDYAPMESSDEEDEEFQFIK	C0HKD8 2xPhospho S52(100); S53(100)	1346.8	1181	1459.2	1241.7	1330.8	1355.2	1101.4	1196.5	1268.3	1286
RPDYAPMESSDEEDEEFQFIKK	C0HKD8 2xPhospho S52(100); S53(100)	271.9	331.1	291.9	534.2	301.9	317.2	402.8	378.1	280.7	297.1
RPDYAPMESSDEEDEEFQFIKK	C0HKD8 2xPhospho S52(100); S53(100)	294.1	282.7	307.8	452.1	313.1	295.9	314.1	316.3	257.3	308.3
RPHSLSITPEAFDSDEELGDILEEDDSLAWGR	O88737 1xPhospho S789(100)	158.8	153	218.8	180.6	176.1	175.7	186.2	194.5	271	250.3
RPDYAPMESSDEEDEEFQFIKK	C0HKD8 2xPhospho S52(100); S53(100)	516.2	705.8	428.6	881.9	456	660.4	769.3	733.2	528.9	424.2
RPDYAPMESSDEEDEEFQFIKK	C0HKD8 2xPhospho S52(100); S53(100)	1089.8	913.7	1343.3	823.9	1179.4	1091.2	913.5	887.7	1162.8	1147.2
RPDYAPMESSDEEDEEFQFIKK	C0HKD8 2xPhospho S52(100); S53(100)	1957	1409	2264.4	1386.8	2008.7	1783.3	1423.3	1490.6	1735.5	1822
RPEAVQNTSVDASEDQKDEK	Q5PR72 1xPhospho T/S	95.6	103	75.3	106.6	76.3	85.5	80.8	92.1	65.9	60.4
RPEAVQNTSVDASEDQKDEK	Q5PR72 1xPhospho T/S	266.6	210.1	391.4	149.6	304	221	135.8	159.6	198.2	290.1
RPECSSSDTEK	Q61687 1xPhospho S1090(90.4)	199.4	127.4	157.3	95.1	190.7	154.9	99.6	101.3	88.5	83.7
RPEFFTFGGNTAALTPLSPSTSENCSAYK	A0A286YCX6 2xPhospho T968(98.5); S971(94.9)	132.8	181.4	119.8	267.4	113.5	165.7	184.1	198.8	138.2	109.7
RPDYAPMESSDEEDEEFQFIKK	C0HKD8 2xPhospho S52(100); S53(100)	545.6	677.2	459.8	966	458	711.2	702.3	765.3	541.5	467.9
RPHSLSITPEAFDSDEELGDILEEDDSLAWGR	O88737 2xPhospho S779(99.5); S789(99.5)	55.5	46	61.4	47.9	63.9	72.6	58.1	61.3	84.2	70.5
RPHSPTTGSSQTRPGR	F6XLV1 1xPhospho S1349(99.8)	33.1	37.3	18.6	27.1	15.3	32.8	32.6	32.6	27.3	12.3
RPHTPTPGIYMGRPTYGSSR	P62996 1xPhospho T201(99.9)	509.1	534.4	462.8	516.2	512.7	542	528.6	562.1	579.4	601.8
RPLERGDTELAPSFEQR	S0DHL8 1xPhospho T1165(100)	156.1	175.7	188.7	168.8	200	188.7	185.6	171.6	239.6	261.5
RPLFLAPDFDRWLDESDAEMELR	Q8K2C9 1xPhospho S114(100)	550.1	580.2	625.2	597.8	572.9	624	571.9	517.1	558	575.4
RPLFLAPDFDRWLDESDAEMELR	Q8K2C9 1xPhospho S114(100)	807.9	754.2	901.9	801.4	872.2	845.9	749.1	696.5	780.9	825.4
RPIIPGMEFSR	K7XUH1 1xPhospho S351(100)	230	188.1	264.9	173.4	235.4	208.2	194.1	164.6	184.8	210.1
RPIIPGMEFSRSK	K7XUH1 1xPhospho S353(99.8)	466.6	617.8	399.9	660.4	404.8	477.1	508.4	403.8	373.1	380.6
RPIIPGMEFSRSK	K7XUH1 1xPhospho S353(99.9)	476.2	407.2	527.2	322.1	561	397.6	316.6	254.5	249.4	271.3
RPIAQWHSLKPEEEVDALLGK	P46097 1xPhospho S407(100)	75.1	54.5	90.6	41.7	78.4	62.9	38.9	49.9	63.9	78.9
RPILQLSPPGPR	A0A0R4IZZ6 1xPhospho S65(100)	193.6	174.9	220.9	151.1	224.7	177	165.6	151.8	197.5	229
RPLPALPVSEAPAPSPAPSPAPGR	Q64355 2xPhospho S318(100); S322(100)	89.9	75.9	94.9	82.5	89.8	90.5	72.1	74.2	94.8	97.5
RPLPHPEPLTAVFQQSGSQSPDSR	Q9Z1A9 1xPhospho S/H/T	101.4	91.3	116.4	101.9	107.1	108.1	89.6	92.4	117.5	120.1
RPLPVESPDTQRK	Q60980 1xPhospho S249(100)	139.8	102	120.5	89.5	116.3	94.7	91	86.1	73.2	72.3
RPLSIQDSFVEVSPVCPRPR	Q8BIR6 1xPhospho S804(100)	185.9	175.7	204.5	142.8	203.6	171.7	209.8	189	269.6	332.5
RPLSIQDSFVEVSPVCPRPR	Q8BIR6 2xPhospho S799(100); S804(100)	283	289.4	332.9	246.9	317	288.3	329.2	308	355.7	397.7
RPLSPGK	B2RWU2 1xPhospho S2102(100)	101.2	106.6	102.6	103.9	119.6	122.2	138.8	99.9	117.5	132.2
RPLLSSPSWGGPEPEGR	Q3UHD9 1xPhospho S149(99.9)	231.8	212.8	276.3	213	272.4	240.1	221	215.9	255.2	340.9
RPRQPASLHGSTELLPLSR	Q91WG2 2xPhospho S176(100); T181(83)	119.4	111.7	119.6	124	129.4	113.9	100.8	107	125.1	130.7
RPLAPEEEEDAGCRDLESLSPREDPEMSTALSR	E9Q8P8 1xPhospho S323(76.7)	228.3	223.5	220.9	220.9	245.4	241.8	198	180.6	172.7	191.9
RPKSQVSEEEGREVESEK	A2A842 2xPhospho S94(100); S97(100)	190.3	254.6	167.2	356.7	141.7	300.6	453.7	445.9	280.7	130.5
RPKFLTTYHELIPSR	E9QNY8 2xPhospho T3177(78.4); S3185(96.4)	106.4	101.5	87.1	100.4	84.2	90.3	96.6	101.6	95.4	93.5
RPKPEEDEEFAEFSGEEGANPAMGPR	Q8BXY9 1xPhospho S320(100)	119.9	98.5	143.6	96.9	141.5	110.3	108.2	104.8	109.5	138.3
RPKSIDDSEMESPVDDVFYPGTGR	Q5CZY4 1xPhospho S285(100)	139.5	130.1	112.8	126	121.8	115.4	130.4	127.9	131	109.5
RPKSIDDSEMESPVDDVFYPGTGR	Q5CZY4 1xPhospho S285(100)	346.8	319.8	374.1	332.7	403.7	328.6	368.7	331.6	418.1	446.7
RPKSIDDSEMESPVDDVFYPGTGR	Q5CZY4 2xPhospho S285(100); S293(100)	104.4	122	92.8	121.1	92.8	118.2	98.5	117	98.5	90
RPKSIDDSEMESPVDDVFYPGTGR	Q5CZY4 1xPhospho S285(100)	139.2	134.4	164.2	122.9	150.3	138.4	146.2	142.6	211.2	223.1
RPKSQVSEEEGREVESEK	A2A842 2xPhospho S94(99.9); S97(98.6)	369.9	221.7	549.8	202.3	478.5	379.5	357.2	381.3	494.7	569.6
RPKSIDDSEMESPVDDVFYPGTGR	Q5CZY4 1xPhospho S285(100)	276.4	232.7	298.8	271.3	288.9	281.1	302.1	276.5	376.6	429
RPKSIDDSEMESPVDDVFYPGTGR	Q5CZY4 2xPhospho S289(96); S293(99.1)	77.7	62.9	97.1	74	95.1	88.1	69.2	75.3	76.9	109.6
RPKSIDDSEMESPVDDVFYPGTGR	Q5CZY4 3xPhospho S285(100); S289(100); S293(100)	133.2	121.7	180.3	109.9	147.9	134.2	107.9	106.4	135.7	129.2
RPKSNITVEGR	A2ALU3 1xPhospho S/T	43.4	53	68.5	58.3	66.5	63.1	75.5	83.1	200.4	234.1
RPKSPLVSYAASGGSPK	D3YYY8 2xPhospho S112(97.8); S123(97.8)	109.4	80.7	145.4	68	116.3	87.8	90.3	82	161.3	212.3
RPKSQVSEEEGREVESEK	A2A842 2xPhospho S94(100); S97(100)	195.3	300.9	149.1	578.2	159.2	309.4	567.3	521.4	257.2	182.2
RPKSQVSEEEGREVESEK	A2A842 1xPhospho S94(100)	230.9	285.7	189.1	378.1	214.9	363.1	691.2	511.6	485.7	185.3
RPKSIDDSEMESPVDDVFYPGTGR	Q5CZY4 2xPhospho S285(100); S293(95.9)	239.2	266.1	288.4	242.4	248.4	266.6	197.4	246.1	259.9	249.5
RPRSDSRSWSRDR	Q3TGY1 4xPhospho S46(100); S48(100); S50(100); S52(100)	45.1	53	56.5	58.9	56	58.1	59.3	60	55.6	52.9
RPRSEPSNYYSTEGHK	A2A891 1xPhospho S1228(100)	189.5	186.9	170.7	220.3	189.3	194.3	205.4	179.5	172.7	145
RPRSPGSNSK	Q3UHU8 1xPhospho S634(100)	272.1	679.2	188.9	884.8	163.3	413.4	677.5	525.8	220.8	123.2
RPSVSK	Q3TZZ7 1xPhospho S600(100)	270.4	351.7	239.2	247.8	272.2	263.1	149.4	200.6	146	137.7
RPSVSFAEGTK	Q5ND28 1xPhospho S590(100)	244.5	197.3	216.3	149.6	188.2	173	147.8	136	113.1	111.7
RPSVPMAREEFLEK	Q99MS8 1xPhospho S279(100)	364.2	334.5	373.1	261	410.5	293	339.8	307.4	400.9	461.6
RPSVPMAR	Q99MS8 1xPhospho S279(100)	36.7	48	26.6	41.3	34.2	31.8	42.9	46.5	37.6	39.2
RPSVNSDLK	P63032 1xPhospho S239(100)	533.4	502.2	579.5	441.2	537.2	531.5	478.3	480.1	473	522.7
RPSVGSQSSQAGQGKRPK	Q80TJ7 1xPhospho S984(100)	162.8	195.1	206.7	170.1	206.8	172.9	184.1	159.4	198.1	218
RPSVGSQSSQAGQGK	Q80TJ7 1xPhospho S984(100)	262.6	265	251.4	277.3	251.1	236.4	298.8	275.4	205.3	182
RPSVDTPVTDVGFLR	F8WIG2 1xPhospho S265(100)	206.5	269.1	200.3	233.5	221.8	244.3	258.7	251.2	234.8	232.7
RPSTAIEEDDEDSPSECHTPEK	Q3UGL0 2xPhospho S327(83.7); T343(98.9)	222.7	218.3	220.5	208.9	221.5	234.3	218.7	248.5	229.1	201.7
RPSTAIEEDDEDSPSECHTPEK	Q3UGL0 1xPhospho S337(99)	276	271.1	217.2	262.2	206.5	236.8	179.3	200.1	169.2	133.4
RPSSSASTKDSESPRHFIPADYLESTEEFIR	A0A1L7NR63 3xPhospho S417(99.8); S419(100); S/T/H/Y	220.6	217.6	230.3	267.6	224.4	241.1	246.5	230.6	228.1	216.9
RPSSSASTKDSESPRHFIPADYLESTEEFIR	A0A1L7NR63 2xPhospho S417(86.5); S/T/H/Y	73	71.7	80.1	66.9	69.9	78.5	68.6	67.3	66.2	73.3
RPSSSASTKDSESPR	A0A1L7NR63 2xPhospho S417(64.8); S/T	265.1	200.9	295.8	194.7	261.5	260.2	228.6	238.4	240.9	251.9
RPSSSASTKDSESPR	A0A1L7NR63 1xPhospho S413(79.8)	77.7	80.7	74.3	114.9	63.1	79.2	100.7	86.1	80.3	53.5
RPSSPLIDIKPVEFGVLSAKK	A0A140LJ89 2xPhospho S113(100); S114(100)	142.1	127.7	148.4	95.5	135.2	128.3	115.4	126.5	150.5	151.1
RPSSPAPGPSR	A0A0G2JEV2 1xPhospho S16(98.1)	165.4	186.4	111.5	207.1	129.4	174.4	201	156.2	139.4	100.6
RPSSMYSTGGK	Q3TDT0 2xPhospho S454(100); S455(100)	566.9	561.3	587.1	601.3	686.8	720.5	729.9	674.3	650.4	708.9
RPSRQLAPNKPS	Q6A035 1xPhospho S768(100)	127.7	226.3	105	272.6	116	167.2	349.7	224.9	160.5	80.6
RPSSGGEEEEK	Q8VDP4 1xPhospho S625(98.8)	117.8	145.6	76.3	178.3	69.5	132.7	153.1	148.8	98	60.7
RPSSGGEEEEK	Q8VDP4 1xPhospho S625(92.3)	1065.8	855.5	992.6	792.5	1134.4	966.3	807.7	864.7	852.6	1022.5
RPSSGGEEEEK	Q8VDP4 2xPhospho S625(100); S626(100)	151.5	114.5	149.7	94.9	164.6	114.4	123.2	133.8	129.5	136.9
RPSSGNASYR	S4R1P5 1xPhospho S140(98.3)	197.2	196.4	185.2	181.4	177.3	183.9	169.1	174.6	201.3	176.5
RPSSLNDLDQSQDEREIDFLK	Q5DTN8 1xPhospho S384(92.3)	537.8	511.2	511.3	479.2	568.5	515.9	441	410	444.9	468.7
RPSVTQGTGLSTQPECGPK	Q69ZF3 1xPhospho S/T	159.8	181.7	138.8	167.2	140.7	175.4	162.2	168.9	148.7	153.3
RPSSLNDLDQSQDEREIDFLK	Q5DTN8 2xPhospho S383(100); S384(100)	194.5	180.5	242.1	188.3	208.1	207.5	163.5	174.1	188.2	193.6
RPSSMYSTGGK	Q3TDT0 1xPhospho S454(97.2)	206.2	289.5	170.6	383.9	182.7	293.4	270.3	276.5	163.2	120.8
RPSSMYSTGGK	Q3TDT0 1xPhospho S454(85.1)	131.5	225.2	114.4	475.1	118.2	251.9	421.3	275.6	163.1	100.2
RPSSMYSTGGK	Q3TDT0 2xPhospho S454(100); S455(100)	300.4	409	277.8	572.2	290.4	400.4	596.7	495	364.5	255
RPSSMYSTGGK	Q3TDT0 1xPhospho S455(99.9)	1496.7	1541.9	1629.3	1528.1	1821.5	1910.4	1850.3	1584.3	1907.5	1917.8
RPSSMYSTGGK	Q3TDT0 1xPhospho S/Y/T	82	77.6	80.1	76.7	91.1	98.8	77.1	76.5	85.3	80
RPSSMYSTGGK	Q3TDT0 2xPhospho S454(100); S455(100)	360.3	333	395.3	334.8	425.8	433.9	439.6	451.3	495.7	508.1
RPSSLQSLFGLPEAAGAR	H3BKF6 1xPhospho S1341(99.9)	204.9	201.1	226.2	227.1	232.7	243.6	218.9	194.5	206.4	227.4
RPSVTQGTGLSTQPECGPK	Q69ZF3 1xPhospho S893(100)	413.4	368.8	369.2	274.2	365.7	387.7	293.3	300.9	382.3	333.6
RPSVTQGTGLSTQPECGPKR	Q69ZF3 1xPhospho S893(98.6)	118.5	128.5	105.8	157.7	97	128.8	145	130.1	125.9	93.5
RPSVTQGTGLSTQPECGPKR	Q69ZF3 1xPhospho S893(98.2)	262.4	215.3	232.8	206.2	231.5	208.1	228.1	245.5	389.8	426.4
RPTRDSEEEEEEEQKGR	Q8CEF9 1xPhospho S555(100)	73.1	82.6	94.6	75.2	88.9	103.1	86.8	91	230.3	320.6
RPTSIKTEGKPADVK	P27546 1xPhospho T808(98.4)	289.4	553.8	226.2	973.9	249.5	502.1	1155.1	741.7	406.6	252.3
RPTSIKTEGKPADVK	P27546 1xPhospho T808(89.3)	498.4	709.1	331.1	710.6	387.1	632.2	920.5	749.2	691.3	369.4
RPTSLPLNTKNSTKEPR	O35607 1xPhospho T762(80.8)	86.7	89.1	94	107	88.8	108.2	122.8	102.7	119.5	93
RPVSPLSTPSHLPLF	E0CXE0 2xPhospho S810(100); S813(98.8)	37.9	33.1	42.8	40.3	40.7	35.8	45.9	48.1	45.8	51.3
RPVSVSPSSSQEISENQYAVICSEK	Q8K400 2xPhospho S901(100); S903(100)	111.6	82.7	113	90.7	99.2	98	89.2	99.2	114.1	143.2
RPTRDSEEEEEEEQK	Q8CEF9 1xPhospho S555(94.6)	98.7	100	105.3	119.9	137.8	113.1	110.5	93.4	82.4	87.8
RPVVTTHDLEAPSRANSQDSLASR	B2RWW1 1xPhospho S/T/H	206.1	238.7	233.1	203.3	247.5	207.7	154.7	177.4	177.3	239.8
RPVVTTHDLEAPSRANSQDSLASR	B2RWW1 3xPhospho S458(100); S462(99.4); S465(99.4)	283.3	313.9	256.6	271.9	276.7	288.9	277.5	269.6	300.9	247.3
RPVVTTHDLEAPSRANSQDSLASRDSAR	B2RWW1 3xPhospho S458(99.3); S462(95.6); S465(95.6)	69.7	70.2	71.7	63.4	69.5	64.7	59.3	59	65.2	67.7
RPWDLISQLESFNK	Q5DTX6 1xPhospho S831(100)	71.2	62.2	85.9	45.5	74.3	64.4	58.1	61.3	61.1	66.3
RPYADESLHFFQIGQESNEEAISEDLK	Q8C8R3 1xPhospho S3095(100)	102.6	89.1	113.8	83.1	118.9	117.5	129.5	80.3	122	119.7
RPYGSSLSVDTSPEK	Q80XC3 1xPhospho S669(98.9)	176	195.4	186.4	161.2	169.7	159.1	121.4	152.6	142.3	185.5
RPYSVMEEDEQSPQKEK	Q71RI2 2xPhospho S124(100); S132(100)	128.9	119.4	147	100	157.5	128	88	114.8	121.8	148.7
RPVVTTHDLEAPSRANSQDSLASR	B2RWW1 2xPhospho S462(86); S465(83.4)	658.6	494.3	543.8	369.3	445.3	368.5	306.4	265.4	321.1	273.3
RPSRGLAGAIVVSGR	D3Z0X5 1xPhospho S656(100)	644	622.2	650.8	528.6	653.4	629.6	628.6	564.9	678.2	749.6
RPTRDSEEEEEEEQK	Q8CEF9 1xPhospho S555(99.8)	31.3	62.4	19	98	25.3	49.1	50.9	59.2	35.4	17.2
RPTPAFHSSRTSLAGDTSNSSSPASTGAK	B1ARU4 2xPhospho T7246(85); S7247(87.8)	116.7	157	97.4	240.9	105.3	165.1	238.3	192.6	119.3	72.7
RPSYLPTPHR	Q61923 1xPhospho S511(98)	106.4	102.3	100.4	101.1	110.8	110	95	110.5	99.2	95.7
RPSYLPTPHR	Q61923 2xPhospho S511(100); T515(100)	85.3	99.5	90.4	87.8	105.3	90.9	78.8	85.5	99.7	125.8
RPSYTLGMK	Q8C0T5 1xPhospho S1611(100)	165.1	158	174.4	129.4	174.4	159.3	151	135.7	184.8	193.2
RPTANGDYDK	O54942 1xPhospho T207(100)	105.7	125.7	123.2	124.2	154.8	140.3	96.8	122.5	78.8	94.8
RPTANGDYDKK	O54942 1xPhospho T207(100)	457.6	572	347.3	673.2	382.3	522.8	428.3	416.5	295.1	227.5
RPTANGDYDKK	O54942 1xPhospho T207(100)	423.6	437.6	518.9	386.6	653.4	516.6	268.9	302.8	236.3	409.8
RPTPAFHSSRTSLAGDTSNSSSPASTGAK	B1ARU4 2xPhospho S7243(70.3); S7244(65.2)	575	497.3	601.1	540	582.6	620	544.6	512.7	434.4	388.8
RPTEAVSPK	F6RDI8 1xPhospho S466(100)	200.9	365.7	109.8	494.7	114.4	295.9	382.4	323.7	162	81.6
RPTKDSYTLTEELAEYAEIR	P20917 1xPhospho S611(99)	190.1	223.7	202.7	211.8	217.2	231.3	163.1	185.7	176	186.1
RPTKDSYTLTEELAEYAEIR	P20917 2xPhospho T608(100); S611(100)	86.8	77.1	97.5	97.7	94.1	105.3	86.2	82.5	91.2	85.8
RPTKDSYTLTEELAEYAEIR	P20917 1xPhospho S611(98.2)	239.8	227.2	225.2	210	262.9	244.9	158.7	160.7	162.7	191.9
RPTKDSYTLTEELAEYAEIR	P20917 2xPhospho T608(100); S611(93.5)	182.3	154.8	209.3	144.2	241.7	186.7	120.2	122.7	130.4	143.9
RPTIESHR	Q8VBY2 1xPhospho T108(100)	25.4	36.1	25.8	26	31.9	30.8	33.6	34.5	30.7	39
RPTLQAVR	S4R248 1xPhospho T584(100)	261.2	261.9	278.1	294.5	301.4	297.6	321.7	265	329.9	326.7
RPTEAVSPK	F6RDI8 1xPhospho S466(100)	915.5	666.1	922.6	532.7	915.1	648.3	602.5	501.1	572.5	692
RPDSPGQDASR	Q8CCJ4 1xPhospho S244(100)	378.4	462	332.8	503.8	352.4	420.2	440.5	419.9	337.7	300.5
RPSRDPTGGLDQK	B3Y5T0 1xPhospho S264(100)	466.1	588.4	360	747	386.8	519.7	533.9	485.8	376.6	300.5
RPSQPPASSTPEK	Q8K0T7 1xPhospho S510(84.7)	199.9	266.6	143.6	337.9	143.2	238.7	221	219.7	156.5	128.4
RPSESDKEEELDKVK	A0A668KLV9 2xPhospho S533(100); S535(100)	47.8	44.8	84.8	47.3	70.3	67	52.1	77.9	246.1	751.1
RPSESDKEEELDKVK	A0A668KLV9 2xPhospho S533(100); S535(100)	224.3	223.3	327.4	191.3	294.5	273.5	255	297.7	1066.7	1427.9
RPSESDKEEELDKVK	A0A668KLV9 1xPhospho S	237.3	283.7	256.7	228.1	251.1	275.6	277	359.3	1260.7	909.8
RPSESDKEEELDKVK	A0A668KLV9 2xPhospho S533(100); S535(100)	241.7	298.7	227.6	266.6	252.6	276.3	288.6	344.1	593	289
RPSESDKEEELDK	A0A668KLV9 2xPhospho S533(100); S535(100)	502.7	313.6	687.8	244.2	681	392.3	336.5	315.8	439.2	680.2
RPSESDKEEELDK	A0A668KLV9 1xPhospho S533(100)	1532	885.8	1765.1	550.1	1613.6	909.7	731	738.1	964.5	1416.9
RPSESDKEEELDK	A0A668KLV9 2xPhospho S533(100); S535(100)	1969.4	2027.7	1879.1	1735	1827	1905.4	1802.6	1866.4	1758.6	1607.2
RPSESDKEEELDK	A0A668KLV9 1xPhospho S535(99.9)	2263.5	2879.9	1639.7	2776	1701.7	2414.6	2576.6	2561.9	1771.6	1309.4
RPSESDKEEELDK	A0A668KLV9 2xPhospho S533(100); S535(100)	1245.9	1689	1066.7	1944.7	1179.4	1438.8	1717.3	1656	1069.4	991.6
RPSESDKEEELDK	A0A668KLV9 1xPhospho S535(98.8)	217.5	471.1	144.1	656.3	143.7	341.3	463.2	445.1	209.6	118.6
RPSEPLEPR	A0A0G2JFT8 1xPhospho S27(100)	170.4	200.9	148	230.4	159.6	178.6	226.8	201	167.2	156
RPSEGSQPMVR	A0A0A0MQE5 1xPhospho S626(100)	103.1	96	104.8	99.4	102.4	81.4	127.9	87.5	95.1	83.1
RPSEGAFQFK	Q8BLN6 1xPhospho S713(100)	258.6	295.5	221	277.9	243.7	242	207.3	223.7	164	169.3
RPSDSVQPAQHSPCR	Q8C6B2 1xPhospho S106(99.8)	72.5	70.5	86.6	67.4	80.7	71.1	72.1	60.5	68.7	80.6
RPSCIQGLR	E9Q2E5 1xPhospho S66(100)	238.1	234.7	230.7	227.5	260.9	258.2	247.6	216.5	256	256
RPSASSPNNTAAK	Q9WTU0 1xPhospho S1057(100)	625	590.1	540.3	597.8	608.1	546.6	542.5	584.9	521.4	557.5
RPSASSPNNTAAK	Q9WTU0 1xPhospho S1057(81.6)	270.4	399.9	185.4	566.4	211.7	309.7	496.1	406.6	258	157
RPRSPGSNSK	Q3UHU8 1xPhospho S634(99.7)	775.7	731.7	571.7	588.9	761.3	648.2	609.7	535	401.3	404.1
RPRSPGSNSKVPEIEVTVEGPNNSSPQTSAVR	Q3UHU8 1xPhospho S639(98.2)	261	301.9	202.5	357.9	252.3	283.6	294.8	305.7	220	206.2
RPRSPGSNSKVPEIEVTVEGPNNSSPQTSAVR	Q3UHU8 1xPhospho S634(97.9)	144.8	134.2	133.6	124.8	155.1	141.7	126.9	128.1	149.3	143
RPRSPPEPLRVR	D3Z0P8 1xPhospho S34(100)	111.6	137.9	122.3	157.1	136.4	140.2	142.4	130.6	140.3	133.2
RPRSRSRDSGDENEPIQER	Q8C306 2xPhospho S291(100); S293(100)	38.6	22.9	37.2	44.6	32.5	43	42.1	34	33.8	25.8
RPRSRSRDSGDENEPIQER	Q8C306 3xPhospho S291(100); S293(100); S296(100)	146.3	145.8	131.3	187	129	167	154.2	162.9	134.8	113.8
RPSFSSAPVISPASNSAPANSNSNSNSSLVTSQDAVER	B2RRI2 1xPhospho S816(98.6)	75.3	67.9	81.9	70	76.9	78.3	62.6	62.8	70.3	76
RPRSSSDALSASFNGDVLGNR	Q811P8 1xPhospho S730(88)	194.1	172.7	187.9	145.5	191	191.2	162.8	180.1	174.4	193.7
RPRTASEGSEAETPEAPKQPAK	Q05CL8 3xPhospho T251(100); S253(100); S256(100)	210.1	217.6	198	228.7	185.1	229.2	316	275.7	207.5	142.4
RPRTASEGSEAETPEAPKQPAK	Q05CL8 3xPhospho T251(100); S253(99.5); T260(94)	140.1	112.8	154	100.2	150	128.8	143.4	141.8	181.7	161.1
RPSAAPVK	A2AGT5 1xPhospho S1428(100)	78.4	93.4	68.3	75	76	92.4	71.3	74.4	55.8	63
RPSALSQGRGQDLLGTVGIR	A2CFB8 2xPhospho S711(100); S714(100)	99	81.6	96.9	75.2	106.8	97.1	80.9	70.9	96.1	120.4
RPSANCDPYAVTEAIVR	P15105 1xPhospho S343(100)	124.1	120.9	125	116.1	133.9	132.9	129.7	138.8	139.3	176.1
RPSAPK	Q5ND43 1xPhospho S25(100)	63.2	105.8	92.8	74.2	116.5	102.1	64.9	63.8	44.9	60.5
RPRSSTVTEAPIAVVTSR	Q69Z43 1xPhospho S352(99.2)	423.3	441	420.5	348.6	449.1	401.8	417.6	401.6	400.9	469.8
RPSGPEGAAR	Q8CHP6 1xPhospho S840(100)	173.4	157.6	163.5	163.4	162	170	122.3	138.2	125.8	143.1
RPSGPEGAAREHILR	Q8CHP6 1xPhospho S840(100)	50.3	55.8	45.2	61.2	51.3	56.9	47	45.3	41.4	37.6
RPSGPIELGAWHAQHSVTPR	Q8JZP9 1xPhospho S654(100)	108.8	100.3	115.1	76.5	120.8	90.5	91.2	83.9	107.9	120.4
RPSNVSQASR	A0A0R5RP28 2xPhospho S623(100); S626(99.9)	153	204.9	139.3	211.8	153.5	186.5	247.2	229.2	180.2	165.2
RPSNVSQASRASR	A0A0R5RP28 1xPhospho S632(96.7)	73.3	66	78.7	79.3	70.2	75.7	58.8	61.4	66.2	56.1
RPSNVSQASRASR	A0A0R5RP28 2xPhospho S629(85.5); S632(100)	129.1	118.5	153.5	146.5	148.8	211.6	134.1	171.1	135.2	128.4
RPSNVSQASRASRGIPTLPMNGK	A0A0R5RP28 3xPhospho S623(81.8); S629(81.8); S632(75.5)	236.3	191.6	297.9	160.8	272.3	267	223.7	210.5	296	319.2
RPSPDDDLTDEDNDDMQLQAQR	A0A571BEP7 1xPhospho T287(100)	453.6	437	406.1	389.9	419.2	430.7	360.6	359.6	342.8	316.2
RPSPDDDLTDEDNDDMQLQAQR	A0A571BEP7 1xPhospho T287(100)	437.8	442.1	401	480.6	402.3	463.3	361.4	381.2	314.6	286
RPSNVSQASR	A0A0R5RP28 1xPhospho S623(100)	34.3	29.3	30.8	41.5	31.8	35.5	45.9	30.9	28.8	28.9
RPSPGEVSK	H3BKQ7 1xPhospho S841(100)	252.7	292.4	210.5	209.3	225.8	245.1	239	240.6	182.7	179.2
RPSPGEVSKGDTMENVEVK	H3BKQ7 1xPhospho S841(85.5)	577.1	431.1	632.8	284.1	605.8	449.5	365	364.7	485.6	715.7
RPSPGEVSKGDTMENVEVK	H3BKQ7 1xPhospho S841(99.4)	173.2	136.4	158.3	113	168.7	133.9	105.9	127.1	139.1	178.6
RPSPKESK	Q3TY66 1xPhospho S318(100)	127.3	184.7	64.2	132	92.2	120.5	144.6	139	85.5	56.1
RPSQNAMSFFNVGHSK	Q8CI95 1xPhospho S194(99.7)	116.8	136.2	112.6	171.7	117.6	131.3	165.8	139.5	114.4	103.3
RPSQNAMSFFNVGHSK	Q8CI95 1xPhospho S194(100)	819.8	799.2	986.3	688.9	955.6	825.8	851.3	715.8	909	1078.5
RPSQNAMSFFNVGHSK	Q8CI95 1xPhospho S194(100)	239.9	240.2	241.8	236.8	285	271.4	240.6	249.6	283	316.2
RPSPGEVSKGDTMENVEVK	H3BKQ7 1xPhospho S841(98.2)	248.9	335.8	193.6	310.6	190.2	292.7	327.5	287.8	272.4	234.1
RPSQPPASSTPEK	Q8K0T7 1xPhospho T511(99.9)	687.1	540.6	642.1	526.7	667.2	557	451.5	404.4	290.4	323.4
RPSMDSEALGSTSPDR	Q80U35 1xPhospho S142(100)	205.5	224.7	172.8	190.7	190.7	191.7	201.3	211.8	199.3	175.6
RPSLPEEEK	Q3UHD1 1xPhospho S1257(100)	235.8	160.6	238.7	128.3	281.8	179.8	124.2	124.9	141.2	235.6
RPSGSDISSVNPK	V9GXP2 1xPhospho S191(91.1)	268.8	217.8	224.6	219.7	197	183	180.2	167.6	106.8	108.1
RPSHEGYLAAPSLEGPGPDGDGQMQLVTSL	E9Q3V9 1xPhospho S1489(100)	304	273.1	307	269	300.8	297.8	276.1	252.3	296.9	302.6
RPSHEGYLAAPSLEGPGPDGDGQMQLVTSL	E9Q3V9 1xPhospho S1489(100)	269	238.7	295.8	253.6	319.8	281.6	243	230.3	271.8	268.9
RPSHEGYLAAPSLEGPGPDGDGQMQLVTSL	E9Q3V9 2xPhospho S1489(100); S1498(100)	46.9	40.8	56.2	48.2	55	50	42.1	54.1	56	52.7
RPSKEEEEEEEESDDADDTPVLKPVSLLR	A0PJC5 1xPhospho S655(99.9)	82.7	101.5	100	159.1	95.8	107.2	117.2	121.6	95.9	94.8
RPSKEEEEEEEESDDADDTPVLKPVSLLR	A0PJC5 1xPhospho S655(100)	249.7	292.5	219.8	342.4	207.4	290.2	296.7	274	258.9	204.3
RPSLPPSK	Q8BJ05 1xPhospho S343(100)	295.1	333.2	295.4	257.7	307.3	264	252.2	246.9	248.2	251.6
RPSKEEEEEEEESDDADDTPVLKPVSLLR	A0PJC5 1xPhospho S655(99.7)	546.5	432.3	644.4	424.4	640.1	539.1	429.7	434.5	559.5	655.2
RPSLEHR	Q8C180 1xPhospho S428(100)	53	54.3	46.4	35.7	48.3	46.5	39.9	40.4	45	56.5
RPSLGELLLR	F8WHJ1 1xPhospho S797(100)	70.2	59.2	71.2	50.6	74.1	68.6	63.3	58.4	59.9	63.2
RPSLGSR	Q9ERQ3 1xPhospho S11(99.8)	85	98.3	98.4	108.5	109.3	123	114.7	101.6	107.2	95.8
RPSLHGLGK	B2RX11 1xPhospho S979(100)	68.9	150.8	43.9	235.6	43.1	140.2	180.9	135.7	70.1	34.5
RPSLHGLGK	B2RX11 1xPhospho S979(100)	279.2	267.5	253.3	224.2	263.2	232.9	273.1	222.6	224.8	220.7
RPSLPEEEK	Q3UHD1 1xPhospho S1257(100)	128.1	155.8	102.1	145.5	106.3	142.7	138.8	120.6	120	97.2
RPSKEEEEEEEESDDADDTPVLKPVSLLRK	A0PJC5 1xPhospho S655(97.4)	381.3	231.7	400.9	192.2	403.7	286.1	237.4	180.6	227.4	251.8
RPYTGNPQYTYNNWSPPVQSNETSNGYFLER	Q4FE56 1xPhospho S2443(99.5)	68.1	66.7	77.9	68	68	69.8	63.7	61.1	73.2	75.9
RPDPDSDEDEDYERERR	Q8JZX4 1xPhospho S155(100)	55.5	72.9	68.1	73.6	59.6	66.7	64.8	59.4	83.8	74
RPDPDSDEDEDYER	Q8JZX4 1xPhospho S155(100)	143.1	138.7	153.3	155.6	139.6	157.9	144.5	164	162.9	196.3
RNGLLSNQLQSSEDEPAFISK	Q9Z0V2 1xPhospho S459(78.8)	415.3	446.5	405.6	514.7	428.7	466.5	444.2	437.5	417.6	390.3
RNESSSSVQNYFHLDSLQK	Q6PD31 2xPhospho S/Y/H	131.8	177.4	122.7	182	105.3	146.6	212.6	191.7	140.4	112.7
RNESPGTSEAQK	F8VQ87 1xPhospho S1328(100)	138.9	154.5	106	139.9	123.9	145.2	151.2	166.2	131.4	149.2
RNESPGTSEAQK	F8VQ87 1xPhospho S1328(100)	70.5	66	56.4	100.6	63.3	80.8	84.1	83.7	58.6	49.1
RNESPGAQPASK	Q9DC04 1xPhospho S812(100)	180.5	206.6	199.7	167.2	241.2	202.5	254.5	224.1	261.5	333.1
RNESLTATDSLR	A0A494BBI9 1xPhospho S860(98.9)	183	181	170.8	169.9	160.5	175.4	192.7	190.9	165.2	189.9
RNEPESPRHRPK	Q6A0A1 1xPhospho S203(100)	55.4	43.1	57.8	36.6	67.6	60.1	54.2	39.4	45.2	51.6
RNEAFVCKPDPSPPSPSEEEK	Q80U72-4 2xPhospho S503(100); S506(99.9)	357.2	235.9	307.4	131.8	313.5	277	184.8	217.5	240	248.5
RNEAFVCKPDPSPPSPSEEEK	Q80U72-4 1xPhospho S508(86.9)	272.1	178.5	303.4	122.1	336.4	195.3	162.4	155.1	195.3	332.9
RNEAFVCKPDPSPPSPSEEEK	Q80U72-4 1xPhospho S506(99.8)	241	240.9	195.5	259.1	216.8	238.2	242.7	219.1	222.5	172.7
RNEAFVCKPDPSPPSPSEEEK	Q80U72-4 1xPhospho S506(86.3)	142.1	196.9	114.3	216.6	127.8	165.4	182.7	185.2	156.6	100.8
RNDSTRLTQADISEQPAMTTVVPQVPTSPK	F2Z3U3 2xPhospho T1149(64.9); S1169(65.8)	125.9	110	133.5	109.9	137	117.8	113.5	103	124	138.8
RNDSSILYPFGTYSPQDK	Q5SV55 1xPhospho S573(100)	114	104.1	103.1	92.4	109.3	110.9	94.3	95.4	111.8	106
RNDSSILYPFGTYSPQDK	Q5SV55 1xPhospho S573(100)	122.8	150.4	114.3	168.6	115	139.2	139	133.9	109.2	106.7
RNDSSELEDLSELEDLK	Q04692 2xPhospho S144(100); S145(100)	166.5	128.7	219.7	125.2	183	158.7	117.2	124.4	137.3	155.5
RNDSSELEDLSELEDLK	Q04692 2xPhospho S144(100); S145(100)	320.4	352.9	301.4	372.8	300.7	355.9	340.2	336.4	305	242.2
RNAITPGSRLR	Q76M80 1xPhospho S339(100)	234.4	226.5	232.5	223.2	203.6	193.3	167.2	166	147.3	171.1
RMSNAAPSSDSSLSSAPLPEYSSCQPPSAPPPSYAK	J3QNM3 1xPhospho S240(99.8)	94.4	105.3	87.7	130.8	88.7	98.5	118.8	104.6	103.4	87.6
RMSNAAPSSDSSLSSAPLPEYSSCQPPSAPPPSYAK	J3QNM3 1xPhospho S240(93.8)	68.5	85.1	63.4	116.7	59.6	72.9	88.9	94.3	62.6	68.6
RMSNAAPSSDSSLSSAPLPEYSSCQPPSAPPPSYAK	J3QNM3 1xPhospho S240(100)	83.5	71.2	80.6	64.5	83.1	76.6	63.3	67.6	76.9	92.1
RMSPKPELTEDQKQEIR	Q9R1K9 1xPhospho S20(100)	81.8	89.1	70.6	124.8	82.2	90.2	103.3	88.6	74.6	76
RMSPKPELTEDQKQEIR	Q9R1K9 1xPhospho S20(100)	207.2	240.9	165.1	250.4	171.7	223.3	249.5	211.2	183.9	152.5
RMSPKPELTEDQKQEIR	Q9R1K9 1xPhospho S20(99.8)	78.9	104	46	107.7	54.7	88.9	63	93.5	59.9	47.6
RNGSDDDNHPPPQTK	A2A6P4 1xPhospho S82(98.7)	129.2	294	52.3	281.2	103.3	164.4	209.2	165.3	55.7	19.9
RMSPKPELTEDQKQEIR	Q9R1K9 1xPhospho S20(100)	182.7	150.4	194.6	101.3	205.3	141.2	116.7	114.6	146.1	215.7
RMSQEHPSQASEAELAQR	G5E8Q0 1xPhospho S2613(99.9)	63.5	85.8	68.6	88.7	69.2	75.2	80.2	81.7	65.5	60
RMSSEGPPRMSPK	F6U2C2 1xPhospho S284(100)	516.4	623.8	427.5	592.8	420.6	531.3	641.9	573.8	519.1	406.8
RMSSEGPPRMSPK	F6U2C2 1xPhospho S284(100)	108.8	141.1	69.4	185.8	75.2	139.9	194.1	174.6	113.9	62.8
RMSSEGPPRMSPK	F6U2C2 1xPhospho S284(94.6)	201.8	149.3	223.2	106.6	216.8	161.8	147.1	124.7	181.3	219
RMSSEGPPRMSPK	F6U2C2 2xPhospho S276(87.2); S284(100)	87.6	77.9	105	52.1	84.3	68.5	62.1	76.3	74.9	83.6
RNAITPGSR	Q76M80 1xPhospho S339(99.9)	41.6	37.4	40.9	38.4	39.3	36.7	35.7	27.5	36.2	35.3
RMSPKPELTEDQKQEIREAFDLFDADGTGTIDIK	Q9R1K9 1xPhospho T47(98.5)	61.3	44.5	59.4	25.4	70.9	41.8	35.5	30.9	58.2	60.6
RMSMSSISSGSAR	Q8QZV4 1xPhospho S69(65.8)	86.3	104	87.9	89.9	97.1	86.7	103.5	106.4	109.5	100
RNGSDDDNHPPPQTK	A2A6P4 1xPhospho S82(100)	75.3	94.9	87.4	110.1	86.8	79.8	94.1	94.3	86.9	87.8
RNGSIVSMNLK	A6H8H5 2xPhospho S448(100); S451(100)	229	327	184.7	318.6	195.7	245.5	284.7	304.9	207.9	177.8
RNRPETSLNQSNVTTEDMYTNGSPAPGSPAHAK	P70290 2xPhospho S57(100); T/S/Y/H	89.2	108.7	87.4	104.1	80.9	111.6	119.1	129.2	119.8	100.7
RNQSFCPTVNLDK	P14115 1xPhospho S68(99.9)	208.8	204.8	238.3	181.8	236	189.6	181.4	168.4	174.1	207.1
RNQDLAPNSAEQASILSLVTK	Q3UXI9 1xPhospho S68(100)	44.2	51.7	65.1	44.2	55.1	48.4	48.6	40	49.3	54.7
RNPNTQLSTSFDETYIKK	A0A0R4J0T9 1xPhospho S238(96.7)	160.5	116.8	183.2	89.3	189.4	141.7	137.1	118.9	180	216.1
RNPNTQLSTSFDETYIKK	A0A0R4J0T9 1xPhospho S238(67.1)	138.9	159	125.2	162.2	132.1	153.7	174	167.9	171.2	155.1
RNPNTQLSTSFDETYIK	A0A0R4J0T9 1xPhospho T/S/Y	283.7	264.6	220.1	283.9	240.3	248.3	267.1	278.9	227.8	232.5
RNNSYTCYTAAICGMPVHTTFR	Q80UP8 1xPhospho S385(99.2)	281.8	250.7	305.2	262.8	304.4	288.2	287.5	285.2	299.2	341.3
RNNSYTCYTAAICGMPVHTTFR	Q80UP8 1xPhospho S385(98.8)	250.6	247.1	271.1	242.8	270.7	265.4	264.3	258.3	259.6	286.7
RNNSRDETTEPEQQK	Q69ZR9-2 1xPhospho T658(89.5)	221.8	140.4	207.1	119.8	219.4	136.1	114	90.4	79	68.6
RNNSRDETTEPEQQK	Q69ZR9-2 1xPhospho S653(97.4)	62.6	87.9	41.9	97.1	48.5	67.6	86.2	77.6	45.4	29.5
RNNSISEAK	Q8CI86 1xPhospho S1105(100)	457	367.9	370	307.9	424.9	309.6	247.2	281.1	214.6	234.2
RNNSISEAK	Q8CI86 1xPhospho S1105(100)	505.8	646.1	292.7	763.9	349.9	500.4	565.9	576.2	355.8	153.3
RNLSSEEVARPR	Q8VD37-8 1xPhospho S169(99.5)	510.3	478.6	426.3	453.6	453.6	450.4	445.6	400.9	321.7	291.6
RNISHYEEQLVK	A0A0A6YX73 1xPhospho S359(100)	204.4	143.8	269.9	133.3	256	187.4	127.4	126.3	161.1	337.4
RNLNLVSSTASIKDLADVDLR	Q91YM2 2xPhospho S770(82); T771(72.4)	90.4	78.2	114.9	94.6	109.3	97.8	120.4	117.3	124.1	152.8
RNLLEDDSDEEEDFFLRGPSGPR	Q8BSN6 1xPhospho S30(100)	264.8	254.9	307.6	243	302.1	260.4	230.2	228.1	268.5	315.6
RNLLEDDSDEEEDFFLR	Q8BSN6 1xPhospho S30(100)	246.6	209.8	262	217.4	230.6	231.1	187.9	200.9	243.5	288.2
RNGSIVSMNLK	A6H8H5 2xPhospho S448(100); S451(100)	335.2	295	347.1	208.5	330.3	274.4	245.1	256.4	281.4	300.2
RNGSIVSMNMK	Q03717 2xPhospho S444(100); S447(100)	179.7	153.6	196.3	119.6	186.9	171.3	141.7	173.5	152.1	206.6
RNHQLENHTIVGTRMSR	Q8BIZ1 1xPhospho T685(98.9)	94.6	81.2	88.1	94.2	102.2	107.6	139.7	108.3	112.9	102.2
RNHSMGHISSK	Q3UWE6 1xPhospho S483(96.2)	68.1	122	41.5	208.1	62.5	106.9	206.8	141.2	65	45.4
RNHSMGHISSK	Q3UWE6 1xPhospho S483(100)	168	155	127.2	176.7	147.4	187.3	259.7	218.1	139.7	95.1
RNHSMGHISSK	Q3UWE6 1xPhospho S483(99.8)	405.5	322.6	344.3	430.6	405.2	413	561	410.6	329.3	261.3
RNGSETQLNK	A2AGQ4 1xPhospho S1500(100)	200.2	195.6	204.1	150.4	218.1	198.9	215	201.2	221.8	239.4
RNHSMGHISSKSSDK	Q3UWE6 1xPhospho S/H	216.8	144.9	175.6	123.4	199.4	194.2	158.2	144.8	102.9	67.3
RNLASPEGTLATLGLK	Q8BPN8 1xPhospho S1856(100)	140.2	176.9	116.1	195.9	126.5	163.1	191.3	145.6	135.7	100.8
RNLASPEGTLATLGLK	Q8BPN8 1xPhospho S1856(100)	210.7	199.4	248.2	149.6	252.6	206.9	170.2	158	187.6	228.3
RNLETLPSFSSDEEDSVAK	E9PYL2 2xPhospho S1372(100); S1373(99.7)	267.7	262.3	254	289.3	261.4	272.8	280	245	226.3	252.9
RNLETLPSFSSDEEDSVAK	E9PYL2 2xPhospho S1372(100); S1373(99.5)	345	223.8	402.7	214.5	373.2	286	249	226	229.2	248.6
RNLGSINTELQDVQR	Q3UZ06 1xPhospho S137(100)	74.1	78.6	88.9	77.1	100.8	79.8	80.2	70.6	78.5	97.1
RNILDVRPPASPRR	B9EIZ7 1xPhospho S378(100)	62.7	48	62.7	51.7	58.8	54.1	57	51.3	54.2	59.3
RNHSMGHISSKSSDK	Q3UWE6 1xPhospho S489(65.4)	210.1	109.3	185.4	124.4	225.1	181.4	146.4	123.3	80.8	63.1
RMSMSSISSGSAR	Q8QZV4 1xPhospho S69(99.2)	217.9	181.2	209.1	147.1	203.6	201.1	195.5	207.8	201.4	268
RMSLANTGFSSDQR	B2RS27 1xPhospho S916(99.8)	108.5	134.7	118.2	136.8	128.3	125.5	159.1	127.3	138.7	155.4
RMSLANTGFSSDQR	B2RS27 1xPhospho S916(100)	61.7	65.4	46.8	50	63.6	57	75	68.1	85.3	107.4
RMDSLKR	Q9Z1R4 1xPhospho S89(100)	42.6	74.6	39.7	75.8	32.4	42.8	78.7	80.6	46.9	37
RMDSLEETLQELETTLSEMGAK	A0A571BG39 1xPhospho S1282(100)	86.2	74.1	96.6	66.7	92.7	87	81.5	68.4	84	87.7
RMDSIAGSERPGPSR	Q8BGC0 1xPhospho S388(99.9)	74.7	82.4	72.2	88.9	77.2	84.8	77.3	65.8	80.6	78.8
RMDSIAGSERPGPSR	Q8BGC0 1xPhospho S388(100)	164.9	182.4	143.3	219	156.3	197.2	197.8	171.1	152.3	141.9
RMAGSAFDFENMK	P50396 1xPhospho S427(100)	354.5	353.5	362.4	282.3	370.6	339.1	312.7	259.4	277.9	287.4
RMAGPAAPPGGSPR	Q3UHN4 1xPhospho S2273(100)	478.6	558.5	425.4	579.2	459.8	540	547.4	542.1	504.5	467.1
RMAGPAAPPGGSPR	Q3UHN4 1xPhospho S2273(100)	254.8	341	244.8	331	252.2	282.7	308.7	267	267.4	253
RIYALSENVSSFRRPR	Q8BXW8 1xPhospho S687(90.4)	117.6	113.3	127.8	110.1	122.4	131.5	143.6	103	160.5	152.4
RLVNDDLMQTSFER	G5E893 1xPhospho T/S	132.5	143.4	137.5	148	150.5	141.2	150.6	131.9	167.5	168.4
RLVDSDGSLAEVPK	A0A0R4J1G9 2xPhospho S17(100); S20(100)	371.4	310.1	416	237.8	406.9	357.7	249	218.8	265.8	302.3
RLVDSDGSLAEVPK	A0A0R4J1G9 2xPhospho S17(100); S20(100)	203.6	176.5	233.9	166.1	237.3	195.5	159.1	175.5	188.9	269.1
RIVAVSAK	B1AQH0 1xPhospho S59(100)	253.4	216.3	270.9	215.5	311.7	284.5	247.2	234.3	207.9	220.4
RIVAPPGGRSNITSLS	E9PWE8 1xPhospho S677(85.3)	97.2	92.1	87.2	84.7	91.7	95.6	73.9	99.9	96.7	112.7
RLTVEEATASVSEGGGLQGITMKDSDEEEEG	Q8BYR5 1xPhospho S1291(88.3)	505.3	529.7	528.6	511.4	537.2	515.8	513.5	435.3	457.6	517.9
RLTVEEATASVSEGGGLQGITMKDSDEEEEG	Q8BYR5 1xPhospho S1291(100)	660	605.5	900.2	527.8	787.1	630.7	452.9	519.3	680.1	876.8
RLTVEEATASVSEGGGLQGITMKDSDEEEEG	Q8BYR5 1xPhospho T1287(99.5)	161.8	180.2	175.8	233.3	152.9	208.1	214	197.4	202.8	157.5
RLTVEEATASVSEGGGLQGITMKDSDEEEEG	Q8BYR5 1xPhospho T/S	254.3	257.4	308.4	266.8	312.3	281.6	263.4	240.8	273.6	343.2
RITASEALK	A0A0G2JGS4 1xPhospho S264(91.6)	110.1	95.6	111.1	87.8	125.3	115.1	88.7	80.4	97.6	113.2
RLTEAPSCSVSISHVGPIADSSPAASSSK	Q80TL4 1xPhospho S348(70.2)	293.7	433.3	275.6	435.8	277.6	331.7	358.1	374.7	316	300.2
RLTEAPSCSVSISHVGPIADSSPAASSSK	Q80TL4 1xPhospho S348(88.2)	197.8	223.2	157.5	160.4	186.8	185.1	153.3	193.7	176.3	206.2
RLTEEQAKKTYDR	Q91XM9 1xPhospho T801(100)	90.7	108.5	64	140.7	78.7	123	135.5	117	114.9	58.3
RITEIPETVSR	Q8C419 1xPhospho T759(100)	129.1	144.4	143.8	146.1	156.2	131.7	175.3	137.1	140.3	142
RLTISAPLPRPTSGR	E9QLL2 1xPhospho T775(99.9)	67.8	64.7	57.5	58.1	60.1	66.1	79.5	65.5	72	89.8
RMLSPASSLELFMETK	B2RWU2 2xPhospho S1431(100); S1434(97.2)	259	364.2	262.6	506.5	234.4	402	604.6	522.3	384.6	271.2
RLTLTSSQSLPKPSSQGLAK	Q6P9N1 1xPhospho S433(99.3)	148.8	132.7	159.7	121.3	186	143.1	129.2	131.7	170.6	193
RITSPLMEPSSIEK	Q3UPK6 1xPhospho T/S	227.1	313.3	235.2	330.6	219.1	265.1	355.5	326.7	295.2	252.5
RITSPLMEPSSIEK	Q3UPK6 1xPhospho T/S	257.6	187.2	226.2	206.8	230.9	311.2	218.7	199.3	201.7	295.2
RITSPLMEPSSIEK	Q3UPK6 1xPhospho T55(90.3)	297.5	349.9	313.3	200	336.8	296.5	294.4	287.1	337.5	363
RITSPLMEPSSIEK	Q3UPK6 1xPhospho T/S	364.5	314.8	378.7	309.1	408.7	360.2	332.2	323.2	358.7	521.4
RLTSSVSCALDEAAAALTR	E9Q804 1xPhospho T/S	147.5	120.7	190.5	125.8	166.5	166.4	139.4	131.7	159.9	161.5
RITTIQGPEPGALQEYEQVLVSTR	G5E8J2 1xPhospho T1712(98.6)	101	97.1	107.5	113.9	111.4	116.4	132	110.6	103.2	102.4
RITNDAREDEMEENLTQVGSILGNLK	A2AKH4 1xPhospho S160(97.3)	61.4	63	76	43.6	66.9	57.3	53.1	43.7	56	53.5
RMLSPASSLELFMETK	B2RWU2 2xPhospho S1431(100); S1434(88.3)	288.2	317.1	262.8	502.1	282.2	401.7	514.7	501.8	375.4	286.6
RMLSPASSLELFMETK	B2RWU2 1xPhospho S1435(64.9)	147.2	126.7	151.5	149.8	168.6	136.4	118.3	119.3	140.3	144.9
RMLSPASSLELFMETK	B2RWU2 2xPhospho S1431(98.5); S1435(100)	230	209.8	310.2	220.3	252.5	274.4	335.6	289	354.7	296.9
RMSGDYNGEQK	Q3USB7 1xPhospho S570(100)	87.6	155.1	63.3	170.3	64.1	144.6	156.1	169.7	89.6	84.2
RMSGDYNGEQK	Q3USB7 1xPhospho S570(100)	166.5	295.7	102.2	358.5	110.5	224.7	315.9	315.9	181	79.1
RMSGDYNGEQK	Q3USB7 1xPhospho S570(100)	272.4	297.2	239.2	213.3	278.6	267.8	235.8	284.8	256.7	243.5
RMSGDYNGEQK	Q3USB7 1xPhospho S570(100)	238.3	282.2	211.6	206.4	267.8	258.5	191.8	253.9	223.4	315.2
RMSKSPVDSSVLEGVK	D3YYH0 2xPhospho S410(100); S412(100)	302.9	434.1	274.6	518.3	293.1	327.9	518.6	490.2	321.5	320.7
RMSKSPVDSSVLEGVK	D3YYH0 2xPhospho S410(100); S412(100)	381	528.4	343.1	645.5	400.9	436.1	597.4	685.4	433.3	534.2
RMSFSGIFR	Q3U4D5 1xPhospho S122(99.8)	25.4	22.7	21.8	25.6	28.4	26.5	26.7	28.2	23.7	29.6
RMSKSPVDSSVLEGVK	D3YYH0 1xPhospho S410(91)	540.7	723	484	589.8	491.5	532.9	690.2	714.2	549.1	558.5
RMSKSPVDSSVLEGVK	D3YYH0 2xPhospho S410(100); S412(100)	745.2	904.7	671.4	703	674.4	746.6	891.6	1045.8	713.1	579.4
RMSKSPVDSSVLEGVK	D3YYH0 2xPhospho S410(94.4); S412(94.4)	502	527.1	431.4	547.2	439.1	516.4	527.9	680	538.7	513.3
RMSKSPVDSSVLEGVK	D3YYH0 1xPhospho S416(81.5)	505.9	512.7	429	372.8	485.9	418.8	325.7	454.4	448.7	619.1
RMSKSPVDSSVLEGVK	D3YYH0 1xPhospho S410(90.3)	126.1	101.8	108.9	74.2	138.6	102.7	81.7	99.7	114.7	169.2
RMSKSPVDSSVLEGVK	D3YYH0 2xPhospho S410(99.7); S412(99.6)	657.2	482.9	726.5	329.2	630.5	526.3	485.2	483.3	744.9	882.8
RMSKSPVDSSVLEGVK	D3YYH0 2xPhospho S410(97.8); S412(97.7)	308.6	202.9	340.2	139.5	316.1	235.5	180.9	239.2	320.6	421.8
RMSKSPVDSSVLEGVK	D3YYH0 1xPhospho S412(97.6)	86.7	114.7	65.4	107.4	85.2	112.3	99.1	127.1	91.6	72
RNRPETSLNQSNVTTEDMYTNGSPAPGSPAHAK	P70290 2xPhospho S52(99.8); S57(100)	51.5	45.3	49.5	54.6	45.2	53.2	70.2	76.8	61	37.9
RMSFSGIFR	Q3U4D5 1xPhospho S122(99.8)	63.4	74.7	75.2	74.4	66.3	63.2	74.1	59.5	78	68.6
RMSDPESVSSVFSDTPIVV	A0A0G2JEP5 1xPhospho S172(100)	58.5	59.2	72.4	49.6	52.9	52.5	54.7	43.2	57.1	54.4
RMLSPASSLELFMETK	B2RWU2 2xPhospho S/T	328.6	262.8	394.2	310.8	374.9	384.8	395.9	375	449.3	440.2
RMQSLSLNK	Q3UHX2 1xPhospho S178(99.1)	57.4	76.6	44.8	82	59.4	66.4	71.8	78.4	56.9	58.7
RMQSLSLNK	Q3UHX2 1xPhospho S178(100)	56.2	69	47.5	93.8	41.3	62	104.9	70.4	66.7	39.4
RMQSLSLNK	Q3UHX2 1xPhospho S178(100)	514.3	459.9	585.6	427.9	577.9	513	574.2	514.6	590.7	610.5
RMSADMSEIEAR	A2AP92 1xPhospho S389(100)	95.3	99.8	98.3	103.1	110.3	105.7	100	87.1	90.8	93.2
RMSDAQVQTDPVSIGPVGK	Q80YN3 1xPhospho S615(100)	196.3	241	209	256.7	185.7	194.9	231.6	226.7	181.7	226.6
RMSFQKPK	Q4KMM3 1xPhospho S90(100)	102.8	230	65.4	326.3	73.4	183.8	455.6	313.4	158.3	59.8
RMSDAQVQTDPVSIGPVGK	Q80YN3 1xPhospho S615(100)	212.7	301.9	191.6	358.5	208.5	249	274.9	287	204.7	246.3
RMSDAQVQTDPVSIGPVGK	Q80YN3 1xPhospho S615(100)	254.2	226	245	192.8	274.8	215.7	169.3	212.6	195.6	257.6
RMSDAQVQTDPVSIGPVGK	Q80YN3 2xPhospho S615(100); S625(100)	186.8	191.9	205	188.9	189.4	179.5	170	197.1	208.6	220.7
RMSDEFEGSFK	Q61337 1xPhospho S155(100)	144.3	209.3	127.5	182.7	139.2	159.7	197.6	172.5	158.2	141
RMSDEFEGSFK	Q61337 1xPhospho S155(100)	107.1	109.5	95.1	120.9	101	121.4	130.7	120.6	104	101.3
RMSDEFEGSFK	Q61337 1xPhospho S155(100)	479.6	472.1	477.8	363.3	457.6	430.9	391.7	409.3	452.2	452.1
RMSDEFEGSFK	Q61337 1xPhospho S155(100)	630.2	525.2	615.6	459.8	625.5	548.3	480.8	494	597.8	586.8
RMSDAQVQTDPVSIGPVGK	Q80YN3 1xPhospho S615(100)	300	307.7	283	236.4	287.4	281.1	250.4	268.8	250.8	301.6
RNRPETSLNQSNVTTEDMYTNGSPAPGSPAHAK	P70290 2xPhospho S52(99.3); S57(100)	50.9	51.7	64.3	58.3	46.5	58.8	67.6	70.9	85.3	75.7
RNRSPTLSCR	A0A0A0MQE8 1xPhospho S1506(94.1)	52.6	44.8	48.9	33.7	52.2	49.4	36.6	33.1	29	27.9
RNSADKGVALSLDDVK	Q6NXK8 1xPhospho S477(100)	156	125.9	200.2	101	198.9	135.5	111.6	123	158.4	208.8
RNTYVCSER	Q03141 1xPhospho T507(100)	235.2	246.7	241.7	319.5	308.2	316.6	340.9	297.3	317.4	300.8
RNTYVCER	Q8VHJ5 1xPhospho T504(100)	94.4	134.6	96.7	123.2	119.7	124.7	164.7	147.7	140.6	150.1
RNTVDLVTTCHIHSSSDDEIDFK	A0A286YCG3 1xPhospho S18(97.6)	205.7	211.6	171.7	173.8	229.9	179.5	142.4	181.6	148.6	186.8
RNTTPTGAAPPAGMTSTR	P27546 1xPhospho T846(78.3)	26.4	24.1	21.1	28.7	24.3	22.7	23.1	18.2	20.7	21.6
RNTTPTGAAPPAGMTSTR	P27546 1xPhospho T/S	238.8	223.3	220.1	220.3	234.9	248.6	231.4	223.2	221.5	204.3
RNTSASDEDERLSVGSR	A0A087WSF5 2xPhospho S100(85.6); S107(100)	101.2	119.7	123.6	79.4	121.5	109	88	89	104.8	98.5
RNTSASDEDERLSVGSR	A0A087WSF5 1xPhospho S100(80.6)	140.8	113.7	177.1	114.7	165.5	120.1	109.8	94.3	140.3	202.7
RNTLPAMDNSR	Q3ZB59 1xPhospho T388(100)	93	87.1	90.5	81.2	97.9	84.2	79.9	75.5	77.2	94.4
RNTLPAMDNSR	Q3ZB59 1xPhospho T388(100)	99.3	113.8	91	117.8	107.7	107.3	111.9	111.4	120.7	93.5
RNTLDVGEVLSK	E9Q3K3 1xPhospho T196(100)	248.5	183.9	235.9	144.9	216.9	188	165.6	159.4	181.1	202.4
RNTFVGTPFWMAPEVIK	D3Z359 1xPhospho T174(98.5)	101.3	100.3	110	101.9	105	108.8	120.4	92	113.6	112.1
RNTFVGTPFWMAPEVIK	D3Z359 1xPhospho T174(100)	73	86.3	81.4	111.8	69.4	102.8	120.7	107.3	98.1	68.7
RNTEEPSSPVRK	E9Q784 1xPhospho S110(93.6)	52.9	63.5	26.4	87.4	27.8	52.8	78	65.4	31	18.5
RNTAPEAQESGLPSGLR	B2RW11 1xPhospho T315(100)	209.6	192.1	246	182.5	265.8	199.4	170.9	187.3	192.5	271.1
RNSYRGHESEDSMSTLAGRR	P97798 1xPhospho S1251(74.4)	114.3	91.8	87.9	113.9	89.1	106.5	111.7	112.1	100.9	94.3
RNSYRGHESEDSMSTLAGRR	P97798 1xPhospho S1245(100)	219.2	208.3	196.6	190.3	207.4	197	205.9	194.1	182	223.3
RNSYRGHESEDSMSTLAGR	P97798 1xPhospho S1245(100)	119.2	131.9	94.5	118.8	101.2	119.2	113.3	116.8	112.2	86.8
RNSTATAMVTEQK	Q6ZQD1 1xPhospho T462(78.6)	87.1	114.2	79.4	107.5	85.8	92.1	99.1	84.2	72.1	53.3
RNSTATAMVTEQK	Q6ZQD1 1xPhospho S459(98.9)	562.4	469.9	696.9	319	686.8	486.6	386.6	423.9	550	761.3
RNSTATAMVTEQK	Q6ZQD1 1xPhospho T462(61.4)	177.3	135.1	146.9	118.2	164.6	139.6	136.6	135.2	127.2	134.2
RNSTDSRPVSVTYR	Q3UWE6 1xPhospho S357(97.8)	154.3	135.4	160.7	144	162	148.1	130	126.2	126.1	149.7
RNSTDSRPVSVTYR	Q3UWE6 2xPhospho S364(99.6); T366(99.6)	126.6	125.2	138.1	128.9	106.2	144.3	158.5	170.2	153.2	140.6
RNSTTFPSR	Q9DB52 1xPhospho S59(99.9)	386.3	409	409.9	346.7	444.4	378.4	350.2	359.5	450.8	459.2
RNVPQEESLEDSDVDADFK	Q543M7 1xPhospho S60(100)	715.7	618.3	739.7	637.1	768.5	665.3	560.6	560.2	609.7	790.3
RNSTVDCNGVVSLIGPGSHIGR	Q9WTU3 1xPhospho S/T/H	178.7	164.5	181.2	167.6	189.3	161.2	176.5	166	157.4	194.9
RNSVGSLDSTIEGSVISSPRPHQR	A4GZ26 2xPhospho S1149(99.9); T1156(85.8)	408.9	340.3	471.7	273.6	454.3	352.8	275	312.5	412.2	589.7
RNSVGSLDSTIEGSVISSPRPHQR	A4GZ26 3xPhospho S1149(100); S1152(100); S1155(81.7)	246.6	251.6	308.7	241.8	287.7	298.4	266.4	241.7	292	330.2
RNSVTPLASPEPTK	Q9ESY2 1xPhospho S461(99.8)	238.3	304.7	190.4	280.6	208.6	230.2	260.6	295.8	223.6	191.7
RNSVTPLASPEPTK	Q9ESY2 1xPhospho S461(100)	410.6	415.4	371	295.7	403.5	309.3	270.3	325.1	315.4	379.1
RNSVTPLASPEPTK	Q9ESY2 2xPhospho S461(100); S467(100)	195.5	169.2	212.3	121.9	214.2	162	142.7	170.8	183.4	224.1
RNSYRGHESEDSMSTLAGR	P97798 1xPhospho S1245(100)	390.8	424.9	375.4	418.9	406.7	407.4	394.5	351.6	368.1	364.1
RNSVGSLDSTIEGSVISSPRPHQR	A4GZ26 1xPhospho S1149(100)	341.5	284	373.7	228.3	392.6	284.2	261.7	251.5	250.8	359.2
RNVPQEESLEDSDVDADFK	Q543M7 2xPhospho S56(100); S60(100)	284.2	300.7	296.4	316	279.8	297.8	269.1	271.6	269.6	302.2
RNVPQEESLEDSDVDADFK	Q543M7 1xPhospho S60(100)	516.4	347.4	590.5	281	611	429.5	313.1	286.2	307.3	426.2
RNVPQEESLEDSDVDADFK	Q543M7 2xPhospho S56(100); S60(100)	401.6	293.9	511.9	270.3	501.4	390.5	202.5	249.9	227.3	270.8
RPASMYSTGK	Q3URK9 1xPhospho S482(88)	469.8	496.8	482.2	485	530	622.5	663.8	595.5	726	680.8
RPASMYSTGK	Q3URK9 2xPhospho S482(100); S485(97.9)	563	541.8	614.4	445.5	562	608.4	564.3	594.8	547.4	504.4
RPASMYSTGKR	Q3URK9 2xPhospho S482(99.9); S485(84.9)	83.9	92.8	107.5	80.8	104.3	102.2	117.4	129.3	151.1	194
RPASPSSPEHLPATPAESPAQR	A0A0R4J243 2xPhospho S234(99.5); S236(85.2)	265.6	251.9	247.4	218.6	258.4	235.1	211.5	208.5	192.3	214.5
RPASPSSPEHLPATPAESPAQRFEAR	A0A0R4J243 2xPhospho S234(99.6); S236(85.7)	299.1	273.3	339.6	269.9	321.7	300.8	282.3	248.5	306.9	280.7
RPASPYGETDGEVAMVTSR	Q2TBA9 1xPhospho S21(100)	187.3	185.2	179	162.6	200.7	178	189.7	178.5	175.2	199.2
RPASMYSTGK	Q3URK9 2xPhospho S482(98.4); S485(77.4)	98.6	132.7	81.9	189.7	77.6	126.9	202.4	175.1	118.6	80.5
RPASTAGLPTTLGPAMVTPGVATIR	Q6ZQB7 1xPhospho S/T	98.7	97	105.3	105.4	114.8	110.1	126.5	102.9	138.5	126.8
RPASTLVQK	B1AT89 1xPhospho S224(89.4)	396.8	392.2	338.9	343.9	385.7	346.1	385.4	359.8	353.7	403.1
RPASVSSAAAEHEAREPSK	E9Q1P8 1xPhospho S226(99.9)	224.6	365.6	163.5	622	165.1	308.6	327.5	310.6	181.9	159.1
RPASVSSAAAEHEAREPSK	E9Q1P8 1xPhospho S226(100)	398.2	385.5	337.1	360.4	391.9	370.7	266.8	244.9	230	248.5
RPASVSSAAAEHEAREPSK	E9Q1P8 2xPhospho S226(99.5); S228(85.2)	139.6	129.7	132	126.1	123.3	172.2	99.2	124.3	86.1	85
RPDEPPPRKATSLLGGR	Q0QWG9 1xPhospho T/S	54.8	63.9	51.7	45.1	57.6	49.6	78.8	88.6	149.1	125.4
RPDGEEEDEEDIDLFEDIDSDESEGGLFGR	Q9CYN7 2xPhospho S244(100); S247(100)	144.7	129.9	142.6	140.3	151.6	133.7	120.5	131.4	123.7	140.6
RPASTAGLPTTLGPAMVTPGVATIR	Q6ZQB7 1xPhospho S587(83.2)	369.1	315.1	372.9	360.4	389	385	345.6	340.2	380.4	392.4
RNSSSSSSPSERPR	Q8VC03 2xPhospho S161(77.3); S162(77.3)	94.4	91.3	80.1	91.8	78.6	93.6	100.3	99.6	77.8	76.8
RPASMYSTGK	Q3URK9 1xPhospho S485(98.7)	434.4	663.5	358	994.8	395.6	604.5	852.1	732.2	444.9	362.8
RPASDDECPGDSK	Q7TMI3 1xPhospho S668(100)	136.6	118.7	112.5	121.5	136.6	149.7	150.1	129.3	118.7	90.9
RNVTASDEEEGAGLFDSAGK	A0A2R8VHF1 1xPhospho S900(98.8)	679.4	629.2	672.9	757.3	689.8	649.4	652	573.8	531.4	861.1
RNVTASDEEEGAGLFDSAGK	A0A2R8VHF1 2xPhospho S900(99.5); S911(100)	175.9	194.6	142	196.5	160.5	173.8	154.9	175.9	136	192.3
RNVTASDEEEGAGLFDSAGK	A0A2R8VHF1 1xPhospho S900(98.5)	457.8	320.6	440.3	352.5	447.5	387.2	332.6	283.8	272.4	325
RNVTASDEEEGAGLFDSAGK	A0A2R8VHF1 2xPhospho S900(88.8); S911(100)	395	266.3	382.4	256.2	392.2	293.9	305.3	262.6	287.8	348.3
RNYSHHNGLDELTCCVSD	H3BIY7 1xPhospho S250(94.6)	135	165.5	106.7	170.7	120.8	159.6	192.9	208.9	154.5	113.7
RNYSSSPPCHLPR	B1AY10 2xPhospho S49(95.9); S50(75)	94.4	117	95.5	97.5	109.2	99	96.8	105.6	102.2	101.5
RPASMYSTGK	Q3URK9 1xPhospho S482(100)	82.2	141.3	57.6	168.2	67.4	107.3	132.5	132.5	70.2	56.8
RPAAAAAAGSASPR	Q91XU0 1xPhospho S153(100)	315.6	362.4	270.8	347	281.2	335.1	315.2	295.7	215.2	230.3
RPAASSAAAASAAASSPAGGGGEAQELLEHCGVCR	Q62318 1xPhospho S51(84.7)	583.8	439.3	669.2	431.1	739.2	506.4	471.1	468.1	495.5	615
RPAATDSPK	Q9EPX7 1xPhospho S284(99.7)	184.4	119.4	130.7	103.7	174	122	112.1	89.3	81.6	89.8
RPAATDSPKLSAK	Q9EPX7 1xPhospho S284(98.8)	391.9	305.2	502.3	240.3	452.9	339.8	264.3	283.3	358.9	481.2
RPAGGSLGAVSPALSGGQAR	A2CG35 1xPhospho S68(100)	733.6	700.1	790.9	606.7	779.2	722.8	730.6	686.7	774.3	841.7
RPAGGSLGAVSPALSGGQAR	A2CG35 2xPhospho S68(100); S72(100)	696.9	645.1	725.6	567	706.5	670.6	657.8	700.7	835.4	902.8
RPASDDECPGDSK	Q7TMI3 1xPhospho S668(100)	104.5	138.2	85.1	195.3	89.4	147.2	179.1	141.5	89	65
RPAAAAAAGSASPR	Q91XU0 2xPhospho S151(100); S153(100)	85.3	134.7	73.4	128.1	84.1	111.3	101.9	117.3	85.3	77.7
RPDPDSDEDEDYERER	Q8JZX4 1xPhospho S155(100)	703.5	721.5	656.4	813.5	643.8	738.1	712.5	662.3	611.7	603.7
RNSSSPVSPASVPGQRR	Q8K3X4 3xPhospho S636(94.2); S641(74.5); S	137.4	241.9	131.4	231.8	129	182.9	230.5	269.4	149.4	154.7
RNSSSPVSPASVPGQRR	Q8K3X4 1xPhospho S636(88.6)	50.7	55.7	50.9	52.5	57.1	54.4	50.7	41.9	47.2	53.6
RNSNLSQTSR	A2APX8 2xPhospho S620(99.9); S623(93.7)	151.5	170.5	155.1	201.1	156.2	172.9	198.5	206.2	186.2	159.7
RNSNLSQTSR	A2APX8 1xPhospho S620(100)	270	281	309.6	242	300.4	263.2	297	334.9	282	352.4
RNSNAYGIGALAK	E9Q8P8 1xPhospho S75(100)	306.5	263.6	333.6	209.5	308.7	256	191.5	206.7	211.2	219.8
RNSNAYGIGALAK	E9Q8P8 1xPhospho S75(100)	132.5	180.2	126.7	206.6	119.1	158.2	156.4	170.8	123.2	115.6
RNSLVLK	Q7TPM9 1xPhospho S603(100)	446.1	398.3	408	289.1	452.9	405.6	322.9	348.2	359.9	472.9
RNSLVLK	Q7TPM9 1xPhospho S603(100)	385.1	542.9	222.6	537.3	244.3	455.5	514.5	470.7	333.6	203.4
RNSLTPRPTTFPCPGCEHDVDLGER	Q80WG7 1xPhospho S105(93.9)	422.8	454.7	432.8	397.6	481.4	403	414.1	397.9	427.5	540.1
RNSLTGEEGELVK	Q9JI99 1xPhospho S101(98.4)	88.3	99.3	118.2	61.6	119.9	92.8	76.4	66.2	80.4	107.5
RNSLTGEEGELVK	Q9JI99 1xPhospho S101(99.9)	388.1	572.2	367.7	569.3	372.2	499.3	478.5	447.3	372.3	310.3
RNSLPQIPTLNLEAR	Q8C9L4 1xPhospho S375(100)	101.2	92.1	111.9	78.1	112.2	100.9	100	100.4	128.8	125.8
RNSLKRPR	B9EI57 1xPhospho S724(100)	95.3	87.4	108.2	98.2	126.8	128.6	126	105.9	160.1	218.2
RNSLDGGSR	Q8VI89 1xPhospho S1031(100)	121.8	119.7	93.8	114.1	125	112.5	101.5	113	92.4	97.8
RNSKHQEIFDK	Q8BUR4 1xPhospho S1704(100)	105	129.9	164.8	91.7	150.7	101.6	79.7	127.3	224.7	300.6
RNSKHQEIFDK	Q8BUR4 1xPhospho S1704(100)	86.8	141.9	91.1	111.2	94.1	112.9	123.4	124.1	167.5	99.3
RNSGSQLASLLK	A0PJL3 1xPhospho S552(98.1)	113.8	133.2	139.9	116.1	163.5	150.5	130.7	111	130.5	153.1
RNSGANHYSSDSQLAEGVTPPTVEDGK	Q3UUF8 1xPhospho S367(97.9)	260.6	231.7	217.7	162.2	251.2	243.4	198	256	294.6	297.8
RNSFTPLSSSNTIR	A0A087WRG0 1xPhospho S468(100)	271.4	313.1	245.6	247.8	260.3	278.3	223.5	268.8	262	253.6
RNSADKGVALSLDDVKR	Q6NXK8 1xPhospho S477(100)	147.8	179.5	130.3	164.5	120.4	178.3	181.8	219.4	286.5	168.8
RNSADKGVALSLDDVKR	Q6NXK8 1xPhospho S477(100)	88.1	61.7	108.8	51.3	109.2	99.7	73	81.5	144.2	239.3
RNSAPVSVSAVR	B2RSI0 1xPhospho S1163(100)	135	130.4	138.9	135.3	148.3	118.9	123.4	103.8	109.8	134.8
RNSCLATANAK	Q99PP2 1xPhospho S1591(100)	179.5	140.6	187.1	114.1	202	129.2	99.2	106.8	92.6	138.5
RNSEGSEASCTEGSLTPSLDSR	A0A0A0MQE8 1xPhospho S1660(100)	361.7	330.1	347.9	275.9	349.2	306.2	287.5	323.2	299.2	295.9
RNSEGSEASCTEGSLTPSLDSR	A0A0A0MQE8 2xPhospho S1660(100); S1663(100)	94.8	117.3	75.7	117.2	79.9	108.1	76	110.5	80.8	86.9
RNSPAFLSTDLGDEDVGLGPPAPR	Q80Z38 1xPhospho S729(97.9)	379.2	349.2	402.3	345.9	401.4	397.7	383.4	373.4	388	465.1
RNSEGSEASCTEGSLTPSLDSRR	A0A0A0MQE8 1xPhospho S1660(99.6)	213.1	220.3	205.2	246.1	215.3	205.2	207.8	174.1	176.2	170.9
RNSEIDELK	F8VPV0 1xPhospho S1437(100)	399.1	343.3	434.2	324.2	477.7	400.5	358.1	363.3	422.5	554.1
RNSELFQSLISK	Q50H33 1xPhospho S413(100)	153.1	242.2	131.4	299.8	144	185.2	337.2	266.7	280.7	141.8
RNSELFQSLISK	Q50H33 2xPhospho S413(100); S418(100)	52.1	61.5	51.5	82.9	54.3	63.1	129.5	86.1	109	57.1
RNSELFQSLISK	Q50H33 1xPhospho S413(100)	347.5	294.4	390.5	272.3	373.3	330.3	348.1	339.8	569.2	586.5
RNSELFQSLISK	Q50H33 2xPhospho S413(100); S418(100)	102.9	105.5	147.7	97.3	128.7	113.1	173.9	142	278.6	262
RNSERKTPEGR	Q9CZW5 1xPhospho T88(99.8)	135.3	214.8	76.4	272.1	120.4	227	190	152	68.3	34.3
RNSEKDDKYNK	A2AR02 1xPhospho S440(100)	106.8	71.7	135.2	67.8	136.1	79	86.6	79	102.2	164.2
RNSPAFLSTDLGDEDVGLGPPAPR	Q80Z38 2xPhospho S724(100); S/T	474	413.1	559.7	424.8	513.5	517.7	467	479	581	770.8
RNSRASLFSFK	A0A0R5RP28 1xPhospho S573(100)	720.4	922.6	607.2	1305.8	584.4	860.2	1062.7	912.5	592.9	416.1
RNSRASLFSFK	A0A0R5RP28 2xPhospho S573(99.7); S579(99.7)	806.4	769.1	799.6	1036.9	706	1082.7	1187.8	1003.5	811.4	555
RNSSLVGR	A2A9M4 1xPhospho S440(89.7)	50.4	74.1	73.3	60.5	78.5	50	35.9	44.6	45.8	75.1
RNSSPPPSPNK	A0A1W2P772 1xPhospho S	319.5	408.9	239.6	464.1	258.4	345.9	369	340.8	243.6	225.8
RNSSPPPSPNK	A0A1W2P772 2xPhospho S275(98.4); S279(100)	963.8	1164.9	788	1263.2	849.9	1160.3	1293.6	1221.2	826.3	698.3
RNSSPPPSPNK	A0A1W2P772 1xPhospho S	699.5	723.1	560	651.3	705.3	641.6	543.2	545	424.9	408.8
RNSSPPPSPNK	A0A1W2P772 2xPhospho S275(96); S279(100)	530.4	529.4	493.5	450.7	589.6	528.8	463.3	482.8	369.1	358.5
RNSSPQPQTQAP	A8IK50 1xPhospho S127(98.4)	163.5	136.7	147.8	121.1	157.8	134	120.2	115.9	111.1	131.4
RNSSFSVKPSEK	E9Q8V6 2xPhospho S1151(100); S1152(99.9)	447.5	262.4	571.5	228.7	512.4	357.7	306.9	297.1	339.3	396.8
RNSSPQPQTQAP	A8IK50 2xPhospho S127(100); S128(100)	35.1	44	38.3	31.8	34.1	26.7	45.6	43.2	46.3	46.2
RNSSPRSPTNSSEIFTPAHEENVR	Q3UGS4 2xPhospho S21(92.6); S/T/H	333	343.2	320.9	359.4	295.7	315.6	318.3	298.7	280.1	293.7
RNSSSPPSPSSMNQR	E9Q1P8 2xPhospho S438(98.4); S445(89.6)	72	94.1	86.5	99	79.7	79.5	93.4	104.8	79.6	82.7
RNSSSPPSPSSMNQR	E9Q1P8 3xPhospho S438(78.8); S440(78.8); S443(85.6)	100.1	120.7	71.3	119.6	84.2	111.9	108.2	107.3	87.9	65.1
RNSSSPVSPASVPGQR	Q8K3X4 1xPhospho S636(97.8)	331.1	361.7	317.4	293.4	361.3	316.5	272.9	315.9	303.1	330.4
RNSSSPVSPASVPGQR	Q8K3X4 2xPhospho S638(98.1); S	317.4	347.9	343.5	370.1	322.6	337.6	346.8	346.6	324.1	337.3
RNSSSPVSPASVPGQR	Q8K3X4 3xPhospho S636(99.7); S638(99.7); S641(100)	278.6	294	282.7	334.6	291.4	301.1	325.7	329.7	285.2	297.9
RNSSPRSPTNSSEIFTPAHEENVR	Q3UGS4 1xPhospho S/T/H	252.8	235.2	249	223	242.1	230.5	199.4	200.2	188.8	178.1
RNSSSPVSPASVPGQRR	Q8K3X4 2xPhospho S641(99.4); S	283.2	291.9	319.5	290.5	291.1	285.4	249	274.9	251.7	243.6
RNSSFSVKPSEK	E9Q8V6 1xPhospho S1151(97.5)	224.7	160.6	222.4	111.6	215.6	177.3	129.7	127.4	156.4	200.6
RNSSFSVKPSEK	E9Q8V6 1xPhospho S1152(78.4)	410.3	495.3	269.3	492	285.8	394	477.9	409.6	340.5	248.1
RNSRASLFSFK	A0A0R5RP28 3xPhospho S573(100); S576(100); S579(100)	571.9	535.6	569.6	686.9	598.1	911.9	1318	755.7	821	624
RNSRASLFSFK	A0A0R5RP28 1xPhospho S573(100)	503.3	383	567.9	378.8	533.4	424.8	466.9	423.6	403.4	328.1
RNSRASLFSFK	A0A0R5RP28 2xPhospho S573(99.9); S576(98.5)	247.7	167.2	374	195.9	349.8	312.2	402.3	298.1	509.1	449.7
RNSRASLFSFKGR	A0A0R5RP28 2xPhospho S576(96.5); S579(96.5)	35.2	48.6	36.4	47.5	39.8	46.8	52.1	59	53.7	46.8
RNSRASLFSFKGR	A0A0R5RP28 3xPhospho S573(100); S576(100); S579(100)	101	104.1	114.7	98.6	109.5	131.5	190.9	136.8	211.1	160.2
RNSRLGFLYDLDK	Q68FE6 1xPhospho S110(100)	160.5	212	157	278.6	166.6	241.2	333.1	199.3	244.4	157.4
RNSSFSVKPSEK	E9Q8V6 2xPhospho S1151(100); S1152(100)	692.8	727.7	569.9	735.9	606.1	709.5	837.4	766.6	619.5	548.6
RNSRTEEPTMASESVENGHRK	F6M2J9 1xPhospho S1032(97.3)	91.4	122	62.5	148.8	61.3	95.2	121.8	85.2	61.7	48.8
RNSRTSLFSFRGR	A2APX8 3xPhospho S570(81.6); T572(94.7); S573(94.7)	13.9	15.9	14.1	13.8	16.7	25.4	33.1	35.6	46.2	51.8
RNSSDSFSR	G3X9T5 1xPhospho S622(99.4)	97.6	96.6	97.5	88.2	97.4	81.4	70.9	73.4	69.6	86.1
RNSSEERSRPNSGDEK	D3YYT1 2xPhospho S114(95.9); S118(95.9)	45.8	54.2	39.4	76.5	29.9	55.7	73.9	65.2	52.7	20.7
RNSSEERSRPNSGDEK	D3YYT1 2xPhospho S113(97.5); S114(91.7)	111.6	84.4	116.9	91.1	114.8	121.3	106.6	106.8	128.9	120
RNSSFSVKPSEK	E9Q8V6 1xPhospho S1151(86.1)	48.6	88.4	46	116.8	53.5	74.6	96.8	88.3	60.3	60.8
RNSSFSVKPSEK	E9Q8V6 2xPhospho S1151(100); S1152(100)	295.8	518.5	222.5	897.9	215.7	447.6	795.9	692.5	300.1	201.5
RNSRTSLFSFR	A2APX8 1xPhospho S570(97.4)	163.8	162.3	163.8	158.7	169.5	169.7	155.7	154.8	171.2	149.2
RQAFTPSSTMMEVFLQEKPPAVATSTAAPPPPSSPLPSK	A0A0G2JDV6 1xPhospho S453(90.3)	67.9	51.7	66.6	50.6	67.9	66.3	59.8	56.8	69.1	82.3
RQAQSPGGVSSEVEVLK	C7G3P1 1xPhospho S193(100)	515.7	575.5	544.5	613.5	557.2	564.3	672	595.5	581.9	587.3
RQAQSPGGVSSEVEVLK	C7G3P1 1xPhospho S193(100)	412.2	374.9	487	353.4	519.1	403.4	369.4	352.8	385.1	572.3
RRPASGDDLSAKK	D6RJL1 1xPhospho S71(100)	42.9	83.6	32.7	83.3	31.7	54.8	86.4	63.9	41.5	29.9
RRPASGDDLSAK	D6RJL1 1xPhospho S71(100)	205.6	299.1	179.5	359.1	198	245.8	300.7	284.1	220.4	175.8
RRNSTSSTNQNMFCEER	P61460 1xPhospho S1518(89.5)	120.2	147.4	113.7	150.2	116.6	140.6	147.3	135	114.4	120.2
RRNSSSSLSSR	E9QKB1 1xPhospho S432(87)	58.8	62.4	49.8	56	49.3	55.6	49.6	48.9	44.1	47.6
RRNSELFQSLISK	Q50H33 2xPhospho S413(100); S	195.3	144.3	245.8	142.8	241.3	182.9	281	198.2	272.5	248.2
RRNSELFQSLISK	Q50H33 1xPhospho S413(100)	1210.9	1001.1	1119.9	838.5	1193	944.3	1105.8	836.4	909.4	794.1
RRNSELFQSLISK	Q50H33 2xPhospho S413(100); S418(99.9)	69	91.6	61.1	119.4	56	98.4	173.5	134.9	92.6	50.7
RRNSELFQSLISK	Q50H33 1xPhospho S413(100)	335.6	552.5	236	715.8	243.4	414.3	725.7	502.7	261	185.7
RRNSEEFGVK	Q921G9 1xPhospho S195(100)	123.4	131.6	138.1	89.3	135.1	147.4	125.5	108.3	131.6	139.6
RRNSCNVGGGSGGSFK	Q8K3A9 1xPhospho S126(100)	543.7	480.1	489.2	442	491.6	421.6	479.5	385.1	281.9	300.5
RRNSCNVGGGSGGSFK	Q8K3A9 1xPhospho S126(100)	87.1	122.4	70	154	78.9	119.7	139.9	142	122.1	77.2
RRNGSDDDNHPPPQTK	A2A6P4 1xPhospho S82(100)	251.3	221.3	289.7	244.2	268.3	292.6	270.1	250.6	280.1	243.1
RRNGSDDDNHPPPQTK	A2A6P4 1xPhospho S82(100)	40.8	61.7	27.7	108.3	27.4	62.6	88.2	68.1	56.9	26.1
RRNESPGAQPASK	Q9DC04 1xPhospho S812(100)	125.9	135.6	112.8	125.6	130.1	124.5	170.5	147	174.2	191.2
RRNDSYTEEEPEWFSAGPTSQSETIELTGFDDK	Q8BY82 1xPhospho S212(98)	80.6	85.1	104.9	81.2	90.4	86.5	76.7	71.9	83.4	83.1
RRLTADMISPPLGDFR	Q91W92 1xPhospho T34(100)	226.6	220.7	229.4	239.5	234.7	215	243	206.4	217.6	220.9
RRLSVEIYDK	P97438 1xPhospho S348(100)	45.3	54.5	54.9	39.9	49.5	54.3	42.6	41.8	60.6	55.4
RRLSDSNFMANLPNGYMTDLQRPQPPPPPPSAASPGATPGSATASAER	O88935-1 2xPhospho S9(98.6); S39(94.4)	47.4	45.5	59	45.9	50.2	50.6	50.3	49.5	55	59.5
RRLSEQLAHTPTAFK	Q8BKC8-2 1xPhospho S496(100)	327.4	299.1	316.4	236.6	330.6	308.8	267.3	273.5	299.5	340.4
RRLSESACR	Q2M4G6 1xPhospho S256(99.9)	49.3	55.5	41.1	53.5	50.3	47.5	42.2	52.7	49.9	54.9
RRLSESLAPIK	A0A5F8MPE1 1xPhospho S656(100)	156	279.8	117.5	175.2	142.3	150.3	218.7	244.1	152.1	118.3
RRLSEVIYEPFQLLSK	B1ATR2 1xPhospho S294(100)	124.9	195.4	104.7	232.7	123.1	162.5	241.1	203.2	139.9	94.6
RRLSEVIYEPFQLLSK	B1ATR2 1xPhospho S294(100)	298.6	292.5	319.6	286.6	340.4	319.5	309.5	305.2	336.1	337.6
RRPASGDDLSAKK	D6RJL1 1xPhospho S71(99.6)	90.8	118	65.9	131.8	58.7	110.1	111.9	114.6	99.1	77.9
RRLSFESEGEK	Q9ER47 2xPhospho S891(100); S894(100)	87.1	62.9	85.4	58.9	84.1	76.7	55.8	71.1	56.5	71.2
RRLSLTLR	Q8K0D0 1xPhospho S9(96.1)	118.5	115.3	120.8	118.2	112.2	118.8	84.1	72	69.2	70.8
RRLSNVSLTGLGTVR	Q62101 1xPhospho S203(100)	153.6	145.6	151.8	133.9	150.6	151.2	155.4	135.2	140.3	162.3
RRLSSLRASTSK	Q3TL53 2xPhospho S235(68.1); S236(68.1)	147.5	75.1	70.2	44.4	48.1	51	38.4	44.8	59	65.8
RRLSSSEKDDLER	D3YTT9 2xPhospho S96(99.7); S97(95.1)	128.2	145.1	116.8	153.5	119.8	139.3	163.7	193	140.7	120.1
RRLSVEIHDK	Q8BWJ6 1xPhospho S14(99.9)	107.8	110.7	114.1	132.2	124.4	105.7	101.4	114.3	82.9	115.1
RRLSVEIYDK	P97438 1xPhospho S348(100)	235.6	364.2	219	393.9	243.6	299.5	337.2	312.8	273.8	213.3
RRISLTK	Q3UYI5 1xPhospho S518(84.6)	47.1	38.8	50.1	36.8	48.5	48	37.8	29.3	40	44.1
RRLSDSNFMANLPNGYMTDLQRPQPPPPPPSAASPGATPGSATASAER	O88935-1 2xPhospho S9(95.3); S39(81.2)	45.5	34.9	49.1	33.9	43.2	48.4	39.6	35.1	38.1	44.9
RRPERQESADHEGPHSLTLGR	E9PX29 1xPhospho S2268(100)	125.1	143.6	101.1	160.3	127.2	139.6	141.7	160	111	142.1
RRPESAPAESSPSK	Q2M4G6 1xPhospho S1002(100)	567.1	475.7	514.4	326.9	515.4	426.7	422.5	455.6	489.3	597
RRPTPATLVLTSDQSSPEIDEDRIPNSLLK	Q9ERT9 3xPhospho T42(79.4); S46(100); S47(100)	164.4	167.5	161.3	169.4	161.8	149.7	137.4	139.1	161.8	182.5
RRPTPATLVLTSDQSSPEIDEDRIPNSLLK	Q9ERT9 2xPhospho S46(99.8); S47(100)	326.5	382	343.1	403.2	323.1	309.7	257.3	284.9	300.7	301.5
RRPTPASLVILNEHNSPEIDEK	Q8BKK4 2xPhospho T34(96.3); S46(99.2)	296.3	315.8	259.9	165.5	373.3	277.8	251.6	308.7	363.6	568
RRPTPASLVILNEHNSPEIDEK	Q8BKK4 1xPhospho S46(98.5)	210.8	176.4	198.7	88.4	187.8	135.7	103.1	131.1	146.4	204.2
RRPSSPAPGPSR	A0A0G2JEV2 2xPhospho S15(100); S16(99.9)	119.5	142.1	148.6	200.4	121.8	149.1	196.4	214	168.4	124.9
RRPSSPAPGPSR	A0A0G2JEV2 1xPhospho S15(97.9)	122	121.9	123.4	138.7	125.4	133	138.5	114.6	120.1	104.2
RRPSLLSEFQPGSER	Q9WU42 1xPhospho S67(100)	259.4	275.8	254.2	281.4	259.3	265.3	258.3	247.6	252.2	278
RRPSGTSHNALK	A0A571BDA2 1xPhospho S777(84.9)	85.5	101.8	70	90.7	85.1	77.4	108.4	105.7	113.6	108.8
RRPRSPPEPLR	D3Z0P8 1xPhospho S34(100)	42.5	47	42.2	47.5	40.4	44	45.4	42.7	40.7	34.5
RRPRDSPVLSNSGPR	Q9EPE9 1xPhospho S896(99.9)	86.5	94.6	74.5	97.9	71.6	84.2	90.8	96.9	98	96.6
RRPQSQERGPMQLSADARDPEGAGGAGVLAAGK	Q7TSJ2 1xPhospho S198(99.7)	223.7	160.6	166.5	154.2	199	168.8	176.9	171.1	169.8	199
RRPQSQERGPMQLSADARDPEGAGGAGVLAAGK	Q7TSJ2 1xPhospho S198(93.6)	137.2	160	122.3	141.8	144.9	117.3	133.9	116	127.8	138.6
RRPQSQERGPMQLSADARDPEGAGGAGVLAAGK	Q7TSJ2 1xPhospho S198(99.7)	133.8	157.6	97.9	220.9	99.6	154.9	199.7	182.2	130.9	116.4
RRPPSPDPNTK	Q62261 1xPhospho S2102(100)	1202.5	1156.9	1036	1015.2	1190.5	1038.4	916.1	867.4	705.8	761.8
RRPPSPDPNTK	Q62261 1xPhospho S2102(100)	2413.3	3740.7	1564.9	4477.5	1597.1	3136.8	3674.8	3230.3	1843.6	1095
RRPPRSPDHK	G3X9V4 1xPhospho S1116(100)	92.5	68.5	54.6	60.8	79.6	58.7	58.6	54.6	37.1	51.8
RRPPRSPDHK	G3X9V4 1xPhospho S1116(100)	98.2	165	60.9	151.9	57.5	108.8	150.5	132.8	72.1	47.4
RRPGHGSLTNISR	D3YZW1 1xPhospho S917(98.5)	35.8	34.3	42.6	38.4	39.9	36.5	50.2	39.9	48.5	46.5
RRPGHGSLTNISRHDSLK	D3YZW1 2xPhospho S917(96); S926(95.9)	90.4	122.2	76.5	193.6	85.1	132.9	227.9	189.3	128.9	59.4
RRPGHGSLTNISRHDSLK	D3YZW1 2xPhospho S917(85.7); S926(86.1)	53	41.1	50	49.4	60	57.8	65.3	61.6	64	33.8
RRPGPSPDGLLEEGSPTMVEK	A0A1L1SR96 1xPhospho S681(98.1)	338.5	359.2	340.1	354.4	345.3	349.2	327.5	313.9	362.9	363.3
RRPGPSPDGLLEEGSPTMVEK	A0A1L1SR96 1xPhospho S681(98.9)	296	259.1	307.5	280.8	323.5	276.7	252.7	265.6	259.4	434.7
RRPGPSPDGLLEEGSPTMVEK	A0A1L1SR96 1xPhospho S681(87.9)	254.8	219	279.2	162.2	288	225.7	240.7	210.5	250.2	297.7
RRPESAPAESSPSK	Q2M4G6 1xPhospho S	67	84.8	34.7	79.3	48.9	81.8	77.1	75.5	56.5	39
RRPGPSPDGLLEEGSPTMVEK	A0A1L1SR96 1xPhospho S/T	343.4	298.6	331.9	256.2	386.6	318.5	255.3	274.6	325.6	395.3
RRPHSLSITPEAFDSDEELGDILEEDDSLAWGR	O88737 1xPhospho S789(100)	1152.7	1084	1394	1131.2	1272.4	1252.2	1096.3	1098.8	1192.2	1299
RRPHSLSITPEAFDSDEELGDILEEDDSLAWGR	O88737 2xPhospho T783(97.1); S789(100)	104.8	97.6	137.1	97.3	119	149.3	159.1	118.2	198.4	173.8
RRPLERGDTELAPSFEQR	S0DHL8 1xPhospho T1165(100)	142.3	156	148.6	164.3	148.4	175	204.8	162.2	150.8	140.1
RRPPKGEEGSEEEETENGPKPK	Q62018 1xPhospho S970(99.9)	222.5	327.5	127.8	630	147.1	345.2	469.3	395.9	200.1	76.5
RRPPKGEEGSEEEETENGPKPK	Q62018 1xPhospho S970(100)	115.1	274	66.1	428.8	76	228.9	322.6	267.8	129.3	52.2
RRPPKGEEGSEEEETENGPKPK	Q62018 1xPhospho S970(99.9)	379.5	362.4	299.1	326.1	310.6	371.9	327	320.8	330.6	227.3
RRPGPSPDGLLEEGSPTMVEK	A0A1L1SR96 2xPhospho S672(93.6); S681(93.6)	154.8	136.6	171.5	106.8	164.2	150.3	111.9	119.7	144.3	175.5
RRLSDSNFMANLPNGYMTDLQRPQPPPPPPSAASPGATPGSATASAER	O88935-1 1xPhospho S9(99.7)	99.1	91.3	102.2	92.2	107.3	102.5	104.7	109.2	113.9	138.4
RRLSDPPEEAGR	Q8K199 1xPhospho S71(100)	94.8	100.5	80	94.6	72.6	92.7	82.2	99.1	77	88.8
RRLETEDTSGSPSRASR	A0A0R4J0Q5 1xPhospho T/S	86.5	73.2	67.9	94.6	66	74.6	86.6	86.1	119	91.9
RRHDFSLFK	Q0GA42 1xPhospho S592(100)	100	109.5	117.6	108.5	127.9	128.5	102.9	111.8	115.3	154.8
RRHASAPSHVQPSDSEK	E9Q6Q8 1xPhospho S348(99.8)	141.7	120.7	123.2	129.4	119.2	132.3	148.7	136.6	155.6	106.3
RRHASAPSHVQPSDSEK	E9Q6Q8 1xPhospho S356(86.1)	62.7	77.2	41.5	119.6	47.3	73.9	98.5	92.8	82.8	45.9
RRGTGGSESSKANGLTAESK	Q8BJS4 3xPhospho T117(95.9); S122(99.7); S123(99.5)	136.3	119.5	123.2	124.8	112.1	161.3	163.1	172.1	187.5	114.7
RRGTGGSESSKANGLTAESK	Q8BJS4 3xPhospho T117(97.6); S120(78.4); S123(93)	54.1	102.3	34.7	171.5	42.3	106.3	137.6	129	77.9	30
RRGSMPVPYK	E9Q4D5 1xPhospho S69(100)	75.4	81.4	73.3	54.5	77.7	61.7	80.1	57.3	74.3	75.1
RRGSMPVPYK	E9Q4D5 1xPhospho S69(100)	323.4	461.7	225	458.5	245	358.7	562.6	407.3	276	191.9
RRGSISSGVSYEEFQVLVR	O35245 1xPhospho S827(98.7)	190	192.4	220	199	243.4	212.8	208.9	179.5	211.1	241
RRGSLSPPSSAYER	E9Q5F9 2xPhospho S2053(99.8); S2055(98.2)	196.3	212.6	177.8	216.8	179.2	186.2	187.9	181.7	203.4	188.3
RRGSLPDNSILHR	Q3UTJ2 1xPhospho S829(100)	89.1	99.1	79.5	86.8	72.9	84.3	88.5	88.8	71.6	60.5
RRGSGSVDETLFALPAASEPVIPSSAEK	Q99P72 2xPhospho S165(87.5); T171(87.5)	745.9	642.6	789	497	758.4	694.8	556.2	574.9	683.4	747
RRGSGSVDETLFALPAASEPVIPSSAEK	Q99P72 1xPhospho S165(99.2)	2032.4	1904.5	2061.9	1616.8	2103	1924.3	1620.7	1637	1938.5	2362.1
RRGSGSVDETLFALPAASEPVIPSSAEK	Q99P72 2xPhospho S165(99.9); S167(97.6)	552.3	623.8	542.1	671.2	541.8	603.2	590.2	587.7	546.6	556
RRGSGSVDETLFALPAASEPVIPSSAEK	Q99P72 1xPhospho S165(90.2)	1664.1	1965	1549.5	2155.5	1576.8	1857.6	2021.2	1951.7	1730	1616.5
RRGSGSAEGEVEASQLRR	E9Q6I9 1xPhospho S104(94.4)	121	114.8	106.4	82.5	101.3	93	89.6	77.7	90.6	88.1
RRGSGSAEGEVEASQLR	E9Q6I9 1xPhospho S104(100)	241.8	291	222.7	264.3	215.7	238.3	217	216.4	209.1	207
RRGSGQDLAGPAPETLEQTEGATP	E9Q0W7 1xPhospho S478(100)	141	116.2	154.4	123.6	175.6	136.1	129.3	117.8	143.4	171.9
RRFSALLEPSRFTAPQEDEDEAR	Q9R1L5 1xPhospho S801(100)	95.9	74.6	114.8	82.2	112.8	105.4	127.1	93.2	146.3	160.1
RRFSDFLGLHSK	Q9CWK8 1xPhospho S185(100)	90.5	256.8	69	299	63.1	190.5	232.8	192	120.6	47
RRFSDFLGLHSK	Q9CWK8 1xPhospho S185(100)	286	348.7	348	297.4	377.5	400.4	308.7	288.1	355	356.9
RRFSDFLGLYEK	Q6NZD2 1xPhospho S187(100)	235.1	339.3	168.3	409.4	170.6	278.5	360.2	296.8	225.6	139.1
RRFSDFLGLYEK	Q6NZD2 1xPhospho S187(100)	877.1	781.5	848.8	716	951.7	867.7	758.1	757.4	912.7	960.4
RRFSIESLLEEETQVR	Q3UTJ2 2xPhospho S630(100); S633(100)	200.7	199.3	203.1	190.7	190.7	230.8	180.5	202.3	201	218.6
RRHDFSLFKLSDSEIR	Q0GA42 1xPhospho S597(89.9)	21.4	27.9	35.4	23.1	38.5	35.6	35.5	28.5	35.8	36.7
RRGEDMMHPLKVSLEDLYNGK	Q3TFF0 1xPhospho S123(78.3)	113.6	82.4	123.7	56.4	117.8	99	85	75	101.2	116.2
RRGHYEFPVVDDLSSGDTK	D3YTS3 2xPhospho T1406(93.4); S/H/Y	133.4	89.1	157.7	93	138.7	118.8	107.5	105.1	102.6	130.4
RRGIEFPMADLDALSPIHTPQR	Q5SRX1 1xPhospho S160(100)	101.3	111.2	108.9	93.4	113.8	106	94.7	94.5	109.6	122.3
RRGIEFPMADLDALSPIHTPQR	Q5SRX1 1xPhospho S160(100)	127	116.8	138.6	122.1	150.2	128.2	120.7	115.7	110.7	128.7
RRGIEFPMADLDALSPIHTPQR	Q5SRX1 2xPhospho S160(100); T164(100)	90.8	97.1	110.6	98	110.8	114.1	108.8	92	110.1	117.5
RRGSDIDNPTLTVTDISPPSR	G5E8L8 1xPhospho S331(100)	169.2	105.5	204.8	84.9	202.3	123.2	110.3	119.2	144.4	225.1
RRGSFSSENYWR	Q3TSG4 1xPhospho S362(96.6)	70.1	74.6	74	66.9	72.1	59.7	65.3	65.5	58.6	52.5
RRGHYEFPVVDDLSSGDTK	D3YTS3 2xPhospho S1402(99.2); S1403(96.3)	504.5	482.3	542.1	458.7	553	500.1	483	467.3	528.2	537.6
RRHDSLPDPGTASR	A0A3B2W7H4 1xPhospho S346(100)	163.1	214	128.3	244.3	141	178.6	223.3	181.7	154.7	140.6
RRHPPDDDLSQDSPEQEASK	Q9ES18 1xPhospho S161(97.5)	90.5	90.6	90	90.1	96.2	89	97.1	87.7	82.9	74.6
RRHPPDDDLSQDSPEQEASKSPR	Q9ES18 1xPhospho S172(86.5)	83.4	69.5	79.9	67	84.4	78	62.6	75.2	72.6	73.4
RRKASPEPEGETAGK	Q8R3Y8 1xPhospho S384(100)	153.3	113.8	135.8	97.1	144.6	101.9	70.2	82.2	96.7	110.4
RRKDSAQDVQAK	Q9JJ28 1xPhospho S436(100)	57.8	173	40	323.4	35.2	112.8	212.7	179.2	64.6	29.4
RRKDSAQDVQAK	Q9JJ28 1xPhospho S436(100)	178.6	250.4	102.6	279.4	124.6	250	263.4	295	162.4	104.8
RRKDSAQDVQAK	Q9JJ28 1xPhospho S436(100)	572.9	459.7	587.3	340.1	616.8	468.7	394.5	388	427.9	549.5
RRKDSRPESIIIYR	Q8BG50 1xPhospho S47(100)	76.8	78.2	65.3	80	61.9	78.3	79.4	72.3	77.1	78.9
RRKGSGSEQEGEEEEGGER	Q62018 2xPhospho S941(100); S943(100)	136	86.9	161.9	81.6	131.9	108.5	89.2	91.3	86.3	92.9
RRKASPEPEGETAGK	Q8R3Y8 1xPhospho S384(100)	337.3	454.3	200.8	603	213.9	434.1	518.1	421.5	310.8	143.9
RRKPSVPCPEVR	E9Q238 1xPhospho S70(100)	50.3	60.8	50	68.4	61.1	65.7	64.1	60	50.7	39.8
RRKSEPAVGPLR	A0A1L7NR37 1xPhospho S403(100)	303.5	276.2	262.6	256	285.4	294	253.9	223.3	241.7	233.7
RRKTSDANETEDHLESLICK	Q3UYV9 1xPhospho T27(93.7)	369.4	339.7	472	283.5	436.5	459.5	397.7	383.8	404.3	405.4
RRKTSQSEEEEPPR	Q8CJ19 1xPhospho T/S	171.1	282.7	120.7	406.3	123.8	241.1	350.5	284.9	191.7	119.4
RRKTSQSEEEEPPR	Q8CJ19 1xPhospho T/S	195.5	187.4	237	145.1	231.6	209.7	183	156.9	162.8	151.9
RRKYSISSDNSDTTDGHVTSTSASR	A2AA59 3xPhospho S9(96.2); S15(93.5); T17(96.5)	147.4	183.5	130.2	238.3	118.8	177.7	176	199.8	142.6	113.5
RRLETEDTSGSPSR	A0A0R4J0Q5 1xPhospho T/S	29.4	22.2	30.3	23.4	30.1	27	31.1	28.3	42.9	48.1
RRKSEPAVGPLR	A0A1L7NR37 1xPhospho S403(100)	173	218.8	133.1	304.8	148.2	210.3	287.5	213.2	150.6	129.8
RRPTPATLVLTSDQSSPEIDEDRIPNSLLK	Q9ERT9 2xPhospho S46(99.3); S47(99.3)	53.5	58.7	72.1	51.5	70.8	69.4	46.5	54.3	72.6	64.2
RRKASPEPEGETAGK	Q8R3Y8 1xPhospho S384(100)	107.8	202.4	88	360.8	91	154.4	248.8	194.9	91.4	77.1
RRHSYENDGGQPHK	Q3UYV9 1xPhospho S7(100)	129.9	123.7	144.1	133.9	117.4	122.7	196.9	150.1	156.6	142.1
RRHRSHSAEGGK	A2A9P6 2xPhospho H77(56.1); S81(86.2)	206.1	87.6	172.3	78.9	174.1	137.6	224.7	210.8	200.7	119.4
RRHSGQDVHVVLK	Q3KQQ1 1xPhospho S175(100)	942	1590.7	642.2	2160.6	847.3	1417.1	1809	1490.3	970.8	621.3
RRHSGQDVHVVLK	Q3KQQ1 1xPhospho S175(100)	1115.3	1198.4	1048.6	1159.3	1095.2	1227.3	1161.4	1172.6	1100.5	1049.5
RRHSHSHSPMSTR	P62996 2xPhospho S95(100); S102(68.4)	163.8	123.4	177.1	223.6	176.1	195.2	67.7	58.4	58.9	46.2
RRHSHSHSPMSTR	P62996 3xPhospho S95(100); S97(99.8); S99(92.5)	270.5	205.1	276	349.8	233.5	318.1	332.2	329.9	330	224.7
RRHSHSHSPMSTR	P62996 3xPhospho S95(100); S97(94.6); S99(45.6)	234.2	133.9	245.5	283.9	224	289.2	257.1	244.9	222.6	265.7
RRHSYENDGGQPHKR	Q3UYV9 1xPhospho S7(98.6)	30.5	26.7	50	29.6	28.5	26.5	50.2	62.2	151.6	145.1
RRHSSETFSAPTR	P35569 1xPhospho S1096(90.9)	19.8	22.4	13.7	22.7	13.3	20.1	25.7	18.8	17.3	13.5
RRHSSLPTESDEDIAPAQR	O54774 2xPhospho S754(87.3); S760(99.6)	262.7	293.4	245.2	351.9	222.9	325.4	376.2	388	309.4	217.5
RRHSSLPTESDEDIAPAQR	O54774 3xPhospho S755(83.5); T758(100); S760(100)	128.6	128.2	137.2	164.3	143.9	147.7	139	133.3	96.7	111.6
RRHSTSPSPSR	Q6NV83 2xPhospho S930(95.9); T931(66)	72.2	53.7	63.9	85.6	56.6	74.8	41.2	36.6	41.1	30.6
RRHSTSPSPSR	Q6NV83 3xPhospho S930(95.9); S932(81); S936(99.9)	273.3	215.8	258.9	305.6	253.5	299.2	257.4	247.9	165.8	136.6
RRHSTSPSPSRSSSGR	Q6NV83 3xPhospho S930(97.5); T931(85.9); S936(96.8)	114.1	70.2	97.9	112	91.3	103.1	93.4	76	53.6	32.3
RRHSYENDGGQPHK	Q3UYV9 1xPhospho S7(100)	33.4	80.1	24.7	97.7	22.3	52.1	141.3	112.7	43.5	16.1
RRHSSETFSAPTR	P35569 2xPhospho S1096(99.8); S1097(96.2)	92	102.3	97	126.1	97.2	98.1	126.2	105.7	102.8	97.4
RRPTPATLVLTSDQSSPEIDEDRIPNSLLK	Q9ERT9 3xPhospho T42(72.7); S43(72.7); S47(71)	49.4	38.4	48	37.2	50.5	34.9	37.1	33.6	31.7	44.6
RRPVSVSPSSSQEISENQYAVICSEK	Q8K400 1xPhospho S903(85.1)	297.9	371.3	261.2	413.7	273	322.2	391.5	345.9	286.1	252.3
RRPVSVSPSSSQEISENQYAVICSEK	Q8K400 2xPhospho S901(99.6); S903(96.7)	526.3	668.1	476.8	856.9	459.7	620.3	688.8	753.4	539.9	500.1
RRSPEQGRPSAEK	Q3U3E2 1xPhospho S176(100)	57.5	76.7	51.7	100	51.5	66.9	91.5	85.3	63.8	49.2
RRSPEEFNPK	Q6PGG9 1xPhospho S213(100)	188	343.7	133.8	399.6	152.1	250.5	343.5	313.4	220.2	174.8
RRSPAAFTSPPIGTVTPALK	Q8BG81 1xPhospho S127(76.4)	204.1	203.6	183	164.5	215.4	205.7	168.4	140.4	165.7	142.1
RRSPAAFTSPPIGTVTPALK	Q8BG81 1xPhospho S127(100)	333.7	364.9	317	470.5	315.1	387.6	345.4	308	317.4	302.6
RRSNTLDITDGR	Q80XD5 1xPhospho S252(97.4)	190.8	199.3	171.2	210.8	168.2	192.1	186.9	171.7	163.3	159
RRSNISSPVTPTAASSSSTTPTRK	P70399 1xPhospho S1628(74.2)	570.4	499.1	424.4	459.2	456.7	321.7	220.5	209.4	142.8	160.7
RRSNIFTSR	Q8VHH5 1xPhospho S371(100)	196	198.6	212.4	197.3	222.6	218.7	280.3	216.2	278.2	262.7
RRSNIFTLMNR	A0A1D5RMG4 1xPhospho S371(99)	76.2	79.2	82.9	67	78.1	81.2	86.4	77.4	112.8	132.4
RRSMSIDDTPR	A2A9M4 2xPhospho S180(100); S182(100)	136.5	134.6	130	132	134	145.9	180.4	137.1	148.3	125.1
RRSMSIDDTPR	A2A9M4 1xPhospho S180(99.9)	179.2	200.1	164.1	209.5	178.1	193.3	209.1	179.2	167.4	143.3
RRSLSSDRGR	Q6PHZ5 2xPhospho S597(96.8); S598(99.9)	71	50.3	85.6	68.4	63.9	78.2	54.6	44.8	32.5	28.8
RRSLSPK	Q61136 2xPhospho S354(100); S356(100)	239.3	248.2	191.9	332.9	213.4	259.6	284	273.5	212	133
RRSISETEENTDELPGER	P23804 1xPhospho S161(91.2)	142.6	130.7	134.8	144.6	127.6	129.9	98.4	83.4	93	89.7
RRSIRDTEDMVTHHTLQQYLYKPR	A0A286YD40 1xPhospho S603(99.8)	215.3	197.3	199.5	226.7	280.1	246.8	340.5	266.2	349.2	303.9
RRSIRDTEDMVTHHTLQQYLYKPR	A0A286YD40 1xPhospho S603(99.7)	66.4	66.4	60.5	99.4	58.7	82.6	121.1	86.4	78.9	66.5
RRSLQLPASPAPEPSTRPAYK	Q7TQG1 2xPhospho S967(100); S973(100)	190.3	139.6	218	148.4	213.9	191.1	150.3	159.6	171.2	211
RRSLQLPASPAPEPSTRPAYK	Q7TQG1 1xPhospho S967(100)	336.7	284.2	344.2	260.4	343.8	292.6	271.9	249.6	274.7	314.6
RRSLDSIDK	E9Q8I9 1xPhospho S	574.6	413.6	511.9	343	516.3	440.7	381.2	359	338.6	376.1
RRSLDSLDKCDMQILEER	E9Q8I9 1xPhospho S2495(100)	202.9	237.5	207.7	273.4	229	236	275.2	271.9	301.6	233.9
RRSLDSLDKCDMQILEER	E9Q8I9 2xPhospho S2495(100); S2498(100)	518.9	675.8	467	784.4	458.1	703.5	545.3	692.8	524.5	492.2
RRSLDSLDKCDMQILEER	E9Q8I9 2xPhospho S2495(100); S2498(100)	345.5	368.4	274.3	592	278.2	454.8	415.8	498.4	342.4	248.3
RRSLDSLDKCDMQILEER	E9Q8I9 1xPhospho S2495(100)	266.4	278.3	332.8	212.8	356.5	279.2	252.3	312.3	568.2	675.7
RRSLDSLDKCDMQILEER	E9Q8I9 2xPhospho S2495(100); S2498(100)	403.6	311.6	595	267.6	514	410.3	305.5	331	425.8	487.6
RRSPGLCSDSSLEESLR	Q99PP2 1xPhospho S167(100)	255	242.2	242.2	214.7	253.8	212.9	238.8	211.3	213.4	249.7
RRSLDSLDKCDMQILEER	E9Q8I9 2xPhospho S2495(100); S2498(100)	184.6	100.6	244.7	111.2	218.7	162.6	126.3	131.9	162.3	219.3
RRSILEK	Q3UG32 1xPhospho S808(100)	74.4	116.2	49	133.9	36.5	92.5	141	104.9	79.6	37.7
RRSLLLEFEPDVEDTLLQR	Q69Z89 1xPhospho S432(100)	11.6	9.5	14.5	9.7	14.9	15.1	13.9	11.7	14.7	19.7
RRSILREPTFR	O08550 1xPhospho S611(100)	91.5	83.6	93.6	82	102	82.7	63	77.4	64.5	64.3
RRSLPAGDALYLSFNPPQPSR	H3BJX8 1xPhospho S1083(100)	561.1	547.8	642.3	521.1	611.9	599.8	546.4	530.4	565.9	661
RRSIQDLTVTGTEPGQVSSR	A2AP92 1xPhospho S439(100)	346.1	348.4	330.9	303.4	363.1	325.4	345.6	325.6	334.4	367.5
RRSLQLPASPAPEPSTRPAYK	Q7TQG1 1xPhospho S967(100)	159.8	187.6	122.8	205.2	121.1	175.8	173.3	170	122.5	101
RRSLEPSENVHGAGGAFPASQTPSKPASADGHR	P05480 1xPhospho S17(100)	115.9	142.6	86	154.4	94.7	122.3	141.7	105.4	95.7	85
RRSPGLLER	B2RW11 1xPhospho S399(100)	77	77.6	76.4	62.8	76.9	87.8	152.7	101	128.9	122.8
RRSPPEDAIPK	Q8VE37 1xPhospho S11(100)	79.8	131.4	53.8	167.2	57.2	105.6	135	126.3	96.6	58.8
RRSPSFDTSTATSK	Q8CIP5 1xPhospho S1119(99.9)	144.4	198.9	103	208.3	122.7	148.8	229.3	194.9	123.4	80
RRSPSVSSPEPTEK	Q8BTI8 2xPhospho S1683(99.9); S1685(99.7)	168	143.1	167.9	147.3	171.4	166.7	130.7	149.3	130.8	134.5
RRSPSVSSPEPTEK	Q8BTI8 3xPhospho S1683(99.3); S1685(98.5); S1687(89.7)	197	217.3	208	208.5	208.2	220.1	206.2	217.8	201.8	205.7
RRSPSVSSPEPTEK	Q8BTI8 4xPhospho S1683(100); S1685(100); S1687(100); S1688(100)	258.1	200.9	265.8	236	253.4	238.6	215	229.8	233.7	262.2
RRSPSYSPSPVK	Q8BKA3 3xPhospho S123(90.9); S125(90.9); S127(49)	201.3	170.2	216.9	159.9	162.2	204	153.3	179.7	189.8	196.1
RRSPSYSR	Q69ZA1 1xPhospho S368(83.7)	39.3	42.1	40.1	31	39.4	35.6	26.9	19.6	20.8	25.1
RRSRADLTAEMISAPLGDFR	Q9JM96 1xPhospho S18(100)	201.5	174.2	196.3	171.3	202.3	193.6	159.3	132.6	173.3	186.5
RRSPSVSSPEPTEK	Q8BTI8 4xPhospho S1683(100); S1685(100); S1687(100); S1688(100)	119.4	131.2	116.5	150.9	116.6	129.3	127.9	132.8	96	83.9
RRSRADLTAEMISAPLGDFR	Q9JM96 1xPhospho S18(88.1)	244.9	223.7	238	199.8	270.3	246.7	192	179.2	232.5	279.6
RRSRDLEQLEAEDESPR	A0A571BG95 1xPhospho S284(100)	166.9	162.6	154.3	168.2	157.5	157.6	159.6	167.6	157.3	160
RRSRESLNMDVVK	Q7M700 1xPhospho S520(98.1)	439.2	563.2	310.6	600.3	345.5	444.2	552.2	477.2	352.4	280.8
RRSRESLNMDVVK	Q7M700 1xPhospho S	223	268	119.7	417	134.1	230.2	258.5	230.5	144.9	95.3
RRSRESLNMDVVK	Q7M700 2xPhospho S520(100); S523(100)	299.3	411.2	190.8	468	222.5	322.6	457.2	459	273.1	210.1
RRSRESLNMDVVK	Q7M700 2xPhospho S520(100); S523(100)	76.3	100.6	65.4	122.7	65.3	83.2	95.9	122	80.6	65.4
RRSRESLNMDVVK	Q7M700 1xPhospho S520(98.2)	383.3	304.7	349.6	239.9	386.6	309.9	296.3	243.4	255.7	337.5
RRSRDIDALLAR	P27600 1xPhospho S38(100)	25.5	29.3	23.1	24	29.7	28.4	28.3	32	25.3	25.6
RRSLDSIDK	E9Q8I9 2xPhospho S2495(100); S2498(100)	326.1	470.2	237.9	545.7	245.4	410.9	400.5	411.7	245.8	193.4
RRSPSVSSPEPTEK	Q8BTI8 3xPhospho S1683(100); S1685(95.7); S1688(82.1)	118.3	126.7	89.9	158.3	86.9	136.7	166.3	168.6	121.8	75.1
RRSPSPYYSR	E9QP00 2xPhospho S260(100); S262(100)	5496.2	5636.7	5691.8	5759.9	5352.1	5729.4	5315.2	5288.9	5478	5022.7
RRSPSFDTSTATSK	Q8CIP5 1xPhospho S1119(99.8)	250	241	225	204.6	258.2	219.8	232.8	203.9	262	248.4
RRSPSFDTSTATSK	Q8CIP5 2xPhospho S1119(100); S1121(100)	370.7	363.6	369.3	298.8	348.1	337	382.2	385.9	389.9	346.6
RRSPSLSSK	E9PUK6 1xPhospho S672(100)	281.7	457.4	162.9	641.4	186.2	356.8	536.9	438.1	260.8	134.7
RRSPSLSSK	E9PUK6 2xPhospho S672(100); S674(88.6)	384.6	673.3	299.7	878.6	327.9	578.2	719.5	671.5	408.2	268.1
RRSPSLSSK	E9PUK6 2xPhospho S672(99.8); S674(99.1)	191	175	218.6	165.1	246.7	183.8	168.6	176.2	196.4	172.3
RRSPSPAPPPPPPPPPPR	E9PUK6 2xPhospho S572(100); S574(100)	1853.1	2100.2	1841.4	2272.6	1847.2	2104.1	2039.2	2051.1	1950	1797.6
RRSPSVSSPEPTEK	Q8BTI8 2xPhospho S1683(100); S1685(100)	128.7	132.2	107.8	175	108.8	151.2	138	152.3	123.6	118.4
RRSPSPAPPPPPPPPPPRR	E9PUK6 2xPhospho S572(100); S574(100)	211.3	208.5	194.6	195.3	185.5	205.2	201.5	204.3	183.3	163.7
RRSPSPDFYK	Q62377 2xPhospho S387(100); S389(100)	502.5	422.6	559	389.7	457.4	439.4	344.2	318.3	354	302.1
RRSPSPKPTK	Q99M28 2xPhospho S155(100); S157(100)	552.3	1143.7	367.1	1923	405.3	910.7	1406.4	1171.2	478.1	276.3
RRSPSPKPTK	Q99M28 2xPhospho S155(100); S157(100)	1765.6	2331.4	1291.4	2674.8	1293	2360.9	2426.5	2268.3	1355.6	939.7
RRSPSPKPTK	Q99M28 2xPhospho S155(100); S157(100)	710.6	352.9	800.6	279.4	748.7	507.4	391.2	352.2	412.7	441.1
RRSPSPPPAR	E9PUK6 2xPhospho S561(100); S563(100)	12.4	254.1	12.4	178.1	57.5	80.8	12	13.5	16.2	27.9
RRSPSPYYSR	E9QP00 1xPhospho S260(100)	579.5	554.5	528.5	598	518.1	543	523.7	542.1	504.7	421.8
RRSPSPDFYK	Q62377 2xPhospho S387(100); S389(100)	147.8	213.3	117	331	118.2	176.9	251.8	204.7	137.5	131.9
RRFSALLEPSR	Q9R1L5 1xPhospho S801(100)	246.7	235	274.5	239.5	281	278.3	343.1	275.6	303.8	376.8
RRSLDSIDK	E9Q8I9 1xPhospho S2495(100)	248	343.3	139	411.6	132.7	254	445	328.3	172.5	71.3
RRSKPLTR	P26369 1xPhospho S62(100)	184.3	283.3	145.8	362.9	140.4	252.7	529.8	404.3	282.3	128.6
RRSAESLLSLQPSSLDGGPR	Q8K0Z9 2xPhospho S479(100); S482(90)	329.2	338.7	333.8	305	360.5	336.9	305.8	302.8	320.8	362.2
RRSAESLLSLQPSSLDGGPR	Q8K0Z9 1xPhospho S479(100)	128.6	129.7	151.2	99.4	154	153.8	127.1	113.2	138.2	165.2
RRRTEEGPTLSYGR	Q6ZQ61 1xPhospho T156(99.8)	115.8	106.8	87.6	97.3	91.5	78.9	80.1	75.7	64.2	67
RRRSSSTLFSTAVDTDEIPAK	Q91ZX6 2xPhospho S/T	122.1	114	150.1	106	136.3	119.4	103.6	97	81	99.3
RRRSSDEDATGEPK	F6QK97 2xPhospho S78(100); S79(100)	343.7	277.2	364.8	267.2	351.4	309.6	288.4	248.7	215.3	350.5
RRRSPTPPPR	E9PUK6 2xPhospho S591(100); T593(100)	288.2	281.5	333.1	319.7	289.5	329.8	315.3	270.7	292.3	298
RRRSPSVSSPEPTEK	Q8BTI8 4xPhospho S1683(99.5); S1685(97.9); T1692(90.6); S	96.5	58.5	102.8	55	94.7	83.9	66.3	65.4	83.5	94.1
RRRSPSVSSPEPTEK	Q8BTI8 4xPhospho S1683(99.9); S1685(99.1); S1687(95.1); S1688(98)	44.5	44.1	27.4	66.1	27.6	46.9	52.1	63.3	40.5	17.5
RRRSPSVSSPEPTEK	Q8BTI8 3xPhospho S1683(100); S1685(100); S1687(94.7)	72.2	78.7	49.9	104.1	43.4	76.8	103.8	98.9	72.5	43.7
RRRSPSPPPAR	E9PUK6 2xPhospho S561(100); S563(100)	253.9	237.2	252.4	267.6	222.9	253.8	226.7	254.4	231.4	213.8
RRRSPSPDFYK	Q62377 2xPhospho S387(99.9); S389(100)	275.7	262.6	287.3	242	285.4	255.3	181.1	225.6	204.3	226.4
RRRSPSPAPPPPPPPPPPR	E9PUK6 2xPhospho S572(100); S574(100)	1355.7	1254.2	1400.9	1318.8	1468.6	1366.3	1303.9	1308.1	1316.5	1513.3
RRRSELSSADSTASTSQAASPR	G5E832 1xPhospho S/T	24.2	18.4	30.5	23.1	29.3	23	28.3	26.3	26.9	25.3
RRRSASPPPAASSSSSSR	Q5U4C3 2xPhospho S577(100); S579(100)	68.3	66	72.3	87.4	68.4	77.3	78.5	54.5	53.9	51.7
RRRPTPATLVLTSDQSSPEIDEDRIPNSLLK	Q9ERT9 1xPhospho T/S	100.6	78.1	107	73.8	111.3	84.5	79.9	63.2	83.6	141.9
RRRPTLGVQLDDK	Q5SVF9 1xPhospho T280(100)	88.1	85.3	93	60.1	80.1	88.1	70.2	73.3	71.9	78.3
RRRPERQESADHEGPHSLTLGR	E9PX29 1xPhospho S2268(100)	160.8	146.9	156.2	169	180.7	192.4	152.7	164.6	177	172.7
RRPVSVSPSSSQEISENQYAVICSEK	Q8K400 3xPhospho S905(47.6); S907(90.1); S911(90.1)	96	76.2	84.1	89.9	113.7	84.5	89.2	83.4	109.3	120.1
RRPVSVSPSSSQEISENQYAVICSEK	Q8K400 1xPhospho S/Y	284.3	265.5	284.6	213.9	318	267.9	238.6	215.7	238.6	292.7
RRPVSVSPSSSQEISENQYAVICSEK	Q8K400 2xPhospho S901(100); S903(100)	917.7	811.2	1035.7	676.8	928.4	858.8	672	1074.9	910.3	972.6
RRPVSVSPSSSQEISENQYAVICSEK	Q8K400 3xPhospho S901(100); S903(100); S905(73.8)	123.5	90.3	154.9	99.2	135.9	125.2	123.5	121.9	123.6	135.8
RRQFDEESLESFSSMPDPIDPTTVTK	Q9R0L6 3xPhospho S1254(97.8); S1260(66.3); S/T	178.9	124.2	220.7	126.1	164.1	160	127.8	152	166	172.8
RRQSLGGFLK	Q80YN3 1xPhospho S601(100)	1048.3	1539.7	709.4	1514.7	793.8	1218.2	1462.1	1175.1	944.2	656.6
RRSAESLLSLQPSSLDGGPR	Q8K0Z9 3xPhospho S479(100); S482(99.1); S489(79.8)	309.7	263.6	333.4	314.3	373.2	373.8	323.3	298.8	352.9	404.6
RRQSLGGFLK	Q80YN3 1xPhospho S601(100)	1572.1	1375.2	1234.9	982.8	1416.7	1308	1141.5	1009.7	1161.3	1403.3
RRRADSESEEDEQESEEVR	Q3TQI7 2xPhospho S15(100); S17(100)	111.9	101.6	122.6	112.8	103.1	106.9	116.1	98.5	96.6	79.6
RRRDPSAQPPK	G3X8T2 1xPhospho S795(100)	40.8	47	26.5	68.8	28.6	54.4	68.1	59.7	30.9	17
RRRDPSAQPPK	G3X8T2 1xPhospho S795(100)	147.8	138.7	127.7	105.2	126.1	139.2	116.8	115.7	121.5	108.6
RRRDSDGVDGFEAEGK	B2RUG7 1xPhospho S1032(100)	337.9	310.4	365.1	293.6	364.1	321	295.1	281.4	309.8	319.2
RRRDSPSFMEPR	Q80WV7 1xPhospho S562(98.2)	49.4	50.8	37.3	44.6	47.8	37.8	43.5	37.5	38.5	40.2
RRRDSPSHLEAR	Q8BKA3 1xPhospho S496(99.8)	69.4	89.4	48.8	50.6	52.6	54.3	51.6	36.7	38.5	36.2
RRQSSDSCSEEPDSTTPPAK	Q9D2D7 2xPhospho S1086(90.3); S1088(90.9)	55.6	51.3	57.5	50	52.7	49.9	56.1	44.3	42.4	42.2
RRSAGELPGATSDTNDIDTTAASRPGPARK	D6RCY9 1xPhospho S129(100)	265.6	244.1	247.9	262.2	253.7	244	216.1	262.9	228.1	245.1
RRSAPSLILDK	D3YUH8 1xPhospho S10(100)	288.7	403.9	218	660.6	228.9	353.4	447	337.8	243.9	198.5
RRSAPSLILDK	D3YUH8 1xPhospho S10(100)	418.1	320.3	441.6	306.4	504.8	399.5	298.8	263.7	312.6	423.8
RRSGGDTHSPPR	E9QN14 1xPhospho S844(100)	20.1	15.7	19.4	19.6	24	25.5	18.7	18.5	13.6	23.6
RRSGGDTHSPPR	E9QN14 2xPhospho S844(100); S850(95.5)	50.4	54.7	57.5	65.3	47.5	63.8	62.5	61.4	61	56.5
RRSGGDTHSPPRGLGPSIDTPPR	E9QN14 2xPhospho S844(100); S850(99.7)	148.8	149.1	165	174.2	150.7	159.8	193.6	175.2	186	163.7
RRSGHYDGR	Q80YA9 1xPhospho S109(99.9)	46.9	40.5	47.4	46.1	42.7	45	41.7	38.3	37	36.2
RRSGKNSQEDSEDSEEK	Q80XU3 2xPhospho S54(99); S58(97.3)	155	143.8	105.7	133.3	130.6	146.8	152.6	179	133.7	70.9
RRSGKNSQEDSEDSEEK	Q80XU3 2xPhospho S54(96.7); S58(96.6)	257.8	147.4	249.5	118.8	240.4	157.1	167.5	183.6	182.1	203.6
RRSGEQITSSPVSPK	E9Q9J4 1xPhospho S1005(99.8)	221.2	245.2	224.7	250.9	213	233.5	234	229	218.1	222.6
RRSGLDFDDEVEVNTK	A0A0G2YDK5 1xPhospho S59(100)	287.9	372.6	254.1	442.2	291.7	347.4	336.6	321.8	302.2	315.3
RRSGLEEPGK	C7G3P1 1xPhospho S258(100)	77.2	96.6	61.9	116.5	62.7	93.4	110.9	108.6	67.6	51.9
RRSGLEEPGK	C7G3P1 1xPhospho S258(100)	151.7	109	131.6	100.8	131.8	121.4	94.8	109.5	81.9	86.4
RRSHETNASGGDEPQSTSEGSIWESR	F6TNF2 1xPhospho S/T/H	122.9	126.9	116.8	123.6	104.8	133.6	131.1	121.2	125.9	107.7
RRSHSPSPR	A0A0N4SV80 2xPhospho S486(97.8); S488(87.3)	19	22.2	25.9	23.1	23.8	22.1	20.2	15.4	20.9	16.5
RRSKDVEFQDGWPR	G3X9J0 1xPhospho S140(100)	99.2	86.4	123.4	75.4	109.5	87.5	89.7	77.1	118.8	182.3
RRSKPERK	O08599 1xPhospho S460(100)	95.4	122.2	44.6	111.4	53.3	104.7	119.7	112.7	59.5	21.7
RRSGLDFDDEVEVNTK	A0A0G2YDK5 1xPhospho S59(100)	900.7	605.5	989.8	632.9	1023.4	681.6	506.1	585.7	621.4	818.1
RRSLCSEETDWEK	Q1W5W7 1xPhospho S104(100)	461.8	425.3	591.2	373	553.2	499.5	494.8	430.2	516.6	630.6
RRSGEQITSSPVSPK	E9Q9J4 1xPhospho S1015(73)	598.3	436.8	708.5	381.7	700.2	507.8	393.6	417.7	446.9	645.2
RRSFSAVAVVSSCENPEETVLSPQDECK	Q9Z307 1xPhospho S/T	526.4	421.7	550.7	379.6	619.5	489.1	463.7	423.1	522.6	675.3
RRSASPPPAASSSSSSR	Q5U4C3 2xPhospho S577(100); S579(100)	100.7	89.1	100.6	135.3	93.2	108.2	97.7	101.5	94.7	80.5
RRSASQDLIK	D3Z589 1xPhospho S218(100)	78.7	124.7	47.3	151.1	48.4	90.5	71.3	64.3	39.4	37
RRSASQDLIK	D3Z589 1xPhospho S218(91.1)	265.7	231	184.7	187.2	216.9	214.5	144.1	115.9	125.5	100.4
RRSCDLAGVETCK	Q9D963 1xPhospho S52(100)	224.9	360.6	164.2	450.1	164.6	295.1	433.6	343.8	250.3	122.5
RRSCDLAGVETCK	Q9D963 1xPhospho S52(100)	453.2	426.1	452.8	362.9	473.8	429.5	430.8	427.1	466.2	501.3
RRSELSSADSTASTSQAASPR	G5E832 1xPhospho S1981(99.9)	94.8	93.4	100.4	102.5	98.6	92.5	104.5	77.6	82.6	104.3
RRSGDLPR	B9EHS3 1xPhospho S1007(100)	100	112.3	88	123.8	99.3	108.4	94.7	107.6	103.4	108.8
RRSERQESVDQPEETAR	E9PX29 1xPhospho S/T	58.3	47.1	56.3	59.3	47.5	45	50.7	45.1	45.5	54
RRSESGLSK	Q6DID5 1xPhospho S226(99.8)	158.2	269	77.9	368.7	93.9	156.6	241.6	201	112.6	93.6
RRSESSGNLPSVADTR	O08715 1xPhospho S/T	454.6	293.5	563.7	253.5	492.6	373.5	315.3	314.2	373.4	456.6
RRSFHIENK	B1AVY7 1xPhospho S662(100)	75.6	55.7	67.9	47.7	65.7	57.5	49.6	61.1	48.3	54.2
RRSFLVSYIANKK	A0A140LJK5 1xPhospho S58(100)	202.5	247.6	258	221.1	305.1	292.7	212.9	198	266.3	301.5
RRSFQDYTGQK	Q3TT47 1xPhospho S114(100)	260.9	222.8	253.5	206.9	255	193.7	181.1	191.8	174.1	197
RRSFSAVAVVSSCENPEETVLSPQDECK	Q9Z307 1xPhospho S/T	380.5	454.5	385.3	479.6	384.6	441.4	456.6	435.3	365.1	342.8
RRSERQESVDQPEETAR	E9PX29 2xPhospho S2245(100); S2250(100)	40.3	40.1	43.2	47.3	37.5	45.9	59	57.1	68.1	63.7
RREVSPAPVVAGQNK	G3X9J0 1xPhospho S1358(100)	33.8	57.2	31.8	68.8	31.4	50.6	69.7	62.2	45.1	29.9
RRETSCSFSSLENTVK	Q5DU31-2 2xPhospho T170(83); S173(49.8)	201.9	182.9	229.5	188	236.8	235.2	264	249.8	307.1	335.9
RRETSCSFSSLENTVK	Q5DU31-2 1xPhospho S/T	361.7	441.6	357.3	487.9	450.7	500.5	573.7	513.3	555	573.2
RQQDLKSPSQRDEIAGAR	A4GE64 1xPhospho S197(89.2)	110.7	99.3	111.6	82.9	109.4	100	99.6	83.7	92.1	97.2
RQQDLKSPSQRDEIAGAR	A4GE64 1xPhospho S199(100)	235	361.2	172.1	438.9	182.1	275.4	311.5	285.7	175.7	130.9
RQPSPQPSPRDLQSSER	Q8BTI8 2xPhospho S2656(100); S	207	159.3	222.9	154.2	186.7	175.8	169.8	189.2	187.1	152.2
RQPSPQPSPR	Q8BTI8 2xPhospho S2656(100); S2660(100)	170.2	167.8	184.8	182.9	159.6	162	198	175.9	164.1	167.9
RQPSPQPSPR	Q8BTI8 1xPhospho S2656(100)	113	114	99.1	106	112.3	112.5	109.6	100	110.2	89.3
RQPSPAAPAAPHRPK	Q3US17 1xPhospho S229(100)	172.2	187.4	179.6	143.6	180.8	189.8	155	149.6	165	193
RQPSIASQHHDIRVVNAFR	A0A1W2P772 2xPhospho S207(100); S210(100)	111.1	97	109.8	95.1	126.4	102.1	104.9	105.7	136.9	177.6
RQPSIASQHHDIR	A0A1W2P772 2xPhospho S207(100); S210(100)	189	182.4	201.6	223.6	177.3	214.8	211	183.1	213.7	214.7
RQPSIASQHHDIR	A0A1W2P772 1xPhospho S207(100)	136.6	159.8	124.3	175.8	156.1	155.3	179.1	151.6	151.5	134.5
RQPQIKQEPESEEEEEEKQEK	B2RY56 1xPhospho S578(100)	212.4	101.1	270.3	71.3	273.6	112.8	82.5	77.6	96.1	135.1
RQPPVSPLTLSPGPEAHQGFSR	Q91X84 2xPhospho S391(99.4); S396(99.9)	107.4	101.5	111.3	98.4	105	102.9	89.4	94.7	98.4	117.7
RQPPSSSEDSDEELQR	Q3UY34 1xPhospho S155(100)	75.6	74.7	76.2	68.8	76.2	70.5	62.3	58.9	48.5	39
RQPPQRRHSIEK	D3YTL8 1xPhospho S352(100)	80.9	60.2	79.2	62	74.6	59.8	63.3	64.1	55.5	64.2
RQPIPTLLSPQDMGSPGGSALGSPRK	A0A571BDG0 1xPhospho S1115(100)	157.7	150.8	171.6	140.7	175.4	172.5	155	135.8	141	164.2
RQPIPTLLSPQDMGSPGGSALGSPR	A0A571BDG0 1xPhospho S1115(97.7)	188.4	145.1	216.2	139.1	204.5	184.6	160.7	144.8	193.8	244.3
RQNYSESSNYDSELEREIK	Q61687 1xPhospho S801(100)	385.6	380.1	337.7	406.9	378.1	376	417.6	351.6	338.4	428.9
RQNTVRSFMK	Q9D1E6 1xPhospho S123(99)	150.6	172	151.1	169	166.4	203.7	304.4	196.8	209	182
RQLSYSDSDLK	A0A5F8MPG6 1xPhospho S442(99.9)	221.5	312.8	157.5	302.5	194.6	258.1	328	310.7	210.5	165.8
RQLSYSDSDLK	A0A5F8MPG6 1xPhospho S442(98.9)	389.8	333.3	353.2	244.2	457.6	365.2	311.6	324.5	346.2	469.7
[truncated: 34,218 more rows]

## Sheet: S565Apho-Normalized
Sequence	Modifications in Master Proteins	Abundances (Normalized): 126, PM1	Abundances (Normalized): 127N, PM2	Abundances (Normalized): 127C, PM3	Abundances (Normalized): 128N, PM4	Abundances (Normalized): 128C, PM5	Abundances (Normalized): 129N, WT1	Abundances (Normalized): 129C, WT2	Abundances (Normalized): 130N, WT3	Abundances (Normalized): 130C, WT4	Abundances (Normalized): 131, WT5
SAKDSDDEEEVVHVDR	P61264 1xPhospho S14(100)	924.4	973.6	883.4	1086.4	979.7	1002.3	1025.6	984.8	972.8	922.7
SAHGYIAAHQSNTK	A3KGC4 1xPhospho S171(91.5)	263.5	252.4	232.4	196.6	163.5	164.5	129.2	218.5	172.8	211.3
SAKSEESLTSLHAVDGDSK	Q811P8 1xPhospho S706(100)	146.9	137.3	139.3	162.4	198	278.1	348.7	145.3	145.2	115.9
SAGTATQMR	Q61337 1xPhospho S170(100)	124.8	139	75.1	111.5	118.5	107.3	87.3	119.2	114	179.3
SAGSSSPEAGEDSDHEDGNYCPPVKR	Q9CT10 2xPhospho S40(99.2); S/H/Y	276	309.7	305.7	261.8	258.9	230.7	279.1	276.4	352.5	322.3
SAGSSSPEAGEDSDHEDGNYCPPVKR	Q9CT10 1xPhospho S40(100)	206.9	199.1	203.4	174.6	191.9	173	174.2	205.4	212.4	214.8
SAGSSSPEAGEDSDHEDGNYCPPVKR	Q9CT10 2xPhospho S40(100); S/H/Y	26.2	42.8	24.5	52.1	56.4	52.9	90.3	45	51	36.2
SAGSSSPEAGEDSDHEDGNYCPPVKR	Q9CT10 1xPhospho S40(91.3)	20.9	26.4	15.8	31.8	31.8	41	43.2	27.8	26.7	25.4
SAGSPASPLVPVR	B2RRB5 2xPhospho S651(99.9); S654(100)	120.6	109.7	133.3	105.1	93.7	78.5	92.7	117.8	129.8	117.6
SAGSIPLSPLAR	E9QPR4 1xPhospho S1191(99.9)	112.9	96.5	115	88.4	87.3	84.5	74.2	95.5	99.6	102.6
SARSPSPSTGTR	Q0P557 2xPhospho S244(92.4); T251(77.8)	50.5	40.4	40.9	40.4	45	32.3	41.1	45.9	43.7	44.7
SARDVFTK	F2Z471 1xPhospho T19(100)	128.7	142.3	145.6	115.1	87.2	87	70.7	140.2	104	150.6
SARDVFTK	F2Z471 1xPhospho T19(100)	22	42.6	20.9	42.3	42.5	60.8	71.7	44.9	43.5	29.9
SAQDGNNASPSHTASQPNAPQDPK	Q7TPV2 1xPhospho S1105(86.7)	204.7	170.3	196.7	167.8	159.6	131.9	125.1	168.9	166	184.9
SAPVINNGSPTILGK	M1VMF6 1xPhospho T578(99)	14.5	16.1	20.4	14.7	14.6	12.7	16.1	17	17.3	19.1
SAPTSPTATNISSK	Q69Z38 2xPhospho S565(100); T568(97.3)	224.5	232.4	237.8	206.7	188.6	175.6	166	200.7	227.7	201.6
SAPTSPTATNISSK	Q69Z38 1xPhospho T568(84.6)	282.1	272.2	297.9	253.7	285.7	288.3	286.6	278.4	276.8	290.8
SAPTSPCDQELK	P16054 2xPhospho S346(100); T349(98.2)	423.3	380.6	445.1	360.3	347.3	282.6	268.5	364.3	378.7	403.8
SAPTSPCDQELK	P16054 1xPhospho S350(99.8)	861.8	866.3	922.5	735.4	634.9	607	499.7	839.3	767.6	848.5
SAPTSPCDQELK	P16054 2xPhospho T349(87); S350(99.6)	211.9	232.1	234.9	227	220.2	263.6	259.5	222	240.3	214.9
SAPTSPCDQELK	P16054 1xPhospho S350(98.5)	177.3	206.5	182.2	206	218.2	246.3	259.6	207.1	221.6	191.7
SAPETLTLPDPEK	Q8BTD8 1xPhospho S309(100)	101.4	91	103.3	87.3	75.8	64.6	64.4	90.3	86.4	92.1
SAPSSPAPR	B9EKY0 2xPhospho S587(85.9); S591(85.9)	95.9	100.4	61.2	97.8	94	90.4	91.1	87.8	102.3	95.3
SAPSSPAPRR	B9EKY0 2xPhospho S587(96.9); S591(99.4)	51.8	64.1	52	55.1	51.5	48.3	49	57.6	65.9	64.7
SAPSSPTLDCEK	Q9ERR1 1xPhospho S198(98)	113.7	108.6	123.6	121.9	136.2	132.6	147.6	117.6	126.1	116.8
SAPSSDSSPSFVR	Q8K070 2xPhospho S150(74.1); S151(74.1)	109.2	97.6	110.7	82.9	81.9	67.8	81.7	89.1	99.1	100.2
SAPSSDSSPSFVR	Q8K070 1xPhospho S151(77.7)	162.6	160.5	153.7	149.9	147.9	122.1	107.1	151.2	151	159.1
SAPSPESEPEPHLYR	Q0VAV2 1xPhospho S1750(90)	151.1	129.9	159.4	121.1	140.8	93.5	88	136.1	115	143.9
SAPSLILDK	D3YUH8 1xPhospho S10(87.6)	13.6	12.7	14.9	20.6	21.9	18.6	23.2	19.6	18.9	16.5
SAPPTLAQAQGSQGESPHSVK	A0A1D5RL96 1xPhospho S855(97.2)	55.6	54.9	37.8	41.9	30.4	37.6	20.4	42.6	41.1	51.5
SAPKEDDASASTSQSSR	Q8BGD9 1xPhospho S352(86.2)	370.7	327.2	291.3	272.4	264.4	237.4	224.6	300	286.8	331.7
SAPSSPAPR	B9EKY0 1xPhospho S591(97.9)	79.7	71.5	53.5	61.7	75.5	75.4	78	71	74.3	82
AAAAAAARGSNSDSPPGHPAPAPSPER	A2ARS0 2xPhospho S203(100); S/H	83.2	117.7	82.4	106.1	96.2	118.3	120.8	91.2	101.4	97
SAPETLTLPDPEKK	Q8BTD8 1xPhospho S/T	25.7	25	21.1	21	22.8	21.8	21.3	22.9	22.4	20.3
SAPENRKSSSPKPQGCSK	A2A6A1 2xPhospho S437(65.6); S	271.5	210.2	279.4	165.4	136.4	99.1	97.1	185.1	206.4	246.9
SAPCGSLAFSGDR	A2ARP8 1xPhospho S2405(100)	375.9	379.2	387.6	383.4	334.4	321.8	311	355.1	401.6	370
SAPASSAAGDQHSQGSCSSDSTERGVSR	Q99LW6 1xPhospho S162(100)	14.1	19.5	13.5	21.9	21.8	27.5	25.1	22.4	19.8	17.3
SAPASPTHPGLMSPR	P42128 2xPhospho S402(63.4); S406(63.3)	58.9	53.8	60.9	62.4	57.9	52	72.6	65	74.3	55.5
SANPAGAGSRSSSPGK	A0A087WQ31 2xPhospho S696(82.9); S697(78)	461.4	469.3	377	352.1	304.7	279.6	247.4	400.6	358.4	451.1
SALSSSLRDLSEAGKR	E9PUA3 1xPhospho S	147.4	140.2	134	110.7	112.8	90.2	102	123.3	124	153.3
SARSSPPPLSGASEVDAGELGSER	A6X919 1xPhospho S	101.3	100.8	114.2	91.4	79.4	78.4	70.3	102.7	112.7	119.4
SAPSSPTLDCEK	Q9ERR1 2xPhospho S198(34.3); T200(98.5)	538.2	546.3	550.6	514.4	434.7	425.6	390.7	537.5	531.6	542.8
SAPSSPTLDCEK	Q9ERR1 1xPhospho S194(90.9)	321.8	305.7	364.2	269.2	261.5	243.5	243.8	307.5	301	323.6
SAPSSPTLDCEK	Q9ERR1 2xPhospho S194(91.7); S197(50.5)	535.1	758.6	517.5	828.6	807.5	1031	1006.7	742	793.5	654.4
SALSSSLRDLSEAGK	E9PUA3 1xPhospho S	56.3	42.6	48.9	35.1	36.5	26.3	33.1	40.6	51.7	57
SARSVEGPGGLEPSLDEYR	A2A699 1xPhospho S442(99.7)	74.9	49.8	76.8	45.3	51.1	35.1	39.9	52.5	53.3	59.5
SALSSSLRDLSEAGK	E9PUA3 1xPhospho S	180	221.2	180.9	203.6	238.3	208.8	293.7	207.8	235.9	216
SALSPSKSPAK	Q9ERU9 1xPhospho S2113(97.9)	525.3	395.2	468.6	333	332.6	252.1	234.4	384.2	357.2	473.8
SAKSEESLSSQASGAGLQR	A0A2X0SFM8 2xPhospho S660(98.2); S665(76.8)	263.1	243.4	257.3	182.2	154.4	149.9	138.9	211.1	231.2	222.3
SAKSEESLSSQASGAGLQR	A0A2X0SFM8 1xPhospho S660(97.7)	321.2	229.1	313.2	200.2	190.8	150	138.7	255.4	217.3	270.5
SAKSEESLSSQASGAGLQR	A0A2X0SFM8 1xPhospho S660(97.3)	304.1	280.4	281.2	321.7	301.6	319.8	321.6	311.2	323.3	290.2
SAKDSDDEEEVVHVDR	P61264 1xPhospho S14(100)	795.6	606.2	780.1	579.5	556.5	434.3	444.1	650.9	701.9	704.4
SAGSSSPEAGEDSDHEDGNYCPPVKR	Q9CT10 3xPhospho S32(85.9); S33(85.9); S40(100)	475.4	464.7	516.7	403.9	373.6	342.3	347.9	423.6	535.6	521.3
SAKSEESLTSLHAVDGDSK	Q811P8 2xPhospho S709(96.4); S/T/H	272.7	315.5	301	333.9	420.8	526.2	573.9	339	347.4	289.5
SAKSEESLTSLHAVDGDSK	Q811P8 3xPhospho S706(76.4); S709(91.4); S712(97.1)	252.2	289.4	279.9	311.9	318	393.1	427	304.6	356.2	292.6
SAKSEESLTSLHAVDGDSK	Q811P8 1xPhospho S706(100)	315.9	479.7	328.1	566.9	616	706	753.1	480.8	497.9	369.4
SALSPSKSPAK	Q9ERU9 2xPhospho S2113(98); S2117(99.9)	193.6	221.9	196.8	222.1	219.4	220.6	211.3	218.3	242.8	208.3
SALSICASPR	Q68FE7 1xPhospho S450(100)	56	54.4	56.9	58.9	58.7	54.7	46.4	62.4	68.3	62.1
SALRDAYCSEEK	P14873 1xPhospho S1225(100)	617.1	502.1	746.9	431.7	387.9	333.5	317.6	494.2	436.2	510.8
SALRDAYCSEEK	P14873 1xPhospho S1217(100)	203.4	221.2	221	228.4	225.4	220.5	222.9	234	235.3	216.3
SALQDEADKPYSSGSR	Q9QYX7 1xPhospho S/Y	486.1	388.8	491.8	343.1	324.8	264	265.8	342.3	369.9	383.8
SALPAQSAATLPAR	Q62261 2xPhospho S2183(100); T2186(100)	68.4	80.4	88.6	66.7	68.7	54.8	57.7	71.2	69.7	79.7
SALPAQSAATLPAR	Q62261 1xPhospho S2183(99.1)	241.9	213.7	259.3	224.9	228.2	229.7	239.8	410.2	318.2	426.1
SALPAADSPGNLEDSDQDGGPENPAK	Q80VM8 1xPhospho S	36.2	35.6	49.3	30.6	35.7	27.2	30.9	41.1	41.6	43.7
SALNSESASELELVAPAQAR	F8SLP8 1xPhospho S209(87)	9.3	9.9	9.2	5.5	5.8	4.1	7.4	7.7	9.6	6.7
SALLAQNGTSSLPR	F6RUK9 1xPhospho S767(99.5)	35.9	30.1	33.3	29.3	32.4	33.5	25.1	35.3	39.9	28.7
SAKSEESLTSLHAVDGDSK	Q811P8 3xPhospho S706(96.4); S709(98); T/S/H	365.3	333.2	384	269	232.2	182.8	181	292.5	314	365.5
SAKSEESLTSLHAVDGDSK	Q811P8 2xPhospho S706(86.5); S709(86.5)	195.9	191.7	210.9	162.4	161	145.1	127.2	196.8	216.7	195
SAKSEESLTSLHAVDGDSK	Q811P8 1xPhospho S706(89.4)	318.3	273.3	311.6	263.7	255	211.8	210.4	290.1	319.2	305.3
SAKSEESLTSLHAVDGDSK	Q811P8 3xPhospho S709(87.4); T711(87.4); S712(99.9)	162.6	282.2	186.9	278.8	289.7	304.1	321.4	267.9	305.3	229.5
SAKSEESLTSLHAVDGDSK	Q811P8 2xPhospho S706(81.2); S709(94.5)	437	703.2	464.3	741	736.6	881.1	839.1	708.6	749.8	584.9
SAISSPPRPVPR	Q80TS7 1xPhospho S354(81.3)	72.5	67.1	67.4	58	61	54.4	42	74.9	55.1	71.2
SAGSFKRNSIKK	Q04690 2xPhospho S2831(99.9); S2836(100)	319.4	220.1	308.5	158.7	149.8	90.1	109.6	173.3	237.4	217
SARSVEGPGGLEPSLDEYRR	A2A699 1xPhospho S445(97.7)	62	62.5	70.5	70.8	61.5	63.7	67.4	62.1	68.8	59.1
SASADLSR	P27546 1xPhospho S828(100)	279.5	228.9	208.3	211	222.2	167.3	160.3	202.9	210	275.7
SASPDYNRTNSPSSAK	A0A087WNZ7 1xPhospho S77(87)	456.3	415.9	425	349.1	362.9	305.6	321	401.4	423.6	523.2
SASPDYNRTNSPSSAK	A0A087WNZ7 2xPhospho S77(97); S85(83.2)	142.8	218.3	125.9	241.2	267.2	305.7	357.2	203.9	262	179.1
SASPDYNRTNSPSSAK	A0A087WNZ7 1xPhospho S77(97.3)	42.4	55.3	42	64.3	84.2	75	97.4	58.8	55.1	51.8
SASPDYNR	A0A087WNZ7 1xPhospho S77(100)	136.8	127	90.4	109.9	122.9	95.1	119.1	108.8	136.6	165.3
SASPDDDLGSSNWEAADLGNEERK	D6RI64 1xPhospho S17(98.2)	70.7	51	60.5	53.1	41.5	36.9	34.3	49.6	53	60
SASPDDDLGSSNWEAADLGNEERK	D6RI64 1xPhospho S17(99.9)	59.2	86.2	62.8	87.9	91.1	91.5	138.6	81.7	100.4	77.4
SASPDYNRTNSPSSAK	A0A087WNZ7 2xPhospho S77(99.5); S85(96.5)	491.2	513.5	504.6	399.3	374.1	319.4	330.9	451.2	519.7	537.6
SASPDDDLGSSNWEAADLGNEER	D6RI64 1xPhospho S17(99)	49.4	43.3	45.9	43.6	42.1	40	45.8	47.7	47.3	48.7
SASITNLSLDR	Q9Z1T6-1 1xPhospho S323(100)	491.9	406.5	505.8	365.5	357.3	306.8	315.9	387.8	445.8	471.4
SASLSNLHSLDRSTR	Q9D1C2 2xPhospho S20(62.5); S26(95.5)	48.8	48.1	57.8	48	53.9	40.6	34.2	55.5	48.5	55.1
SASLSNLHSLDR	Q9D1C2 2xPhospho S20(96.7); S26(100)	45.9	48.4	46.9	39.1	35.8	32.4	39.6	38.5	45.7	47.9
SASLSNLHSLDR	Q9D1C2 1xPhospho S18(86.9)	76.4	68.4	81.1	68.8	63.7	56.9	52.3	76.2	69.4	70.7
SASLRSFSSDR	W6PPA1 2xPhospho S913(97.5); S916(73.6)	176.3	133.7	190.4	113.9	108.7	93.5	90.7	131.3	146.4	152.9
SASLRSFSSDR	W6PPA1 1xPhospho S916(99.7)	178.5	148.7	225	149.8	141.1	117.2	135.1	166	164.2	177.2
SASNGSKTDTEEEEEQQQQK	Q9EPQ8 2xPhospho T1790(98.2); T1792(88.1)	44.5	70	39.8	70.7	58	70.8	71.7	64.5	59.5	73.6
SASPETPASPGKHPLLK	O54824 2xPhospho S680(98.4); S686(98.4)	179.2	173.6	196.4	154.7	128	110	89.4	178	166.9	181.9
SASPGLPKGEK	Q5U445 1xPhospho S30(97.3)	27.9	26	27.7	32.2	33.7	42.6	48.6	29.2	27	25.8
SASPGLPKGEK	Q5U445 1xPhospho S30(99.4)	130.8	142.3	115.5	181.6	209.4	244	264.1	172.9	157.2	128.1
SASQAEEEPCLEPVKK	Q8CC27 1xPhospho S510(98.6)	71.8	73.4	61.5	74.6	85.4	76.5	89.9	71.1	83.8	86
SASQAEEEPCLEPVK	Q8CC27 1xPhospho S510(98.2)	74.8	57	94.6	63.1	48	45.1	33.5	67.4	58.3	74.1
SASPSTQPEKHPTHHEK	B1AR10 1xPhospho S237(81.9)	101.8	163	94.2	151.4	155.8	156	158.7	155.2	153.2	134.9
SASPSTQPEKHPTHHEK	B1AR10 1xPhospho S237(73.4)	26.4	54.5	23.8	71.3	89	107.3	136.3	65.9	74	45.5
SASPSNIK	Q8VDU5 1xPhospho S351(87.6)	514.2	423.1	344.3	381.6	416.9	304.3	294.3	397.3	356	525.4
SASPQPAFHLKPDTPVSVKK	A0A0A6YWY8 3xPhospho S943(84.3); T954(100); S957(100)	28.7	37.9	30.5	36.2	41.7	29.8	36	34.4	37.4	41.1
SASPQPAFHLKPDTPVSVKK	A0A0A6YWY8 2xPhospho T954(100); S957(100)	39.7	41.6	32.1	44.1	38.1	44.1	43.7	49.5	42.2	46.9
SASPQPAFHLKPDTPVSVKK	A0A0A6YWY8 2xPhospho T954(100); S957(100)	51.9	55.2	47	50.7	51.7	56.8	59.8	53.9	57.9	56.9
SASPPPAASSSSSSRR	Q5U4C3 2xPhospho S577(100); S579(100)	61.9	60.9	57	52.2	63.2	58.1	59.3	55.5	65.1	57.1
SASPLAATR	Q8BKA3 1xPhospho S271(100)	307.9	301.1	289.7	285.2	278.9	268.5	266.5	311.8	294	323.5
SASPKISSDR	S4R2S8 1xPhospho S875(97.8)	135.7	109.3	114.7	86.9	90.8	82.1	89.6	105.9	140.1	136.9
SASPKISSDR	S4R2S8 1xPhospho S875(90.8)	80.1	96.4	52	101	140.7	106.4	154	84	97.8	78.5
SASPHRNAYR	H3BL28 1xPhospho S17(78.3)	75.6	74.4	58.2	75	76	63	69.6	47.6	69.8	49.5
SASPHPHLNK	Q3KN99 1xPhospho S/H	29.1	41.9	26.9	44.6	46.1	76.8	67.4	49.5	42	28.6
SASPGLPKGEK	Q5U445 1xPhospho S30(99.9)	311.4	286.9	307.8	254.3	219.8	188.1	156.7	292.2	237.7	303.1
SASLPAYRR	Q69ZX8 1xPhospho S584(99.6)	89	56.4	82.3	60	52.8	47.6	45.6	76.2	60.6	73.3
SASAAAHDRDRDVDKR	E9PZ86 1xPhospho S/H	98.3	105.2	104.8	96.5	91.7	72.8	77	90.8	92.2	104.3
SASHSGQDTEDAGSSMSTLER	P70211 1xPhospho T1219(83.1)	13.3	13.9	18.6	16.2	23.5	16.5	21.3	17.6	18.8	15.1
SASGSPRPAGAKPK	J3QNK5 1xPhospho S683(99.4)	463.6	357.4	416.3	335.9	355.4	268.4	264.6	368	380.6	390
SASCGSPLSGNTGEGTSR	Q61193 1xPhospho S619(77.4)	152.3	122.4	149.1	118.2	129.3	109.2	136.9	145.7	149.6	131.8
SASASPLTPCSAPR	A2AJI0 2xPhospho S366(99.9); S368(96)	95.5	85.8	90.3	68.3	67.6	57.6	59.8	87.4	69.6	80.9
SASASPLTPCSAPR	A2AJI0 1xPhospho S368(96.2)	283.8	269.3	326.4	267	272.7	256.3	263.3	280.1	296	312.4
SASARRPAAAASADRDDRGPPTSVAALR	Q6PAJ1 1xPhospho S/T	74.8	52.7	69.8	53.8	67.8	53.4	43.9	53	54.4	72
SASAPASPREMISLK	B7ZNF6 2xPhospho S1068(78.6); S	186.7	179.7	220.2	177.3	163.9	122.9	150	175.2	202.5	195.4
SASAPASPREMISLK	B7ZNF6 2xPhospho S1068(98.3); S1072(99.7)	39.2	35.4	42.3	27.8	28.1	30.4	29.5	31.2	39.5	37.8
SASDEDLKK	Q9QYI4 1xPhospho S123(99.7)	51.3	57.4	47.9	60.7	69.4	50.8	56.6	52.9	57.3	60.7
SASAPASPREMISLK	B7ZNF6 1xPhospho S	251.5	233.7	262.2	203	157.2	171.1	114.9	235.9	166.2	206.2
SASAPASPR	B7ZNF6 1xPhospho S1068(100)	293.8	241.7	199.8	238.1	243.9	193.5	192.8	240.1	236.2	298.9
SASAHNLSSEKKPGHPR	Q8C419 2xPhospho S881(75.9); S886(70.6)	154.2	143.6	141.5	147.4	140.5	117.2	123.3	158.5	160.5	134.2
SASAHNLSSEKKPGHPR	Q8C419 1xPhospho S881(99.8)	240.6	273.6	145.8	242.1	308.7	215.9	291.4	284	322.9	251.3
SASAHNLSSEK	Q8C419 1xPhospho S881(100)	3840.1	3062.7	2919.6	2855	2853.4	2289.1	2241	2744.1	2690.6	3477.8
SASAHNLSSEK	Q8C419 1xPhospho S881(99.2)	523.1	681.1	411	805.9	953.2	1045.7	1072.3	677	658.2	581.1
SASADNLILPR	Q8BGU5 1xPhospho S326(99.9)	555.6	520.1	563	452.2	453.6	407.2	413.8	522.4	552.3	612.5
SASAPASPR	B7ZNF6 2xPhospho S1068(99.9); S1072(100)	298.5	258.4	197.8	262.5	306.3	238.9	220.9	199.5	224.2	272.4
SASDINLK	Q4ACU6 1xPhospho S375(98.9)	68.5	85.5	69.5	110.9	140.7	172.3	179	82	95	67.6
SASDINLKGDQPAASPGPTLR	Q4ACU6 1xPhospho S375(99.8)	182.8	184.8	206.4	207.9	196.9	208.2	233.7	182	187	186.1
SASDINLKGDQPAASPGPTLR	Q4ACU6 1xPhospho S375(99.8)	358.5	287.9	345.6	275.5	285.2	217.6	252.9	239.8	271.3	294.4
SASFSQGTR	Q3ZB59 1xPhospho S211(99.3)	311.5	276.4	241.1	268.4	253.3	282.4	260.7	266.4	236.5	294.8
SASFDREDHGK	A2A884 1xPhospho S930(99.7)	465.4	368.3	466.9	413.5	386.1	315.5	321.8	367.7	362.9	347.8
SASETSTPEHQGGGLLR	Q8K4Z2 2xPhospho S195(92.2); T196(97.6)	74	80.4	67.4	80.2	72.2	72.1	63.9	68.8	65.6	75.5
SASESYTQSFQSR	Q2TBE6 1xPhospho S462(85.6)	70.8	72.5	61.5	70.6	65.8	68.1	69.4	80.7	63.6	71.3
SASEPSLNR	P28028 1xPhospho S714(100)	644.4	564.7	552.4	517.5	496.3	424.9	425.2	564.6	562.1	665.7
SASEPSLHR	Q99N57 1xPhospho S621(98.7)	228.2	251.1	231.4	232.8	264.8	229.1	243	238.8	240.3	250.5
SASEDSIRKK	B1AWN6 1xPhospho S531(86.1)	342.6	231	231.9	217.7	188.4	141.5	116.9	215.9	186	269
SASEDSIRKK	B1AWN6 2xPhospho S528(100); S531(100)	35.9	114	24.9	149.7	186.1	202.5	194.3	108	112.6	73.1
SASEDSIRKK	B1AWN6 2xPhospho S526(85); S531(99.8)	23	25.1	27.5	34.8	47.6	84.8	84.7	35.7	36.7	25.7
SASEDSIRK	B1AWN6 2xPhospho S528(99.4); S531(100)	96.4	96	77.1	112.3	106.9	123.3	116.6	93.6	96.6	115
SASEDSIRK	B1AWN6 1xPhospho S528(99.7)	237.1	203.4	196.7	188.9	190	169.3	154.6	231.7	187	262.1
SASEDSIR	B1AWN6 1xPhospho S528(100)	325.5	313.4	270.1	290	294.5	269.8	228.1	313.3	283.1	355
SASDTNLQK	A2RSJ4 1xPhospho S952(99.1)	148.7	90.6	94.9	101.4	123.7	82.1	82.8	92.2	91.4	128.4
SASDTNLQK	A2RSJ4 1xPhospho S952(99.9)	130.1	121.4	111.1	159.2	216.1	201.4	235.1	125.6	144.3	131.2
SASDINLKGDQPAASPGPTLR	Q4ACU6 2xPhospho S375(96.7); S387(99.9)	68.5	56.8	52.6	43.4	50.7	32.3	49.9	31.5	54	45.9
SASGSVILK	Q9WV34 1xPhospho S208(99.1)	132.2	130	131.2	120.9	99.2	97.3	78.1	122.2	122.4	147.1
SASQAEEEPCLEPVKK	Q8CC27 1xPhospho S510(99.1)	126	123.9	154.2	123.5	130.3	101.5	99	132.8	132.3	152.4
SAGGHPGSGPQLGTGR	Q9Z0G0 1xPhospho S225(100)	46.4	52.8	39.8	43.8	44.7	42.9	49.2	45.9	53.7	43
SAGDQPPLLTPKSPSDK	A0A5F8MPF3 1xPhospho S1379(90.9)	74.2	41.5	69.1	47.9	43.6	29.5	35.7	39.8	57.8	50.9
RYSGDSDSSASSAQSGPMGAR	Q8JZP9 1xPhospho S352(100)	53.8	56	52.5	53.1	50.8	47.5	52.7	53	62	47.7
RYSALRDESAK	A0A087WPM2 1xPhospho S511(99.9)	179	149.4	182.5	144.2	151	125.6	112	145.7	143.7	165.7
RYSALRDESAK	A0A087WPM2 1xPhospho S511(100)	211.3	314.4	183.5	398.3	457.2	512.3	621.4	292.5	345.8	241.3
RYPSSISSSPQK	Q80X50 2xPhospho S624(80.5); S629(95.2)	341.1	339.3	381.7	309.2	307.7	238	263.1	289.7	321	332.8
RYPSSISSSPQK	Q80X50 1xPhospho S629(99.9)	1217	1032.4	1235.6	1010	901.1	775.5	784.9	1029.3	1031.2	1121.8
RYPSSISSSPQK	Q80X50 1xPhospho S629(90.5)	212	299.8	227.5	369.4	404.9	479.8	515.6	332.8	339.4	257.6
RYSHSGGGSHR	A0A571BDA2 1xPhospho S1044(84.7)	19.9	18.7	9.7	25.2	34.6	32.4	31.3	16.4	15.1	16.4
RYPRSPARSPATGR	Q640R3 2xPhospho S366(98.4); T373(100)	39.5	25	30.4	22.4	21.4	23.8	20.5	20	22.2	24.5
RYGLHEHRDGSPTDR	Q8CFT0 1xPhospho S187(96.8)	241.9	199.1	238.9	222.8	230	200.6	224.6	201.5	225.9	210
RYESYGMHSDDDANSDASSACSER	A2RRR3 1xPhospho S416(96.9)	99.1	66.7	93.9	61.9	47.5	53.6	49.2	65.5	75.6	80.6
RYEPYGMYSDDDANSDASSVCSER	E9Q6L0 1xPhospho S776(98.1)	27.7	29.3	24.9	19.7	22.2	30.1	31.7	24.9	22.7	19.1
RYEPSDKDRQSPPAK	G3X8T2 1xPhospho S862(99.4)	119.5	110.9	134.5	106	98.6	83.7	58.2	119.5	108.3	109.6
RYEPSDKDRQSPPAK	G3X8T2 1xPhospho S862(100)	162.7	228.2	123.8	338.4	349	506.3	491.1	261.6	220.8	173.7
RYDSDDDLPR	E9Q343 1xPhospho S351(100)	279	255.6	282.4	269.9	252.3	239.5	241.3	255.3	236.2	253
RYHSLGNISR	Q08274 1xPhospho S537(100)	475	437.2	457.1	451.2	453.7	382.6	373.3	434.9	400	417.3
RYSPPIQR	E9PUK6 1xPhospho S616(100)	34.1	31	31.5	34	30.6	27.6	28.8	31.2	32.5	33.5
RYSPSPPPK	E9PUK6 2xPhospho S624(100); S626(100)	234.4	272.6	271.9	314.8	354	470.2	550	268.2	329.2	262.2
RYSPSPPPK	E9PUK6 1xPhospho S624(100)	356.5	366.2	398.9	363.6	355.9	339.2	334.4	363.7	352.4	355.6
RYVSSDGTEK	Q8C8R3 1xPhospho S3850(99)	926.6	722.7	706	620.9	612.3	468.1	478.5	660.7	532.3	700.5
RYVAAAFPSACGK	A0A0R4J0G0 1xPhospho S331(100)	84.9	63.4	92.5	68.2	66.4	64.6	68.6	79.4	81.3	90.2
RYVAAAFPSACGK	A0A0R4J0G0 1xPhospho Y/S	58.7	63.7	57.6	82.1	91.1	97.7	115.9	80.8	71.4	65.5
RYTMSRSLDGEVGTGQYATTK	D0VYV6 1xPhospho T/S/Y	57.9	76.9	43.6	100.4	92.1	136.1	122.4	92.2	75.6	56.5
RYTLTEGDFHHLK	E9PW07 1xPhospho T159(91.1)	154	134.7	144.6	144.6	174.8	126.6	151.5	135.7	139.6	140.6
RYSYLTEPSMSPQSPCER	G5E8K5 2xPhospho S1470(85.2); S1473(99.9)	206	211.5	247.5	206.2	203.3	198.4	182.2	211.6	229.5	216.3
RYSYLTEPSMSPQSPCER	G5E8K5 1xPhospho S1473(100)	114.4	126.2	130.4	119.2	109.4	124.8	103	115.7	121.3	126.8
RYSYLTEPSMK	W6PPA1 1xPhospho S1469(100)	213.9	192.3	227.6	176.1	183.6	146.4	125.3	186.7	167.5	169.4
RYSSVSNIYSDHR	O88737 2xPhospho S2067(98.1); S2070(87.7)	126.1	114.8	128	131.2	129	124.4	138.9	122.3	132.1	122.5
RYSSVSNIYSDHR	O88737 1xPhospho S2068(92.2)	216.6	243	237.1	251.4	219.6	219	188.7	225.3	195.4	240.9
RYSSPHQSLLSIR	A2APX8 3xPhospho S550(97.9); S551(97.6); S555(92.2)	21.3	27.3	31.2	18.7	27.1	17.4	25.6	24.7	27.5	29.8
RYSSPHQSLLSIR	A2APX8 2xPhospho S550(85.3); S555(99.1)	218.8	254.3	264.6	221.2	223.4	204.6	202.5	223.8	240.6	236.3
RYSSPHQSLLSIR	A2APX8 1xPhospho S550(98)	115.9	120.7	122.8	112.7	116.8	100	113	114.2	112.9	114
RYSPSPPPKR	E9PUK6 2xPhospho S624(99.9); S626(100)	49.6	46.4	52.3	38.7	42.9	40.4	44	43	58.2	53.7
RYSPSPPPK	E9PUK6 2xPhospho S624(100); S626(100)	3784.2	3989.5	4071.3	3953.2	3719.2	3577.9	3479.9	3904.9	4018.7	4056.3
RYDELQNSSGRDGKPR	E9Q8I9 1xPhospho S2359(78.5)	61.1	54.1	68.1	55.7	53.5	55.4	54.2	68.2	71.4	70.4
RYYSVDDNQNK	A0A1L1SSS4 1xPhospho S92(100)	114	143.1	119.4	186.2	216.5	271.5	299.2	159.3	162	119.4
RYAALSLSETSLTEK	A2AJA9 2xPhospho S509(83.9); T/S/Y	25.7	19.7	22.5	17.2	19.7	13.6	19.3	27.8	25.8	24.3
RWQSPVTK	E9PUK6 1xPhospho S550(100)	642	563.4	618.7	537.1	470.2	482.4	379.6	541.4	499.7	526.9
RVSSSRSVSGSPEPAAK	E9PUK6 3xPhospho S766(98.2); S770(88.3); S772(88.5)	41.2	51.9	47.2	56.6	80.8	87.5	99.6	52.6	65.1	46.8
RVSRTPEPKK	E9PUK6 2xPhospho S743(100); T745(100)	88.4	102.1	97.5	126	154.3	324.2	411.9	108.7	96.8	88
RVSRTPEPK	E9PUK6 2xPhospho S743(100); T745(100)	180.6	200.2	163	170.3	156.5	138	143.2	172.7	180.7	188
RVSRTPEPK	E9PUK6 2xPhospho S743(100); T745(100)	61.9	108.7	50.9	139.3	159.1	226.2	311	93.9	111.6	76.9
RVSLTHR	Q3TB53 1xPhospho S353(99.8)	34.8	33.7	38.7	30.7	38.9	35.7	33.1	30.9	40.8	36.3
RVSHSPPPK	E9PUK6 2xPhospho S655(100); S657(100)	667.2	707.8	601.7	680.2	693.9	621.5	654.5	661.7	759.2	738.1
RVSSSRSVSGSPEPAAK	E9PUK6 3xPhospho S766(64.9); S772(97.3); S774(97.3)	261.8	259.6	258.6	247.2	257.3	234	223.3	277	287.3	262.7
RVSHSPPPK	E9PUK6 2xPhospho S655(100); S657(100)	128.1	159.6	115.2	158.2	189	186.2	242.9	141.3	151.5	130.8
RVSGDGAQDLDRGLRK	P81122 1xPhospho S556(100)	91.9	80.2	117	77.3	67.4	80.3	68.3	86.3	72.9	79.3
RVSGDGAQDLDR	P81122 1xPhospho S556(100)	327.3	302.4	329.7	300.8	310	268.9	305.3	307.8	308.7	309.5
RVSEPHELPPGDRYGR	A0A571BEA5 1xPhospho S1170(100)	362.1	308.8	356.3	327.7	332.7	303	304	336.2	290.9	323.1
RVSEPHELPPGDR	A0A571BEA5 1xPhospho S1170(100)	831.1	725.5	837.7	723.7	735.9	654.5	618.7	709	696.8	780.3
RVSELEK	Q8BL66 1xPhospho S1265(100)	115.4	86.8	104.6	82.7	80.1	64.8	67.1	98	79.1	93.5
RVSASSPTAK	Q6PAR7 1xPhospho S/T	117.2	100.2	85.3	88	102.6	86.8	75.9	94.5	79.6	98.7
RVSGSATPNSEAPR	Q6P9R1 2xPhospho S77(99.2); S79(66.6)	51	53.9	45.7	58.7	51.9	66	57.8	54.1	57.6	54.2
RVSSSRSVSGSPEPAAK	E9PUK6 4xPhospho S766(93.2); S770(98.6); S772(99.9); S774(100)	303.5	380.3	309	394.5	373.4	389.3	376.2	365.7	399.5	364.2
RVSSVPSR	Q3UIX3 1xPhospho S210(99.8)	275.9	269.8	280.4	280.8	292.6	287.3	304.7	239.6	256.8	249.7
RVSSVPSRAQSPSYVTSTGVSPSR	Q3UIX3 2xPhospho S218(96.9); S/Y/T	46.6	46.2	63.8	46.8	40	35.7	44	49.2	54.9	48.6
RVVLKSDTQQSEDNNE	Q8C8R3 2xPhospho T3890(97.7); S3893(99.9)	235.4	232.5	281.4	218.7	194.7	165	174.2	207.2	229.6	242.6
RVVLKSDTQQSEDNNE	Q8C8R3 1xPhospho S3888(100)	525.4	478	583.1	419	400.4	328.7	386.3	455.4	513	537.9
RVVLKSDTQQSEDNNE	Q8C8R3 2xPhospho T3890(100); S3893(100)	331.3	251	225.5	287.6	356.6	297	327.7	255.3	321.8	271.9
RVVLKSDTQQSEDNNE	Q8C8R3 1xPhospho T3890(99.2)	394.2	408.8	350.5	431.4	469	544.1	739.9	388.1	416.2	375.6
RVVLASASPR	Q9D927 1xPhospho S21(92.3)	198.2	154.2	204.7	142.1	146.5	133.2	140.9	167.5	146.6	159.2
RVTNTQESQNASPK	Q8BKK4 1xPhospho S64(100)	87.2	68.7	69.7	61.5	57.8	61.2	50	79.8	70	79.8
RVTNAISPESSPGVGR	Q9R0L6 2xPhospho S65(99.5); S/T	657.8	664.9	674.3	688.4	656.4	610.6	658.7	665	711	653.1
RVTNAISPESSPGVGR	Q9R0L6 1xPhospho S65(99.8)	142.7	162	163.7	167.6	149.6	128.2	132.4	153.6	146	170.1
RVTLDPSK	Q8CIP4-2 1xPhospho T628(100)	378.2	204.8	283.2	231.9	259.3	163.1	237.9	241	212.2	230.3
RVTETRSSFSR	A0A0R4J036 1xPhospho S23(98.1)	162.7	163.5	171	155.6	153.9	160.3	139.9	161	157	149.9
RVTAYTVDVTGR	E9Q616 1xPhospho T159(100)	51.3	37.5	54.3	49.3	50.3	26.5	35.7	36.4	43.7	41.8
RVSVCAETFNPDEEEEDNDPRVVHPK	A0A0A6YX73 1xPhospho S97(99.5)	60.7	63	69.2	73.3	60.4	58.4	53.7	56.4	66.2	63.8
RVSVCAETFNPDEEEEDNDPRVVHPK	A0A0A6YX73 1xPhospho S97(100)	26.1	32.3	21.8	43.4	44	47	62.9	33.3	36.4	32.7
RVSVASDPGRR	Q0KK59 2xPhospho S739(100); S742(100)	86.1	75.1	93.7	80.5	75.5	68.3	78	78.4	91	84.4
RVSSVPSRAQSPSYVTSTGVSPSR	Q3UIX3 3xPhospho S214(99.9); S218(99.3); S/Y/T	135	130	140	128.7	114.8	100.9	101.7	127.8	142.9	145.7
RYAALSLSETSLTEK	A2AJA9 2xPhospho S509(80.3); S512(83.5)	12.5	16.2	13	15.7	13.3	20	21.1	15.8	12.7	13.3
SAGDQPPLLTPKSPSDK	A0A5F8MPF3 2xPhospho T1376(100); S1381(88.1)	143.9	109.5	161.3	96.5	88	44.9	41.3	65.5	95.7	99.6
RYYSVDDNQNK	A0A1L1SSS4 1xPhospho S92(100)	447.1	447.6	504.3	472.1	482.9	403	403.3	455.4	469	458.8
SAAAGALGSPGLPLRK	C7G3P1 1xPhospho S1215(100)	67.1	94.8	84.1	109.5	137.1	141.5	184.9	92.7	106.9	84.4
SAEPADLMGSPTAEAPSSPDGEEAR	E9Q3K3 2xPhospho S116(99.9); S/T	317.2	332.1	345.2	333.9	310.7	303.2	279.5	334.3	338.2	324
SAEPADLMGSPTAEAPSSPDGEEAR	E9Q3K3 2xPhospho S116(96.6); S124(84.5)	38.5	35.3	37.7	39.7	43.9	33.5	35.8	48.7	38.7	44.3
SAEPADLMGSPTAEAPSSPDGEEAR	E9Q3K3 1xPhospho S124(99.7)	58.5	52.8	55.2	63.4	53.2	63.2	62	57	58.9	54.6
SAELDASDSSSSSNLSLAK	Q03141 2xPhospho S380(70.2); S383(98)	54.5	47.2	55	43.3	41.9	38.4	39	64.5	53.2	56
SAELDASDSSSSSNLSLAK	Q03141 1xPhospho S380(87.8)	222.3	195.4	245.7	180.3	162.8	157.7	130.3	202.1	190.8	211.1
SAELDASDSSSSSNLSLAK	Q03141 2xPhospho S380(89); S383(99.9)	133.9	153.2	145.6	149	136.2	130.4	144.9	145.6	159.1	145.3
SAEPADLMGSPTAEAPSSPDGEEAR	E9Q3K3 3xPhospho S116(94.7); S123(99.9); S124(100)	105.1	101.8	101.1	87.4	90.5	86.2	87.1	95.3	89.4	91
SAELDASDSSSSSNLSLAK	Q03141 1xPhospho S374(83.5)	125.5	145.7	129.6	149.9	156.1	177.8	178.7	165.7	154.4	141.8
SAEALGPGALVSPRLER	F8VQ11 1xPhospho S166(100)	29.7	21.4	28.1	28.7	25	27.1	22.1	29	26.9	28.7
SAEALGPGALVSPR	F8VQ11 1xPhospho S166(100)	18.1	14	21.9	18.6	19	10.9	16.1	13.9	18.7	16.4
SADVSPTTEGVKR	Q3URK9 1xPhospho S454(99.9)	269	235.5	238.9	196.4	215.2	139.9	199.3	239.1	310.8	349.2
SADVSPTTEGVK	Q3URK9 2xPhospho S450(100); S454(99.9)	170.7	183.8	142.6	167.3	119.3	102.4	114.7	167.9	200.7	215.4
SADVSPTTEGVK	Q3URK9 1xPhospho S454(90.7)	1782	1506.2	1675.9	1414.3	1416.3	1151.7	1074.1	1531	1551	1782.8
SADVSPTTEGVK	Q3URK9 2xPhospho S450(98.7); S454(91.6)	104.1	130.4	116.4	121.7	123.3	154.5	146	113.8	135.7	129
SAEDYNSSNTLNVK	G5E884 1xPhospho S155(99.4)	319	300.4	355.3	303.1	299	239.1	260.6	314.8	320.3	340.4
SAEPPRSPLLK	Q9R1L5 1xPhospho S1260(100)	135.2	105.5	138.9	102.6	101.7	74.3	78	81.1	92.9	107.4
SAEPTREPGAEAESGSESEPEPGPGPR	Q9Z2R6 1xPhospho S37(99.1)	122.9	83.3	131.4	69.5	74.9	59.6	63.2	75.5	93.1	103.9
SAEPTREPGAEAESGSESEPEPGPGPR	Q9Z2R6 2xPhospho S37(86.6); S41(86.6)	370.9	418.7	398.2	367.3	349	345.7	352.2	391	418	435.6
SAGDQPPLLTPKSPSDK	A0A5F8MPF3 2xPhospho S1379(99.9); S1381(100)	102.5	116	114.4	112.4	101.4	89.6	87.3	95	111.7	115.7
SAGDQPPLLTPKSPSDK	A0A5F8MPF3 1xPhospho S/T	172.9	189	148.6	215.2	241.2	234.4	246.2	192.5	206.6	174.1
SAGDAGPSEVSPEDDGSFQK	A0A1B0GR85 1xPhospho S600(99.6)	134.6	133.3	165	135.6	109.6	107.3	109.4	148.5	140.9	171.7
SAGAQGDPQSKQGSPTAKR	Q3TES0 2xPhospho S1019(100); S1023(99.8)	187.5	151.5	187.2	107	105	77.6	95.5	108	158.5	155
SAGAPSPSSR	Q62418 1xPhospho S235(98.1)	192.8	171.5	127.7	167.1	161.9	148.5	142.6	155.7	164.7	200.8
SAFTTSTVVR	E9QMC2 2xPhospho T837(82.5); S839(79.7)	820.1	661.5	783.4	627.2	626.4	503.4	587.2	649.8	688.7	750.7
SAFTTSTVVR	E9QMC2 1xPhospho S/T	700.2	467.4	667.8	419	467.7	359.7	427.2	518	484.2	583.1
SAFTTSDVVR	P97772 1xPhospho S853(87.5)	448.5	425.3	503.8	374.1	338.7	321.3	257.2	391.9	400	445.8
SAFTPATATGSSPSPVLGQGEK	E9Q3I4 2xPhospho T853(96.1); S860(79.7)	122.5	115.7	130.2	106	74.4	77	56.1	111.8	109.5	119.5
SAFTPATATGSSPSPVLGQGEK	E9Q3I4 1xPhospho S860(99.6)	36.3	24.1	32.8	18.5	27.4	23.4	23.6	36.8	23.1	31.7
SAFTPATATGSSPSPVLGQGEK	E9Q3I4 2xPhospho S857(88.7); S858(88.7)	232.9	292.3	229.5	292.8	280.1	317.5	332.2	284.4	302.9	271.2
SAFTPATATGSSPSPVLGQGEK	E9Q3I4 1xPhospho S860(99.8)	41.2	61.6	37.8	64.9	76.1	78.9	83.2	60.2	58.9	52.6
SAESLLESTK	A0A286YCI8 1xPhospho S722(100)	48.8	49.3	53.9	46.7	42.8	34	29.4	50.7	53.4	55.1
SAESLLESTK	A0A286YCI8 1xPhospho S722(100)	99	129	104.2	138.6	149.6	175.3	210.8	121.3	140.4	103.8
SAEPTREPGAEAESGSESEPEPGPGPR	Q9Z2R6 3xPhospho S37(100); S39(100); S41(100)	189.8	213.2	192.5	189.4	188.6	183.9	189.6	213.5	227.1	217.9
SADVSPTTEGVK	Q3URK9 1xPhospho S454(100)	974.4	1100.4	1014.4	1157	1257.3	1302.4	1344.6	1135.6	1153.4	1099.6
SAAAFKPVGSTSVK	Q8CI51 1xPhospho S356(78.8)	105.8	78.2	114.7	65.9	77.4	56.5	52.2	76.2	81.9	86.3
SADSVEEPDPLK	Q5DTX6 1xPhospho S	111.5	99.5	112.1	91.2	77.5	64.1	54.9	95.6	91.8	100.6
SADSVEEPDPLK	Q5DTX6 1xPhospho S1245(89.5)	138.8	166.8	134.2	189	200.1	231.4	254.9	159.8	181.4	158.6
SAASPVVISIPER	H9KV15 1xPhospho S1794(89)	14.6	10.5	14.8	9.2	15.3	9.5	11.1	11.9	12.2	14.2
SAASLASKLSK	Q8C0U7 2xPhospho S359(100); S362(97.4)	28.7	31.4	33.7	35.2	24	29	20.7	32.1	26.5	30.4
SAAQQENSSPSRGSSTK	Q8BI72 1xPhospho S/T	500.8	434.6	340.9	384.6	352.6	325.8	297.1	384.3	377.3	484.3
SAAIVNSPRSPR	Q9JL61 1xPhospho S538(94.7)	83.7	69.4	94.6	68	70.4	59.1	59.3	68.2	67.2	73.5
SAAESISESVPVGPK	P56399 2xPhospho S783(98.3); S785(94.7)	115.7	111	126.9	96.3	110.8	93.4	92.7	117.3	113.7	111.8
SAAESISESVPVGPK	P56399 1xPhospho S783(98.9)	144.6	129.5	171.9	140	131	114.6	118.2	143.7	125.2	156.4
SAASREDLAGPDIGASPQGGR	Q9ERD6 2xPhospho S296(98.9); S308(100)	112.7	111.6	137.2	105.8	85.4	85.9	73.9	109	93.9	115.4
SAAESISESVPVGPK	P56399 2xPhospho S783(99.9); S785(99.4)	78.4	93.9	70.8	95.6	99.2	126.8	114.2	105.6	103.1	88.6
SAAAPSASSTPTAIASPK	P26049 2xPhospho T427(96.5); S433(99.9)	849.6	831.2	918.4	789.9	733.1	711.6	678.5	805.7	800	848.3
SAAAPSASSTPTAIASPK	P26049 1xPhospho S433(99.9)	134.1	132.1	146.2	111	104.3	100.7	81.3	120	122.9	153.5
SAAAPSASSTPTAIASPK	P26049 2xPhospho S418(93.4); S423(77.9)	144.7	196.6	116.7	195.6	212.9	202.8	255.2	185.8	201.5	150.4
SAAAPSASSTPTAIASPK	P26049 1xPhospho S433(100)	148.5	155.8	154.4	164.4	147.1	148.2	137.3	151	166.7	178.5
SAAALLSPIK	W6PPA1 1xPhospho S1853(100)	22.2	24.1	14.2	22.1	28.6	29.5	27.1	25	19.1	21
SAAAGALGSPGLPLRK	C7G3P1 1xPhospho S1215(100)	45.6	30.6	42.7	29.2	30.4	28.4	22.3	39.1	30.7	39.6
SAAESISESVPVGPK	P56399 1xPhospho S	81.3	123.1	84.9	121.5	122.9	156.4	174.6	122.4	113.4	96.7
SAASREDLAGPDIGASPQGGRK	Q9ERD6 2xPhospho S296(95.9); S308(100)	66.4	110.1	68.7	118.2	110.8	126.7	137.5	96.4	106.8	91.4
SAASREDLAGPDIGASPQGGRK	Q9ERD6 1xPhospho S	251.5	217.1	270.5	202.3	205.9	173.1	162.6	215.4	218.1	235.4
SAASREDLAGPDIGASPQGGRK	Q9ERD6 2xPhospho S296(95); S308(100)	324.9	287.7	325.4	264.7	227.6	186.5	190.7	251.3	274.9	298.6
SADSPPGSSGQALSLAPAER	Q0P5V2 1xPhospho S597(98.6)	53	62.5	56.8	60.2	44.7	48.3	48.3	65	46	62.5
SADSENALTVQER	Q61084 1xPhospho S340(100)	114.7	114	118.3	116.8	101.4	96.9	109.9	117.1	135.7	115
SADCSVQTDDEDNADWEQPVRR	O88737 2xPhospho S2619(100); T2622(100)	72.7	74	72.8	70.9	45.3	51.6	56	52	76.2	70.7
SADCSVQTDDEDNADWEQPVRR	O88737 1xPhospho T2622(99.9)	352.1	326.3	318.4	266.1	262.6	257.5	258.3	290.8	339	343.4
SADCSVQTDDEDNADWEQPVR	O88737 2xPhospho S2619(99.6); T2622(100)	87.4	91.8	105.5	62	57.1	49.4	57.3	68.7	72.8	77.2
SADCSVQTDDEDNADWEQPVR	O88737 1xPhospho T2622(100)	80.1	82.7	71.5	79.7	69.6	66.7	57	67.2	75.9	91.7
SADCSVPSPALDK	O70374 1xPhospho S567(97.6)	58.9	41.5	68.4	38.7	43.6	34.7	33.4	50.2	47.9	54.2
SADCSVEEEPWKR	P43006-2 1xPhospho S559(100)	1262.8	1061.7	1212.9	917.5	802.8	681.1	651.4	938.6	965.8	1071.8
SADCSVEEEPWKR	P43006-2 1xPhospho S559(99.7)	44.3	54.1	48.2	50.7	52.4	49.4	56	49.5	49.6	51.3
SADALAGYAASDGDGDRLR	F8WIG2 1xPhospho S543(100)	75.6	57.2	75.3	63.8	54.7	55.1	47.1	54.5	75	66.7
SADAGSQKDSDDSAATPQDETIEER	A0A2I3BQT2 1xPhospho T680(100)	429.4	373.7	458.7	361.1	305.9	270.6	250.9	394.2	352.5	431.2
SADAGSQKDSDDSAATPQDETIEER	A0A2I3BQT2 2xPhospho S674(90.8); S677(69.5)	31.3	36.1	43.4	35.5	39.3	46.8	50.3	40.5	36.6	37.4
SADAGSQKDSDDSAATPQDETIEER	A0A2I3BQT2 1xPhospho S674(98.1)	28.9	42.6	35	50.7	50.1	59.3	62.1	44.5	53	38.9
SAAYNGPPASPSHETGAFAHAR	Q8VHJ5 1xPhospho S/T/Y/H	72.6	66.6	71.8	69.4	65.7	61.4	58.1	72.5	65.8	68.8
SAAVSASSPEAK	Q8C2N9 1xPhospho S	230.3	189.9	174.4	177.6	169.6	154.1	140.9	194.6	173.8	235.8
SADSVEEPDPLK	Q5DTX6 2xPhospho S1245(100); S1248(100)	38.5	35.1	34.5	27.2	34.6	38.4	29.8	33.9	33.4	39.3
RVSADGQPFQRGDK	Q8R516 1xPhospho S251(100)	226	232.4	250	202.6	201.9	205.7	179.7	251.2	226.5	227.9
SASQAEEEPCLEPVKKSQHR	Q8CC27 2xPhospho S510(99.7); S524(100)	101.8	91	102.2	85.1	73.5	63.4	58.8	86.1	90.8	82.9
SASQDCIETTPGAQEGK	A0A0U1RPM0 1xPhospho S469(76.9)	94.7	98.5	85.9	108.2	102.3	116.5	139.7	97.1	119.8	93.4
SDRRSVASSQPAKPTK	P39447 2xPhospho S/T	99	114.6	77.4	120.5	114.2	144.5	138.6	118.5	114.1	95.6
SDPFAPKTDSEKPFRGSQSPK	Q569Z6 1xPhospho S405(74.7)	160.4	268.9	170	290.6	250.9	276.7	279.8	309.3	285	237.2
SDPDLSSSPR	D3Z5P0 1xPhospho S682(84.2)	161.7	128.8	130.3	128.4	116.8	100.7	105.6	97.8	120.4	115.7
SDISPLTPR	P14873 1xPhospho S1781(100)	268.4	225.2	278.4	219.6	195.8	185.5	161.7	241.2	233.9	250.1
SDISERPSVDDVESETGSTGALETR	Q80X80 3xPhospho S613(99.9); S619(90.1); T621(53.8)	54.5	66.2	56.6	53.3	52.5	53.8	47.2	61.4	59	64.1
SDISERPSVDDVESETGSTGALETR	Q80X80 2xPhospho T621(92.9); S623(80.1)	46.4	40	45.9	34.5	39	25	23.6	37.1	48.6	45.5
SDRRSVASSQPAKPTK	P39447 2xPhospho S175(82.5); S178(82.5)	167.9	166.2	159.4	145.9	117.3	110.7	91.4	143.1	130.5	175.3
SDLAVSNISPPSPDSK	B7ZN56 2xPhospho S108(98.6); S111(99.8)	17.7	17.5	23.5	17.2	18.3	13.7	14.5	24	24.1	25.3
SDIAAAQQSGMSLSNSK	B1AQZ0 1xPhospho S	354.8	342.5	385.9	344.6	312.9	313.4	304	339.6	339.4	347.9
SDIAAAQQSGMSLSNSK	B1AQZ0 1xPhospho S446(99.1)	118.5	111.2	131.6	90.8	82.5	70.5	72.2	96.5	99.7	122.7
SDIAAAQQSGMSLSNSK	B1AQZ0 1xPhospho S446(84.1)	118	151.7	109.1	158.7	159.7	170.8	169.2	158.1	162	131.5
SDHALTSPGGGGK	Q9WU42 1xPhospho S2351(80.1)	124.8	105.8	121.7	111	125.3	132	129.3	110.8	112.6	119.8
SDGSTTSTSFILR	A2ATZ8 2xPhospho S/T	65.4	55.3	63.4	49.3	43.5	40.8	52.7	51	68.9	66.8
SDGSTSSDTTSNSFVR	Q8R3Z5 2xPhospho S44(72.9); S46(66.2)	72.7	71.1	76.5	81.5	69.6	63.7	76.1	72.9	74.6	81.8
SDLAVSNISPPSPDSK	B7ZN56 1xPhospho S111(96.1)	14	14.5	17.3	10.2	14.4	8.8	7.4	14	10.8	16.8
SDRYHHVNSYDEDDTTEEEPVEIR	Q9R1L5 1xPhospho S689(100)	150.4	162.7	142.1	177.8	160.7	175	168.1	163.8	166.2	152.2
SDRYHHVNSYDEDDTTEEEPVEIR	Q9R1L5 2xPhospho S689(98.7); T695(72.6)	61.1	62.8	66.8	64.6	56.2	61.5	56.5	67	70.5	67.6
SDSAPPTPVNR	E9Q0J2 1xPhospho S359(96.9)	391.4	296.4	364.7	255	256.8	211.8	219.2	278.3	300.7	327.4
SDSEEKSDSEKKEDEEGK	Q8BU14 2xPhospho S313(100); S	209.9	393.7	170.3	416.1	373.8	383.9	312	369	347.8	291.9
SDSEEKSDSEKKEDEEGK	Q8BU14 1xPhospho S313(100)	191	409	177.2	440.4	472.3	477	408.3	420	401.2	306.7
SDSEEKSDSEKKEDEEGK	Q8BU14 1xPhospho S313(98.8)	25.2	37.4	19.6	49	64.7	69.4	80.8	39.5	49.4	27.5
SDSEATISR	Q6A065 1xPhospho S1157(99.7)	386.9	286	298.9	282.5	303.2	247	258.6	249.5	287.8	308
SDSDYDMSPK	B2RTL2 1xPhospho S147(99.8)	137.6	123.9	137.9	113.9	114.4	114.2	112.3	127.4	136.3	127.4
SDSDYDLSPK	F6QFD1 2xPhospho S143(99.9); S148(100)	300	275.8	326	229.3	201.4	182.5	174.4	261.7	263.5	287.8
SDSDYDLSPK	F6QFD1 1xPhospho S148(100)	1017.3	867.5	1076.2	766.2	711.3	594.6	513.1	866.2	855.5	995.6
SDSDYDLSPK	F6QFD1 2xPhospho S143(97.3); S148(100)	284.9	321.9	277.2	314.9	317.5	341.3	351.5	285.9	336.2	294.6
SDSDYDLSPK	F6QFD1 1xPhospho S148(100)	680.9	763.3	648.2	731.2	765	749.4	772.7	700.3	741	626.3
SDSDSSTLAKK	Q6NXJ0 1xPhospho S1017(100)	248.6	238.2	157.1	213.3	189.8	156.5	128.9	221.2	180.9	262.8
SDSDSSTLAK	Q6NXJ0 1xPhospho S1015(91.3)	88.6	101.5	90.4	114.8	120.5	114.3	118.6	92.3	104	106.4
SDSDLIAYPSK	Q8BIZ1 1xPhospho S738(84.1)	18.1	21.6	19.6	17.7	14	22.3	14.9	13.5	20.5	16
SDSCSDFTAILPDKPNR	D3YYE5 1xPhospho S26(97)	20.3	27.3	32.1	24.8	23.1	26.1	25.1	26.4	19.9	18.8
SDSCSDFTAILPDKPNR	D3YYE5 1xPhospho S26(86.5)	50.5	50.4	44.4	77	64	87.1	80	65	56.8	46.6
SDSAPPTPVNR	E9Q0J2 2xPhospho S359(100); T363(100)	662.1	534.3	718.3	499.6	471.2	445.7	409.2	480.8	557.7	577.6
SDGSTSSDTTSNSFVR	Q8R3Z5 1xPhospho S44(87.6)	176.1	175.3	195.9	173	166.6	156.9	180.5	174.2	208.7	209.1
SDSEEKSDSEKKEDEEGK	Q8BU14 1xPhospho S313(94.7)	823	792	634.1	651.7	530.1	358	284.7	728.9	641.4	753
SDGSNFANYSPPVNR	Q76N33 1xPhospho S242(100)	179.7	162.4	164.3	154.3	154.1	148.6	137.8	185.1	157.5	166.9
SDFSDLEQSVK	O09126 1xPhospho S782(83.8)	10.2	17.9	13.5	23.3	20.8	26.4	21.2	19.7	20	13
SDAAPAASDSKPSSAEPAPSSKETPAASEAPSSAAK	Q91XV3 1xPhospho S187(99.9)	175.3	274.1	170.1	285.8	254	295.6	262	265.9	228.2	217.1
SDAAPAASDSKPSSAEPAPSSKETPAASEAPSSAAK	Q91XV3 2xPhospho S173(77.8); S/T	65.9	133.1	56.6	146.8	164.1	210.8	247.4	126.7	153.6	93.8
SDAAPAASDSKPSSAEPAPSSKETPAASEAPSSAAK	Q91XV3 1xPhospho S167(96)	13.4	36.6	13.5	42.5	43.3	50.9	33.7	37.4	28.5	24.2
SDAAPAASDSKPSSAEPAPSSK	Q91XV3 2xPhospho S173(98.5); S	929.6	722.9	1101.9	586.8	470.9	427.9	357	634.6	576.4	652.1
SDAAPAASDSKPSSAEPAPSSK	Q91XV3 1xPhospho S172(98.5)	653.6	512.4	656.8	475.6	431.3	365	317.2	469	411.4	485.2
SDAAPAASDSKPSSAEPAPSSK	Q91XV3 2xPhospho S173(87.5); S	230.5	299.9	212.6	317.9	302.3	372.1	314.1	283	281	256
SDAAPAASDSKPSSAEPAPSSKETPAASEAPSSAAK	Q91XV3 2xPhospho S169(97.2); S/T	293.3	409.2	278.1	411.5	364.5	358.2	342.4	407.3	414	353.8
SDAAPAASDSKPSSAEPAPSSK	Q91XV3 1xPhospho S167(99.6)	353.2	486.4	338.3	578	544.1	640.8	568.1	529	482.9	398.6
SDAAPAASDSKPSSAEPAPSSK	Q91XV3 1xPhospho S167(78.5)	119.8	140.6	105.1	179	187.3	247.6	252.1	142.7	155.1	118.2
SCYNLTNPSDSGRGSSLLDR	A0A1Y7VL44 3xPhospho S625(87.3); S629(100); S630(100)	42.9	31.3	39.3	31.7	30.4	31.8	24.8	32.4	38.8	37.7
SCYNLTNPSDSGRGSSLLDR	A0A1Y7VL44 2xPhospho S629(99.9); S630(100)	84.1	69.7	72.4	64.6	61.5	38.4	64.1	61.1	82	102.5
SCYNLTNPSDSGRGSSLLDR	A0A1Y7VL44 1xPhospho S625(96.6)	204.8	175.1	180	161.6	151.8	149.4	141.4	158.8	178.2	191.6
SCVPAPRPSAPDLSPTRTGR	A0A0S3CWK3 1xPhospho S335(84)	131.9	109.7	149.8	103.8	103.6	97.2	86.9	106.6	115.7	125.1
SCTSSPSPLNLCSAR	Q64318 2xPhospho S678(100); T/S	33.1	44.5	29.5	39.7	24.9	40	29.8	38.6	32.8	32.4
SDAAPAASDSKPSSAEPAPSSK	Q91XV3 2xPhospho S167(87.7); S173(89.1)	272.4	322.9	231.6	348	322.5	430.4	384.7	308.8	312.3	300.6
SDAAPAASDSKPSSAEPAPSSKETPAASEAPSSAAK	Q91XV3 1xPhospho S192(96.8)	211.5	156.9	217.7	144.2	120.3	108.2	78.9	164.6	125.3	158
SDAEEDGVTGSQDEEDSKPK	P35564 1xPhospho S563(100)	182.8	310.1	188.9	305.6	319.8	380.1	312.1	310.7	282.8	259.1
SDAEEDGVTGSQDEEDSKPK	P35564 2xPhospho S553(100); S569(96.2)	87.5	100.1	74.8	89	88.7	95.1	92.7	105.6	91.5	96.3
SDESLPDGLSPK	Q8C8I5 1xPhospho S36(100)	27	30.5	26.8	22.4	30.6	27.8	20.9	30.9	29.7	23.2
SDEQLSSLDRDSGQCSR	Q3UHC1 1xPhospho S386(79.3)	133	133.9	150.2	135.2	148.7	180.2	175.2	139.3	145.9	138.6
SDENVLDSPK	A2AAE1 1xPhospho S1355(100)	278.1	186.4	306.2	183.7	150.8	134.5	113.5	194.2	195.4	232.6
SDENVLDSPK	A2AAE1 1xPhospho S1355(100)	403.5	470.8	408.7	456.5	428.7	417.2	400.3	420	441.8	452
SDEDEKPDKK	A2AEC2 1xPhospho S30(100)	194.5	277	154.1	311.8	267.2	233.7	198.2	287	256	234.7
SDDYMPMSPTSVSAPK	P81122 1xPhospho S675(98.2)	77.4	75.2	100.8	71.8	71.4	68.1	61.5	74	81.9	79.3
SDDSNGIENNVPR	Q3UFK0 1xPhospho S312(100)	130.8	129.7	151.9	115.4	104.8	80.4	94.6	114.7	108.9	114.7
SDDSKSSSPEPVTHLK	Q8BQW4 2xPhospho S90(99.8); S91(100)	596.2	490.5	696.6	427.2	396.8	327.3	284.2	479.7	465.2	486.9
SDDSKSSSPEPVTHLK	Q8BQW4 2xPhospho S84(100); S87(98.7)	393.6	450.3	369.1	482.8	438.6	485.1	438.6	445	433.5	375.1
SDDGLSAASSPEPGTSELPGDLK	Q99PV8 2xPhospho T501(77.7); S	11.1	10.9	6.6	8.6	7.6	7.5	8.1	8.6	10.3	11.3
SDDFKRDSVSGGGPCTNR	G3X9V4 1xPhospho S/T	124.2	110.3	123.3	120	113.7	83.7	79.6	111.8	121.2	130.3
SDDFKRDSVSGGGPCTNR	G3X9V4 1xPhospho S1166(99.8)	303.9	344.5	270.2	383.1	393.7	397.8	451.9	324.7	381.2	321.7
SDAEEDGVTGSQDEEDSKPKAEEDEILNRSPR	P35564 2xPhospho S582(100); T/S	51	69.1	56	83.8	64.3	65.1	75.1	71.3	70.9	57.9
SDAEEDGVTGSQDEEDSKPKAEEDEILNRSPR	P35564 2xPhospho S582(100); T/S	60.1	76.8	55.6	89.5	91.1	119.9	120.1	81.6	89.9	70
SDAEEDGVTGSQDEEDSKPK	P35564 1xPhospho S563(98.6)	409.5	324.1	427.9	287.1	259.4	217.4	192.4	302.3	289	354.2
SDGLRSPGEVVYLR	A0A286YDL2 1xPhospho S871(99.5)	43.4	31.1	44.7	29.1	27.6	25.3	23.5	26.1	29.4	30.1
SCSSPVFSR	Q3UN71 1xPhospho S68(77.9)	44.7	42.6	38.8	42.6	40.1	40.3	36.5	45.8	41.4	38.4
SDSEEKSDSEKKEDEEGK	Q8BU14 1xPhospho S313(96.4)	760.1	250.5	768	166	157.6	74.4	79	213.7	244	318.2
SDSGFAIQAYK	D3Z1F7 1xPhospho S216(98.5)	40.1	54.8	46.2	45.8	61.2	57.2	56.9	44.1	52.8	41.5
SEDYDAGGSQDDEGSHDRGISK	A0A1D5RL96 1xPhospho S1234(99.9)	90.3	174.2	90.9	212.3	237.1	317.5	355.7	168.5	199.6	133.9
SEDVLAQSPLSK	Q3TPI1 1xPhospho S47(94.3)	26.5	30.2	30.4	25.3	20.7	17.1	18.8	26.1	25.8	22.9
SEDSDEDEPCAISGK	A0A0R4J171 1xPhospho S123(86.2)	42.5	35.7	38.4	41.5	39.3	31.6	39	36.8	48.2	37.5
SEDSDEDEPCAISGK	A0A0R4J171 1xPhospho S123(98.3)	53.4	83.7	45.6	80.9	87.5	97.2	112.2	75.1	82.6	64.8
SEDRRSSEEREAGEI	Q05CX5 2xPhospho S330(100); S331(100)	63.8	70.2	66.9	66	75.5	71.9	69.6	67.3	72.7	67.9
SEDRPSSPQVSVAAVETK	A0A5H1ZRL7 1xPhospho S/T	773	641.1	809.7	577	558.3	484.3	416.6	655.2	618.6	694.9
SEDYDAGGSQDDEGSHDRGISK	A0A1D5RL96 1xPhospho S1234(100)	225	192.4	246.1	177.7	164.3	150.4	135.7	204.2	186.4	220.6
SEDRPSSPQVSVAAVETK	A0A5H1ZRL7 1xPhospho S268(100)	187.1	179.3	178.6	207.5	192.3	257.8	230.8	212.9	155.9	192
SECSGASSPECEVERGDRAEGAENK	Q9Z131 2xPhospho S378(99.9); S379(100)	45	53.1	45	51.7	44.3	45.2	39	55.5	63.6	55.1
SECDSSPEPK	Q8BTI8 1xPhospho S1439(87.8)	124.4	91.8	84	83.3	90.4	73.8	63.1	92.5	79.2	120.8
SEAVGPEPGSSGEETSDAVVPEKR	Q8BZ90 2xPhospho S323(97.6); S324(99.6)	55.2	43.4	57.3	38.2	35.8	27.5	27.5	47.3	46.9	45.8
SEAVGPEPGSSGEETSDAVVPEKR	Q8BZ90 2xPhospho S323(100); S324(100)	170.2	174.5	177.5	150.8	167.2	153.4	160.9	161.3	193.6	171.1
SEAPKGSPQINRK	F8WJ98 1xPhospho S131(100)	436.5	328	445.6	296.3	279.5	220.5	212.8	301.2	293.6	302.1
SEAESLKGK	A0A1L1STC5 1xPhospho S21(99.9)	82.2	90.8	73.4	90	107.8	87.2	80.2	80.8	84.6	73.7
SEDDAASGEHDIQIEGVR	Q8BFT9 1xPhospho S31(100)	161	167.9	161.3	146.1	146.2	133.8	132.2	151.9	167.6	156.3
SEDYDAGGSQDDEGSHDRGISK	A0A1D5RL96 2xPhospho S1234(100); S1240(99.9)	99.1	116.4	100.3	94.6	89.4	97.3	95.4	105.5	108.9	116.5
SEEEQSSASVKKDETNVK	Q9Z204 2xPhospho S247(88.8); S249(100)	65.4	91.4	72.4	86.3	80.7	97.5	68.2	92.8	80.8	74.9
SEEHIDSKEHAK	A0A668KLC6 1xPhospho S1136(100)	60.6	73.6	52.5	94.2	98.2	102.9	93.9	88.9	84.9	68.8
SEGGVYHDPHSDDGTAPK	Q3UTQ8 1xPhospho S691(99.9)	197.2	182.7	189.4	169.8	160.1	149.3	149.1	185.7	180.4	189.7
SEGFRASPR	S4R1P5 1xPhospho S77(100)	65.6	49.2	63.1	56	39.7	40.4	24.4	48.2	44.2	63.6
SEETQERERSRTGSESSQTGASATSGR	Q8BGD9 1xPhospho S418(95.5)	47.8	39.5	44.9	34.8	38.2	31.3	34.5	39.8	38.2	47.2
SEETQERERSR	Q8BGD9 1xPhospho S418(100)	125.2	107.9	104.9	119.7	104.4	99.6	86.9	110.9	112.3	121.3
SEESQEREYK	Q3TY66 1xPhospho S378(100)	80.4	71	84.6	72.3	70.5	70.2	54.7	69.7	79.1	74.2
SEESLTSLHAVDGDSK	Q811P8 2xPhospho S712(93.8); S/T/H	307.4	314	354.6	252.1	242.5	193.9	181.5	320.8	309	326.3
SEESLTSLHAVDGDSK	Q811P8 2xPhospho S709(95.8); T711(83.8)	72.5	82.5	77.7	91.9	91.9	97.7	102.1	92.6	102.1	77.6
SEELSLPEGK	B2RRE2 1xPhospho S384(100)	38.6	28.5	34	25.9	31.2	27.2	27	30	35.6	34.2
SEEISESESEETSAPKK	O35126 2xPhospho S77(100); S79(99.7)	103.8	97.8	109.9	82.6	82.2	53.6	65.3	102.1	97.7	106.6
SEEISESESEETSAPKK	O35126 2xPhospho S77(99.9); S79(97.7)	102.6	129.3	101.2	140.5	146.8	146.2	172.1	130.5	178.5	127.1
SEEKPETVEEEDRAAEATEDQETSMS	Q8BHE3 1xPhospho T369(86)	177.7	182.7	185.9	141.4	114.3	102.4	91	190.5	162.1	160.9
SEEKPETVEEEDRAAEATEDQETSMS	Q8BHE3 1xPhospho S372(98.4)	51	52.1	66.9	50.6	38.6	35.7	29	58.2	52.3	65.2
SEEKPETVEEEDRAAEATEDQETSMS	Q8BHE3 1xPhospho T/S	66.9	95.2	70.2	85.8	85	93.6	97.8	78.3	93.1	73.6
SEEKPETVEEEDRAAEATEDQETSMS	Q8BHE3 1xPhospho S372(80.3)	18.1	28.5	20.8	31.8	41.8	47	60.2	29.3	31.6	29.9
SEEHIDSKEHAK	A0A668KLC6 1xPhospho S1136(100)	170.1	128.4	161	135.3	143.6	115.4	115	147	120.3	126.1
SEAEEGEVRTPTK	A2AUK5 1xPhospho T475(99.7)	175.7	145.3	172.3	125.5	143.7	124.4	126.4	131.3	141.4	155.2
SDSEEKSDSEKKEDEEGK	Q8BU14 2xPhospho S309(99.1); S313(96.5)	295.3	104.8	280.8	81.1	90.8	47.5	51	97.7	110.5	137.3
SEAEEGEVRTPTK	A2AUK5 2xPhospho S466(100); T475(85.1)	84	88.7	89.2	104.6	106.5	66.1	85.6	75.9	78.5	116.6
SEADTLPRSGEQERK	Q640R3 1xPhospho S301(100)	109.4	161.3	115.2	209.5	208	259	248.4	168.9	151.9	128.1
SDSQASLTVPLSPHVVR	Q3UMB5 1xPhospho S488(98.8)	50.5	69.2	54.6	64.8	71.5	70.9	73	70.7	71.7	61.6
SDSPESDTEREK	A0A6Q6PUT5 2xPhospho S894(96.8); S897(96.8)	382.2	321	348	307.1	264.7	242.1	210.9	316.5	305.7	336.6
SDSPESDTEREK	A0A6Q6PUT5 1xPhospho S897(90.1)	300	196.4	269.9	186.6	183.7	153.5	133	199.2	178.5	223.5
SDSNASFLR	Q8C8R3 2xPhospho S31(100); S34(100)	1664.6	1612.2	1794.5	1347.4	1260.9	1183.8	1094.5	1490.5	1580.7	1622.8
SDSNASFLR	Q8C8R3 1xPhospho S34(100)	1390.6	1272.4	1489.6	1152.7	1047.8	952.3	914.7	1270.3	1277.9	1383.6
SDSLVPGTHTPPIR	Q2M3X8 1xPhospho S/T/H	58.5	56.9	60.2	51.1	51.2	47.6	42.8	51.7	49.8	56.7
SDSQASLTVPLSPHVVR	Q3UMB5 2xPhospho S491(98.8); S/T/H	65	50	64.1	56	52.8	45.5	39.9	62.7	57.3	63.1
SDSLSTVK	Q8C8R3 1xPhospho S3190(99.2)	284.9	219.9	234.1	203.1	197.8	156.9	130.4	205.6	184.5	255.4
SDSLRSFSSDR	Q8C8R3 1xPhospho S898(99.4)	357.3	286.2	338.1	257.2	254.1	229.3	225	258.3	258.7	304.3
SDSLPSFR	E9QPR4 1xPhospho S	135.4	102	139	108.7	97.8	77.4	79.2	101.8	109.7	122.1
SDSLPQVEELEK	Q76I79 1xPhospho S585(87.6)	18	22.8	20.6	27	29.4	31.6	24.4	26.9	23.4	25.6
SDSGGSSSEPFER	Q5DTJ4 2xPhospho S760(78.3); S761(91.8)	130.6	123.2	123.8	94.2	91.9	74.2	77	99.7	110.4	117.4
SDSGGSSSEPFER	Q5DTJ4 1xPhospho S756(86.2)	181.7	151.5	172.2	153.2	144	129	143.7	159.6	170.5	167.2
SDSGFAIQAYK	D3Z1F7 1xPhospho S216(99.8)	71.8	68.1	101.5	71.6	59.9	47.6	50.9	62.9	67.9	62.5
SDSLRSFSSDR	Q8C8R3 2xPhospho S898(98.3); S901(98)	109.1	114	122	109.7	110.1	108.9	109.9	106.8	127.1	119.6
SDSRASVFSNLR	Q9JL04 1xPhospho S69(87)	292.4	243.4	307.5	233.9	209.7	189.3	157.8	218.5	231.1	248.8
SDSRASVFSNLR	Q9JL04 2xPhospho S69(99.5); S72(100)	40.2	51.5	62.2	39.5	46.2	35.1	28	42.2	47.4	48.1
SDSVLPASHGHLPQAGSLER	G3X9G2 1xPhospho S766(100)	229.2	202.9	223.9	218.8	193.2	172.4	169.5	217.8	197.7	219.1
SEADTLPRSGEQER	Q640R3 2xPhospho T297(99.8); S301(100)	92.1	88.8	84.6	86.9	74.3	77.3	75	98.3	95.7	92.3
SEADTLPRSGEQER	Q640R3 1xPhospho S301(100)	452.4	466.1	442.1	485.8	612.7	535.4	482.6	504.6	456	501.9
SEAAAPHAAGGGLSSDEEEGTSSQAEAAR	Q7TSZ1 2xPhospho S875(100); S876(100)	74.3	82.1	83.4	85.4	86.4	88.3	87.5	81.5	89.2	89.9
SDYDRSRERDER	Q99MR6 1xPhospho S26(99.5)	87.1	67.6	84.3	55.7	57.4	46.1	55.4	68.3	72.8	69.6
SDVSDISTHTVTYGNIEGNAAK	G3X9V4 3xPhospho S1058(98.5); S1061(95.8); S1064(56)	31.3	39	35.1	36.6	34.2	42.2	41.2	34.4	37.4	41.7
SDVSDIGSDNCSLADEEQTPR	Q3UGY8 2xPhospho S628(99.4); S632(94.5)	142.8	189	267.6	129	88.3	93.8	67.6	170.3	126.5	146.1
SDVSDIGSDNCSLADEEQTPR	Q3UGY8 1xPhospho S632(99.7)	34.2	28	43	33.6	26.8	29.4	26.8	33.8	29.4	33.2
SDVPVYLK	Q6A065 1xPhospho S358(99.9)	109.2	97.2	114.4	94.3	96	91.5	89.4	101.3	106.5	103.8
SDVGTSELPSEDDGVEPSR	Q52KB6 1xPhospho S453(100)	79.2	75.6	89.6	68	68.3	60.4	63.7	79.2	82.2	79.4
SDVETATDSDTESRGLR	Q8BJ42 2xPhospho T743(99.9); T747(97.9)	391.4	436.8	435.6	406.6	384.8	369.9	349	416.3	423.2	447.7
SDVETATDSDTESRGLR	Q8BJ42 1xPhospho S745(100)	307.4	231.5	317.8	226.7	238.6	202.4	207.6	259.9	271.2	272.2
SDVETATDSDTESR	Q8BJ42 1xPhospho S745(91)	567.7	524.5	495.7	478.6	483.5	493	428.8	498.3	502.5	558.8
SDVAVPLTLHGYSDPGSEESGADCSVSRGNPSVAGAR	Q14BB9 2xPhospho S48(85.3); S53(99.5)	6.5	10.2	8.9	7.9	4.3	6.3	7.2	7.7	10.7	7.2
SDTPRRNSSSSSSPSERPR	Q8VC03 1xPhospho S150(84)	70.7	53.8	85.1	54.3	47.1	44.2	40.3	56	51.5	54.8
SDSVLPASHGHLPQAGSLER	G3X9G2 2xPhospho S757(100); S766(100)	83.5	90.6	85.6	83.1	91.2	81.3	82.4	81.8	97.3	91.4
SEADTLPRSGEQERK	Q640R3 1xPhospho S301(82.4)	129	105.9	135.6	109.5	101.9	86.2	78.2	110.8	111.5	100.6
SASQAEGSQDYGRR	D3Z212 1xPhospho S71(97.6)	65.9	71.3	65.8	69.9	85.8	78.1	86.9	66.7	80.2	69.7
SCSQVLEHQPDNIK	O35465 1xPhospho S/H	102.7	95.5	113.1	91	94.2	84.9	86.9	95.8	106.1	107.7
SCSPPPPPPEPTSEGRDSGK	Q80YN3 1xPhospho S/T	148.9	159.7	149.5	135.2	123.3	139	80.1	151.3	136.4	151.4
SASSSLLEK	Q3UMT1 1xPhospho S454(91.5)	238.1	272	241.5	298.4	322.3	347.3	368.6	244.4	252.5	247.3
SASSPRLSSSLDNK	Q9DBR7 2xPhospho S472(100); S473(100)	553.8	556.2	622	509.1	470.6	456.5	398.6	527	573.5	584.7
SASSPRLSSSLDNK	Q9DBR7 1xPhospho S472(98.2)	453.2	404.3	493.5	356.9	369.8	266.1	291.6	402.9	378.2	383.2
SASSPRLSSSLDNK	Q9DBR7 1xPhospho S472(83)	175	311.1	195.5	390.6	409.4	555.6	641.6	333.7	341.7	254.3
SASSPKPDTKVPQATAEAK	Q9JKC6 2xPhospho S7(97.8); S/T	230.1	183	279.7	147.1	115.8	102.5	87.3	173.8	163.7	202.2
SASSPKPDTKVPQATAEAK	Q9JKC6 1xPhospho T21(100)	5583.1	4327.1	5652.1	4054.3	3487.7	2526.1	2315.5	4263.7	4056.9	5053.8
SASSSLLEK	Q3UMT1 1xPhospho S454(97.8)	687.8	614.4	684.3	571.3	545.2	441	463.4	569	599.7	636.6
SASSPKPDTKVPQATAEAK	Q9JKC6 2xPhospho S/T	181	214.4	174.9	198.2	195	176.1	170.8	212.9	236	208.1
SASSPKPDTKVPQATAEAK	Q9JKC6 2xPhospho S9(85.6); S10(85.7)	75.1	97.6	73.4	97.6	113	113.6	124	102.6	106.9	89.8
SASSPKPDTKVPQATAEAK	Q9JKC6 1xPhospho S/T	1170.6	1297.8	1210.2	1671.8	2070.4	2849.1	3386.8	1466.6	1528.6	1188.5
SASSPKPDTKVPQATAEAK	Q9JKC6 1xPhospho T15(72.4)	207.5	207.4	197.1	245.2	288.3	568.6	769.1	211.9	246.3	194.2
SASSPKPDTK	Q9JKC6 1xPhospho S10(97.4)	1379.7	860.5	737.8	888.4	927.2	657.2	526.4	806.5	636.3	1135.4
SASSPKPDTK	Q9JKC6 1xPhospho S10(86.1)	264.5	371.8	143.2	543	783.1	572.5	605.9	366.2	361.7	352.1
SASSPKPDTK	Q9JKC6 1xPhospho S10(91)	44.7	54.1	37.3	80.7	91.8	153.7	146	51.7	57.1	43.4
SASSPKPDTKVPQATAEAK	Q9JKC6 1xPhospho S10(98.9)	2325.3	3145.7	2194.5	3653.9	3878.8	4086.8	4097.5	3333.4	3431.3	2843.9
SASSSQELGEEEPAR	D3Z3D5 1xPhospho S188(79.5)	76	73.4	88.4	76.5	80.3	75.3	70.8	87.5	85.2	74
SASTDLGTADVVLGR	Q148X5 1xPhospho S891(82)	75.5	73.1	74.8	71.6	71.8	76.6	66.8	78.6	65.9	70.1
SASTEELRNSDFQK	E9Q238 1xPhospho S887(75.5)	127.2	108.7	120.4	106.3	91.4	90.1	73.8	113	113.7	119.9
SASWGSADQLK	Q8K3I9 1xPhospho S214(99.6)	69.5	62.5	61.2	56.3	45.5	33.8	33.3	49.5	49.7	65.5
SASVSSISLSK	Q2M4G6 2xPhospho S978(84.8); S980(96.6)	38.6	31.9	39.8	22.9	27.4	27.5	25.6	27.6	40	31.8
SASVSSISLSK	Q2M4G6 1xPhospho S975(100)	138.1	120.6	144.6	109.5	93	76.8	80.5	129	104.1	123.9
SASVSSISLSK	Q2M4G6 1xPhospho S975(89.5)	273	324.1	308.6	363.8	404.5	403.5	440.4	325.9	340.6	288
SASVRLPASTVK	Q8R3D5 1xPhospho S405(98.5)	65.6	51.3	53.3	44.9	47.1	42.6	45.2	44.9	51.6	50.2
SASVRLPASTVK	Q8R3D5 1xPhospho S405(98.1)	34.6	43.8	48.3	44.5	47.5	42.6	40.5	34.7	44.1	35.5
SASVLGPK	Q3UHN4 1xPhospho S2076(99.4)	1059.5	872.1	989.2	781.2	777.8	553.9	654.8	774.3	859.9	965.9
SASVLGPK	Q3UHN4 1xPhospho S2078(97.9)	155.4	206.3	175.4	239.7	297.7	282.4	395.3	213.8	225	196.8
SASVDESRPEFICR	Q80XK6 1xPhospho S496(84.9)	182.2	128.3	173.6	124	143	91.1	129.1	115.1	160.5	169
SASTSGVPPPSVTPLR	Q8BM65-4 1xPhospho S651(92.6)	172.9	157.1	178.3	147	151.5	153	136.1	158.2	170.8	177.3
SASTNCLRPDTSLHSPERER	Q99NE5-4 2xPhospho T895(88.2); S899(88.3)	188.4	197.1	211.9	184.2	173.9	134.5	159.3	171.5	199.7	187.4
SASTNCLRPDTSLHSPERER	Q99NE5-4 1xPhospho S899(98.1)	292.5	297.3	293.8	279.6	313.7	277.8	294.5	292	301.3	323.3
SASTGAQTFQSADAR	B2RQX9 1xPhospho S50(99)	614.6	547.9	541.8	483.7	525.3	447.4	394.1	530.4	544.1	523.4
SASTESGFHNHTDTAEGDVLAAAR	B2RUJ5 2xPhospho S84(92); T/S/H	221.6	246.9	278.7	217.1	222.1	193	213.3	233.8	283.5	235.7
SASTESGFHNHTDTAEGDVLAAAR	B2RUJ5 1xPhospho S84(79.3)	198.1	206.3	230.6	186.6	174	172.9	182.6	197.5	199.3	199.8
SASSGAEGDVSSEREP	Q9DD18 2xPhospho S204(100); S205(100)	421.9	442.7	448.9	416.8	414.5	398.4	443.3	414.9	460.4	439.5
SASYPCATPRPGAPETTALHGGFQR	A0A087WP33 1xPhospho S/Y/T/H	38.1	37.9	32.3	31.9	37.5	29.4	32.1	32.8	36	34.7
SASSGAEGDVSSEREP	Q9DD18 1xPhospho S197(91.8)	378.2	354	394.2	363.2	364	341.5	361.9	391.8	393.6	395.8
SASSDTSEELNSQDSPKR	Q3TG37 1xPhospho S285(99.1)	722.3	672.5	701.2	620.2	586.3	485.1	503.3	624.6	657.7	742
SASQGALTSPPVSFNNHR	A0A0A0MQE8 2xPhospho S476(99.9); T/S/H	154.4	160.9	161.7	148	142.9	126.3	124.8	135	135	157.3
SASQGALTSPPVSFNNHR	A0A0A0MQE8 1xPhospho S474(89.8)	168.8	171.7	193.1	173.2	157.5	144	140.2	179.4	182.7	181.6
SASQESTLSDDSTPPSSSPK	Q8K070 2xPhospho S282(97.5); T283(97.5)	143.4	145.3	159.7	136.4	126.6	120.9	107.5	150.4	155.1	159.4
SASQERSLDEGVSVEGEK	A0A087WS83 2xPhospho S944(97.3); S948(100)	93.6	90	96.5	84.6	59	67.1	52.7	83	82.3	74.6
SASQERSLDEGVSVEGEK	A0A087WS83 2xPhospho S944(86.4); S948(100)	301.1	395	317.5	428.3	434.9	458.5	479.3	366.8	443.1	345.4
SASQDLIKKEEER	A0A571BG24 1xPhospho S831(97.3)	198.3	179.2	199.8	130.7	132.2	89.8	97.5	150.7	191.9	226
SASQSSLDKLDQELK	F6SH61 1xPhospho S569(98)	68.4	94.7	90.2	108.4	117.8	155.7	167.9	91.6	107.1	79.6
SASQDLIKK	A0A571BG24 1xPhospho S831(99.9)	173.5	151.6	150.7	135.7	114.8	96	91.8	130.9	129.8	127.4
SASQDCIETTPGAQEGKK	A0A0U1RPM0 2xPhospho S469(98.4); T476(89)	477.3	489.5	506	418.7	316.6	309.2	229.2	437.2	404.9	456.4
SASQDCIETTPGAQEGKK	A0A0U1RPM0 1xPhospho S/T	1281.7	1002.9	1378.1	933.4	895.4	741.9	759.7	1034	1053.6	1051.7
SASQDCIETTPGAQEGKK	A0A0U1RPM0 2xPhospho S469(84.7); T476(86.6)	85.9	103.6	93.2	110.9	102.2	93.9	105.9	100.4	103.4	108
SASQDCIETTPGAQEGKK	A0A0U1RPM0 1xPhospho S/T	359.7	505.4	346.6	551.1	598.3	723.7	795.1	500.2	526.2	430.7
SASQDCIETTPGAQEGKK	A0A0U1RPM0 1xPhospho S469(83.6)	156	155	151.2	185.5	198.3	271.9	324.8	165.2	164.8	146.3
SASQDCIETTPGAQEGK	A0A0U1RPM0 1xPhospho S469(99.4)	119	118	121.1	105.5	109.3	99.9	109.8	111.6	116.3	128.1
SASQDLIK	A0A571BG24 1xPhospho S831(92.7)	151.2	164.9	134	174.4	173.7	190.8	173.8	162.3	145.9	149.5
SASQSSLDKLDQELK	F6SH61 2xPhospho S566(97.9); S569(88)	72.4	83.2	69.4	92.7	91.4	128.8	154.6	90.4	93.1	79.2
SASQSSLDKLDQELK	F6SH61 1xPhospho S569(84.5)	102.5	194.7	101.2	230.4	185.3	227.3	200.2	203.3	178	153.5
SASQSSLDKLDQELK	F6SH61 2xPhospho S566(92.9); S	47.8	71.3	44.6	77.2	74.4	82.1	93.7	67.3	81.4	65
SASSDTSEELNSQDSPKR	Q3TG37 2xPhospho S297(88.8); S/T	341.7	468.6	315.6	544.4	561.9	662.4	737.3	492.4	548.5	418.3
SASSDTSEELNSQDSPKR	Q3TG37 1xPhospho S285(99)	356	484.2	340.9	569.1	593.9	647.6	762.4	498.9	527	422.1
SASSDTSEELNSQDSPK	Q3TG37 2xPhospho S285(97.2); S286(79.9)	614.3	578.9	606.5	528.8	502.3	465.3	470	624.4	648.1	692.2
SASSDTSEELNSQDSPK	Q3TG37 1xPhospho S/T	1284.2	1115.9	1341.5	1093.7	1103.2	997.5	942.1	1151.2	1175.5	1249.6
SASSDTSEELNSQDSPK	Q3TG37 2xPhospho S285(84.8); T288(84.7)	243.3	324.2	268.6	315.3	331.9	374.3	370.6	309.2	348.4	295.8
SASSDTSEELNSQDSPK	Q3TG37 1xPhospho S/T	463	444.7	411.8	443.7	423.3	404.2	402.1	443.7	441.7	464.4
SASSDRSYTLNR	S4R1X7 1xPhospho S47(91.4)	398.9	348.4	400.1	372	380.2	323.2	343.6	382.7	386	406.4
SASSDPQDQYK	Q8C424 1xPhospho S/Y	94.3	85.3	80.1	82.6	90.5	74.9	82.5	82.1	85.9	90.2
SASSDPQDQYK	Q8C424 1xPhospho S422(72.6)	56.7	74.9	56.2	81.4	95	100.9	105.3	75.3	101.3	70.3
SASSCDVSSSPSLPSR	P61460 2xPhospho S503(85.5); S	192.7	150.3	196.5	143.4	115.3	108.2	100.4	148.5	155	157
SASSCDVSSSPSLPSR	P61460 1xPhospho S503(89.7)	72.4	65.5	70.1	65.8	81.2	70.4	68.6	70.6	72.5	89.3
SASRPSSLIEQEK	A0A140LJJ5 1xPhospho S2545(95.8)	155.2	132.9	179	129	124.7	104.7	127.9	149.4	138.6	148
SASRPAAEPPGAR	A2A699 1xPhospho S	128.3	97.4	115.2	88.9	98.2	91.6	80	98.7	89.9	108.5
SASRERRGTPEK	A0A1L7NR37 2xPhospho T477(96.2); S	77.5	68.1	82.7	58	45.8	52.7	60.4	70.6	61.4	70
SASQSSLDKLDQELK	F6SH61 1xPhospho S568(90.5)	114.7	75.5	128.4	57.5	57.5	37.3	32.3	66.4	76.3	88.1
SASSDTSEELNSQDSPKR	Q3TG37 2xPhospho S285(94.8); T/S	827	800.4	882.8	707.5	629.6	625.1	619.5	740	861.8	836.2
SCSPSSDSIYKVPR	Q64355 1xPhospho S121(96)	193.4	166.1	187.9	146.3	151	126	128.8	165.6	164.5	182.7
SASYSYLEDR	Q9DBR7 1xPhospho S909(99.9)	403	338	395.5	303.3	324	267.9	268.1	248.8	329.8	339
SATEESTSSSQKM	P46660 1xPhospho S/T	234.9	240.6	194.7	211.7	189.1	167.5	169.5	204.3	197.3	220.8
SCKSELPSSAPGGGGV	P59648 1xPhospho S65(99.6)	240.5	283.4	246.1	285.3	268.7	305.6	291.3	295.5	287.2	265
SCGGESPRLSPCSSTGK	Q3UHC1 2xPhospho S360(95.9); S364(89.2)	361.3	352.3	368.4	334.6	323.6	297.7	304.2	303.5	373.2	346.7
SCGGESPRLSPCSSTGK	Q3UHC1 2xPhospho S360(78); S364(98.2)	94.5	119.9	97.8	139.7	140	151.5	178.1	124.3	135.5	107.9
SCGGESPRLSPCSSTGK	Q3UHC1 1xPhospho S360(95.7)	112.2	114.4	89.9	105.9	123.5	115.3	129.5	107.3	109.7	115.4
SCDYKVGSPSYLDK	Q6P5G0 1xPhospho S430(99.8)	102.6	135.5	110.1	129.4	133.2	130.9	128	130.7	118.3	132.4
SCDNASAKSSDSDVSDVSAISR	Q99NE5-4 3xPhospho S1018(86.7); S1021(76.6); S1022(54.7)	87.4	87.2	108.4	62	60.1	47.8	50.2	92.1	95.5	100.2
SCKSELPSSAPGGGGV	P59648 2xPhospho S65(98.5); S72(81)	101.8	116.4	98.9	116.6	123.2	109.8	132	117.6	127.2	117.5
SCDNASAKSSDSDVSDVSAISR	Q99NE5-4 1xPhospho S1022(87.8)	122.6	118.1	155.7	100.5	89.3	98.1	71.1	131.6	105.9	136.4
SCDELSPVSPTQGGYPSEPTR	A2A690 1xPhospho S1831(99)	23.1	25.1	22.8	24.5	31.9	25.6	18.5	22.5	23.7	22.9
SCCSCCPAGCEK	Q3USP9 1xPhospho S33(100)	115.4	90.8	142.3	79.1	75.1	66.6	58.9	85.8	98.6	101.9
SCAAEPEVEPEAHEGDGDKKGSAEGSSDEEGK	P51859 3xPhospho S128(99.7); S132(100); S133(100)	206.2	148.6	241.4	114.2	90.7	77.7	65.2	139.4	116.7	175.3
SCAAEPEVEPEAHEGDGDKKGSAEGSSDEEGK	P51859 2xPhospho S132(84.2); S133(92.4)	262.6	165.8	332.1	122.5	111.5	60.4	57.6	156.3	157.4	177.5
SCAAEPEVEPEAHEGDGDKKGSAEGSSDEEGK	P51859 1xPhospho S/H	85.3	75.3	108.5	69.9	56.7	56.2	43.7	84.1	64.8	84.9
SCAAEPEVEPEAHEGDGDKKGSAEGSSDEEGK	P51859 2xPhospho S132(83.3); S133(83.3)	27.5	51.1	31	41.9	37.2	45.7	38	51.6	54.2	40.3
SCDELSPVSPTQGGYPSEPTR	A2A690 2xPhospho S1828(100); S1831(100)	209.5	192.5	216.4	177.1	167.6	159.9	163.2	179.4	211.1	195.4
SCKSELPSSAPGGGGV	P59648 1xPhospho S72(86.5)	214.2	216.3	270.9	193.4	161	164.4	130.3	253	194	246.7
SCSAAGLHR	Q8BRK8 1xPhospho S491(98.9)	92.6	90.8	202.1	106.5	74.6	64.6	69.6	65.3	68.8	77.6
SCSDDEDVAPLSAK	A0A0J9YTZ5 1xPhospho S128(90.1)	48.3	52.2	53.6	51.1	41.5	47.9	39.2	50.9	56.6	55
SCSPPPPPPEPTSEGRDSGK	Q80YN3 1xPhospho S388(83.5)	43.5	55.6	42.4	57.8	53.2	58.5	63.7	46.2	51.7	54.7
SCSPPPPPPEPTSEGR	Q80YN3 1xPhospho S/T	211.8	187.8	201.7	195.3	169.8	159.8	164.2	185.9	187.9	185.5
SCSIPSIKPPPGTN	Q8CCX5 1xPhospho S286(95.5)	113.3	112.1	110.8	103.4	105.8	85.3	85.5	110.2	110.7	112.1
SCSIPSIKPPPGTN	Q8CCX5 1xPhospho S/T	62.8	103.6	68.8	105.9	106.8	117	107.1	106.3	104.3	82.9
SCSIDTSPGTSSLASPASQRK	Q3UR47 2xPhospho S296(85.8); T301(83.7)	508.6	526.2	581.5	448.3	400.4	385.7	334.4	480.3	479.5	523.9
SCSIDTSPGTSSLASPASQRK	Q3UR47 1xPhospho S298(86.9)	144.6	125.3	153.5	108	109.6	88.7	87.8	117.1	122.5	109.7
SCSIDTSPGTSSLASPASQRK	Q3UR47 2xPhospho S296(85); S302(85)	133.5	179.6	144.8	183.5	174.1	190	191.6	167.4	166	153
SCSIDTSPGTSSLASPASQRK	Q3UR47 1xPhospho S296(88.8)	187	272.7	174.3	289.1	283.4	336.2	342	283.4	272.6	226.2
SCSIDTSPGTSSLASPASQR	Q3UR47 2xPhospho S296(99.9); T301(85.4)	124.8	121	133.7	122.7	119.4	111.2	117	118.8	136.6	139.6
SCSIDTSPGTSSLASPASQR	Q3UR47 1xPhospho S298(89.2)	130.1	132.2	146.6	119.7	129.7	114.9	104.8	129	133.3	143.2
SCSLDLGDTGGCYGYAR	Q80XU8 1xPhospho S585(99.8)	82.4	78.5	96.6	63	57.8	54.7	59	70.2	81.2	90.1
SCSKDPSGAHPSVR	Q60749 1xPhospho S/H	131	156.7	130	178.3	193.6	205.9	235.5	158.6	166.2	141.9
SCSGPGPGSSSGSGPGPGSGPGAPAADK	H7BWX5 1xPhospho S260(82.5)	95.6	76.5	100.1	81.6	73.5	74.6	70.8	77.3	87.2	102
SCSDTALNAIVAKDPASR	B2RWR4 1xPhospho S316(79.4)	30.6	28.1	30.1	34	27.4	39.5	44	36.8	35.5	33.2
SCSDTALNAIVAK	B2RWR4 1xPhospho S316(77.7)	8.8	17.7	16.8	22.5	23.5	25.2	27.9	22.1	16	12.6
SCAAEPEVEPEAHEGDGDKKGSAEGSSDEEGK	P51859 2xPhospho S132(81.2); S133(81.2)	21.6	37.8	16.1	49.8	55.1	81.5	80.8	46.6	44.7	29.1
SATEESTSSSQKM	P46660 1xPhospho S497(89.2)	89.9	98.2	90.3	104.6	96.5	78.4	71.1	91.2	97.8	122.7
SAYSSYSAPVSSSLSVRR	P08551 1xPhospho S/Y	41.3	42.8	44.7	38.2	31.5	36.1	30.6	43.6	33.1	39.3
SAYQDYDSDSDVPEELKR	Q8CI71 1xPhospho S559(99.9)	201.3	214.8	196.4	243	246.5	245.7	261.8	210.4	227.4	213
SATPATDGSATPATDGSVTPATDGSITPATDGSVTPATDR	A0A0A6YW88 2xPhospho T394(93.2); T402(73)	85.9	79	84.9	78.9	71.8	61.8	65.3	75.5	89.8	79.5
SATPATDGSATPATDGSVTPATDGSITPATDGSVTPATDR	A0A0A6YW88 1xPhospho T381(66.6)	33	26.7	23.9	22.3	22.4	20.3	22.9	30	25.4	33.7
SATPATDGRATPATEESTVPATQSSALPAAK	A0A0A6YW88 2xPhospho T410(95.7); T418(85.2)	277	267.2	277.1	240.6	232.5	217.4	183.6	263.7	298.7	282.7
SATPATDGRATPATEESTVPATQSSALPAAK	A0A0A6YW88 1xPhospho T413(82.8)	82.2	78.6	89.9	87.4	83.3	65.7	70.6	81.1	83	79.3
SATPATDGRATPATEESTVPATQSSALPAAK	A0A0A6YW88 3xPhospho S408(78.2); T410(78.2); T418(71.4)	29.2	34.1	31.5	33.8	30	32.4	34.9	31.8	34.5	29.9
SATPATDGRATPATEESTVPATQSSALPAAK	A0A0A6YW88 1xPhospho T413(64.1)	104.5	121.8	106.6	127.6	146.6	151.3	165.3	124.1	132.7	110.3
SATPPPAEPASLPQEPPK	Q3U541 1xPhospho T227(98.1)	220.7	266.3	225.2	266.6	282.7	292.1	262	273.1	277.4	260
SATPATDGR	A0A0A6YW88 1xPhospho T410(100)	284.2	204.8	152.9	214	250.1	200.6	189.1	184.6	186.2	310.4
SATLSSTESTASGMQDEVR	A0A668KLV9 2xPhospho S557(98); S/T	113.7	92.5	133.4	86.3	84.4	61.2	60.2	93.1	91	108.1
SATLSSTESTASGMQDEVR	A0A668KLV9 1xPhospho S557(99.3)	41.6	40.8	42.9	37.1	36.1	29.7	35	43.5	42.4	39.5
SATGQHSPARDKPHK	Q8VDN4 1xPhospho S261(89.5)	120.2	131.2	86	132.4	135	137.2	120	134.5	137.6	108.8
SATGQHSPARDKPHK	Q8VDN4 1xPhospho S261(99.6)	23.4	29.4	26.7	56.1	76.7	143.7	160.5	39.1	40.8	32.6
SATGQHSPARDKPHK	Q8VDN4 1xPhospho S261(99.9)	17.8	13.9	19.5	19.9	23.3	42.7	42.3	25.3	19.8	18
SATFPSEK	A2AR50 1xPhospho T360(99.8)	154.2	127.6	124.3	123.2	122.6	99.4	105.5	132.8	135.2	154.6
SATLSSTESTASGMQDEVR	A0A668KLV9 2xPhospho S554(84.3); S557(97.1)	284.3	241	292.3	230.4	210.2	169.4	169.5	239.2	246.5	272.3
SATPPPAEPASLPQEPPK	Q3U541 1xPhospho T227(99.9)	269.2	237	291.1	215.2	215.1	173	145.4	249.7	221.4	284.8
SATPPPAEPASLPQEPPKPR	P97379-2 1xPhospho S/T	96.3	89.3	86	91.4	102.1	98.4	88.8	95.3	98.8	87.3
SATPPPAEPASLPQEPPKPR	P97379-2 1xPhospho T227(99.9)	170.7	160.9	190.8	150.9	132.3	131.1	128.3	162.3	145.3	144.8
SAVSPDLHITPIYEGR	Q3UIX3 2xPhospho S403(77.6); T409(89.1)	8.3	8	11.3	7.3	3.7	6.5	11.1	8	8.8	11.7
SAVSPDLHITPIYEGR	Q3UIX3 1xPhospho S403(99.8)	53.6	92.2	62.2	76.2	77.1	65.3	55.3	78	79.5	83
SAVRPSPSPER	Q8BTI8 2xPhospho S349(100); S351(100)	367	328.3	364.8	332.1	317.5	298.1	304.4	326.7	350.8	365.2
SAVRPASLNLNR	A2A9M4 1xPhospho S888(99.8)	75.6	65.1	82.6	61.9	63.9	44	56.5	63.8	58.2	72.1
SAVGFSNGSLEQR	Q923Z0 2xPhospho S352(100); S355(100)	46.3	35.1	38.6	34.7	25.7	22.2	25.2	32.4	33.2	33.3
SAVGFSNGSLEQR	Q923Z0 1xPhospho S355(99.9)	104.4	91.3	96.2	88.2	88.7	78.3	69.4	99.7	87.1	110.2
SATTTPSGSPR	Q3UHJ0 2xPhospho S674(50.4); S676(50.4)	1146.2	1011.8	718	936.4	969	888.9	846.3	823.5	939.6	1064.9
SATTTPSGSPR	Q3UHJ0 1xPhospho S676(99.8)	1604.4	1362	1234.3	1245.3	1282.5	1216.8	1036.1	1426	1291.2	1726.4
SATTTGSPGTEK	A0A1W2P832 1xPhospho S739(99.7)	573.5	397.3	239.4	348.2	375.2	289.9	217.8	358.7	276.8	529.7
SATTTGSPGTEK	A0A1W2P832 1xPhospho S/T	213.1	261.2	151.5	294.3	417.3	395.2	398.4	251	243.8	268.7
SATSSAFSSRPGSPLHSMETSL	Q0VF55 2xPhospho S1206(67.9); S1207(67.9)	38.2	50	47.7	47.9	33.9	34.8	37.2	41.4	47.6	36.9
SATSQGAVETCRAHSAAR	Q5SWP3 1xPhospho S1039(79.2)	36.3	42.6	48.3	41.5	49.7	40.8	44.7	41.9	35.1	43
SATSPASSSGAYK	Q8BW86 1xPhospho S690(84.8)	60.5	66.4	54.3	66.7	56	65.5	51	66.2	64.6	66.4
SATSDLELR	E9QQ25 1xPhospho S493(87.5)	154.7	128.3	141.9	119	147.2	99.1	99.4	123.7	129.5	163.8
SATRSPDSGLDCGSEEEESR	A0A571BDA2 1xPhospho S895(99.6)	58.3	62.9	63.6	68.2	60.8	63.4	62.5	60	68.5	62.2
SAYQDYDSDSDVPEELKR	Q8CI71 1xPhospho S559(99.9)	108.2	100.4	102.6	86.3	73.2	70.1	57.4	92.1	94.1	100
SEGHEQTPAAHAQGTGPEGGK	Q7TSJ2 1xPhospho S386(100)	51.7	56.4	46.3	63.3	69	73.8	69	63.8	47.7	61.1
RVSADGQPFQR	Q8R516 1xPhospho S251(100)	112	102	114.2	122.7	104.3	112.7	107.5	101.6	108.4	105.9
RVRSLPEIDGLSK	A0A286YDH6 1xPhospho S219(100)	35.3	43.2	29.8	61.2	55.7	91.5	73.4	49	51.7	36.3
RSRSPTRHHDASR	Q99NE5-4 1xPhospho T826(92.9)	31.8	43.6	20.1	42.3	45	42.5	36.1	41.7	38.4	30.9
RSRSPTPQNQDGDTMVEK	Q80TI0 1xPhospho S/T	96.4	90.5	100.9	99.7	102.6	101	79.7	107.4	84.5	75.1
RSRSPTPQNQDGDTMVEK	Q80TI0 1xPhospho S/T	134.4	113	138.8	110	111.2	98.9	89.9	121.9	108	124
RSRSPTPQNQDGDTMVEK	Q80TI0 1xPhospho S28(97.6)	48.8	65.4	50.3	84.1	89.7	113.2	102.8	75.3	71.2	50.4
RSRSPFASTR	Q3UXQ1 1xPhospho S30(98.4)	62.7	49.6	66.1	53.7	52.8	41.1	38.8	51.5	44.7	48
RSRSLSSPR	Q8BTI8 2xPhospho S757(90.5); S762(64.5)	63.3	66.3	59.2	60.9	60.3	62.6	65.1	56.3	60.5	60.1
RSSAASLGR	Q3UHD9 1xPhospho S1172(90.8)	43.4	40.3	46.4	44.5	46.9	41	39.9	48.2	36.6	50.3
RSRSLSESYELSSDLQDK	E9PUA3 1xPhospho S/Y	58.7	48.9	67.8	46.3	46.5	42.2	42.5	61.5	45.8	49.8
RSRSHSDNDRFK	Q3UXS8 1xPhospho S158(83.5)	81.9	100.8	87.3	106.3	96.1	94.2	86	103.5	93.5	99
RSRSGSQGRTGSVEK	Q80SY5 2xPhospho S472(97.3); T476(85.4)	27.3	72.5	29.1	85.8	95.1	133.9	145.2	61.5	61.8	36.2
RSRSGEGEVSGLLR	Q62318 1xPhospho S473(87.8)	334.7	299.5	389.3	311.6	294.1	251	238.2	338	295.7	312.8
RSRSDNALHLASEREVIAR	A7YQ68 1xPhospho S/H	74.2	65.9	67.8	70.9	66.5	53.2	67.9	73.4	62.8	68.9
RSRSDNALHLASER	A7YQ68 1xPhospho S/H	263.6	197.8	230.9	197.2	209.3	176.5	171.3	194.4	194.4	208.1
RSRSASSLHVCDSR	F6RDI8 3xPhospho S346(90.6); S348(77.1); S351(89.7)	76.6	109.9	71.7	95.2	95	93.6	93.4	102.8	95.4	107
RSRSHSDNDRFK	Q3UXS8 2xPhospho S156(100); S158(99.6)	322.5	351.6	375.8	289	293	217.2	235.6	310	377.2	333.7
RSSAGSLESNVEGSIISSPHMR	E9PUA3 2xPhospho S923(71); S935(52.6)	26.4	23	26.1	20.2	22.4	20	23.1	24.7	29.2	31.5
RSSAGSLESNVEGSIISSPHMR	E9PUA3 2xPhospho S924(85.3); S927(100)	118.6	110.6	118.7	110.9	97.5	97	92.4	113.6	100.3	114.7
RSSAIGIENIQEVQEK	A2ALS5 1xPhospho S498(90.5)	136.5	189.5	130.2	222	272.3	317.3	347.9	180	185.4	151.7
RSSDQAVPAIPTSNSYSKK	E9PYX3 1xPhospho S409(91)	93.7	91.9	97.5	75.8	91.2	76.9	75.1	87.7	86.9	91.3
RSSDQAVPAIPTSNSYSK	E9PYX3 2xPhospho S408(89.8); S423(89.7)	66	80.2	76.5	78.2	68.9	62.9	62.5	71.5	70.3	82
RSSDQAVPAIPTSNSYSK	E9PYX3 1xPhospho S408(93.2)	174.4	172.5	174.6	175.6	161.2	149.4	151.1	170.9	157.4	170.3
RSSDQAVPAIPTSNSYSK	E9PYX3 1xPhospho S/T/Y	85.8	86.5	74.7	74.8	74.4	75.9	80.4	83.9	79.1	87
RSSDPSLNEK	B1ATD4 1xPhospho S632(92.6)	573.9	603.8	585.4	580.9	529.1	494.9	416.5	532.8	517.2	523.1
RSSDPSLNEK	B1ATD4 1xPhospho S632(98.8)	61.2	113.8	59.9	155.7	183.3	234.2	256.1	116.1	115.6	82.4
RSSDPALTGLSTSVSDNNFSSEEPSR	E0CZE2 1xPhospho S143(90.3)	21.7	20.8	21.1	23.8	25.7	22.6	15.8	24	24.4	18.8
RSSDGSLSHEDLAK	B2RXQ2 2xPhospho S242(47.4); S244(99)	719.1	734.5	791.7	714.7	668.1	597.5	558.4	730.8	763	736
RSSDGSLSHEDLAK	B2RXQ2 2xPhospho S239(82.2); S242(99.4)	171.5	192.9	177.7	213.8	222.7	257.4	238.7	181.8	189.3	168
RSSASVSLPPGTPEK	Q8CJ40 1xPhospho S1996(88.8)	142.4	132	149.6	130.7	126.5	101	98.2	133.3	132	142
RSSASHTHSNTYNFTK	B2RUG9 1xPhospho S/T/H/Y	79	136.5	73.2	133.9	158.3	147.7	168.1	118.9	139.5	97.1
RSSAIGIENIQEVQEKRESPPAGQK	A2ALS5 2xPhospho S498(84.6); S515(100)	22.7	29	25.7	31.6	31.2	34.6	31.5	25.3	26.1	27.1
RSSAIGIENIQEVQEKR	A2ALS5 1xPhospho S	118.1	90.1	116.2	98	89.7	77.7	83.9	76.7	98.5	95.2
RSSAIGIENIQEVQEKR	A2ALS5 1xPhospho S499(89.9)	131.5	177.3	132	186.6	197.9	221.7	286.9	149.5	181.1	152.4
RSSAIGIENIQEVQEK	A2ALS5 1xPhospho S498(92.6)	137.4	101.6	151.9	105.6	117.5	82.1	89.5	95.6	102.8	108
RSRLTPTTPESSSTGTEDK	D3YZJ1 2xPhospho S266(98.3); S275(87.2)	186.6	161.5	217.6	162.7	151.4	130.4	106.8	156.7	152.6	161
RSSDTCGSPALPSK	Q8R5A3 2xPhospho T534(95.2); S537(100)	471.3	332.2	464.9	312	285.1	208.4	220.3	335.7	301.3	283.7
RSRLTPTTPESSSTGTEDK	D3YZJ1 2xPhospho T269(89.8); T271(99.7)	99.9	156	105.1	194.3	184.7	233.7	220.6	151.9	145	135.5
RSQSVVEAGTLKHEEK	Q9D4C9 1xPhospho S329(98.7)	264	223.6	324.4	262.6	227.5	200.2	158.6	278.2	210.4	222.5
RSPTPGKGPVDR	A2ARP8 1xPhospho S2841(100)	69	61.3	73.8	68.2	48.2	45.9	48.2	52	50.4	46.3
RSPTPGK	A2ARP8 1xPhospho S2841(100)	62.8	44.1	54.2	63.9	64.2	59.1	40.4	48.8	40.6	50.8
RSPTHEMNPR	Q3USW3 1xPhospho S90(99.8)	24.6	25.8	20.5	24.5	19.4	18.6	14.6	21.6	23.1	22.9
RSPTHEMNPR	Q3USW3 1xPhospho S90(100)	62.5	54.1	55.6	57.5	60.4	68.3	51.1	53	57.7	58.2
RSPSYPPPGCGK	F8WIK2 1xPhospho S328(99.2)	172	163.7	187.2	175.2	160.8	134.5	146.8	173.6	169.8	155.6
RSPSVSR	A0A2I3BRM1 1xPhospho S6(99.8)	88.9	93.4	76.3	77.5	103.7	77.9	79	76.2	63.3	83.6
RSPTSSPTPQR	A0A0J9YUN4 1xPhospho S774(100)	372.8	313.4	321.9	346.3	390.4	315.4	374.9	274.7	318.4	314.2
RSPSVDSTRKEPR	P98203 1xPhospho S/T	90.6	90.4	106.6	80.4	92.5	92.3	80.9	104.7	95.7	98.8
RSPSVDSTRK	P98203 2xPhospho S347(86.6); S350(86.4)	180.8	164.4	164.4	150.9	149	114.7	113.8	146.6	139	161.7
RSPSTDITAEGSPTK	E9Q9F1 2xPhospho T470(86.8); S477(97.7)	413.5	372.5	423	328	302	247.8	234.3	336.6	370.9	369.1
RSPSTDITAEGSPTK	E9Q9F1 1xPhospho S477(99.8)	100.9	79.4	96.9	73.4	80	70.5	63.5	86.8	79.2	96
RSPSTDITAEGSPTK	E9Q9F1 1xPhospho S477(99.7)	57.8	74	58.3	78	81.5	78.8	89.1	74.9	72	80.8
RSPSPYYSR	E9QP00 2xPhospho S260(100); S262(99.7)	110.6	85	104.4	87.8	83.6	68.5	71	86.8	74.9	83.5
RSPSPSPTPEAK	Q3UID0 2xPhospho S302(100); S304(100)	177.2	199.1	152.9	178.1	148.2	153	151.9	192.9	186.8	195.1
RSPSVDSTRKEPR	P98203 2xPhospho S347(97.2); S350(86)	68	90.2	61.2	105.6	112.5	136.2	155.2	89.3	97.9	78.1
RSPTSSPTPQR	A0A0J9YUN4 2xPhospho S774(100); T780(78.7)	189.4	188.9	171.4	166.5	178.7	147	154.2	113	170.8	156.1
RSPTSSPTPQRR	A0A0J9YUN4 2xPhospho S774(100); S778(72.7)	110.2	112.6	97.2	99.5	106.9	88.5	109	77.8	113.1	83.9
RSPTSTGDTELK	Q8CIP4-2 1xPhospho S438(95.9)	122.4	129.7	105.6	135.7	170	144.3	159.1	131.3	136.9	120.7
RSQSVVEAGTLKHEEK	Q9D4C9 1xPhospho S329(91.1)	65.8	78.3	63.8	101.6	109.4	129.7	117.5	87.7	81.4	68.5
RSQSVVEAGTLK	Q9D4C9 1xPhospho S329(100)	82.6	60	93.2	60.2	56.8	61.2	40.9	67.4	56.7	60.3
RSQSVVDPTALK	Q8BG92 1xPhospho S302(98.9)	437.7	369.7	481.1	373.9	359.3	313.7	274	397.1	328.5	429.1
RSQSVVDPTALK	Q8BG92 1xPhospho S/T	137	171.9	162.7	195.8	244.3	274.8	279.6	170.8	174.7	145.1
RSQSVTRGDR	Q9JM96 1xPhospho S/T	51.6	36.9	39.3	48.8	48	37	32.6	44	36.5	43.6
RSQSSSQFR	Q61151 2xPhospho S33(73.6); S34(73.6)	361	390.7	339.3	363.1	342.5	329.5	296.7	352.8	361	356.4
RSQSSSQFR	Q61151 1xPhospho S32(98.3)	228.6	214.1	221.3	213.7	217.1	195.9	182.6	196.6	212.8	209.4
RSQSFTHTPPADPK	Q80U49 1xPhospho S421(100)	273.8	279.8	322.8	240.3	246.4	189.5	194.3	265.9	267.3	260.4
RSQSFSK	Q3UMF0 1xPhospho S1143(99.9)	139.8	99.9	90.3	101.5	106	74.7	80.2	104.6	78.4	110.2
RSQSDCGDFRDYR	Q3UZA1 1xPhospho S179(89.7)	215	217.9	232.1	221.8	207.9	191.8	170.7	204.3	221.1	225.7
RSQGSSQFR	Q6PD03 1xPhospho S38(99.9)	203.9	201	194.7	177.1	174.6	164.8	162.5	179.9	179.9	179.4
RSPVPARPLPPTSQK	Q8K2F8 1xPhospho S216(100)	367.6	355.3	376.7	370.5	380.8	355.8	344.6	370.4	334.2	281.5
RSPTSTGDTELKEER	Q8CIP4-2 1xPhospho S438(100)	489.9	434.3	488.9	431.4	434	465.2	472.6	432.6	434.3	438.9
RSPTSTGDTELKEER	Q8CIP4-2 1xPhospho S438(100)	122.1	188.1	108.2	232.3	252.5	305.3	314.6	199.9	214.6	156.5
RSPTSTGDTELK	Q8CIP4-2 1xPhospho S438(100)	374.5	306.8	319.6	321.3	257.6	271.7	228	341.4	272.8	307.4
RSRGSPRYSPR	H7BX95 2xPhospho S234(97.2); S238(100)	42.4	36	44.4	34.6	35.8	26.9	37.6	38.3	39.1	37.5
RSPSPSPTPEAK	Q3UID0 1xPhospho S/T	104.4	93.5	105.9	109.4	100.8	101	84.9	101.3	100.6	103.2
RSSEDKQEMLQTEGSQCAK	Q8BVE3 1xPhospho S/T	130.1	164.1	134.2	180.6	172.9	209.5	206.9	164.6	182.1	142.5
RSSEDKQEMLQTEGSQCAK	Q8BVE3 1xPhospho S/T	193.2	155.8	230.9	140.1	140.7	91.5	90.2	184.6	160.1	170.9
RSSMSSYEER	A0A3Q4EH67 1xPhospho S/Y	39.5	43.4	45.4	39.4	37.4	46.3	40.7	37.1	48.2	38.7
RSSLVITTK	A0A571BGH0 1xPhospho S112(94.3)	491.9	387	491.4	371.9	355.8	331.5	325.2	403.4	332.5	368.3
RSSLVITTK	A0A571BGH0 1xPhospho S112(88.7)	61.6	104.1	56.3	150.4	164	240.4	267.1	119.2	112.4	83.3
RSSITEPEGPNGPNIQK	Q8CG79 1xPhospho S/T	139	130.3	141	143.2	131.8	172.2	149.7	126.1	125.9	124.6
RSSITEPEGPGGPNIQK	A0A1Y7VJH3 1xPhospho S/T	102.7	98.4	101.3	94.6	96	76.1	84.3	96.1	95.8	114.3
RSSLSSHSHQSQIYR	E9QAT4 1xPhospho S1383(73.2)	96.5	125.6	91.9	128.7	141	130.4	144.5	116.5	125.3	113.7
RSSNDSLNSVTSSDGYGK	B2RUG9 1xPhospho S957(91.6)	115.1	110	105.5	105.9	119.6	117.7	103.7	115.9	111.7	103
RSSLSPGR	D3Z0M9 1xPhospho S	59.2	65.7	60.2	60.5	70.3	66.6	58.9	67.9	66	60.6
RSSLSAK	Q99NE5-4 1xPhospho S1115(100)	129.3	97.2	71.7	119.2	148.2	85.3	87.5	78.8	78.4	130.7
RSSIRSIDVEELGVGR	Q80U12 2xPhospho S398(94.4); S402(99.6)	35	37.1	39.3	42.1	34.9	27.4	29.5	31.5	40.5	40.2
RSSIRSIDVEELGVGR	Q80U12 1xPhospho S402(99.6)	41.5	39.4	47.7	38.6	31.9	31.7	34.2	37.7	30.5	37.7
RSSLPVSNER	B1ART2 1xPhospho S2455(99.9)	42.9	33	40.1	37.9	34.4	29.3	30.2	33.5	29.1	35.7
RSSLPRPSSILPPR	A0A668KLC6 1xPhospho S1705(98.6)	164.9	127.9	168.7	144.9	143	125.1	112.8	136.9	147.8	143.7
RSSLPNGEGLQLK	Q3UYC0 1xPhospho S122(91.4)	21.8	22.6	18.8	19	17.8	18.5	13.7	24.7	23.7	31.5
RSSISGTEEEEVPFTPDEQK	Q8CHR0 1xPhospho S17(91.5)	33.7	23.4	31.5	22.8	17.1	21.6	21.3	29	27.6	29.3
RSSNPPARSQSSDTEQPSPTSGGGK	Q8BGD9 1xPhospho S/T	26.9	31.8	16.2	43	42.4	58	69.2	33.4	38.5	32.7
RSSNPPARSQSSDTEQPSPTSGGGK	Q8BGD9 2xPhospho S497(84.9); S504(99.5)	75.7	129.7	66.2	132.9	136.6	179.4	204.9	134	135.8	119.1
RSSNPPARSQSSDTEQPSPTSGGGK	Q8BGD9 3xPhospho S495(98.7); S497(83.1); S504(94.2)	21.6	43	17.9	56.2	57.6	76.1	76.9	43.6	57.3	42.3
RSSPYHSELTKK	Q4V9W2 1xPhospho S143(86.4)	597.6	549.8	625.4	566	549.9	468.1	392.7	580.7	511	511.8
RSSPVPRSPDREDGEEVPAGGILFK	A0A140LHQ9 2xPhospho S601(84.2); S607(99.4)	24.3	32.6	28.2	31.8	40.3	37.7	51.1	34.3	40.5	29.4
RSSPSPPLSEEK	Q91WL6 2xPhospho S191(86.1); S194(99.9)	168.4	221.4	195.2	211.4	223.3	188.8	212.1	211.1	223.2	217.5
RSSPSPPLSEEK	Q91WL6 2xPhospho S192(85.1); S194(99.4)	219.4	241.8	221.7	250	245.4	275.2	301.8	231.5	227.7	218.9
RSSPPGHYTQKPK	A0A0J9YUB6 1xPhospho S69(88.1)	167.3	167	155.5	174.6	158.2	145.9	150.7	181.9	187.3	172.3
RSSPPGHYTQKPK	A0A0J9YUB6 1xPhospho S69(90.9)	63.4	94.7	60.5	123.1	155.7	225.9	238	107.1	99.8	71.2
RSSPLPAK	E9Q350 1xPhospho S192(99.3)	263.6	217.5	196.9	189.9	216.9	174.8	156.5	235.7	204.5	208.7
RSSPINSQSQTCESPNQDTR	A0A1D5RLV3 2xPhospho S245(95.7); T/S	32.8	41.6	33.5	35.6	34.2	35.4	34.8	41.5	43.7	39.4
RSSPIFQTTK	Q9JIH4 1xPhospho S/T	322.8	268.6	334	302.4	233.2	214.5	209.6	284.1	255.2	284.4
RSSPGNLRDQSPK	B2RWV7 1xPhospho S134(100)	191.9	157.3	208.4	142.9	134.3	136.1	121	143.3	133.9	163.4
RSSPEPDGGATPK	Q9JID9 1xPhospho S146(99.9)	90.1	74.4	81.6	72.4	78.6	68.1	71	81.1	82.5	90.7
RSSPDDGNDVSPYSLSPVSNK	Q3U2B8 1xPhospho S/Y	42.1	46.7	49.7	43.3	40.4	35.9	31.1	43.5	49.9	36.7
RSSNPPARSQSSDTEQPSPTSGGGK	Q8BGD9 3xPhospho S495(96); S497(82.6); S504(94.7)	346	403.2	421.6	314.4	305.1	293.6	273.2	369.2	381.9	380.4
RSSNPPARSQSSDTEQPSPTSGGGK	Q8BGD9 2xPhospho S488(99.3); S489(99.3)	443.1	477	554.4	429.3	337.3	389.9	342.4	453.1	455	511.3
RSSNPPARSQSSDTEQPSPTSGGGK	Q8BGD9 1xPhospho S488(95.6)	297.1	297.5	411.1	295	240.9	273.6	237.2	308.3	288.9	325.7
RSSLNSINSSDAKR	Q64338-2 1xPhospho S468(86.8)	128.2	136.4	107.4	127.9	141.2	133.9	156.6	120.2	164.4	160.9
RSSEDKQEMLQTEGSQCAK	Q8BVE3 1xPhospho S/T	102.2	111	101.8	118.3	126.4	169.3	148.8	119.9	113.2	97.8
RSSLNSINSSDAK	Q64338-2 1xPhospho S	299.8	289.3	328.4	265.1	244.7	232.9	216	300.9	265.1	283.8
RSSLLTEK	Q4JG03 1xPhospho S3448(92.7)	89.9	79.1	106.5	65.8	60.3	61.1	54.3	74.1	69.1	84.4
RSSGREEDEEELLRR	B9EIV0 1xPhospho S	167.6	155.6	169	162.4	148.2	138	138.9	144.5	131.6	131.6
RSSGREEDEEELLR	B9EIV0 1xPhospho S	653.7	653.5	622.4	658.1	695.9	670.2	618.2	648.3	610.5	631.8
RSSGISPYFSSR	Q0VGT2 1xPhospho S804(97.2)	33.1	31.1	23.4	34.1	22.5	28.3	15	39.1	31.7	29.8
RSSGGGPSKGEELLFTESK	Q3V0R9 2xPhospho T60(86.8); S62(96.1)	90.8	98.4	109.8	96	93.9	70	81.7	98.5	103.4	97.4
RSSGASSLLTNEHCSR	E9QLQ3 1xPhospho S/T/H	137.5	153.5	136.6	160.2	163.6	159.5	174.6	133.5	145.3	141.5
RSSFSEGQTAPVASGTKK	D3Z7B1 1xPhospho S329(87.1)	223.7	203.2	244.1	189.1	189.1	150.8	152	199.1	175.9	192
RSSGTAPAPASPSPPEPGPGGEAESVR	A0A3B2WC92 2xPhospho S99(100); S101(100)	92.8	101.6	106.8	90	78.9	77.6	70.2	95.3	88.9	88
RSSFLNAKK	Q6NXI4 1xPhospho S975(98.2)	50.3	123.7	42.1	175.7	209.1	252.5	282.7	148.9	142.6	88.5
RSSFLNAK	Q6NXI4 1xPhospho S975(99)	175.9	288.6	174.6	365.3	416.2	502.6	559.2	298.7	318.6	233.5
RSSEPSIDYLDTK	D3YUH8 1xPhospho S668(93)	223.9	189.4	208.1	176.2	170.8	139.1	155.4	190.5	181.4	191.7
RSSEPSIDYLDTK	D3YUH8 1xPhospho S/Y/T	27.7	33.4	31	32.6	37.2	29.5	34.1	32.1	33.1	35.1
RSSEMLVR	D3YXZ3 1xPhospho S552(90.7)	35.3	32.8	32.3	36.7	39	40	38.2	32	27.4	37.6
RSSELLVR	Q9DBS5 1xPhospho S566(99.3)	227.6	208.1	234.8	219.4	222.9	192.2	203.7	209.7	236.2	244.1
RSSEDKQEMLQTEGSQCAK	Q8BVE3 1xPhospho S/T	337.8	276.7	387.9	251.9	234.7	215.2	189.2	284.7	249.1	251.6
RSSFLNAK	Q6NXI4 1xPhospho S975(92.3)	510.5	404.9	534.9	387.3	362.5	295.2	324.4	425.9	426.6	415.8
RSSGVGLPTGK	Q05DE1 1xPhospho S/T	145.8	118.4	127.1	112.4	108.3	80.8	87.8	108.8	132.3	117.6
RSSHDWTTGLLSPSTR	Q6NSW3 1xPhospho S1200(83.7)	98.2	112.6	104.6	104.8	104.3	114.1	110.8	103.6	106.1	100
RSSHENRESETEGTSSGK	A2ALW2 1xPhospho S297(74.3)	77	65.8	83.7	76.6	66.4	69.3	62.3	76	58.5	61.7
RSSLLNAK	Q5DTR1 1xPhospho S638(99)	310.3	295.1	319.2	289.6	224.4	225	195	297.1	237.9	276.3
RSSLLNAK	Q5DTR1 1xPhospho S638(91.6)	65.3	106.9	49.2	162	197.3	244.6	275.3	141.9	152.1	96.8
RSSIIKDPSNQK	Q3USB7 1xPhospho S78(99.9)	529.9	435.3	496.1	400.3	367.2	291.5	296.1	434.4	406.6	427
RSSIIKDPSNQK	Q3USB7 1xPhospho S77(88.8)	348.8	444.3	323.7	605.4	754.9	1061.3	1132.5	510	532.8	382.1
RSSIIKDPSNQK	Q3USB7 1xPhospho S77(91.4)	87.7	100.6	99	137.6	144.8	241.3	294.4	118.9	114	91.9
RSSIIKDGTK	Q8K394 1xPhospho S107(99.9)	1056.7	785.1	997.9	717.8	720	518.8	554.4	785.9	839.3	893.5
RSSIIKDGTK	Q8K394 1xPhospho S107(99.9)	428.6	814.7	423.1	1029.5	1306.4	1435.2	1870.4	796.3	938.6	596.9
RSSIIKDGTK	Q8K394 1xPhospho S/T	107.1	111.8	111.7	131.5	175.5	246.5	401.3	119.2	122	98.7
RSSLIETGQGAEGGFSLR	Q9DC04 1xPhospho S/T	32.4	34.9	40.1	35.1	33.5	27.1	29.4	30.2	36.5	34.2
RSSLESVELVK	Q6GQV1 1xPhospho S	21.7	17.7	18.9	12.6	16	12.2	14.4	17.7	17.4	18.7
RSSLAIEDGK	Q4VAC9 1xPhospho S736(92.4)	242.5	260	239.1	244.2	214.8	215	196	251.5	243.3	238.8
RSSKFQTQSLR	E9PV86 2xPhospho S401(84.3); S407(96.3)	116.7	127.4	113.5	143.7	135.1	144.7	178.1	133.1	147.7	136.6
RSSKDTSTGGGRGALQNQK	A2AI21 1xPhospho S918(83.3)	112.9	109.3	109.9	100	78.5	81	64.7	105.6	96.1	116.3
RSSKDTSTGGGRGALQNQK	A2AI21 1xPhospho S917(82.2)	21.2	31.1	16.6	33.8	41.1	53.4	52.9	33.6	36.4	22.5
RSSHSEDFSR	E9PW37 1xPhospho S988(98)	78.7	112.2	77.7	137.2	106.7	141.7	122.4	115.2	102.5	109.1
RSSLNSINSSDAK	Q64338-2 1xPhospho S469(99)	224.7	297.3	234.9	377.3	393.4	454.6	464.1	312.8	304.4	267.5
RSSQDSLNTR	Q9WV66 1xPhospho S302(88.8)	99.4	97.6	93.2	85.8	102.8	98.1	95.8	93.2	89.1	98
RSPSPKPTK	Q99M28 2xPhospho S155(98.7); S157(99.8)	61.8	73.4	49.7	78.2	78.7	81.5	93	64.6	76.5	66.8
RSPSPAAMSER	A2A6P4 2xPhospho S62(100); S64(99.5)	37.6	38.3	40.7	36.8	44.7	34.7	39.3	39.6	50.3	44.5
RSHNASIIDMGEESENQLSK	A0A286YDH6 1xPhospho S/H	524.1	459.3	552.1	402.7	350.9	332.5	267.7	464.6	360.2	390.4
RSHNASIIDMGEESENQLSK	A0A286YDH6 1xPhospho S375(90)	52.6	52.7	66.2	48.7	46.8	43	41.3	46.8	46	44.7
RSHNASIIDMGEESENQLSK	A0A286YDH6 1xPhospho S375(89)	71.7	74.3	75.5	64	60.8	73	63.2	72.5	73.9	64.8
RSHHLAHYRASEEEPEYGEESR	Q3TY66 2xPhospho S342(93.6); Y348(69.9)	123.7	126.6	129.9	134.4	140.1	152	149.9	135.4	131.8	122.2
RSHHLAHYRASEEEPEYGEESR	Q3TY66 1xPhospho S342(100)	59.4	82.9	62.2	81.6	84.2	106	87.6	83.5	81.9	69.1
RSHDSDDSDYTSSK	A2A6A1 2xPhospho S915(99.1); S918(80.1)	110.4	127.6	113.7	126.5	118.6	106.8	96.1	120.4	116.1	129
RSHSFCK	A0A1B0GR85 1xPhospho S1465(99)	412.5	367.3	371.1	354.8	396.3	333.7	349	330	363.6	370.2
RSGSVYEPLK	E0CX43 1xPhospho S/Y	205.5	188.9	209.4	171.4	145.1	151.2	135.9	192	147.3	170.3
RSGSHLSEDNGPK	B1AZP2-2 2xPhospho S678(100); S681(100)	88.6	77.9	87.2	81.2	85.8	64.5	78.9	68.6	87.1	85.2
RSGSHLSEDNGPK	B1AZP2-2 1xPhospho S681(100)	223.9	278.3	209.4	299.8	324.7	274.8	268.4	269.8	283.7	254
RSGSHLSEDNGPK	B1AZP2-2 1xPhospho S681(99.4)	58.3	86.6	59.9	100.7	112.5	128.5	131.4	83	84.1	75.4
RSGSFSK	A0A5F8MPZ2 1xPhospho S561(99.7)	219.4	165.2	145.6	156.8	203.6	126.4	106	152.8	118.7	184.7
RSGSFQGAVR	Q0VF54 1xPhospho S1062(99.9)	390.6	376.5	438	410	412.6	420.4	354.9	398.2	318.1	342.8
RSGSFLCSR	H3BL83 1xPhospho S965(100)	55	55.7	66.4	55	58.2	47.5	46.7	52.4	50.5	57.6
RSGSVYEPLK	E0CX43 1xPhospho S27(90.3)	58.3	106.3	61.9	127.9	171.8	228.2	247	117.8	104.3	75.8
RSHSKETPGADTQVR	O55017-2 1xPhospho S913(99.9)	82.8	159.3	69.2	198.6	239.3	268.7	340.8	172.7	177.2	128.9
RSHSKETPGADTQVR	O55017-2 1xPhospho T916(100)	554.2	501.7	571.2	431.5	462.9	385.4	359.6	486.4	491.3	519.3
RSHSMDYGSAVAR	Q80WQ4 1xPhospho S/H/Y	96.7	95.7	98.5	89.8	85.7	99.4	91.1	89.3	94.6	92
RSLEAIPEK	Q8K394 1xPhospho S1114(100)	62.2	52.8	67.4	53.3	65.5	37.3	40.7	61.4	55.4	55.6
RSLDSRGETTGSGR	Q3UHD9 1xPhospho S659(98.6)	89.3	75.1	78.8	77.1	81.9	73.6	77.4	84.9	78	88.6
RSLAVSDEEEAEEEAEK	Q69ZX6 1xPhospho S741(99.9)	80.2	65	73.1	58.4	56.5	51.3	47	57.9	68.2	61.1
RSKSPASTSSVNGTPGSQLSTPR	Q9JLM8 1xPhospho S305(86.4)	267.6	290.6	292	287.1	251.1	267.7	248	272.7	256.5	291.3
RSKSIEEREEEYQR	B9EHE8 1xPhospho S280(89.7)	420.6	353.9	440.8	317.7	301.2	268	283.4	365.2	363.9	384.2
RSKSIEEREEEYQR	B9EHE8 1xPhospho S/Y	109.3	135.6	89.9	157.3	190.4	189.6	257.2	143.7	152.2	120.7
RSKSEDMDSVESK	A0A087WR75 1xPhospho S	84.3	79.4	79.6	72.6	63.5	77.3	60.4	81.5	71.2	67.6
RSKLERGDVSEDEPSLGR	D3YYS7 1xPhospho S100(99.5)	224.2	208.9	276.2	195.1	192.3	156.9	168.4	196.3	203.9	217.7
RSKLERGDVSEDEPSLGR	D3YYS7 1xPhospho S100(100)	83.3	114	80.1	119	120.7	128.6	139.5	122.7	107.8	95.4
RSKGDSDVSDEEAAPQNKK	E9Q784 2xPhospho S1090(95.8); S1093(99.8)	288.2	259	316.4	238.2	223.4	192.5	191.5	273.6	281	257.8
RSKGDSDVSDEEAAPQNK	E9Q784 2xPhospho S1090(100); S1093(100)	85.9	72.6	86.6	65.6	68.5	66	60.9	75	81.2	70.2
RSKGDSDVSDEEAAPQNK	E9Q784 2xPhospho S1093(100); S	33.3	50.7	37	61.5	49.3	72.3	61.1	50.6	55.9	44.3
RSHVLPEGRSPGPPALK	Q8R3Y8 1xPhospho S66(100)	88.5	81.5	98	76.1	88	93.1	75.4	95.1	76.3	82.2
RSHSVHGGLLGAGCR	Q80XU8 1xPhospho S611(88.2)	107	120.5	116	124.9	137.6	111.5	116.5	121.1	120.4	127.6
RSHSSSQFR	Q6PD28 1xPhospho S46(99.6)	114.2	110.6	105.9	109.5	117.2	101.3	99.4	112.2	110.3	116
RSGSFGK	D3YXZ3 1xPhospho S540(100)	285.3	213.4	217.2	218.9	213.7	164.7	161.7	213.9	186.8	238.7
RSLSEEKEDHSDGLAGLK	B1AST8 1xPhospho S/H	51	51.9	52	69.5	67.9	95.7	72.7	59.2	57.3	55
RSGQVLEVSGSK	P62814 1xPhospho S92(100)	174.8	118.6	169.7	112.8	115.1	104.1	101.6	149.8	128.3	140.7
RSGPTSSPFSSPASSR	Q8K3Z9 1xPhospho S/T	122.5	99.9	129.6	104.6	100.4	95.5	100.5	106	110.6	104.7
RSEPQPEEGSPAAGQK	G3UXY2 1xPhospho S28(100)	325.2	315.6	352	301.4	295.8	250.8	248.9	313.1	289.4	332
RSEPQPEEGSPAAGQK	G3UXY2 1xPhospho S28(100)	42.9	56.6	39	74.4	80	83.7	102.6	59.7	67.5	45.2
RSELSSADSTASTSQAASPR	G5E832 1xPhospho S1997(99.9)	48.2	39.9	49.5	40.4	44.6	32.1	35.4	29.6	36.6	48.6
RSEGHEQTPAAHAQGTGPEGGK	Q7TSJ2 1xPhospho S386(99.9)	138	116.3	134.6	113.1	128.5	105.6	99.8	117.9	129.5	138.1
RSEGHEQTPAAHAQGTGPEGGK	Q7TSJ2 1xPhospho S386(100)	92.6	164.1	91.5	180.7	200.7	242.3	240.7	155.3	151.7	121.7
RSEDSDEDEPCAISGK	A0A0R4J171 1xPhospho S123(100)	406.9	411.7	439.9	391.9	381.9	354.1	344.7	437	405.2	417.5
RSERQESVDQPEETAR	E9PX29 1xPhospho S2250(100)	234	232.7	256.3	233.9	228.6	225	222.2	252.9	237	234.5
RSEAEEGEVRTPTK	A2AUK5 1xPhospho T475(86.4)	291.9	228.6	247.8	225.5	235.5	210.8	208.4	252.5	230.7	232.4
RSDSQQAVKSPPLLESPDASR	Q8BVL3 3xPhospho S415(91.6); S421(100); S	52.5	46	59.6	43.9	47.2	36.5	37.6	53.5	45.9	50.7
RSDSQQAVKSPPLLESPDASR	Q8BVL3 2xPhospho S409(86.2); S415(100)	67.1	70.6	63.5	62.5	56.9	48.6	53.3	75.3	63.5	75.3
RSDSQQAVK	Q8BVL3 1xPhospho S409(99.1)	254.4	192.4	160.5	244.5	312.6	243.6	232.1	182.8	170.8	230.9
RSDSIKFQHR	E9Q9R9 1xPhospho S1021(98.5)	94.3	76.4	85	79	78.2	64.5	63.9	74	69.2	74.4
RSDSFPER	P19426 1xPhospho S255(98.8)	61.8	53.2	66.9	64.8	68.2	55.3	71.4	68.2	65.3	55
RSDSAISVR	H3BK82 2xPhospho S87(87.8); S90(99.9)	57.4	57.7	52.2	51.8	48.9	40.3	54.3	50	54.3	51.9
RSEAEEGEVRTPTK	A2AUK5 1xPhospho T475(98)	77	110	77.4	136.4	150.8	160.7	182.7	114.6	114	96.2
RSERQESVDQPEETARR	E9PX29 1xPhospho S2250(100)	64	56.6	60.5	60.1	70.8	68.1	66.1	62.5	59.5	69.8
RSESGHRGFVPEK	Q569Z6 1xPhospho S507(98.8)	184.4	186.9	209	202.1	200.4	191.2	196.4	214.2	197.4	185.2
RSESLSEK	B2RY03 1xPhospho S353(87.2)	112.5	90.5	81.4	89.3	87.1	73.1	76.3	94.6	79.5	118.1
RSGKNSQEDSEDSEEKDVK	A0A087WRY3 2xPhospho S58(99.4); S61(99.8)	85.8	175.5	85.6	162.5	189.4	189.2	285.3	154.1	214.6	164.9
RSGKNSQEDSEDSEEK	A0A087WRY3 1xPhospho S58(97.2)	68.4	47.3	40.1	45.1	39.7	29.3	40.7	42.6	51	89.9
RSGKNSQEDSEDSEEK	A0A087WRY3 1xPhospho S58(98.6)	20.8	37.7	15.9	29.2	46.1	33.1	40.3	30.9	35.6	35
RSGGGSVGNGSVLDPAER	Q9QXS1-8 1xPhospho S	112.9	87.9	122	83	88.5	81.4	81.3	100.3	95.1	86.6
RSGGAVTPQQQQR	P84309 1xPhospho T62(100)	108.2	103.7	87.6	93.3	109.2	106.3	119.7	113.2	78.2	78
RSFSKEVEER	E9Q9E1 1xPhospho S1182(100)	123	153.5	123.7	156.1	191.9	172.4	217	145.3	160.5	132.7
RSFSDVLPESPK	Q3V0G7 2xPhospho S455(100); S	19.6	14.6	22.9	11.9	13.1	9.9	13	16.4	14.3	19.2
RSFSDVLPESPK	Q3V0G7 1xPhospho S	10.5	9.2	9.2	9.1	10.1	5.7	7.1	9.6	8.6	6.5
RSFQDYTGQKITLEAVLNTTCK	Q3TT47 3xPhospho T124(89.3); T131(99.8); T132(99.8)	65.6	65.5	67.1	70.2	71.8	49	48	68.7	63.5	70.5
RSESTFLNVENQNTR	E9Q5E1 1xPhospho S783(76.7)	42.1	39.1	44.9	36.8	36.8	26.3	34.8	37.7	41	38.3
RSESSGNLPSVADTR	O08715 1xPhospho S/T	146.1	97.7	175.3	115.2	107.5	90.6	76.3	116.9	120.2	149.2
RSESPTADSDASSLHEQPQQIAIK	Q9D3X9 2xPhospho S298(78.4); S307(69.2)	33.5	44.1	40.1	42.4	38.5	46.1	34.5	41.4	40.7	42.7
RSESPFEGKNGK	P14873 1xPhospho S1422(99.6)	118.6	93.1	76.4	68.7	90.5	47.2	79.7	72.7	123.2	125.6
RSESPFEGK	P14873 1xPhospho S1422(100)	1482.9	1228.5	1367.3	1173.1	1204.7	1009.2	951.6	1117.3	1160	1178.7
RSESPFEGK	P14873 1xPhospho S1422(98.7)	127.3	143.9	120.5	184.2	228.6	245.1	260.8	154.5	147	117.7
RSGPTSSPFSSPASSR	Q8K3Z9 2xPhospho S409(79.6); S412(83.9)	192.4	187.5	177.3	196.1	177.1	160.2	137.4	178.2	167.8	189
RSPSPAPPPPPPPPPPR	E9PUK6 2xPhospho S572(100); S574(100)	98.6	104.2	93.2	90.3	93.7	98.9	85.6	100.3	93.8	96.5
RSLSEQPVVDTATATEQAK	P19426 1xPhospho S51(92.2)	44.8	51.1	51.9	50.7	40.8	45.3	45.1	44.7	40.3	56.7
RSLSETVTHR	A0A2I3BRX9 1xPhospho S1081(99.7)	49.4	45.8	44.3	54.2	54.6	51.7	49	50.5	48.2	49
RSPQGSSESTSSDKEDDEATDYVFR	Q8BPQ7 2xPhospho S404(48.5); T405(73)	89.4	70.9	115	56.1	53.7	47	32.7	72.1	54.4	72.3
RSPQGSSESTSSDKEDDEATDYVFR	Q8BPQ7 1xPhospho S407(76.9)	139.3	107.4	139.2	92.3	67.4	71.2	50.9	97.9	76.3	92.1
RSPQGSSESTSSDKEDDEATDYVFR	Q8BPQ7 2xPhospho S404(92.8); T405(79.7)	85	105.3	85.7	103	81.4	100.9	71.2	94.4	87.8	87.5
RSPQGSSESTSSDKEDDEATDYVFR	Q8BPQ7 1xPhospho S/T/Y	111.4	133.1	113.8	145.5	148.3	169.9	164.6	147.5	138.7	123.2
RSPPPSPTTQRR	E9QLL2 1xPhospho S763(100)	155.7	167.4	165.4	168.8	175.8	194.2	183.6	181.4	179.8	169
RSPPPSPTTQR	E9QLL2 2xPhospho S763(100); S/T	110.2	106.2	98.6	107.4	106.8	104.8	108.7	109	111.2	101.3
RSPQHLFRPR	Q80TL1 1xPhospho S471(100)	58.8	62.6	63.6	61.1	52.1	53.4	53.5	60.1	57.8	63.6
RSPPPSPTTQR	E9QLL2 1xPhospho S763(100)	337.9	384	335.8	399.2	405.5	381.1	354.4	363.2	343.8	379.8
RSPPGPGVPRPPPR	Q8C996 1xPhospho S11(100)	239.3	209.8	235.8	213.5	227.7	224	195	219.8	217.3	240.8
RSPPEEPPDFCCPK	E9Q2Y3 1xPhospho S392(100)	75.3	81.6	101.6	79.6	79.9	69.3	73.8	78.4	88.9	88.3
RSPNEEYVEVGR	P12849 1xPhospho Y312(96.9)	88.3	162	80.3	221.7	217.1	325.8	303.2	188.7	167.6	128.7
RSPLPGEPQRPK	O54786 1xPhospho S314(100)	192.9	220.2	183.9	196.7	175.7	174.1	159.3	186.5	186.1	188.8
RSPGTEVR	Q8BFX3 1xPhospho S712(100)	145.4	141.3	147.8	140.5	125.3	130.7	117.1	121.9	140.6	134.5
RSPGPGPSPTPRSPK	Q80VC9 2xPhospho S773(85.5); S778(85.5)	36.1	40.5	31.8	43.9	40.6	48.5	44.5	45.5	44.5	43.9
RSPPPSLAK	A0A2U3TZ49 1xPhospho S152(100)	86.2	70.2	80.8	71.9	75.4	60	56.1	70.6	67	74.8
RSPSADQSLDDSPSK	B7ZBV9 1xPhospho S466(86.7)	194.2	164.9	167.1	158.5	111.4	136.8	97.7	153.2	127.1	154.9
RSPSADQSLDDSPSK	B7ZBV9 1xPhospho S	537.8	501	539.5	510.2	488.3	479.1	415.1	555.3	496.7	536.4
RSPSADQSLDDSPSK	B7ZBV9 2xPhospho S472(100); S	223.2	237.1	222.3	218.7	198.2	189.9	186.4	222	207.6	237.3
RSPSPAAMSER	A2A6P4 2xPhospho S64(83.6); S69(99.2)	107.6	132.2	93.3	130.3	126.1	129.3	134.6	121.3	135	145.4
RSPSIVTSNQGR	B2RSM5 1xPhospho S747(99.5)	187.5	176.3	190.4	158.5	169	157.9	160.5	170.1	160.4	164.1
RSPSFDTSTATSK	Q8CIP5 1xPhospho S1121(99.3)	540.4	479.5	547.1	468.1	447	397.4	378.6	531	467	573.2
RSPSASSLSSMSSVASSVSSKPSR	Q922J3 2xPhospho S309(88.3); S	39.2	37.4	48.9	36	30.4	36.6	36.8	41.5	44.7	35.1
RSPSASSLSSMSSVASSVSSKPSR	Q922J3 2xPhospho S313(86.7); S	28.7	34.5	28.5	29.2	31	33.6	41.9	31.9	31.7	30.9
RSPSASPR	Q3UVR3 1xPhospho S1149(100)	94.1	97.7	93.9	90.3	88.2	93.5	71.7	93.4	84.6	107.7
RSPSAPVCK	Q3U3E2 1xPhospho S190(99.2)	72.5	77.3	74.3	73.7	71.9	59.1	62.8	78.3	73.2	81.9
RSPSAPVCK	Q3U3E2 1xPhospho S190(98.2)	56	70.9	47.4	86.6	111	100.4	126.1	79.1	92.5	76.7
RSPSADQSLDDSPSKVPK	B7ZBV9 3xPhospho S468(84); S472(96.4); S478(96.4)	99.6	96	107.1	81.7	58.2	62.3	43.6	92.2	93.9	91.1
RSPSADQSLDDSPSKVPK	B7ZBV9 2xPhospho S476(100); S	689.9	679.4	767.6	558.4	442.4	411.4	343.1	632.9	616.4	657.2
RSPSADQSLDDSPSKVPK	B7ZBV9 1xPhospho S468(98.8)	691.3	529.2	738.6	505.4	498.8	394.7	398	574.5	572	613.6
RSPSADQSLDDSPSKVPK	B7ZBV9 3xPhospho S468(97.3); S472(100); S476(99.5)	75.9	87.5	69.1	91.6	79.4	64.2	92.9	80.3	89.9	78.6
RSPSADQSLDDSPSKVPK	B7ZBV9 2xPhospho S468(100); S476(100)	208.7	298.6	220.6	297.8	277.2	299.2	289.4	286.3	305.8	269.2
RSPSADQSLDDSPSKVPK	B7ZBV9 1xPhospho S	169.4	236.6	176.5	280.2	345.9	378.9	435	230.6	265	182.2
RSPSADQSLDDSPSKVPK	B7ZBV9 2xPhospho S466(84.3); S476(99.8)	165.5	210.7	157.7	229.8	231.5	290.3	314.8	217.3	220.4	174.6
RSPGPGPSPTPRSPK	Q80VC9 1xPhospho S773(84.6)	34.8	55.6	30	52.1	53.3	65.1	60.9	48.2	41.4	42.2
RSISESSRSGK	Q3TUQ5 2xPhospho S701(73.8); S706(88.9)	188.8	166	163.6	174.3	179.8	152.7	118.9	138.9	120.7	153.4
RSPGPGPSPTPR	Q80VC9 1xPhospho S767(100)	90.5	84.9	90.2	78.1	83.3	76.9	69.8	81.5	76.8	88.6
RSPGAIK	Q8VD37-4 1xPhospho S159(100)	172.8	136.3	135.9	123.4	144	113.9	95.9	133.6	132.4	148.7
RSMTVAEDQSASCR	A0A0G2JDN7 1xPhospho S352(96.6)	68.6	54.7	57	65.4	63.7	55.4	58	69.2	69.4	78.3
RSIVPSSPQSQR	P83093 1xPhospho S	66.8	71.8	65.6	68.3	71.9	55.9	63.9	58.2	64.9	63.1
RSLTSSDDAESSEPERK	E9Q6J5 1xPhospho T2890(73.3)	84.8	74.7	99.2	81.7	77.5	73.9	58.6	87.9	70.3	91.7
RSLTSSDDAESSEPER	E9Q6J5 1xPhospho T2890(89.1)	162.8	164.4	171.1	187	183	187.7	191.5	172	202.8	182.6
RSLTNSHLEKR	Q8K2P7 1xPhospho S52(99.8)	62.7	67.2	62.1	49.2	61.4	32.9	53.4	56.4	75.7	82.7
RSLTNSHLEKR	Q8K2P7 1xPhospho S52(85.1)	47	81.7	33.4	94.3	111.7	118.4	150.5	84.4	98.8	75.2
RSNATNSSYSPPTGR	G3UWG2 1xPhospho S358(100)	215.9	211.7	200.4	205.1	215.8	205	201.7	192.7	195.8	214.4
RSLTNSHLEK	Q8K2P7 2xPhospho S52(100); S56(97.7)	332.2	273.5	335.4	241.6	237.9	220.5	217.2	282	303.3	283.9
RSLTNSHLEK	Q8K2P7 2xPhospho S52(99.1); T54(91.2)	133.7	210.7	142.2	228.6	241.4	273.3	292	211.2	204	168.5
RSLTNSHLEK	Q8K2P7 1xPhospho S52(96.6)	134.6	198.4	117.4	257.4	309.3	328	368.9	237.2	214.6	186
RSLSVERLETK	A2ALK8 2xPhospho S357(100); S359(99.3)	80.8	86.6	98.8	81.5	60	60.7	57.6	77	74.3	83.9
RSLSLK	Q8R1B0 1xPhospho S39(100)	260.1	192.4	273.6	187.9	176.8	120	121.4	169.6	157.2	151.9
RSLSLGDKEISR	V9GXD9 1xPhospho S989(83.8)	68	62.9	76.1	57.2	59.2	63	58.2	68.4	67.1	63.2
RSLSLGDK	V9GXD9 1xPhospho S989(100)	364.1	315.3	450.2	322.4	299.4	266.9	197.8	359.9	245.5	258.7
RSLTNSHLEK	Q8K2P7 1xPhospho S52(99.1)	558.2	468.4	556.3	431.6	424.8	386.1	338	522.2	466.6	496.1
RSNATNSSYSPPTGR	G3UWG2 2xPhospho S355(48.3); S358(90)	64.1	71.5	83.7	68	54.3	54.3	53.9	69.4	72.2	81.3
RSNEEDPESDPDDHEK	S4R198 1xPhospho S169(100)	67.2	54.5	72.4	54.8	54.9	54.8	41.6	65.7	56.1	55.3
RSNGPTHTSPTRPTPQPR	Q9JHU2 1xPhospho T/S/H	34.9	37.1	27.7	37.7	34.2	32.3	33.3	33.1	31.1	34.5
RSPDVSPR	A0A571BEK8 1xPhospho S23(100)	72.7	43.8	48.6	45	39.3	34.8	34.6	29.7	39.1	36.1
RSPASPSQAPYAQR	A0A0R4J102 1xPhospho S197(99.9)	125.7	128.4	142.1	110	123.5	113.5	114.5	119.2	117.1	133.4
RSPASIDRQNTQSDISGSGK	Q8C0T5 2xPhospho S1184(98.2); T1190(100)	246.4	226.4	239.1	210.4	193.6	169	208.1	164.7	219.7	229
RSPASIDRQNTQSDISGSGK	Q8C0T5 1xPhospho T1190(97.3)	675.6	522.2	615.8	547.4	555.5	477.6	489.6	577.7	532.7	606.6
RSPASIDRQNTQSDISGSGK	Q8C0T5 2xPhospho S1184(100); T1190(100)	55.8	56.5	55.6	61.1	61.5	56.6	87.5	51.7	57.9	45.8
RSPASIDRQNTQSDISGSGK	Q8C0T5 1xPhospho T1190(98.9)	47.8	68.1	43.6	79.4	110.3	94.2	163.3	63.4	80.5	62.4
RSNTLDITDGR	A0A0J9YUH4 1xPhospho T829(98)	96.9	92.2	105.6	91.8	93.7	76.9	82.3	91.6	89.3	103.7
RSNSSEALLVDR	A2AEV7 1xPhospho S357(99.9)	103.9	111.2	113.8	109	102.8	99.1	88.3	124.7	114.3	108.5
RSNSQSYIGRPIQLDK	Q62101 1xPhospho S255(98.5)	93.4	74.9	87.4	76.5	82.5	67.1	66.8	83.1	78.3	80
RSNSLPVK	Q8C5W0 1xPhospho S419(100)	80.6	70	78.7	67	71.5	69.5	63.7	77.5	71.2	75
RSNSIKRNPNAPVVR	E9Q6H8 1xPhospho S160(99)	338	260.1	371.8	278.2	266.1	255.7	243	321.7	269.1	270.5
RSNSIKRNPNAPVVR	E9Q6H8 1xPhospho S162(99.4)	35.7	53.9	32.3	71.1	79	98.3	101.2	58.2	61.8	51.8
RSNRSSIER	A2AJT4 1xPhospho S597(72)	61.5	56.9	59.9	63	62.6	63.8	59.2	55.8	69.1	64.7
RSNLSFGR	Q9D4J9 1xPhospho S45(99.8)	47.4	37.1	48.3	42.3	43.6	25.5	35.6	44.1	40.6	39.3
RSNIDSNEHHHHGITTIR	Q7TME0 1xPhospho S691(87.5)	26.5	37.8	31.1	33.8	42.8	38.8	36.6	31.9	33.8	36.6
RSPGAIKR	Q8VD37-4 1xPhospho S159(100)	50.5	50.5	46.4	71.6	91.7	150.8	162.6	53.6	63.5	51.6
RVRSLPEIDGLSK	A0A286YDH6 1xPhospho S219(100)	48.1	46.8	66.5	48	48.6	41.1	39.6	51.9	47.9	44.5
RSSQELSSPGSDSEDAGGAR	Q6PIT2 1xPhospho S	52.9	57.2	61.5	59	75.1	83	77.4	65.5	65.2	65.4
RSSQPSPTTVPASDSPPAK	A2AJI0 1xPhospho S/T	185	225.7	194.2	244.1	268.4	331.4	350.5	226.2	239.3	200.7
RTSPSKPSSAPALKPGPK	P27546 1xPhospho T/S	356.5	421.8	228.5	589.8	720	1182.1	1242.2	492.4	452.1	342.9
RTSPSKPSSAPALKPGPK	P27546 1xPhospho S760(99.1)	108.8	142.6	107.6	208.6	288.9	560.6	711.9	189.1	182.7	123.1
RTSPSKPSSAPALKPGPK	P27546 1xPhospho S760(72.2)	70.3	70.6	66.2	63.9	64.2	67.1	101.7	59.3	63	56.2
RTSMGGTQQQFVEGVR	Q80VE7 1xPhospho T/S	443.5	434.2	456.4	399.4	361.8	337.1	289.3	427.9	361	380.9
RTSMGGTQQQFVEGVR	Q80VE7 1xPhospho S325(87.3)	199.3	192.3	209.9	187.5	178.9	176.3	146.8	188.1	178.1	195
RTSLHNDNSWIR	Q6ZQ32 1xPhospho S1441(81.9)	217.1	187.5	211.9	195.3	206.5	193.8	196.6	203.7	207.3	204.6
RTSPSKPSSAPALKPGPK	P27546 2xPhospho S766(88.9); T/S	75.9	109.9	74.1	120.9	129.4	147.4	164	126	135.1	91
RTSIHDFLSK	Q5SNZ0 1xPhospho S1822(89.1)	189.7	187.4	203	179.3	185.7	165	160.6	165.2	156.6	173.3
RTSHGEPK	A0A571BG24 1xPhospho S256(91.3)	118.4	79.9	83.9	97.1	141.2	77.9	79.3	76.4	77.2	114.3
RTSFSFQK	Q8BKH7 1xPhospho S510(99.4)	190.5	165.6	203.3	158	158.7	132	142.6	172.5	158.9	155.4
RTSFQDELIR	Q3TRR0 1xPhospho S23(92.3)	64.4	62.1	72.7	62.8	56.8	52.5	52.7	67.8	63	64.5
RTSEEDTPKK	Q9D8Y8 1xPhospho T147(87.1)	137.1	116.1	100.9	108.8	124.8	107	86.9	112.7	107.5	150
RTSEDTSSGSPPKKSPGGPK	Q3UYQ4 1xPhospho S464(79.6)	155.6	126.9	156.5	109.9	92.2	104.1	79.8	136.7	94.5	128.9
RTSEDTSSGSPPKKSPGGPK	Q3UYQ4 1xPhospho S464(97.4)	50.8	90.8	55	117.1	113.9	132.7	124.5	96.3	104	74
RTSLEK	A0A087WPC4 1xPhospho S466(99.8)	255.1	211.5	164.6	230.5	274.3	157.1	148	187.2	175.7	271.4
RTSPSKPSSAPALKPGPK	P27546 1xPhospho S760(99)	1004.2	833.2	1002.2	821.3	794.2	655.5	602.3	925.1	811.8	865
RTSPSPPAR	Q3UHB8 2xPhospho S209(97.7); S211(100)	175.7	181.4	171.1	174	175.3	155.8	144	164.4	177.6	162.8
RTSRDVSIMK	Q640M6 1xPhospho S547(87.3)	45	74.3	37.8	98	127.2	156.1	175.1	73.6	82.8	51
RTVDVTICSPK	E9Q5E1 1xPhospho S997(100)	73.4	57.7	79.8	55.2	51	41	41.2	53.1	49	52.1
RTTSSSDLTTTSSSSGSR	A2AKB9 1xPhospho S356(76.7)	86.7	85.9	94.7	86.3	104.6	90.2	101.8	85.4	102.8	86.5
RTTSFFSR	Q3UFK8 1xPhospho T/S	107.5	81.2	120.1	88.7	95.4	80.3	80	100.2	88.6	100.4
RTTQRIVAPPGGR	O08553 1xPhospho T	236.1	198.3	229.8	191.8	232.6	176.3	197.4	220.9	207.3	215.1
RTSVSSPEHLVKPLR	A2ALU3 2xPhospho S86(85.8); T/S/H	90.7	108.7	96.9	105.6	103.3	101.5	105.9	95.8	122.5	96.2
RTSVSSPEHLVKPLR	A2ALU3 1xPhospho S83(91.5)	150.7	150	147.8	145.8	160	133.1	129.5	147.5	147.3	142.3
RTSVSSPEHLVKPLR	A2ALU3 2xPhospho S86(97.7); S/T/H	114	144.1	126.4	156.1	173.7	196.1	239.6	127.8	151.2	121.7
RTSTQENVHLSQAK	Q8R3I2 1xPhospho T/S/H	640.3	589.5	580.4	584.9	616	554.9	553.3	620.3	579.1	579.9
RTSTQENVHLSQAK	Q8R3I2 1xPhospho S472(88.1)	171.2	201.2	147.9	269.4	328.4	404.1	444.7	221.9	230.5	181.4
RTSSSGSAEPGTAHHEMK	E9PWL1 1xPhospho T/S/H	53.5	61.9	67.2	72.3	85.7	66.1	68.3	67.8	81.8	69.9
RTSSQYVASAIAK	B2RWU4 1xPhospho T/S/Y	118	94.8	136.7	98.5	94.8	80.2	74.2	94.9	90	105.8
RTSSPNKEESPKK	Q3V141 1xPhospho S647(80.7)	84.8	161.4	73	189.5	205.9	240.6	226.6	168.5	169.9	107.8
RTSSPNKEESPKK	Q3V141 2xPhospho S654(100); T/S	21.3	32.6	25.1	45.5	52.8	53.4	61.7	38.8	38.2	24.9
RTSSFRHLASR	A0A1D5RLN6 1xPhospho S55(69.7)	45.1	44.1	59.8	56.2	55.4	52.9	52.5	54.3	47.4	46.1
RTSRDVSIMK	Q640M6 1xPhospho T/S	111.6	92.7	105.1	83.1	103.3	73.9	78.8	101.7	98.6	102
RTSEDTSSGSPPKK	Q3UYQ4 1xPhospho S464(99.9)	734.5	531.7	580.2	496.4	436.5	406.4	289.2	551.1	392.7	536.7
RTVSDNSLSSSK	A2AQ45 1xPhospho S296(99.8)	133.7	162.8	118.5	201.2	215.5	251.4	239.9	174.8	169.2	185
RTSEDTSSGSPPKK	Q3UYQ4 1xPhospho S464(100)	189.6	271.5	154.5	351.6	396.3	438.3	378.5	283.4	225.7	211.8
RTSEDTSSGSPPK	Q3UYQ4 1xPhospho S464(99.7)	91.1	82.8	90.7	79	81.7	76.5	66.1	84.1	68	77.8
RTLTPLTLR	G5E8J2 1xPhospho T1392(96.7)	21.6	19	20.6	13.5	17.8	15.9	14.8	14.7	8.4	13.1
RTLSQGEK	A0A0U1RPA0 1xPhospho S1012(99.9)	94.2	86.6	73.2	93.7	104.6	97.3	86.8	71.7	76.8	75.1
RTLSPSNLK	E9QMU3 1xPhospho S316(99.9)	153.6	150	146.4	139.1	130.8	122.1	121	136.4	120.9	128.9
RTLSLQPGGGGTAGEEAPR	H7BX74 1xPhospho S1321(99.9)	326.1	276.6	323.5	282.7	308.6	248.5	269.7	275.3	295	300
RTLSIDKGF	P12382 1xPhospho S775(100)	126.8	115.5	150.9	112.2	101	90.1	95.7	137.1	115.5	143.2
RTLSIDK	P12382 1xPhospho S775(100)	745.6	651.1	849.1	620.7	510.3	467	421.6	679	552.2	592.9
RTNALVHSESDVK	Q3USX9 1xPhospho S424(85.7)	76	71	70.4	90.2	89.7	70.4	78.6	73.4	80	81.8
RTLSFDTSK	G3UW57 1xPhospho S135(100)	354.6	285	368.7	295.9	280.8	250.3	220.1	313.7	282.8	321.6
RTLSDPPSPLPHGPPNK	H3BJY2 1xPhospho T849(98.9)	44.8	32.4	48.7	32.3	35.1	25	20.3	33.8	33.2	38.2
RTLSDPPSPLPHGPPNK	H3BJY2 2xPhospho S851(99.4); S855(100)	55	74.7	72.4	67.7	63.3	67	74.2	55.3	67.4	56.5
RTISAPVVRPK	Q3UTC9 1xPhospho T366(90.3)	55.2	38.2	56.3	39.1	42.9	29.3	34.2	51.6	40.3	36.1
RTLGSDSTGDTSEK	P98203 1xPhospho S916(98.6)	267.4	254.5	248	257.6	242.5	223.9	213.6	238.7	262.7	245.5
RTHSEGSLLQESR	Q9DC04 2xPhospho S712(97.5); S715(99.6)	47.7	58.3	44.7	60.7	57.1	75	66.6	61	57.3	51.6
RTHSEGSLLQESR	Q9DC04 1xPhospho S712(99.8)	53.4	56.6	50.9	50.9	56.4	58	64.4	50.5	56.2	52.7
RTLSDPPSPLPHGPPNK	H3BJY2 2xPhospho T849(99.9); S855(100)	118.6	125.2	135.3	126.9	119.4	100.3	108.8	109.7	116	110.6
RTNALVHSESDVK	Q3USX9 1xPhospho S424(98.5)	137.5	80.8	152.1	68.9	58.3	60.2	48.6	79.6	62.6	76.2
RTNSSEQERTGLPR	Q05BF4 1xPhospho S30(99)	278.3	263.9	291.1	259.6	256.4	253	230.5	285.2	265.5	269.5
RTNSTGGSSGNSVGGGSGK	F8VPM7 1xPhospho T38(78.5)	56.2	80.2	46.4	107.4	154.1	155.3	177.5	89.4	90.4	72
RTSDVPLEPLASPNQRR	A2ATL0 1xPhospho S844(100)	150.5	156.7	155.4	161.7	166.1	170.9	175.2	174.4	170	158.6
RTSDVPLEPLASPNQR	A2ATL0 1xPhospho S844(100)	50.8	44.5	63.9	48.3	44.6	33.8	33.4	53.4	52	45.7
RTSDSTFQPK	Q52KR3 1xPhospho T/S	165.4	168.8	144.5	140.2	159	151.9	126.5	160.5	149.6	150.1
RTRSPSPTLGESLAPR	F6RUK9 2xPhospho T263(94.5); S267(91.9)	193.3	164.9	250.8	141.1	144.4	108.9	113.9	160.6	184.9	170.3
RTRKSDASLEVK	A2AG50 1xPhospho T597(98.6)	144.9	103.8	137.3	117.1	109.2	99.6	69.4	120.7	96.2	103.8
RTQSSLTASEVLTR	Q8R4U7 1xPhospho S988(96.2)	82.6	78.6	92.3	77.2	74	77.9	66.8	71	88.3	79.2
RTQSSGQDGRPQEEPHAEDLQK	O70161 2xPhospho S555(93.1); T/S/H	52.3	52.8	50.9	49.2	44.9	46.4	46	49.2	59	54.5
RTQSSGQDGRPQEEPHAEDLQK	O70161 1xPhospho S554(88.3)	396.2	299.8	421.4	306.6	275	239.4	226	309.3	302.8	342.3
RTQSSGQDGRPQEEPHAEDLQK	O70161 1xPhospho S554(82.2)	119.9	189.5	115.4	239.2	268.4	322.2	365.4	199.4	213.4	158.2
RTPSLSVK	B2RQZ6 1xPhospho S616(100)	205.6	130.3	166	120.9	125.3	90.9	78.1	101.6	101.5	104.9
RTPSEAER	O08919 1xPhospho S411(99)	210.5	188.2	164	194.2	177.5	188.6	131.1	169.8	148.2	168.6
RTPSDGALR	D3YXM8 1xPhospho S818(100)	165.5	155.5	149.4	168.8	149.3	150.1	159.4	152.6	155.8	157.2
RTPSDGALKPTAAPAVLGSR	A0A1Y7VKX4 1xPhospho S910(75.5)	29.3	38.3	37.3	29.7	36	23.8	34.5	36.1	37.7	31.5
RTNSTGGSSGNSVGGGSGK	F8VPM7 2xPhospho S41(67.3); S45(99.9)	51	45.4	42.3	53.1	56.9	43.7	41.6	37.3	34.5	51
RTNSTGGSSGNSVGGGSGK	F8VPM7 1xPhospho S/T	321.4	209.3	162.8	218.2	232.3	189.9	194.3	198.6	177.5	245.9
RTSEDTSSGSPPKK	Q3UYQ4 1xPhospho S464(100)	34.6	50	45.3	71.8	96.2	141.4	136.9	63.1	56.7	46.9
RTHSDASDDEAFTTSKTK	B9EKC3 2xPhospho T1172(87.7); S1177(100)	453.4	483.1	492.9	395.4	325.8	315.2	323.4	423.9	422.5	438.3
RTVSDNSLSSSK	A2AQ45 2xPhospho S296(100); S299(100)	204.3	252.8	200.8	291.3	342.5	419.3	386.7	263.2	261.7	224.3
RTVSDNSLSSSK	A2AQ45 2xPhospho S296(98.6); S299(100)	1250.8	1174.3	1060.7	1252.2	1061.7	899.6	753.8	998.7	947.4	1024.8
RVNSLCTDDDSPHK	Q61625 2xPhospho S883(100); S890(100)	168.4	250.5	131	320.8	318.4	478.7	454.9	247.2	241.2	201.7
RVNSLCTDDDSPHK	Q61625 1xPhospho S890(100)	260.9	292.6	240.5	332	366.3	462.9	434.7	296.9	286.1	266.9
RVMSQEHLLGDGSR	Q8C3Q5 1xPhospho S405(100)	211.9	200.5	205.6	201.1	196.4	208	155.8	204	190.5	190.2
RVMSQEHLLGDGSR	Q8C3Q5 1xPhospho S405(100)	250.6	220.4	257	222.7	225.1	221.2	205.7	223.8	229	214.3
RVLSADSLGPTSGAPSPAITR	E9PV26 2xPhospho S197(100); S200(100)	18.5	21.4	23.2	21	22.4	21.8	20.7	21.8	19	18.5
RVLSADSLGPTSGAPSPAITR	E9PV26 1xPhospho S197(99.8)	26.5	25.2	31.5	22.6	23.5	22.3	27	29.6	24.6	33.4
RVNSLCTDDDSPHK	Q61625 1xPhospho S890(100)	605	578.2	591.6	596.9	576.2	509.6	539.7	624.6	603.4	569.2
RVLPTSPTSPR	D3YZU4 1xPhospho S1528(97.8)	105.6	87	106.8	98.7	92.9	82.6	90.8	84.1	86.4	107.2
RVKSPSPKSER	Q6NV83 2xPhospho S946(100); S948(91.4)	135.7	224.8	98.5	258.1	271.9	304.7	385.8	199.9	259.9	170.7
RVKSPSPKSER	Q6NV83 2xPhospho S946(100); S948(96.5)	24.3	26.5	24.2	33.6	35.3	37.3	47	33.8	27.3	25.9
RVKSPSPK	Q6NV83 2xPhospho S946(100); S948(100)	99.8	75.5	84.9	61.4	66.5	35	36.8	62.5	63.7	85.2
RVKSPGSGHVK	Q3URK9 2xPhospho S466(100); S469(100)	177.8	213.2	159.7	158.3	155.4	102.1	136.7	159.9	233.1	233.7
RVKSPGSGHVK	Q3URK9 1xPhospho S466(99.8)	192.4	115.1	143.9	88.2	98.5	59.1	73.1	109.7	127	153.6
RVKSPGGPGSHVR	Q3TDT0 1xPhospho S437(100)	79.1	87.2	79.6	71.8	76.7	56.2	63.3	65.7	87.2	77.1
RVIENTDGSEEEMDAR	Q69ZX3 1xPhospho S1966(100)	46.8	52.8	44.1	64.8	71.8	84.4	97.1	56.8	61.7	58.6
RVNSLCTDDDSPHK	Q61625 2xPhospho S883(100); S890(100)	1244.4	1278.4	1453	1183.4	1115.8	1017.4	990.5	1243.2	1364.7	1276.8
RVNSLCTDDDSPHK	Q61625 3xPhospho S883(100); T886(100); S890(100)	675.2	748.4	757	716.6	645.2	697	638.4	715.8	783.8	732
RVNSPESER	Q6PCN3 1xPhospho S459(99.2)	120.7	126.6	109.2	113.6	125.5	125.6	122.8	121.6	122.1	127.5
RVRRPSESDKEEELDK	A0A668KLV9 1xPhospho S	159.3	115.1	217.7	107.4	103.9	80.3	72.5	134.8	112.2	124.3
RVRRPSESDKEEELDK	A0A668KLV9 2xPhospho S533(100); S535(100)	195.8	254.1	192.1	258.4	211.2	258.5	232	271.2	251.4	236.9
RVQSSPNLLAAGR	A0A1L7NR37 1xPhospho S27(99.1)	303.8	298.5	333.3	288.7	310.1	273.2	281.2	291.7	271.7	312.7
RVPSPTPVPK	Q8BTI8 2xPhospho S2535(100); T2537(100)	257.3	267.9	255	246.5	254.4	214.8	222.6	232.9	248.6	266.7
RVPSPTPVPK	Q8BTI8 1xPhospho T2537(99.7)	441.7	443	470.9	453.6	463	443.8	413.3	466.8	430.2	446.2
RVPSPLPK	Q8VDI7 1xPhospho S98(100)	184.4	173.7	183.5	160.1	166.2	117.6	133.8	163.2	136.1	143.5
RVPNAYDK	Q91VM1 1xPhospho Y251(100)	105.2	113.1	101.3	100.1	97.3	81.9	73.3	101.3	101.2	99.3
RVPHSPAREVDR	B2RXQ2 1xPhospho S732(99.9)	56.2	50.9	57	53.2	59.9	47.2	44.4	50	53.3	54.6
RVPGSSGRLHK	F7AVI9 2xPhospho S53(100); S54(100)	258.6	285.1	272.9	238.4	259.5	231.9	226	232.5	254.7	235.3
RVPGSSGHLHK	Q3V256 1xPhospho S/H	438.8	397.1	437.2	406.2	402.4	387.8	360.7	424	386.3	387.7
RVPAMPGSPVEVK	O70374 1xPhospho S24(100)	122.1	107.5	123.7	106.9	93.7	89.4	79	125.5	109.5	110.1
RVNSSAFQEADIVSSK	Q80TE2 1xPhospho S955(88.5)	48.7	46.3	44	50.6	46	38.2	39.7	42.6	44.5	48.8
RVNSPESERLSTAADGR	Q6PCN3 3xPhospho S456(88.9); S463(76.2); T464(88.9)	161.5	152.4	163.1	142.4	131.8	128.9	126.3	143.2	155.8	144.7
RVNSPESERLSTAADGR	Q6PCN3 2xPhospho S456(98.6); S459(98.6)	190.9	202.2	201.1	204.6	200	219.1	208.4	206.1	218.2	206.6
RVNSPESERLSTAADGR	Q6PCN3 1xPhospho S459(85.7)	100.3	89.1	87.7	82.2	84.4	83.3	92.7	83.2	85.7	90
RVKSPGGPGSHVR	Q3TDT0 1xPhospho S437(100)	14.6	27.7	19.2	29.2	46.8	50.2	67.9	23.7	30.5	17.1
RTVSDNSLSSSK	A2AQ45 1xPhospho S296(99.2)	592.7	561.7	595.4	570.9	542	508.5	453.8	594.2	523	546.2
RVHSENNACINFK	Q8BFX6 1xPhospho S95(100)	232.9	218.8	226.8	196.1	214	172	192.4	213.9	211.3	216.8
RVHSDSETDDIGFIPSK	Q62108 1xPhospho S480(99.3)	164.9	170.8	179.2	161.2	148.7	162.9	138.2	175.8	158.5	159.2
RVDSPMLNR	Q69Z98 1xPhospho S368(100)	83.1	97.4	84.9	82.6	98.9	83.6	86.5	97.5	87.5	102.2
RVDSIASGGEGR	H3BL83 1xPhospho S1207(88.1)	209.2	189.6	203.8	205.1	221.8	171.1	194.2	177.7	199.6	183.7
RVDLSDEEAK	A0A140LHY7 1xPhospho S266(100)	286.1	273.7	293.4	257.3	211.1	205	178.7	264.5	212	237.8
RVASSPAPPEGPSHPREPSTPHR	P49025 1xPhospho S1965(86.2)	55.6	61.1	53.2	63.4	58.7	48.6	53.5	54.6	58	57.2
RVAGGSGSESPLLK	Q9Z1X2 2xPhospho S12(100); S16(100)	240.5	240.4	244.5	214	206.4	187.6	188.5	232.6	254.7	229.4
RVAGGSGSESPLLK	Q9Z1X2 1xPhospho S14(99.9)	532.4	479.1	553.2	436.5	461.9	396.2	373.4	472.7	438.9	485.4
RVDSPMLSR	D3Z5P0 1xPhospho S309(100)	145.6	141.4	141.6	152.8	183.4	163.5	159.1	144.5	136.4	153.4
RVAGGSGSESPLLK	Q9Z1X2 1xPhospho S16(100)	116.8	97	122.6	108.9	110.3	115.3	110.4	107.8	112.9	122.7
RTYSLHQR	A2A7S8 1xPhospho S445(100)	94.5	71.8	93.9	85.4	92.3	72.1	76.5	82.6	75	95.4
RTYSDEASQLR	Q6ZQ33 1xPhospho S342(100)	296.4	315.3	327.7	319.3	316.6	365.2	326.6	304.9	268.5	299.6
RTVSVPVEGRPHGEHEYHLGR	A0A2R8VHH2 2xPhospho T85(86.6); Y100(86.3)	21.7	22.2	19.4	26.3	24.4	22.9	26.6	29.6	29.1	27.1
RTVSVPVEGRPHGEHEYHLGR	A0A2R8VHH2 1xPhospho S87(98.1)	77.5	63.2	85.6	69	64.4	59.7	55.1	61.4	65.1	82.6
RTVSENEVALR	Q8CHP0 1xPhospho S220(99.8)	140.8	117.7	137	120.5	96.9	90	81.4	134.2	122	178.7
RTVSDNSLSSSKEGKPELR	A2AQ45 3xPhospho S296(96.4); S299(99.8); S303(81.6)	52.7	77.3	62.9	78.1	72.2	81	67.9	73.5	78.9	59.3
RTYSLTTPAR	P81122 1xPhospho S573(100)	136.1	117.4	132.7	119.1	113.7	93	87.8	125.7	122.9	113.8
RVERGSPSR	Q3UGY7 1xPhospho S536(88.1)	30.4	30.6	25.1	30.2	28.1	24.6	23.6	28.3	26.1	31.7
RVESEESGDEEGK	Q3UM45 1xPhospho S27(100)	64.2	76.9	57.5	87	90.5	103.6	102.9	65.5	78.4	63.8
RVESEESGDEEGK	Q3UM45 1xPhospho S27(100)	746	629.5	569.9	550.8	586.9	461.8	451.6	541.8	598.1	670.9
RVGTEGLVDSFSQGLER	Q6A018 1xPhospho S153(88.7)	48.6	44.3	47.2	46.7	44.4	38.8	43.5	53	43.5	47.6
RVGSVTSR	Q3UIX3 1xPhospho S287(99.6)	46	43.4	49	36.6	45	43.7	36.1	47.1	48.3	45
RVGSAGAAALAAGGAGGAER	Q5U4F6 1xPhospho S15(100)	65.9	61.3	74.1	75.3	69.7	57.4	65.7	57.6	60	63.1
RVGNSGDAPELSPR	Q8R4U7 1xPhospho S982(100)	56	54.9	63.2	57.7	67.9	60.7	62.8	49.3	67.5	56.9
RVGGYATSPSSPKK	E9QK48 2xPhospho S153(85); S154(99.5)	446.1	309.3	422.3	256.3	227.5	162.5	185.7	298.5	290.1	347.5
RVGGYATSPSSPKK	E9QK48 1xPhospho T/S/Y	503.3	437.7	532.2	442	432.4	320.7	298.3	447.3	428.1	411.8
RVGGYATSPSSPKK	E9QK48 2xPhospho S154(99.2); T/S/Y	126.2	174.6	104.9	195.8	227.7	211.9	241.7	189.7	208.5	173.1
RVGGYATSPSSPKK	E9QK48 1xPhospho S154(99.3)	406	516.9	406.2	632.2	678	744.4	771	552.4	571.8	492.7
RVGGYATSPSSPKK	E9QK48 2xPhospho S153(52.1); S154(52.1)	133.1	164.5	133.7	176.8	200.3	238.3	236.4	161.3	156.3	142.7
RVESEESGDEEGKK	Q3UM45 2xPhospho S24(100); S27(100)	589.5	540	404.9	423.7	373.6	339.9	263.7	447.4	438.3	555
RVESEESGDEEGKK	Q3UM45 1xPhospho S27(100)	1228.2	790.5	952.2	727.1	756.1	481.8	475.5	765.4	816	886.9
RVESEESGDEEGKK	Q3UM45 2xPhospho S24(100); S27(100)	774.3	1071.9	676	1094.6	1246.8	1279.8	1323.1	951.4	1144.8	914.6
RVESEESGDEEGKK	Q3UM45 1xPhospho S24(100)	246	413.2	218.6	466.8	560.8	608.8	583	405.5	435.1	334.7
RVESEESGDEEGKK	Q3UM45 2xPhospho S24(100); S27(100)	113.8	143.5	123.1	170.2	181.8	241.6	260.6	142.2	160.9	128.3
RVESEESGDEEGK	Q3UM45 2xPhospho S24(100); S27(100)	837.5	812.3	609.9	711.2	759.6	704.1	684.6	673.3	748.5	807
RVHSENNACINFK	Q8BFX6 1xPhospho S95(100)	159.2	186.4	139.5	261.7	308.4	388.4	494.3	187	223	156.1
RSSQELSSPGSDSEDAGGAR	Q6PIT2 2xPhospho S248(87); S257(97.7)	38.8	39.8	41.1	41.4	34.7	44.2	28	42.2	35.3	38.2
RTHSDASDDEAFTTSK	B9EKC3 2xPhospho S1174(91.9); S1177(100)	1491	1590.9	1509.2	1460.8	1240.7	1213.5	1096.6	1546.4	1554.1	1573.6
RTHSDASDDEAFTTSK	B9EKC3 2xPhospho S1174(98.4); S1177(100)	297.2	379	271.2	436.8	445.8	591.8	627.5	368.1	417.6	316.8
RSSVLVTHAELMPDK	Q8BPN8 1xPhospho S326(98.7)	283.2	300.5	301	354.8	391.2	376.1	468.4	338.9	337.2	292.5
RSSVLVTHAELMPDK	Q8BPN8 1xPhospho S325(91.3)	63.1	75.5	57	94.6	118.5	95.3	152.4	74.1	93.7	74.9
RSSVKVEAEASRQ	Q3TBL2 1xPhospho S515(86.2)	140.6	117.2	155.2	106.3	113.7	96.4	101.3	119.5	110.7	128.2
RSSVKVEAEASRQ	Q3TBL2 1xPhospho S514(82.3)	63.1	61.1	64.4	73.9	73.5	74.3	74.9	53.9	68.2	62.8
RSSVGVGVVEGK	E0CZ16 1xPhospho S	60.3	49.2	63.8	52.7	57.2	41	45.4	55.3	44.5	49.4
RSSVGSMGAATDVK	Q80Y61 1xPhospho S471(90.1)	340.6	328.9	382.3	347.8	320	304.9	280.4	353.6	326.2	310.8
RSSVLVTHAELMPDK	Q8BPN8 1xPhospho S325(87.8)	60.3	40.9	51.5	32.2	38.7	34.3	40	45.3	40.8	44.8
RSSVGSMGAATDVK	Q80Y61 1xPhospho S471(88)	85.8	101.9	99.6	112.3	99.7	97	98.8	93.5	103	100
RSSTSSEPTPTVK	A0A0R4J0J8 1xPhospho S850(87.5)	238.7	255	221.7	275.2	292.7	273.3	250.1	275.5	259.7	244.1
RSSTSQISLR	Q9QYC1 1xPhospho S/T	159.8	125.9	163.3	121.5	103.9	93.4	93.7	135.6	133.7	150.1
RSSTIVLRTDSEK	Q8CH77 1xPhospho S455(82.1)	160.9	125.9	165.1	133.2	134.8	113.5	111.1	113.8	126	132
RSSTIVLR	Q8CH77 1xPhospho S455(92.6)	43.3	37.8	45	37.1	35.8	41.9	32.3	29.9	35.7	33.8
RSSTLSQLPGDK	F6SH61 1xPhospho S429(82.4)	160.9	149.1	183	140	147.3	119.2	116.7	141.3	151.6	159.4
RSSTLSQLPGDK	F6SH61 1xPhospho S/T	69.9	82.1	74.1	91.2	103.5	96.8	112.3	76.9	79.4	59.5
RSSVESPK	A2A884 1xPhospho S	337	228.2	253	204.7	248	162.6	160.2	224.8	188.1	283.1
RSSVLVTHAELMPDK	Q8BPN8 1xPhospho S325(86.3)	113.2	92.7	120.7	75.2	75.8	73.5	58.2	83.9	86.3	94.3
RSSVNLVK	Q9CZJ2 1xPhospho S433(99.2)	165.7	119.8	159.3	112.9	130.5	105.5	94.3	136.6	131	127.2
RSSVRPGVVVPR	Q3U0L2 1xPhospho S407(85.9)	104.5	75.9	101.8	78.1	89.7	67.5	81	77.8	91.5	91.6
RSTPTPELTSK	Q8VD37-4 2xPhospho S178(91.2); T181(100)	2602.6	2693	2681.9	2478.8	2389.3	2193.2	2082.8	2518.2	2675.6	2631.6
RSTPTPELTSK	Q8VD37-4 1xPhospho S178(92.9)	367.1	321.3	358.6	335.9	323.7	271.4	264.1	362.5	324.4	360.6
RSTPTPELTSK	Q8VD37-4 2xPhospho T181(99.9); S/T	230.3	257.4	221.3	343.1	340.4	444.8	471.1	266.5	260.8	238.8
RSTPTPELTSK	Q8VD37-4 1xPhospho T179(88.4)	177.9	199.5	171.7	237.6	254.5	266.1	306.1	184.6	189.4	185
RSTITSREIQTAVR	Q64475 1xPhospho T91(76.7)	90.2	86.5	92.9	89.7	78.9	91.5	81.2	97	89.3	90.8
RSTLIISGVSK	Q80X80 1xPhospho S/T	93.2	69.7	89.4	77.5	77.2	55.7	57.2	70.3	77.2	77.3
RSTETGIAVEMR	Q14BY7 1xPhospho S86(99.6)	130.4	101	130.2	93.3	96.4	69.7	70.4	101.7	120	114.1
RSTELVLSPDMPR	Q9ESK9 1xPhospho S243(98.3)	76.4	69.8	80.6	58.7	55.8	51.9	55.1	68.4	59	65.7
RSTDDRSDQSSVK	B2RR83 1xPhospho S1258(71.5)	62.7	57	50.3	46.7	58.9	40.8	41.3	46	58.2	49.5
RSTAGSPPAAAGSGTGPAGSCAPAAGAGR	Q8K3I9 1xPhospho S26(88.6)	37.5	37.7	37.1	40.1	36.2	40.4	29.3	35.2	35.7	37.6
RSSWSTLTVSQAK	Q8BJ42 1xPhospho S/T	178.8	140.2	155.1	125.5	122.2	91.9	112.7	107.4	132.9	139.6
RSSVVFADEK	Q8C3J5 1xPhospho S1704(92)	278.1	241	308.8	225.7	204.6	175.6	166.4	248.2	232.2	240.9
RSSVVFADEK	Q8C3J5 1xPhospho S1704(99.2)	59.7	74.2	71.8	85.1	86.1	92.4	95.8	88.7	75.5	71.3
RSSVSGISLEDNR	Q5SWV3 1xPhospho S	520.2	494.5	503.4	493.7	518.5	450.8	481.6	525.5	513.9	550.3
RSSVRSDAAMSR	Q9ET80 1xPhospho S237(90.3)	88.3	88.7	76.3	74.4	75.1	78.5	88	77.9	88.5	88.8
RSSSVDTAR	B1AS06 1xPhospho S429(99.4)	235.4	180.9	142.6	190	236.9	166.3	169.6	157.2	162.1	216.1
RSTQESLAIGGTDSK	Q3TCM6 1xPhospho S/T	54.9	61.9	61.3	67.4	77.9	81.1	93.3	69.6	64.8	71.4
RSSSSTMLDGAGALGK	E9PYJ7 2xPhospho S688(77.8); T690(77.8)	180.1	147.9	202.5	165.5	152.5	138.4	142.4	148.5	166.7	155.8
RSSSSTMLDGAGALGK	E9PYJ7 1xPhospho S686(76.3)	199.4	176.3	204.7	159.1	164.7	152.6	152.7	160.3	154.2	160.8
RSSRLFTSDSSTTK	Q3UYS3 1xPhospho S361(98.6)	473.7	403.1	485.2	400.9	372.6	410.4	419.4	413.8	401.8	426.6
RSSRLFTSDSSTTK	Q3UYS3 1xPhospho S361(89.9)	83.5	115.2	70.7	112.3	120.3	131.6	158.2	100.1	97.2	83.4
RSSQPSPTTVPASDSPPAKQDVKK	A2AJI0 2xPhospho S115(96.7); S118(99.8)	347.5	342.5	355.6	289.1	262.6	218.6	207.2	312.1	379.3	357.5
RSSQPSPTTVPASDSPPAKQDVKK	A2AJI0 2xPhospho S115(82.7); S118(82.1)	62.4	129.2	62.5	127.1	157.6	151.3	215.1	119	153.5	97.9
RSSQPSPTTVPASDSPPAKQDVK	A2AJI0 2xPhospho S118(100); S/T	480.9	554.7	525.5	475.4	404.4	373.7	356.4	497.8	545.3	560.3
RSSQPSPTTVPASDSPPAKQDVK	A2AJI0 1xPhospho S114(89.2)	556	515.6	530.4	456	437.2	353.1	351.1	506.4	494	539.7
RSSRPEVTPISLR	Q8JZP9 1xPhospho S/T	140.6	140.5	141.9	142	175	134.1	152.6	138.5	158.4	145.5
RSSQPSPTTVPASDSPPAKQDVK	A2AJI0 3xPhospho S114(88.2); S115(88.2); S118(77.3)	227.4	222.6	245.5	178.7	180.7	176.7	179.1	196.8	224.4	211.3
RSSQPSPTTVPASDSPPAKQDVK	A2AJI0 1xPhospho S115(86.5)	173.7	268.1	170	343.4	389.5	492.8	535.8	252.9	293	225
RSSQPSPTTVPASDSPPAKQDVK	A2AJI0 2xPhospho S118(58); T/S	34	41.3	30.1	43	50.8	76.5	112.6	45	48.7	34.2
RSSQPSPTTVPASDSPPAK	A2AJI0 2xPhospho S115(85); S118(99.8)	413.2	466.9	454.7	442.7	424.7	448.3	407.5	453	475.6	451.3
RSSQPSPTTVPASDSPPAK	A2AJI0 1xPhospho S/T	452.1	461.2	482.9	470.1	441.1	478.3	384	476.8	468.7	460.9
RSSQPSPTTVPASDSPPAK	A2AJI0 3xPhospho S118(49.8); T121(82.9); S127(99.9)	89.8	101.2	85.4	115.1	112.5	108.2	111	100.8	104.4	97.6
RSSQPSPTTVPASDSPPAK	A2AJI0 2xPhospho S115(84.9); S118(99.9)	945	974	934.9	1004.7	1074.3	1096	1100.1	994.8	1030.1	1006.7
RSSQPSPTTVPASDSPPAKQDVK	A2AJI0 2xPhospho S115(86.4); S118(94.8)	450.8	643.1	457.3	631.8	663.5	724.9	859.5	561.1	624.5	506.6
RSSRSSPELTR	Q8BTI8 2xPhospho S1647(52.6); S1650(86)	57.8	56.6	48.7	49.9	51.4	41.6	51	49.5	60.2	60.3
RSSRSSPELTRK	Q8BTI8 2xPhospho S1649(75.4); S1650(74.3)	44.5	70.5	48	87.3	91.9	114.1	148.7	69.3	76.6	53.6
RSSSAENQEGDPGTDK	B2RY48 1xPhospho S406(78.2)	53.4	73.5	53.2	81.5	86.4	110.8	109	70.1	65.1	61.9
RSSSSSTTPTSATSLYK	B2RY19 2xPhospho S297(85.6); S300(67.1)	145.8	155.4	173.7	145.9	143.3	118.8	119.3	152	145.2	171.4
RSSSSSTTPTSATSLYK	B2RY19 1xPhospho S/T/Y	176.6	153	185.5	131.9	135.1	115.7	111.2	163.2	163.3	165.4
RSSSRSTEPR	Q9JJV5 2xPhospho S236(97.1); T240(86.7)	32.7	30.5	21.5	28.4	37.1	31.2	31.7	28.6	33.4	33
RSSSRSSDAHELGEGDEK	D3Z030 1xPhospho S1042(60.2)	68	61.1	57.9	68.5	64.3	66.8	63.7	65.8	68.8	59.2
RSSSPDKFK	D3YZP9 1xPhospho S	67.1	103.7	62.9	131.3	150.3	143.7	156.5	129.4	118.3	89.7
RSSSPAELELKDDLQQAHGR	A0A2I3BPN8 2xPhospho S905(99.8); S/H	80.2	87.4	101.2	84.8	73.9	58.7	69	85.8	94.1	89
RSSSPAELELK	A0A2I3BPN8 2xPhospho S903(100); S905(88.7)	69.8	76.1	84.6	52.8	57.4	48.6	53.4	75.6	64.8	63.1
RSSSGSVDPQLGDQK	E9Q6P9 1xPhospho S1103(80.9)	175.9	162.7	184.5	140.3	140.5	124.8	127.6	145.5	155.5	150.5
RSSSELSPEVVEK	Q8BTI8 2xPhospho S1338(87.3); S1343(100)	238.9	267.9	269.3	229.9	227.7	192.9	188.5	246.7	264.9	244.9
RSSSELSPEVVEK	Q8BTI8 1xPhospho S	561.8	520.7	602.5	507.2	472.7	428.5	404.9	527.1	492.9	543.3
RSSSELSPEVVEK	Q8BTI8 2xPhospho S1343(99.8); S	173.5	239.3	176	248.1	245.8	297.9	349.5	219.2	268.4	191.4
RSSSELSPEVVEK	Q8BTI8 1xPhospho S1338(77.3)	89.8	121.9	104.4	149.9	154.6	155	148.9	116.6	133.9	97.3
RSSSAMASANLADEPAPDVEAEDGR	B7ZNJ3 1xPhospho S	65.4	50.5	71.8	45.7	47.9	40.6	47.5	59.6	54.6	59
RSSSAMASANLADEPAPDVEAEDGR	B7ZNJ3 1xPhospho S884(78.6)	32.2	28.5	36	30.1	26.4	20	20	23.9	27.4	30.5
RSSSAENQEGDPGTDK	B2RY48 1xPhospho S408(99.1)	111.6	110.8	98	108.5	99.3	93.8	91.8	110.6	92.5	88.5
RSSSSTMLDGAGALGK	E9PYJ7 2xPhospho S686(98.1); S688(97.5)	42.3	38.8	39.7	34.3	37.4	27.2	29.7	33.4	42.7	39.4
RTHSDASDDEAFTTSK	B9EKC3 1xPhospho S1174(92.4)	871.4	850.9	932	864.8	915.6	856.4	861.8	891	892.7	860.2
RSTQGVTLTDLK	Q3UMT1 1xPhospho T560(84.2)	85.8	79.1	91.6	92.8	116.5	87.5	139.1	84	90.4	78.4
RSTQGVTLTDLQEAEK	A6H644 1xPhospho S644(99.2)	133.7	161.3	137.2	161.1	206.8	181.6	261.2	155.6	165.5	138
RTEGYAAFQEGSSGDEAESPSK	Q05C77 1xPhospho S99(95.6)	119.1	110	141	95.3	113.6	74.4	85.6	131.3	111.8	135.9
RTEGYAAFQEDSSGDEAESPSK	Q62172 3xPhospho S92(99.4); S93(99.4); S/T/Y	68.5	74.5	68.5	61.2	47.9	42.5	38.4	63	67.1	62.2
RTEGYAAFQEDSSGDEAESPSK	Q62172 2xPhospho S92(100); S93(100)	483.4	515.7	542.1	467.3	380.6	377.7	334.2	471.2	517.5	521.7
RTEGYAAFQEDSSGDEAESPSK	Q62172 1xPhospho S92(85.3)	50.9	52.1	50.5	45.4	43	47.6	39.4	56.3	56.6	52.6
RTEGYAAFQEDSSGDEAESPSK	Q62172 2xPhospho S92(99.3); S93(99.8)	233.9	296.6	249.7	292.8	278.6	317.4	321.5	291.7	310	279.9
RTEARSSDEENGPPSSPDLDR	Q9D1F4 3xPhospho S203(86.3); S204(97.3); S213(86.5)	90.3	101.4	98.5	97.6	95.4	98.3	92	92.1	108.2	99
RTEITIVKPQESVLR	Q80UG5 1xPhospho S161(100)	37.2	15.7	24.5	15.6	17.8	13.9	20.3	17.1	20.5	27.4
RTEARSSDEENGPPSSPDLDR	Q9D1F4 2xPhospho S204(89.2); S/T	169	169.6	149.8	180.2	320.1	188.5	203.4	161.3	179.2	153.9
RTDSNGRVYFVNHNTR	Q8C863 1xPhospho T/S/Y/H	57.6	55.7	60.2	68.8	70.4	69.7	67.8	68.1	62.5	59.3
RTATYNGPPASPSLSHEATPLSQTR	Q03141 2xPhospho S583(86.3); S587(86.4)	38.1	42.8	46.3	39.6	37.4	37.3	36.8	36.9	33.6	44.2
RTATSASASPTLR	Q80TZ3-3 1xPhospho S625(96.4)	270.5	294	268.6	248.5	288.9	279	272.6	262.9	251.1	276.3
RTASPPPPPK	E9PUK6 1xPhospho S635(100)	98.1	109.6	95.9	122.2	125.5	142	143.8	117.4	114	116.3
RTASNPKVENEDEPVR	Q8BKC8-2 1xPhospho S294(85.9)	340.7	245.4	301.3	238.6	269.4	200.2	193.1	252.6	231.9	259.3
RTASNPKVENEDEPVR	Q8BKC8-2 1xPhospho S294(99.2)	135.9	199.5	134	229.3	281.2	329.6	364.2	195.9	199.1	151.9
RTEARSSDEENGPPSSPDLDR	Q9D1F4 1xPhospho S/T	54.7	64	70	63.9	61	65.2	58.9	61	55.5	67
RTESDSGLK	A0A140LJJ5 1xPhospho S2480(99.9)	122	102.1	87.7	93.1	105.7	96	80.8	98.2	100.4	104.4
RTESVPSDINNPVDR	Q3UV75 1xPhospho S274(99.9)	170.4	156.9	176.5	175.9	173.3	158.4	138.2	164.8	164.1	195.4
RTETANSENANSALEK	A0A087WSH8 1xPhospho S29(94.3)	138.7	137.1	142.6	142.9	148.5	143.5	137.9	135.1	152.2	135.6
RTHSDASDDEAFTTSK	B9EKC3 1xPhospho S1177(99)	156	201.9	178.3	210.5	247.2	257.1	287.7	183.9	189	145.9
RTHSAGTSPTISHQK	P35569 2xPhospho S522(93.2); S526(75.3)	141.1	159.2	156.1	162.5	173.6	151.9	139.7	143.3	153.5	131.9
RTHSAGTSPTISHQK	P35569 1xPhospho S522(71.7)	34.6	37.1	32.1	39.1	37.2	41.4	46.4	38.2	41.2	34.3
RTHSAGTSPTISHQK	P35569 1xPhospho S526(77.2)	39.5	47.3	36.6	53.7	50.1	67.2	67.4	52.6	48.6	44.3
RTGSSSSILSASSESSEK	B2RUG9 2xPhospho T2567(99.5); S2571(94.9)	330.5	368.6	345.5	331	343.6	348.6	364.3	348.5	370.8	328.5
RTGSSSSILSASSESSEK	B2RUG9 1xPhospho T2567(98.9)	250.3	187.3	284.2	189.9	195.3	167.7	160.3	193.2	201.3	225.1
RTGSNISGASSDVSLDEQYK	Q3B7Z2 3xPhospho T375(86.2); S384(86.3); S387(99.6)	201.7	208.2	227.8	179.5	157.2	143.3	142.2	190.6	176.3	184.3
RTGSNISGASSDVSLDEQYK	Q3B7Z2 2xPhospho S377(98.5); S380(100)	234.3	262.2	265.6	244	183.3	192.9	151.4	244.4	219.9	218.7
RTGSNISGASSDVSLDEQYK	Q3B7Z2 1xPhospho S377(90.4)	198.1	173.8	215.2	154.3	151.6	146.6	121.6	172.9	179.3	166.8
RTGSNISGASSDVSLDEQYK	Q3B7Z2 2xPhospho S377(88.8); S380(99.8)	136.7	200	139.3	221.6	206.4	285.1	249.3	185.6	200.9	160.8
RTGSEQEEGFGVQSR	A0A1W2P6F5 1xPhospho S11(97.9)	109.1	96.4	82.3	105	108.3	104.7	110.7	111.2	97.3	91.3
RTGLGLSSPTGPVK	Q3TPQ8 1xPhospho S/T	70.4	54.9	72.2	58.2	51.8	52.1	53.8	56.7	53.8	68.3
RTGESARSEDDAASGEHDIQIEGVR	Q8BFT9 2xPhospho S22(81.5); S31(100)	47.9	45.5	44.6	45.5	41.2	29.9	35.6	41.4	52.5	46.2
RTGESARSEDDAASGEHDIQIEGVR	Q8BFT9 1xPhospho S31(69.6)	76.1	89.7	82.3	90.8	88.3	117.5	129.6	79.6	72.6	70.3
RTFDSAVAK	Q3U7N2 1xPhospho S430(100)	193.3	216.2	219.5	196.4	154.1	145	107.3	221.4	164.2	187.4
RTASNAEQYK	Q80YS6 1xPhospho S549(99)	217	193.6	178.9	187.8	177.9	168.6	158.7	178.7	167.8	190
RSTQGVTLTDLK	Q3UMT1 1xPhospho S559(99.5)	146.9	132.5	161.7	120.1	133.9	79.1	117.7	134.8	120.1	144.7
RTASAGTVSDAEAR	F2Z3U3 1xPhospho S192(88.8)	224.2	221.8	229.9	252.3	211.8	257.6	197.5	237.9	194	217.3
RSYSSPDITQALQEEEK	A2AI52 1xPhospho S689(88)	54.4	76.1	64.8	84.8	74.3	79.5	86.9	79.9	68.9	69.1
RSVVSFDK	D3YXK2 1xPhospho S626(99.8)	29.1	28.9	29.7	35.3	46.7	42.6	44.8	58.9	39.7	46.9
RSVSELSLQGR	B9EK92 2xPhospho S322(100); S325(100)	277.3	243.8	291.1	224.7	210.7	206.6	195.4	278	256.5	264.4
RSVSDNDIR	Q01853 1xPhospho S748(99.9)	186.1	167.8	172.6	160.5	183.3	156.4	159	171.7	180.5	167.6
RSVSASHEGDVK	Q3U9G9 1xPhospho S101(89)	121.5	121	103.6	127.5	115.1	108.1	91.5	131.9	101.9	124.4
RSVLNNPSK	A2ATZ8 1xPhospho S274(100)	173.2	161.1	207.7	162.7	148.9	140.6	127.7	214.5	154.6	163.7
RSVDISLGGSPRK	A0A0U1RPA0 1xPhospho S528(100)	58	42.1	58.1	43.5	43.2	44	34.8	46.4	39.7	44.7
RSVVSFDK	D3YXK2 1xPhospho S626(100)	277.4	278.3	389.9	274.9	204.4	223.9	148.8	299	228.2	262.2
RSTVLGLPQHVQK	A2A7S8 1xPhospho T160(93.5)	59.2	43.9	52.6	44.5	51.1	31.4	50.3	46.7	49.8	58.5
RSTSSGETSSGLDADGHFKPSPQPR	Q3TRR0 1xPhospho S166(70.4)	308.8	283	328.8	303.3	308.7	266.4	206.9	320.8	297.5	282.3
RSTSSGETSSGLDADGHFKPSPQPR	Q3TRR0 1xPhospho S/T/H	160.2	236.5	165.7	278.8	303.7	379.6	392.5	220.2	226.5	181.2
RSTSPIIGSPPVR	A0A494BB25 2xPhospho S184(100); S/T	129	145.6	131.4	130.2	146.6	135.3	145.4	131.2	154.1	136.2
RSTSPIIGSPPVR	A0A494BB25 1xPhospho T178(90.6)	143.9	112.9	124.8	110.3	115	98.3	95.1	109	128.1	116.9
RSTSDIGSK	A0A2R8VHF1 1xPhospho S1225(98.6)	248.5	209.4	165.3	206.7	247.1	165	149.2	174.8	175.3	249.5
RSTQGVTLTDLQEAEK	A6H644 1xPhospho S644(99.1)	210.9	147.9	204.8	137	156.9	109.3	140.3	146.5	168.3	176.8
RSTSTLYSQFQTAESENR	Q6ZPE2 1xPhospho S1746(99.9)	46.8	37.5	42.7	39.4	39.2	33.8	28.7	34.8	34.2	37.8
RSYASETVVR	P03995 1xPhospho S12(100)	50.5	48.5	47.4	46.3	45.4	47.8	42.3	51	49.8	50.8
RSYSAGNASQLELLAR	E9Q238 1xPhospho S323(98.4)	25.6	15.6	34.4	22.3	25.7	18.9	19.5	25.6	17.6	26.9
RSYSPDGK	Q6ZQ61 1xPhospho S604(100)	214.9	273	193.8	397.6	484	621.5	539.9	300.7	264.8	233.4
RSYSSATEEDSAK	Q4V9W2 1xPhospho S/T/Y	108.9	95	95	96.8	97.5	85.5	85.1	93.5	97.8	83.8
RSYSPDGKESPSDKK	Q6ZQ61 2xPhospho S604(98); S610(87.9)	1532	1109.2	1905.6	895.5	761.7	550.8	447.5	1087.5	951.7	1023.2
RSYSPDGKESPSDKK	Q6ZQ61 1xPhospho S604(99.8)	1296.4	930.8	1430.5	971.6	877.7	728.4	625	1038.7	825.7	885.4
RSYSPDGKESPSDKK	Q6ZQ61 2xPhospho S604(91.1); S612(99)	809.9	1445.3	813.7	1708.3	1534.9	1821.9	1427.5	1467.6	1350.9	978.3
RSYSPDGKESPSDKK	Q6ZQ61 1xPhospho S604(99.3)	268.3	780.3	233.2	1171.4	1344.7	1880.3	1705.5	911.2	748.8	429.4
RSYSPDGKESPSDKK	Q6ZQ61 2xPhospho S610(100); S/Y	450.6	906.5	485.4	1404.7	1583.7	2809.2	2642.2	906.6	950	564.3
RSYSPDGKESPSDKK	Q6ZQ61 1xPhospho S602(94.2)	210.5	339.9	223.2	545.4	747	1438.3	1615.8	385.9	405.6	256.5
RSYSPDGKESPSDKK	Q6ZQ61 2xPhospho S604(97.4); S612(86.4)	196.7	222.3	178.7	277.2	361.3	790.5	828.3	244.9	240.5	183.1
RSYSPDGKESPSDK	Q6ZQ61 2xPhospho S604(82.5); S610(99.6)	199.8	162.7	246.5	144.9	126.1	100.3	87.8	161.9	136.8	157.7
RSYSPDGKESPSDK	Q6ZQ61 1xPhospho S604(100)	452.7	356.4	428.3	344.3	298.7	298.1	218.4	388.5	294.4	349.9
RSYSPDGKESPSDK	Q6ZQ61 2xPhospho S610(79.7); S/Y	154.8	201.7	147.6	226.6	210.8	249.3	234.4	196.4	223.1	170.3
RSYSPDGKESPSDK	Q6ZQ61 1xPhospho S604(86.8)	122.5	201.9	111.8	257.2	270.2	359.9	295.7	212.4	188.7	154.8
RSYSPDGKESPSDK	Q6ZQ61 2xPhospho S602(50); S610(50)	24.9	22.1	25.1	22.3	32.1	41.1	31.5	23.8	23.1	18.3
RSYSPDGKESPSDK	Q6ZQ61 1xPhospho S/Y	43.3	43.4	35.7	46	55.3	70.8	73.7	44.1	40.3	42.6
RSYSPDGK	Q6ZQ61 1xPhospho S604(99.1)	1091.4	884.4	1071.2	873.1	831.3	780.4	576	926.7	717.4	781.8
RTASAATKPHSPGYPK	Q3UHD3 1xPhospho S951(100)	374.7	344	377.4	343.6	333.8	271.8	243.3	353.8	359.5	359.8
RSDSAISVR	H3BK82 1xPhospho S87(99.3)	33.9	29	39.8	43.5	38.9	31.4	32.9	34.4	33.6	38.7
SEGHEQTPAAHAQGTGPEGGK	Q7TSJ2 1xPhospho S386(100)	59.8	52.4	55.5	47.8	53.5	41.2	51.8	53	57.4	54.7
SEGITKPSLQQPSPK	Q9QYX7 1xPhospho S212(100)	485.7	559.9	513	558.1	530.3	494.6	480.8	553.2	518.5	541.8
SKVGSRHDSTLKK	Q149G3 2xPhospho S214(87.8); S/T/H	33.7	67.4	29.5	108.3	137.5	263.2	327.5	72.1	85.7	45.9
SKVGSRHDSTLK	Q149G3 2xPhospho S214(83.5); T219(77.3)	345.8	285.5	322.1	244.9	217.7	165.5	186.8	299.2	275.7	283.9
SKVGSRHDSTLK	Q149G3 1xPhospho S/T/H	252	285.4	214.7	300.7	306.6	248.5	268.1	289.2	267.8	229.4
SKVGSRHDSTLK	Q149G3 2xPhospho S214(96); S218(76.8)	194.7	237.8	137.9	278.7	318.3	329.4	370.7	244.4	278.2	170.3
SKVGSRHDSTLK	Q149G3 1xPhospho S214(99.7)	28.8	55.1	31	79.6	82.2	124.3	122	54.9	53.3	41.9
SKTSPVASGSTSK	Q6A065 1xPhospho S1075(88.8)	432.5	307.5	265.8	299.8	322.7	235.5	233.1	279.1	300.9	401.3
SKVGSTENIK	P27546 1xPhospho S/T	29.5	48.5	33	54.3	67.8	127.1	146.5	36.4	45.9	42.5
SKTSPVASGSTSK	Q6A065 1xPhospho T/S	114.5	150.9	89.3	183.7	217.2	248.4	216.7	156.2	145.2	148.8
SKTPTGPDLDTSYK	A0A1L1STC6 1xPhospho T8363(100)	207	146.5	204.1	130.5	129.3	85.6	88.2	149	135.5	154.2
SKTPTGPDLDTSYK	A0A1L1STC6 1xPhospho T8363(91.3)	93.8	118.8	83	121.4	156.9	129.4	147.5	104.5	125.4	92.1
SKTPPSNLSPIEDASPTEELR	O88737 3xPhospho S1105(51.6); S1108(96.6); S1114(79.5)	24.4	32.6	24.7	35.5	41.7	41.4	44.4	32	40.6	32.2
SKTPPSNLSPIEDASPTEELR	O88737 2xPhospho S1108(74.8); S1114(79.8)	8	11.5	7.2	13.6	8.7	12.5	15.4	10.5	10.5	11.6
SKTPPRQSR	Q8BTI8 1xPhospho T805(89.7)	46.1	70.1	44.6	73.2	102.6	98.1	91.4	63.8	63.3	59.1
SKTPPPPPQTVQAK	B2RUG9 1xPhospho T1437(99.2)	350.3	306.3	346.7	291.5	291.1	255.7	228.2	337.9	289.2	325
SKTPTPSVETLPQSR	A0A0A0MQE5 2xPhospho T1111(92.8); S1115(65)	198.1	173.3	204.4	172	156.1	152.4	136.3	160.8	171.2	174.1
SKVGSTENIK	P27546 1xPhospho S914(92.2)	430.6	647	483.3	702.4	802.1	834	936.4	619.1	654.2	538.9
SKVGSTENIK	P27546 1xPhospho S914(99.4)	1127.9	907.4	902.6	748.6	715	533.8	507.5	814.5	802	936.5
SKVGSTENIKHQPGGGR	P27546 1xPhospho S/T/H	59.4	76.1	52.9	83.9	86.8	70.5	94.5	83.4	78.6	85.2
SLAKGCSPLASGKGTSPIK	E9QA57 4xPhospho S1230(99.5); S1234(100); T1238(100); S1239(100)	88.1	70	88.9	85	67.8	62.3	57.6	72.5	81.8	81.3
SLAHADEAR	B2RRE2 1xPhospho S877(100)	147.8	138.2	133	132.3	140.3	100	118.1	132.9	133	152.3
SLAFDSEHSADEK	A0A286YE36 2xPhospho S380(97.8); S383(99.1)	58.8	54.5	66.7	52.8	52.8	48.9	44.9	66.2	60.2	67
SLAFDSEHSADEK	A0A286YE36 1xPhospho S383(100)	39.2	49.7	30	47.2	34.7	46.8	35.2	48.4	41.4	40.8
SLAFDSEHSADEK	A0A286YE36 2xPhospho S380(100); S383(100)	237	289	220	280.7	264.7	290.9	254.9	263.1	267.4	249.9
SLAESIDDALNCR	E9PUA3 1xPhospho S237(99.7)	5.2	5.4	4.3	2.5	3.6	3.4	4.8	3.4	4.7	4.8
SLAESELR	A2AE27 1xPhospho S79(100)	111.8	106.7	117.1	115.8	97.5	104.7	97.9	96.4	102.8	117.2
SLADIGKTVSSASR	E9Q8N8 1xPhospho S/T	31.4	32.4	29.8	23.6	36	17	23.3	37.2	42.3	43.9
SIACSPKK	Q8BKX6 1xPhospho S3585(100)	119.5	151.8	100.3	182.6	188.2	219.3	179	162.9	152.1	142.1
SLAASGAQQPDSPGGPQPPGQK	Q9JKS5 1xPhospho S108(100)	72.9	64.6	72.4	66.7	59.2	50.6	57.3	61.5	66.2	66
SLAASGAQQPDSPGGPQPPGQK	Q9JKS5 1xPhospho S101(96.9)	136.8	141.1	127.9	146.4	154.8	148.6	134.4	139.5	135.3	154.9
SKYSSLEQSER	Q80W37 1xPhospho S37(98.2)	283.1	242	299.2	254.3	217.5	213.7	191.3	266.3	239.8	287.2
SKVTGSPAEEDEEETK	E9Q284 1xPhospho S174(99.9)	382.6	237.2	420.6	209.1	233.3	144.1	165	239.1	286	287
SKVTGSPAEEDEEETK	E9Q284 1xPhospho S174(91.1)	212.4	306.7	201.4	362.9	389.9	378.6	385	359.5	356.4	303.7
SKVTGSPAEEDEEETK	E9Q284 1xPhospho S174(99.7)	83.9	127.9	90.2	162.2	163	213.8	220.9	137.8	147	112
SKTPPPPPQTVQAK	B2RUG9 1xPhospho T1437(99.4)	148.9	142.4	137.5	158.6	104.3	154.2	108.5	159.3	110.4	132.9
SLAPAAISSK	O88737 1xPhospho S3364(99.8)	220.7	233.2	229.6	266	260.7	241.9	251.2	229.8	259.8	213.4
SKTENLASLSAK	Q6NS69 1xPhospho S/T	69.5	56.8	63.8	57.7	55.4	42.7	47.4	50.7	56	58.5
SKTEEDILR	E9PYF7 1xPhospho T225(100)	251.6	413.3	250.8	443.3	449.4	487.9	461.7	344.6	391.4	349.8
SKSPVDLRDK	Q61136 2xPhospho S292(100); S294(100)	35.9	37.3	39.7	50.1	61.7	80	81.6	42.4	41.9	34
SKSPTISDK	B2RWS7 1xPhospho S1265(93.7)	492.7	355.1	365.9	328.6	310.5	237.2	231.3	329	323.4	397.6
SKSPPSHSGSSSSR	Q3UVR3 1xPhospho S1189(84.1)	50.8	65.8	31.1	67.4	94.3	73.5	73.4	63	59.9	66.8
SKSPPPPEEEAK	Q00PI9 1xPhospho S	151.7	194.4	161.8	225.1	232.6	200.5	174.4	174.4	179.3	144.5
SKSPKPVKPVEDEDDTGLQK	F7BJK1 1xPhospho S757(97.7)	92.3	64.5	99.8	59.6	58.7	47.8	44	59.6	78.4	71.1
SKSPGHHR	Q4FK66 2xPhospho S279(100); S281(100)	26.6	34.4	28.1	33.1	34.4	31.7	29.3	33.6	24.5	28.8
SKSQQQLHSPALSPAHSPAK	O88737 3xPhospho S241(100); S245(99.3); S/H	59.2	69.2	56.8	82.2	96.8	84.2	101.2	60.6	81.2	55.1
SKSPEHVR	E9Q5E1 1xPhospho S935(91.6)	43.4	58.1	40.7	67.4	92.6	85.2	105.1	48.4	51.5	46.9
SKSPASTSSVNGTPGSQLSTPR	Q9JLM8 1xPhospho S307(99.2)	683.4	611.4	672.7	578.6	569.9	458	478.5	575.4	589	630.9
SKSPASTSSVNGTPGSQLSTPR	Q9JLM8 2xPhospho S307(77); S310(56.9)	87.9	101.2	99.2	93.8	83.7	76.6	74.9	92.7	99.4	112.5
SKSPASTSSVNGTPGSQLSTPR	Q9JLM8 1xPhospho S307(99.1)	292	368.8	303.7	397.3	383	373.6	449.2	352.3	415.6	356.3
SKSPAPVEK	Q56A10 1xPhospho S1429(99.1)	219.4	163	138.8	137.3	157.2	101.3	109.1	135.4	160.4	186.1
SKSNPDFLKK	P97434 1xPhospho S992(100)	245.9	190.8	234.9	173.9	141.9	105.5	118.2	195.6	161.8	189.6
SKSNPDFLKK	P97434 1xPhospho S992(99.5)	74.8	140.3	75.1	157.6	218.3	198.8	268.8	136.1	178.1	104.9
SKSPASTSSVNGTPGSQLSTPR	Q9JLM8 2xPhospho S307(97.5); S323(86.8)	322.9	322.5	367.7	299.9	279	250.2	241.3	311.3	313.8	326.4
SKSQQQLHSPALSPAHSPAK	O88737 3xPhospho S235(96.9); S241(100); S245(96.8)	114.2	144.5	139.5	128.5	100.3	116	135.1	97.7	130.4	105.9
SKSQSEMSLEGFSEGR	A4FU75 2xPhospho S725(78.3); S732(99.8)	57.4	73.5	63.6	80.1	82.9	81.3	80.9	82.3	78	78.9
SKSQSEMSLEGFSEGR	A4FU75 2xPhospho S729(80.1); S732(94.6)	85.3	68.8	97.8	41.9	49.4	50.4	48	66.9	75.2	74
SKTDAQKTESPAEGKEQEEK	Q6ZQ61 1xPhospho S625(86.3)	424.9	227.6	440.1	190.7	181.1	126	110.2	255.6	223.4	256.1
SKTDAQKTESPAEGKEQEEK	Q6ZQ61 1xPhospho S625(99.4)	198.9	389.1	135.9	488.4	464.5	445.3	401.7	462.8	378.4	280.5
SKTDAQKTESPAEGKEQEEK	Q6ZQ61 1xPhospho S625(98.9)	168	459.3	149.9	748.1	854.1	1278.6	1295.1	552	538.7	260.3
SKTDAQKTESPAEGKEQEEK	Q6ZQ61 1xPhospho S625(91.7)	61.8	108.2	78	178.7	242.1	430.1	523.7	129	135.8	93.3
SKTDAQKTESPAEGK	Q6ZQ61 1xPhospho T/S	39.9	52.3	36.6	55.6	62.5	77.9	62.8	62.5	63.5	50.9
SKSYDEGLDDYREDAK	A0A0A0MQE8 1xPhospho S877(93.2)	147.4	98.7	157.4	92.4	92.8	76.8	82.8	95.9	134.1	123.6
SKSYDEGLDDYREDAK	A0A0A0MQE8 1xPhospho S879(99)	288.8	587.9	265.2	713.3	794.3	860.6	964.6	598.2	686.7	423.1
SKSYDEGLDDYREDAK	A0A0A0MQE8 1xPhospho S879(98.7)	360	493.3	375	605.9	782.5	1105.3	1386.7	509.7	563.2	413.8
SKSVSIPSGAPK	Q149F3 1xPhospho S195(99.4)	137.6	118.4	139.8	123.9	96.1	92.3	90.7	109.5	116.7	113.9
SKSVENFFLR	Q8R1B0 1xPhospho S48(100)	49.5	32.8	40.3	29.1	35.6	22.6	23.6	36.6	31.7	36.7
SKSVENFFLR	Q8R1B0 1xPhospho S48(87.3)	8.4	6.5	7.2	10.1	10.3	10.5	12.3	8	6.8	3.1
SKSVDSSLGGLSR	O35671 1xPhospho S25(85.1)	68	69.2	70.5	71.3	60.3	56.1	59.2	68.6	61.4	71.4
SKSSQLDSGAPLSPSSR	E9Q6Y8 1xPhospho S1305(100)	170.7	138	168	122	131.4	93.6	99.6	131.4	136	158
SKSQSSGSSATHPISVPGAR	P81122 1xPhospho S303(89.7)	95.9	89.3	90.9	84.3	90.8	73.8	67	81.1	84.6	81.7
SKSQSRPQQVK	Q3U5C7 1xPhospho S625(90.1)	299.8	211	198.4	187.4	186.5	124.9	136.1	150.9	159.3	192.1
SKTEEDILR	E9PYF7 1xPhospho T225(100)	390.8	288.9	351	248.1	231.6	219.5	218.3	271.5	281.6	296.6
SKSNPDFLKK	P97434 1xPhospho S992(99.4)	214.1	217.2	215.7	277.8	342.9	600.2	773.1	244.1	253.2	214.3
SLAPAAISSK	O88737 1xPhospho S3364(99)	218.6	156.4	234.1	148.4	170.3	116.8	134.2	150.2	153.8	148.7
SLAPAAISSKRSK	O88737 1xPhospho S3367(98)	210.2	117.1	220.7	121.4	116.8	82.1	75.1	116.1	126.1	138.3
SIDTQTPGGADKGSNNSSR	Q3U3E2 1xPhospho S399(100)	385.2	389	383.7	351.4	335	320.4	294	381.5	399.4	389.2
SLDSVDRQRQEAR	B1AS06 1xPhospho S922(97.4)	81	83.2	76.8	64.3	65.3	58.4	63.7	71	81.3	91.7
SLDSVDRQR	B1AS06 1xPhospho S922(100)	61.2	65.9	54.2	63.3	66.1	43.4	54.5	58.1	63.3	62.9
SIDSSFRHAR	Q9CZJ2 1xPhospho S280(88.7)	177.3	181.9	165.6	187.5	213.4	183.2	188.3	177.1	170.2	176.7
SIDSSDSGIYEQAK	A2AR81 2xPhospho S363(81.6); S365(81.6)	15.8	17	20.6	17	15.6	13.1	13.3	24.9	21.2	18.8
SLDSPTSSPGAGAR	Q6PGG2 2xPhospho S436(74.6); S440(84.3)	233.1	231.1	227.9	224.1	209	221	212.4	212.1	242.8	219
SIDTQTPSVQER	Q8K3I9 1xPhospho S335(99.9)	117.8	151.5	137.3	146.3	127.5	129.4	125.1	136	141.6	141.5
SLDSINYPSETETK	Q148U5 1xPhospho S1112(100)	53.2	49.8	56.2	42.5	39.9	36.1	33.8	52	46.8	54.2
SLDSDESEDEDDDYQQKR	Q3UHX2 2xPhospho S60(100); S63(100)	480.6	564.6	416.4	407.3	372.5	281.5	410.3	399.3	643.5	655.1
SLDSDESEDEDDDYQQKR	Q3UHX2 2xPhospho S60(99.7); S63(100)	38.1	42	31	46.2	43.5	49.8	65.5	41.9	48.6	43.9
SLDSDESEDEDDDYQQK	Q3UHX2 2xPhospho S60(99.9); S63(100)	1557.7	1629.9	1760.2	1411.3	1195.8	1085.8	1028.1	1479.5	1541	1613.6
SLDSDESEDEDDDYQQK	Q3UHX2 1xPhospho S63(99.9)	469.2	426.5	524.2	416	376.5	327.1	346.7	459.6	467.7	493.9
SLDSDESEDEDDDYQQK	Q3UHX2 2xPhospho S60(87.9); S63(100)	356.6	537	363.2	550.1	490.4	652.6	597.1	520.4	513.8	432.4
SLDSDESEDEDDDYQQK	Q3UHX2 1xPhospho S60(74.6)	42.9	87.1	42.4	119.8	116.8	164.3	166.2	106.9	118.1	74.4
SLDSINYPSETETK	Q148U5 1xPhospho S1112(99)	33.7	44.1	36.1	44.3	42.2	45.6	39	36.8	37.9	33.4
SLDYLNLDK	Q8VEB3 1xPhospho S167(99.7)	10.7	22.9	19.4	24.8	30.6	29	39	20.1	23	15.9
SLEDLHQK	D3Z3A8 1xPhospho S1259(100)	120.9	142.3	123	157.3	170.3	187.6	189.7	135.7	150.1	124.6
SLEENLAAAK	A0A1L1SSX7 1xPhospho S226(100)	38.5	57.9	43.3	78.7	77.1	89.6	96.5	69.4	60.2	45.3
SLESDNEEK	P11627 1xPhospho S1184(100)	1115.5	979.5	905.9	788.1	714.3	620.5	517.5	914.8	846.4	1065.4
SLESDNEEK	P11627 1xPhospho S1184(100)	356.5	532.4	322.4	545.9	636.7	637.2	676.9	491.7	562.2	469.4
SIERPLKSPLVSK	Q3V0G7 1xPhospho S893(99.2)	400.6	314.9	400.5	292.3	299.1	222.9	231.7	344.1	286.7	317.2
SLEREYSCTVR	A2AR56 1xPhospho S12(100)	109.6	114.6	123.8	106.5	106.5	99.4	108.1	107.8	104.6	110
SIEQSIEQEEGLNR	Q5D0A4 1xPhospho S98(99.8)	42.9	37.5	53	32.4	40.1	29.9	38.8	33.8	36.1	34.5
SLEQASLSPLGDRRPSTKK	Q5DU31-2 2xPhospho S311(95.7); T312(99.1)	108.7	98.7	133	105.1	93	84	76.3	102	97.3	102.9
SLEQASLSPLGDRRPSTKK	Q5DU31-2 1xPhospho S/T	56.7	93.3	47.3	114.8	116.5	119.2	142.2	88.5	95.6	70.2
SIEQAEDAHKK	Q3UHF7 1xPhospho S169(100)	164.9	245.2	148.1	327	323.4	442.1	361.7	254.1	261.8	212.4
SLENRVTFSLQPK	Q99KC8 2xPhospho T532(99); S534(99.3)	76.2	83.3	83.3	71.4	73.9	72.8	73.4	72	76.9	76.3
SLENPTPPFTPK	Q68FM7 2xPhospho T698(80.7); T702(100)	25.2	18.2	22.4	14.3	13.7	17.3	12.7	15.2	23.1	24.1
SLENPTPPFTPK	Q68FM7 1xPhospho T698(96.1)	22.1	18.2	26.7	16	21.4	15.2	16.5	22.6	20.7	23.5
SLENPTPPFTPK	Q68FM7 2xPhospho S693(100); T702(88.6)	29.6	34.9	28.2	31.3	33.3	40	35.3	33	36.2	33.5
SIELESVR	A0A0R4J036 1xPhospho S326(100)	59.2	70.5	76	64.9	55.8	56.8	39.4	65.8	56.7	72.3
SIELEHFEERDKRPRPGSRR	A0A0A6YWI6 1xPhospho S23(100)	151.1	128.8	154.7	121.9	137.5	112.7	113.4	126.1	133.8	138.4
SIELEHFEERDKRPRPGSR	A0A0A6YWI6 1xPhospho S6(99.9)	41.7	28.9	38.3	38.1	45.4	41.9	40.8	37.9	46.3	39.1
SLDSCPSQGLPQEGQVK	A0A1D5RL96 1xPhospho S1563(100)	209.6	188.5	237.8	185.2	163.6	140.3	150.4	147.6	171.1	180.8
SLAPAAISSKR	O88737 1xPhospho S3364(91.9)	339.6	274.8	315.2	220.7	241.1	165.2	187.2	202.8	252.2	290.1
SIDRDYDRDYER	A0A3B2WBH9 1xPhospho S213(100)	101	103.6	101.9	94.3	96	89.3	80.9	92.6	89.8	106.9
SLDQDSPSK	A2AAE1 1xPhospho S3837(100)	453	395.8	389.9	347.8	388.3	328.1	323.8	367	374.2	429.1
SIDDEVVEQRSGSSTPQR	Q8BRK8 1xPhospho S481(93.2)	372.5	322.3	362.7	306.3	298.2	278.2	241	339.3	323	326.7
SIDDEITEAKSGTATPQRSGSISNYR	Q3TUQ7 3xPhospho S477(99.4); T481(94.3); S485(81.1)	33	29.7	38	25.8	28.1	30.6	28.2	37.1	34	27.8
SIDDEITEAKSGTATPQR	Q3TUQ7 2xPhospho S477(94); T481(96.9)	122.9	115.9	143.8	99	96.2	72.4	77	96.5	118.9	99.7
SIDDEITEAKSGTATPQR	Q3TUQ7 1xPhospho S477(98.6)	246.8	216.7	244.5	191.8	188.3	160.7	142.5	219	199.8	226.8
SIDDEITEAKSGTATPQR	Q3TUQ7 2xPhospho S477(83.6); T481(83.6)	226	280	253.9	263.3	276.4	266.5	288.3	263.1	285.7	250.3
SIDDEITEAKSGTATPQR	Q3TUQ7 1xPhospho S477(99.9)	170.4	179.2	185.1	177.7	177.3	195	200.7	170.4	196.4	159.2
SIDDEVVEQRSGSSTPQR	Q8BRK8 2xPhospho S484(76.3); T485(99)	249.4	245.5	271.9	231.3	196.8	255.1	187.8	240	223.3	221.6
SLDAEPSVPSAAKPSSPEK	Q0VGT3 1xPhospho S413(98.6)	295.7	237.2	319.2	194.8	175	149.4	129.9	226.4	226.1	274.4
SLCRPGPSSRSPDSDSVSPGPQRPPPSSQR	Q3TN48 2xPhospho S146(47.1); S147(47.1)	69.5	87.9	75.8	90.5	71.8	76.8	84.9	69.8	91.1	75.2
SICGPHDQDR	P21447 1xPhospho S667(100)	136.6	152.9	137.3	150.4	143.9	143.9	130.6	142.8	153.2	134.7
SLAVSDEEEAEEEAEK	Q69ZX6 1xPhospho S741(99.4)	21.2	16.2	18.8	13.6	15.8	11.3	13.4	19.9	22.8	18.5
SLATPGTALATPSNR	A0A3G0YW97 2xPhospho T974(84.7); T977(86.3)	49.4	49	59.2	41.6	51.7	40	35.7	50.6	48.5	53.3
SLAREDSASLLYEK	E9QPR4 1xPhospho S1876(98.8)	57.5	42.6	71.4	47.5	47.9	37.2	31.9	53	47.7	51.6
SLAREDSASLLYEK	E9QPR4 1xPhospho S1876(73.2)	29.2	42.4	36.1	55.2	60.4	54.8	58	49.8	55.9	42.7
SLDAEPSVPSAAKPSSPEK	Q0VGT3 1xPhospho S413(97.9)	264.6	341.7	281.7	381.3	372.5	390.8	388.6	337.4	363.3	326.5
SLDDLSAPPHHR	E9Q6B2 1xPhospho S247(100)	158.8	175.1	153.2	182.9	176.6	182.2	181	186.6	190.1	194.1
SLDDSEEEDDEDSGHSSR	O35245 1xPhospho S810(100)	324.9	328.8	305.9	364.7	342.9	365.3	384.1	314.5	339.5	328.8
SLDEIHPTRR	Q99NE5-4 1xPhospho S812(100)	561.3	543.8	590.6	502.5	497.4	437.3	438.6	517.4	507.7	515.2
SLDQDSPSK	A2AAE1 1xPhospho S3835(97.9)	41.9	71.4	34.4	76.5	104.6	112.7	107.9	70.3	76.2	53.6
SLDPGLFDDSDSQCSPTR	Q69ZS8 1xPhospho S404(100)	11.4	9.4	14.8	13.1	12.4	18.1	10.6	14.8	13.7	13.8
SLDNNYSTLNER	E9Q905 1xPhospho S798(100)	93.4	79	96.6	66.4	71.2	62.9	50.5	66.9	80.1	75.1
SLDIGNQMSTSEETK	Q8CFE4 1xPhospho S622(100)	104.7	98.6	129.4	94.9	93.9	81	69.9	95.8	96.6	96.2
SLDIAEAHPQFSKEDR	G3UWV4 1xPhospho S417(100)	225	234.2	247.1	255.5	282.9	322	405.2	254.9	264.9	236.1
SLDIAEAHPQFSK	G3UWV4 1xPhospho S417(100)	295.1	239.9	334.6	233.8	196.6	186.7	180.5	240.3	228.4	236.5
SLDIAEAHPQFSK	G3UWV4 1xPhospho S417(100)	62.5	92.6	67.5	109.8	115.4	155.6	167.3	95.5	107.8	80.3
SLDGLSGACGGGGSSSSGETGAGGGR	Q9D6W8 1xPhospho S173(100)	172.6	143.2	172.3	114.8	101.1	81.8	73.8	113.6	138.9	141.2
SLDGEVGTGQYATTK	D0VYV6 1xPhospho Y461(87.4)	1141.5	1035.8	1273.6	946.5	860.4	783.7	709.9	1106.7	1011.6	1131.1
SLDGEVGTGQYATTK	D0VYV6 1xPhospho S451(100)	260.8	297.8	281.4	287.5	303.7	309	336.9	278.9	314.2	295.8
SLDGASVSENHEIYMK	A0A5F8MPE1 2xPhospho S314(96.8); S316(96.8)	140.3	155.4	162.8	155.4	139.4	131.5	142.9	167.6	166.6	163.9
SLDGASVSENHEIYMK	A0A5F8MPE1 1xPhospho S/H/Y	544.7	613.4	543.1	650.4	576	591.9	547	631.8	557.3	553.8
SLDGASVSENHEIYMK	A0A5F8MPE1 1xPhospho S309(100)	96.3	122.2	99.8	147.8	131.4	139.4	152.7	132.7	134.7	124.4
SLDGAEFSRPASVSENHDAGPDGDKREDDAESGGR	A2AUK5 2xPhospho S437(88.3); S443(54.9)	57.5	48	61.6	36.8	31.2	25.9	29.3	48.7	46.3	59.5
SLDESTLRK	Q80WQ4 1xPhospho S253(98.8)	102.5	119.3	96.6	123.6	102.1	102.9	73.9	120.7	92.3	118.6
SLDQDSPSKK	A2AAE1 1xPhospho S3835(90.7)	645.3	476.7	463.8	405.3	355.1	317.7	209.7	476.1	397.3	546.9
SLESPLSSGK	A0A1L1SR84 1xPhospho S779(99.9)	80.5	69.4	94.6	69.7	71.1	54.3	53.4	77.7	77.7	92.8
SKSNPDFLK	P97434 1xPhospho S992(100)	211.5	206	275.1	187.1	165.5	137.6	125.7	210.7	163.6	190.2
SKSMKISNSSEFSAK	E9PUC5 2xPhospho S38(63.9); S44(65.9)	208.4	314.5	206.7	302.3	315.2	325.6	443.7	265.9	359.8	254.4
SKIGSTENLK	A0A0A0MQC7 1xPhospho S554(99.3)	481.9	698.1	421.6	711.5	774.5	766.1	901	657.3	705	628.6
SKIGSTDNIKYQPK	A0A668KLC6 1xPhospho S1841(99.1)	94.6	133.8	96.8	130	151.2	121.8	166.8	109.3	132.6	123.9
SKIGSTDNIK	A0A668KLC6 1xPhospho S/T	1306	972.9	1304	889.9	790.9	572.7	581.1	755.1	833	840.5
SKIGSTDNIK	A0A668KLC6 1xPhospho S1841(91)	312.4	488.9	285.2	585.4	650.9	585.8	679.5	406.3	499.8	351.5
SKLERGDVSEDEPSLGR	D3YYS7 1xPhospho S100(100)	282.2	235.9	282	224	228	172.4	183.6	247.7	269.1	300.7
SKLERGDVSEDEPSLGR	D3YYS7 1xPhospho S100(100)	139.3	153.3	161.8	155.6	158.3	142.9	187.3	154.6	171.5	160.4
SKIGSTENLK	A0A0A0MQC7 1xPhospho S554(91.6)	1452.7	1249.2	1298.5	1015.2	962.4	591.5	627.9	1009.2	1163.6	1418.4
SKLATPEDKQDIDK	Q9Z2Q6 1xPhospho T13(100)	925.8	566.3	960.1	482.7	475.6	344.9	338.7	630.3	650.3	706.8
SKLATPEDKQDIDK	Q9Z2Q6 1xPhospho T13(99.4)	619.6	840.4	607.9	1104.7	1289.3	1685.9	1934.7	958.2	896.7	706.3
SKLATPEDKQDIDK	Q9Z2Q6 1xPhospho T13(86.6)	74.4	87	71.8	115.4	129.4	193.1	237.6	95.9	89.9	77.1
SKLATPEDK	Q9Z2Q6 1xPhospho T13(100)	412.3	347.8	391.5	322.1	302.3	251.8	230.5	347.9	311.8	377.5
SKLATPEDK	Q9Z2Q6 1xPhospho T13(98.4)	91	107.1	87.2	132.8	134.1	137.3	114.5	138.5	122.5	103
SKKESGEGAEAEGATAEGAK	P26645 1xPhospho S171(100)	599.3	443.4	718.6	420.9	356.8	293.2	243.8	456.7	378.5	410.8
SKKESGEGAEAEGATAEGAK	P26645 1xPhospho S171(100)	627.2	1138.2	579.1	1375.4	1314.7	1413.3	1140.1	1121.3	1065.9	784
SKLATPEDKQDIDK	Q9Z2Q6 1xPhospho T13(100)	829.5	1266.7	735.8	1509.9	1521	1549.8	1564.8	1513.1	1431.6	1122.6
SKLPNSVLGK	Q9QXY6 1xPhospho S479(100)	119.5	102.5	113.2	96	80	69.7	64	103.3	83.4	94.8
SKNESRKASVSNEEHTPVEK	Q3V2R3 1xPhospho S177(96.1)	60.1	83.8	49.9	101.5	126.5	127.8	155.6	81.7	102.1	71.7
SKPAAADSEGEEEEEDTAK	Q6P542 1xPhospho S194(100)	149.5	227.8	151.5	317.4	358.8	556.5	642.3	233.4	261.2	180.6
SKPIPIMPASPQK	E9PUD2 1xPhospho S592(100)	94.7	131.3	94	181.8	187.3	232.6	237.2	143.2	140.8	127.2
SKPIPIMPASPQK	E9PUD2 1xPhospho S592(100)	291.5	262.6	323.4	275.2	250.2	242.7	247.8	256.4	256	253.9
SKPIPIMPASPQK	E9PUD2 1xPhospho S592(100)	43.3	46.6	45.7	51.4	53.3	68.6	90	47.3	49.2	43
SKPLDQSVEDLSK	A2AB60 1xPhospho S184(100)	197.6	212.3	205.1	190.1	129.6	128.1	104.1	205.8	149.8	202.9
SKPLDQSVEDLSK	A2AB60 1xPhospho S184(100)	258.3	334.9	283.4	374.8	427.9	468.6	490.4	335.3	369.9	300.1
SKPLDQSVEDLSK	A2AB60 1xPhospho S184(97.1)	69.6	84	78.8	84.9	96.2	119.1	137.1	87.4	91.1	72.4
SKPLAASPKPGALK	P14873 1xPhospho S2267(100)	270.3	158.9	274.5	161.1	137.6	92.1	95.4	169.5	178.5	179.5
SKPLAASPKPGALK	P14873 1xPhospho S2267(100)	144.6	253.7	127.4	340.2	361.5	406.1	381.5	295.2	279.3	207
SKPLAASPKPGALK	P14873 1xPhospho S2267(100)	28.2	43.3	27.1	65.5	79.4	110.9	132.3	46.9	45.2	32.6
SKPDEKDPEKSPTK	E9Q2E4 1xPhospho S3818(98.8)	368.7	163.7	349.5	131.4	152.5	113.2	117.8	167	199.1	199.9
SKPDEKDPEKSPTK	E9Q2E4 1xPhospho S/T	267.1	457.8	196.2	505	523.7	489.7	422.8	501.8	477.9	342.4
SKPAGSDGERRGVK	Q00PI9 1xPhospho S191(100)	296.7	241.3	287	239.4	223.4	231	186.5	264.5	218.8	227.8
SKPAGSDGERR	Q00PI9 1xPhospho S191(100)	366.6	317	223.5	286.9	304.4	250.8	203.3	263.2	240.4	350.6
SKPAAADSEGEEEEEDTAK	Q6P542 1xPhospho S194(100)	833.6	570	838.8	563.9	519.4	395.8	343.2	605.5	592.3	610.1
SKPAAADSEGEEEEEDTAK	Q6P542 1xPhospho S194(100)	333.8	519.6	341	592.1	615.1	737.1	678.3	544.7	534.7	415.6
SKKESGEGAEAEGATAEGAK	P26645 1xPhospho S167(88.2)	212.2	307.1	194.1	418.7	421.6	678.3	592.5	323.8	315.2	238.6
SKPIPIMPASPQK	E9PUD2 1xPhospho S592(100)	937.2	1083.7	936.6	1210.8	1210.1	1344.4	1254.7	1121.1	1118.2	997.1
SKHSSPHISR	Q7TQK0-2 1xPhospho S549(96.5)	82.1	113.4	70	111.7	124.2	124.7	123.6	114.5	113.2	99.2
SKGSPPGTEYR	Q8BYK8 1xPhospho S199(83.8)	106.1	99.3	83.6	103.1	93.6	105.3	81.6	104.1	97.9	104.5
SKEPSSPGTDDVFTPGSSDSPSSQR	Q80X31 1xPhospho T779(79.6)	62	73.9	59.1	92.7	91.7	102.4	95.9	81.1	78.5	65.2
SKELSPGSGQK	Q5SSM3 1xPhospho S598(100)	520.7	432	373.7	370.6	388.3	281.9	376.4	370.3	496.9	577.8
SKELSPGSGQK	Q5SSM3 1xPhospho S598(95.4)	97.4	107.4	101.3	107	123.2	106.4	140.8	96	118.6	103
SKEHHPAEAPGGQKSPSK	B2RRE3 1xPhospho S218(91.4)	263.9	230.2	256.4	198.6	209.3	159.2	177.9	221.5	267.2	280.7
SKEHHPAEAPGGQKSPSK	B2RRE3 1xPhospho S/H	10.5	23.1	8	26.3	30.3	35.9	43.3	18.7	19.8	15.4
SKEEQELHDIHSTRSKER	Q542P2 2xPhospho S267(99.1); S270(99.1)	1021.7	1185.5	893	949.2	947	761.4	1057.3	1101.5	1321.5	1303.3
SKEPSSPGTDDVFTPGSSDSPSSQR	Q80X31 2xPhospho S787(98.2); S790(86.6)	255.6	281.7	245	297.3	266.1	335.5	319.1	266.3	306.1	263.8
SKEEQELHDIHSTRSKER	Q542P2 1xPhospho S270(98.7)	2260.2	2208.9	2072.4	1976	2165.4	1654.8	2070.2	2254.7	2829.3	2732.7
SKEEQELHDIHSTRSKER	Q542P2 2xPhospho S270(93.7); S/T/H	501.8	901.1	467.1	1040.4	1201.6	1330	2108.5	869.3	1124	801.6
SKEEQELHDIHSTRSKER	Q542P2 1xPhospho S270(99.4)	583.5	1118.1	536.2	1353.9	1785.7	1830.3	2784.6	1201.6	1624.9	1016.9
SKEEQELHDIHSTRSKER	Q542P2 2xPhospho T268(88.7); S270(100)	161.7	207.8	148.6	253.3	304.4	430.8	708.9	200.4	253	179.4
SKEEQELHDIHSTRSKER	Q542P2 1xPhospho S270(98.8)	232.6	280.1	249.8	365.3	484.5	610.4	1053.2	314.1	365.4	263.7
SKEEQELHDIHSTRSK	Q542P2 2xPhospho S270(94.6); S/T/H	3182.9	2815.7	3541.8	2562	2423.6	2087.3	2138.2	2949	2955.2	3029.2
SKEEQELHDIHSTRSK	Q542P2 1xPhospho S267(90.4)	7109.5	7128.3	7638.6	7361.2	6409.6	6004.4	5254.5	7432.6	6882.9	7028.6
SKEEQELHDIHSTRSKER	Q542P2 3xPhospho S267(98.8); T268(99.5); S270(100)	187	237	187.9	211.4	206.9	216.4	236.4	194	239.9	200.6
SKEPSSPGTDDVFTPGSSDSPSSQR	Q80X31 1xPhospho S/T	341	301.5	360.1	245.4	264.8	243.9	233.7	303.6	310.2	320.6
SKEPSSPGTDDVFTPGSSDSPSSQR	Q80X31 2xPhospho S792(94.6); S793(94.6)	384.4	361.5	406.7	319	298	289.4	271.8	346.7	371.3	375.8
SKEPSSPGTDDVFTPGSSDSPSSQR	Q80X31 3xPhospho S776(54); T779(52.4); T784(88.3)	38.8	42.8	39.7	30.2	30.3	23.3	26.6	35	38.3	34.8
SKGHYEVTGSDDEAGK	E9Q616 1xPhospho T/S/H/Y	77.8	81	84.3	76.3	77.2	52.7	57.2	79.2	82	78.7
SKGDSDVSDEEAAPQNK	E9Q784 2xPhospho S1090(98.3); S1093(100)	100.4	99.5	85.3	77.1	71.5	67.2	68.2	84.6	93.2	94.5
SKETRTSSESIVSVPASSTSGSPSR	Q8BL65-4 3xPhospho S279(82.8); S285(93.6); S/T	274.2	288.5	281.7	294.8	285.9	313.9	288.3	264	278.7	246.3
SKETRTSSESIVSVPASSTSGSPSR	Q8BL65-4 2xPhospho T278(76.7); S294(73.1)	271.4	277.5	287.4	235.7	224.3	204.7	215	248.7	285.7	279.8
SKETRTSSESIVSVPASSTSGSPSR	Q8BL65-4 1xPhospho T278(83.8)	196.4	167.8	195.7	143.7	133.2	127.1	111.5	169.6	170.1	182.5
SKETRTSSESIVSVPASSTSGSPSR	Q8BL65-4 3xPhospho S282(99.3); S285(99.2); S/T	32.6	49.2	44.1	55.6	45.3	55.1	52.2	42.1	41	39.9
SKETRTSSESIVSVPASSTSGSPSR	Q8BL65-4 2xPhospho S282(76.5); T/S	47.9	61.9	49.9	59.5	60.1	57.8	63.5	60.8	59.6	59.5
SKETDRSDTKSPVLQDTEIEK	E9PYW4 1xPhospho S264(62.1)	101.8	89.9	99.2	87.5	73.9	66.8	64.1	94.5	74.8	101.5
SKESVPDFPLSPPKKK	Q91XT3 1xPhospho S38(100)	15.8	18.2	18.2	21	27.6	24	46.3	22.5	28.6	31.3
SKESLQEAGK	Q8C2E6 1xPhospho S213(100)	1108.7	752.7	738.3	722.1	725.9	529.4	540.5	774.7	658	812.4
SKESLQEAGK	Q8C2E6 1xPhospho S213(99.8)	285.7	455.4	250.4	612.4	768.6	842.5	909.3	476.6	441.3	354.3
SKESLQEAGK	Q8C2E6 1xPhospho S213(99.7)	95.4	104.1	110.9	128	137.2	175.4	209.3	105.6	105.5	113.1
SKEQLNSYT	P35803-8 1xPhospho T288(98.2)	136.8	140.3	149.4	109	90	80	89.5	122.2	138.4	140
SKEQLNSYT	P35803-8 2xPhospho S280(100); S286(97.5)	94.2	104.1	80.7	106.3	108.5	98.5	114.3	99.6	117.9	100.4
SKEQLNSYT	P35803-8 1xPhospho T288(98.3)	48.6	80.4	42.1	88.9	82.5	99.4	140.8	73.6	104.2	63.3
SKHPSGSNVSFSRDTEGGEEEPSK	B1ATA0 1xPhospho T213(86.7)	87.5	94.4	88.2	130	96	114.5	127.1	95.1	97.4	87.7
SKSMKISNSSEFSAK	E9PUC5 2xPhospho S38(65.2); S44(58)	194.5	150.9	185.1	104	112.6	63.3	77.3	106.6	190.8	145.5
SKPIPIMPASPQK	E9PUD2 1xPhospho S592(100)	26.2	20.4	25.5	19.4	20.8	14.7	18	18.8	19.9	26
SKPNVPAESRSRSK	Q542V3 2xPhospho S459(93.1); S	100.1	115.2	99	100.6	103.9	98.4	101.4	111.7	118.4	97
SKSFSLR	Q8BGB5 1xPhospho S30(98.2)	137.5	95	123.7	65.1	85.7	47.8	69.2	75.8	85.9	82.3
SKSFSLR	Q8BGB5 2xPhospho S30(99.5); S32(100)	11.1	30.1	15.5	40.6	63	62.5	80.8	34.3	37.1	23.2
SKSEYELSIPDSGR	G3UZM9 1xPhospho S605(82.3)	48.8	53	60.1	43	45.3	33.3	34.3	45.4	47.9	49.2
SKSETGDSSIFRK	Q8C0T5 1xPhospho S288(99.6)	469.4	343.1	458.3	329.5	311.3	247.2	247.7	326.5	359.4	317.1
SKSETGDSSIFRK	Q8C0T5 1xPhospho S288(99.8)	330.9	602.4	288.8	803.5	946.8	1131.7	1294.1	609.1	698.4	465.8
SKSETGDSSIFRK	Q8C0T5 1xPhospho S286(83)	321.9	370	345.2	418.4	441.3	565.1	707.9	313.5	332.9	341.2
SKSGRSLNEDVGEEDSEK	E9Q652 2xPhospho S876(89.8); S879(100)	49.4	66.7	57.3	87.3	99.4	133.2	157.8	66.2	80.8	57.1
SKSESDASSLDAK	Q8C8R3 2xPhospho S3343(90.7); S3349(99.9)	175.3	148.1	112.5	111.5	112.9	89.3	86	119.4	124.6	132.8
SKSESDASSLDAK	Q8C8R3 1xPhospho S3343(99.9)	606.8	1096.7	468	1339.8	1554.5	1725.3	1859.7	1129.5	1112.7	842.4
SKSESDASSLDAK	Q8C8R3 1xPhospho S3343(99)	281.6	447.6	314.5	596.2	779.3	1271.9	1524.3	426.7	484.3	336.7
SKSEMNYIEGEK	A0A1L7NR63 1xPhospho S271(100)	836.9	693.6	936.9	644.8	519.1	463.8	406.2	750.4	595.8	611.6
SKSEMNYIEGEK	A0A1L7NR63 1xPhospho S271(99.9)	226.8	203	209.9	201.2	170.7	143.9	159.5	221.7	205.7	216.8
SKSEMNYIEGEK	A0A1L7NR63 1xPhospho S/Y	213.5	281.2	209.3	302.3	324.3	427.8	416.6	306.1	270.3	241.7
SKSEEAHAEDSVMDHHFR	Q9CY58 1xPhospho S327(99.2)	432.6	446.9	447.8	429.8	386.5	354.1	350.6	445.5	393	387.1
SKSESDASSLDAK	Q8C8R3 1xPhospho S3343(99.4)	1849.4	2217.9	1709.3	2204.4	1491.3	1231.3	1070.9	1721	1561	2083.2
SKSGRSLNEDVGEEDSEK	E9Q652 1xPhospho S876(82.4)	64.2	99.1	60.2	100.9	120.1	102.9	123.4	104	116.3	93.7
SKSGRSLNEDVGEEDSEK	E9Q652 2xPhospho S876(90.8); S879(100)	219.2	365.6	217.9	402.7	377.2	436.9	453	342.2	395.1	292.2
SKSGRSLNEDVGEEDSEK	E9Q652 2xPhospho S876(84.7); S879(99.9)	636	548.1	749.7	414.5	338.1	271.7	248	472	526.4	538.5
SKSMDLGIADETK	E0CZE2 1xPhospho S852(86)	64	68.3	67.5	56.5	56.7	41.8	38.4	54.1	58.5	55.1
SKSISLKK	B1AXH1 2xPhospho S557(99.8); S559(100)	274.2	214.8	235.7	155.3	124.6	95.3	83.3	170.3	183.6	215.8
SKSISLKK	B1AXH1 2xPhospho S557(88.5); S559(100)	46	56	45.7	84.5	92.2	107.3	145	56.7	78.5	47.4
SKSISASGRPPLK	A2AAE1 1xPhospho S3619(91.7)	216.8	219.5	184.3	221.2	268.2	236.4	391.4	227.7	272	246.8
SKSIEEREEEYQR	B9EHE8 1xPhospho S282(99.8)	830.2	649.6	869.5	579.4	559.8	430	410.4	583.3	666.7	676.7
SKSIEEREEEYQR	B9EHE8 1xPhospho S282(99.7)	351.7	433.6	357.8	484.2	506	495.4	531.7	460.7	458	396.1
SKSIAIENK	Q99LI5 1xPhospho S407(100)	112.9	92.5	98.5	84.9	85.1	54.8	60.8	87.7	94.4	107.7
SKSLADIK	B2RRE3 1xPhospho S829(100)	322	260.1	320.9	224	215.5	173.9	169.2	220.2	252.8	244
SKSLADIK	B2RRE3 1xPhospho S829(99.5)	45.1	68	50.3	101.6	116.8	178.3	168.5	67.9	73.6	59.4
SKSKDHAEDKLQNNDSAGK	Q542V3 1xPhospho S270(99.4)	215.1	330.9	206.1	358.7	388.6	324.3	367.8	313.8	396.5	302.7
SKSKDHAEDKLQNNDSAGK	Q542V3 1xPhospho S270(90.3)	46.1	89.9	44.3	102.9	138.2	173.7	232	93.9	106.1	65.8
SKSHESQLGNR	Q3UV75 1xPhospho S179(100)	411.3	472.7	331.7	456.8	524.8	458.5	444.4	373.8	448.3	416
SKSHESQLGNR	Q3UV75 1xPhospho S179(97)	23.6	23.1	25.4	35	39.6	48.9	53.7	27.1	28.4	24.7
SKSHEFQLGNRVDEANTPK	Q3UVC0 1xPhospho S314(86.6)	123.7	127.6	76.3	138.7	174.7	152.8	183	119.7	141.2	79.9
SKSGRSLNEDVGEEDSEKK	E9Q652 2xPhospho S874(99.1); S876(82.8)	219.8	175.9	245.5	127.8	106.7	90.5	85.2	142.2	163.9	163.4
SKSEEAHAEDSVMDHHFR	Q9CY58 1xPhospho S327(94)	155.2	166.6	159.4	154.9	134	127.9	113	172.2	160.4	182.5
SKPIPIMPASPQK	E9PUD2 1xPhospho S592(100)	887.9	703.6	969.6	675.8	626.7	554.4	463.2	756.3	692.5	741.8
SKSEEAHAEDSVMDHHFR	Q9CY58 1xPhospho S329(90.9)	203.5	243	188.9	292	319.5	410.8	390.3	261	245.1	215.2
SKSDTPYLAEAR	Q2M3X8 1xPhospho S67(100)	588.1	372.6	509.3	383.8	410.2	286.2	345.5	293.9	418.5	389.5
SKSATTTPSGSPR	Q3UHJ0 2xPhospho S668(80.7); S676(100)	160	290.7	99.6	331.8	354.4	426.6	438.6	256.8	291.5	216.7
SKSAPTSPCDQELK	P16054 2xPhospho T349(100); S350(100)	701.3	678.4	745.2	602.5	504.2	427	428.8	606.7	648.1	686.7
SKSAPTSPCDQELK	P16054 2xPhospho S346(83.2); S350(99.5)	481.1	611.3	515.6	635.2	631.9	641.9	638.3	599.3	625.6	568.4
SKSAEDLLER	A0A0R4J1H8 1xPhospho S1044(98.2)	105.8	97.3	123.3	87	93	74.7	64	104	100	101.5
SKRDSTYSQLSPR	Q68FM6 1xPhospho S744(94.5)	166.7	124	143.1	119.2	138.7	110.9	133.8	127	149.3	155.9
SKQSPISTPTSPGSLRK	Q8C852 2xPhospho S332(99.9); S342(87.6)	216.2	221	241.4	173	166.1	137.3	143.3	194.6	208.5	209.8
SKSATTTPSGSPR	Q3UHJ0 1xPhospho S668(99.5)	224.1	181.7	171.4	167.1	175	138.6	133.2	155.8	178.1	205.7
SKQPSPETISPSEGVR	A2A891 1xPhospho S1285(100)	293.7	274.3	340.7	239.8	242.9	207.3	204.2	278.3	251.9	280.9
SKQDNCGDSRLEPAASSLSPDHK	Q69ZV5 1xPhospho S32(69.7)	42.5	68.4	40.6	88.8	97.3	126.3	126.9	79.2	86.4	58.7
SKPWSRSIEDLHR	F8VPR2 1xPhospho S169(81.8)	156.6	110.1	130	97.6	80.3	88.6	70.2	106.1	91.8	111.5
SKPWSRSIEDLHR	F8VPR2 1xPhospho S/H	23.8	32.8	20.4	24.1	26.7	31.8	29.1	23.5	23.6	26.4
SKPSPPK	B2RQC2 2xPhospho S71(100); S74(100)	92.5	71.7	80.1	63.1	53.3	51.6	49.1	66.2	59.3	88.2
SKPNVPAESRSRSKSASK	Q542V3 3xPhospho S447(97.2); S455(79.1); S461(76.4)	188.8	158.3	194.9	115.6	99.6	94.3	80.2	146.7	138.4	176.5
SKPNVPAESRSRSK	Q542V3 2xPhospho S457(98.1); S459(100)	182.2	145.4	199.2	111.8	107.3	98.7	79.7	144.5	134.6	158.4
SKQDNCGDSRLEPAASSLSPDHK	Q69ZV5 1xPhospho S32(100)	470.6	551	463.8	560.3	523	461.4	350.2	603.6	494.6	495.8
SKSATTTPSGSPR	Q3UHJ0 2xPhospho S668(100); S676(100)	752.6	667.3	554.9	544.5	569.8	482.9	469.4	509.7	611.5	642.8
SKSATTTPSGSPR	Q3UHJ0 3xPhospho S668(71.7); T672(87.8); S676(97.7)	140.7	106.5	80.8	121.4	121.7	95.4	78.6	77.8	79.2	136.3
SKSCDDGLNTFRDEGR	F8VQ11 1xPhospho S413(97.9)	473.1	594.8	440.5	660.6	720	812.8	841.7	664.9	632.7	552.6
SKSDTPYLAEAR	Q2M3X8 1xPhospho S67(100)	433.5	509.2	433	568.4	662.7	684.6	858.9	442	496.1	404
SKSDSRASVFSNLR	Q9JL04 2xPhospho S66(96.5); S72(95.3)	112.5	116.8	120.8	99.5	86.2	82.5	80.2	93.2	102.3	100.9
SKSDSRASVFSNLR	Q9JL04 1xPhospho S69(87.1)	170.2	118	162.5	106.1	118.3	95.1	90.8	108.5	123.7	123.1
SKSDSRASVFSNLR	Q9JL04 2xPhospho S69(89.2); S72(99.1)	84.3	108.4	106.2	118.3	123	120.5	130.6	102.6	124.4	100.3
SKSDSRASVFSNLR	Q9JL04 1xPhospho S69(88.1)	120.4	165.6	113.7	192.8	233	263.9	288.6	155.3	174	136.1
SKSDSDTLSVETSPSSVATRR	Q3UPE8 1xPhospho S140(99.8)	209.3	208.7	220.7	204.6	201.6	172.9	179.4	218.2	196.1	228.9
SKSDSDTLSVETSPSSVATR	Q3UPE8 1xPhospho S140(89.6)	166	188.9	165.1	208.8	185.7	178.3	166	206.9	194.7	188.5
SKSDSDTLFETSPSSVATR	J3QNW0 1xPhospho S/T	62	58.2	72.8	57.6	62.5	58.3	49.9	68.2	63.4	69.7
SKSDPVLHHSEER	Q4FZH1 1xPhospho S112(99.6)	332.2	340	343.3	323.6	318	291.1	270	337.6	344.7	340.5
SKSDPVLHHSEER	Q4FZH1 1xPhospho S114(88.1)	25.7	32.3	25.4	38	44.7	53.5	51.1	32	35.5	25.6
SKSDNQISDK	A0A0R4J0J8 1xPhospho S188(100)	448.4	312.8	287.5	327.3	363.8	225.1	230.4	283.2	277.5	374.2
SKSDLSER	G4XVC4 1xPhospho S190(99.8)	59.8	67.5	62.9	87.2	123.6	132.3	144.9	70.3	66	62.2
SKSDLSDRYFRVDADVER	Q8C739 1xPhospho S257(76.6)	25.6	30.9	31.2	20.9	25.3	18.5	28	26.1	24.8	25.6
SKSDLAVSNISPPSPDSK	B7ZN56 2xPhospho S108(85); S111(85.3)	17.2	17.8	21.1	21.9	13.9	16.9	13.4	19.6	16	21.7
SKSCDDGLNTFRDEGR	F8VQ11 1xPhospho S413(100)	841.9	730.3	931.1	634.2	579	549.7	496.9	740.4	773.5	802
SKSEEAHAEDSVMDHHFR	Q9CY58 1xPhospho S329(92.1)	124.2	143.9	118.5	172.5	187.9	206.3	215.6	151	134.5	132.2
SKEEQELHDIHSTRSK	Q542P2 3xPhospho S267(100); T268(100); S270(100)	39.8	51	52.3	53.2	53	62.6	63.2	56.8	52.2	42.5
SLESSQRQEAR	Q9D415 1xPhospho S950(71.9)	70.7	64.7	64.2	68.4	66	58.4	65.3	68.8	78.2	77.7
SLFDYHDTR	B1AQZ0 1xPhospho S141(99.9)	14.3	15.3	17.8	15.8	21.8	16.7	19.6	19.7	13.7	14.5
SLSPLSGTTDTKAESPAGR	Q9JIX8 2xPhospho S479(88); S491(100)	487.8	471	521.8	411.9	363.8	387.2	340.3	469.8	492.1	497.5
SLSPLSGTTDTKAESPAGR	Q9JIX8 1xPhospho S479(99.8)	208.7	179	217.3	176.3	156.5	134.5	132.4	177.6	170	197.1
SLSPLSGTTDTKAESPAGR	Q9JIX8 2xPhospho S479(96.7); S491(100)	175.9	229.1	183.3	230.5	218.3	273	286.6	205.2	239.8	195
SLSPLSGTTDTKAESPAGR	Q9JIX8 1xPhospho S479(97.1)	71.2	86.1	101.9	87	88.5	92.8	101.2	87.4	101.2	85.6
SLSPLSGTTDTK	Q9JIX8 1xPhospho S479(99.9)	250.4	210.8	270.9	216.2	209.1	171.5	175.8	232.6	204.7	210.7
SLSPLSGTTDTK	Q9JIX8 1xPhospho S479(96.9)	81.8	127.4	62.4	161.2	154.3	218.4	178.1	137.1	113.5	105.6
SLSPNHNTLQTLK	Q7TPH6 1xPhospho S2861(85.5)	64.7	50.5	272.5	45.5	54.6	82.3	78.4	39	42.2	37.4
SLSPICPR	Q0P557 1xPhospho S508(98.8)	74.8	65.5	70.8	64	66.7	61.8	62.4	69.8	77.1	71.1
SLSPGKENINSQEVEK	Q3TUQ5 1xPhospho S443(90.9)	691.3	504.3	788.2	453.5	392.2	287.3	247.6	512.1	483.3	528.2
SLSPGKENINSQEVEK	Q3TUQ5 1xPhospho S443(99.3)	313.2	421.9	315.2	462.9	482.4	542.1	507.3	443.5	436.7	381
SLSPGKENINSQEVEK	Q3TUQ5 1xPhospho S443(92)	97.4	103.1	85.9	140.7	149.8	218.6	226.1	118	130.3	102.7
SLSPGGAALGYRDYR	Q0VBL3 1xPhospho S293(82.7)	79.9	62	76.7	63.3	62.9	64.9	53.3	70.8	75	78.4
SLSPGGAALGYR	Q0VBL3 1xPhospho S293(90.5)	133.5	125	133.2	110.7	126.6	102.4	101.2	136	107.1	151
SLSPEAFSK	A0A1D5RLV3 1xPhospho S415(98)	64.6	62.8	61.8	55.5	48	54.8	39.7	68.7	55.5	65.5
SLSPGVSR	Q9JIX8 1xPhospho S657(100)	389.1	348.2	351.6	317.5	330.2	279.4	271.3	311.4	327.9	342.8
SLSPNHNTLQTLK	Q7TPH6 1xPhospho S2861(99.3)	70.8	70.8	69.2	78.6	96.1	77.3	86.9	72.7	81.7	62.6
SLSPPQSQSK	Q8BKX1-2 1xPhospho S326(91.9)	151.1	222.5	140.9	300.4	354.3	466.3	474.2	232.2	238.1	193
SLSPPQSQSK	Q8BKX1-2 2xPhospho S324(100); S326(100)	122.2	95.2	108.8	105.4	109.2	121.5	113.9	103.1	109.5	102.1
SLSSDEATNPISR	Q5F2E7 1xPhospho S/T	105.1	104.6	103.2	100.9	102.5	98.4	98.2	108.5	106.1	104
SLSRSNSLPHPAGGGK	Q08274 2xPhospho S483(84); S487(99.9)	597.5	547.7	644	505.2	510.3	439.9	414.3	546	593.5	587.9
SLSRSNSLPHPAGGGK	Q08274 2xPhospho S487(84.7); S/H	307.5	324	311	330.9	331.1	349.4	362.7	306	325.9	293.9
SLSRHSSPTEERDEPAYPR	Q8K4X6 2xPhospho S1144(97.4); S1145(99.3)	41.7	41.3	44.9	50.8	53	52.9	57.3	49	45.9	45.3
SLSREGSRQSLGSDR	E9Q6Y8 2xPhospho S1147(96.9); S1154(86.8)	110.1	83.6	102.1	93.9	82.2	104.7	120.9	76.2	114.3	84
SISQSSTDSYSSAASYTDSSDDETSPRDK	A0PJF2 2xPhospho S166(76.2); S167(76.2)	52.2	41.2	52.7	32.6	39.6	34.7	32.2	50.5	49.4	45
SISQSSTDSYSSAASYTDSSDDETSPR	A0PJF2 2xPhospho S166(98.5); S167(98.5)	86.1	85.9	94.5	69.2	63.2	61.9	49.2	87.7	77.5	93.5
SLSQSQGDPLPPAHTGTFR	B7ZNF6 1xPhospho S434(98)	279.5	269.8	299.3	251.4	242.5	218.4	220.6	255.6	262	285.4
SLSQNYGVLK	Q5M9N9 1xPhospho S110(95.2)	56.6	58.6	53.2	63.3	67.5	73.2	72.7	50.7	61.1	47.1
SLSPTTPTK	Q6P1D7 1xPhospho S880(99.2)	386	332.6	380.9	329.4	329.8	261.5	257.1	329.5	326.4	378.6
SLSPSPDSSTAADPPTPPQLR	E9Q6H8 2xPhospho S1243(98); T1256(100)	45.1	48	52.3	42.8	38.1	35.5	36.4	46.4	52	54.8
SLSPSPDSSTAADPPTPPQLR	E9Q6H8 1xPhospho S1243(58)	17.1	15.6	18.1	17.2	17.6	25.3	20.8	13.3	18.2	21.6
SLSPSHLTEDRQGR	E9Q784 1xPhospho S953(84.4)	123	117.7	139.6	123.7	114	107.1	98.2	123.7	137.8	128.7
SLSPSHLTEDR	E9Q784 1xPhospho S953(97.9)	204.6	247.6	214.9	229.1	196.2	215.9	209.7	219.8	226.2	227.6
SLSPPQSQSK	Q8BKX1-2 1xPhospho S326(99.1)	1463.7	1336.3	1394.8	1295.7	1263.4	1138	1097	1361.1	1375.9	1511.3
SLSPEAFSK	A0A1D5RLV3 1xPhospho S415(94.9)	53	61.7	50.2	69.3	76.9	94.3	104.1	65.8	75.2	65.8
SLSSENYISPR	Q9WV66 1xPhospho S312(96.4)	84.6	97.6	95.6	89.8	83.3	78.9	88.4	84.4	81.1	96.2
SISPCRSQGCLPR	P97492 1xPhospho S456(96.5)	356.5	260.3	348	276.8	294.7	236.7	260.4	283.1	296.9	330.5
SLSNSPQLK	E9QKY4 1xPhospho S750(100)	153.1	164	153.2	149.3	108.7	121	71.1	155.2	144.7	152.7
SLSGSTNTVSSEGVTK	Q5DQR4 2xPhospho S590(74.7); T595(84.5)	732.8	698	799.3	642.6	590.1	563.1	504	699.9	672	714.9
SLSGSTNTVSSEGVTK	Q5DQR4 1xPhospho T593(93)	684.9	624	736.8	594.5	581	506.7	498.2	637.4	621.7	660
SLSGSTNTVSSEGVTK	Q5DQR4 2xPhospho S588(80.5); T595(87.7)	192.7	232.4	191.1	244.9	244.7	291.3	302.6	239.8	265.1	221.4
SLSGSTNTVSSEGVTK	Q5DQR4 1xPhospho S590(99.8)	262.7	342.9	273.8	406.5	437.4	539.2	517.8	379.1	393.4	323.9
SLSGSSPCPK	Q8BTI8 2xPhospho S778(90.4); S	400.3	384.8	341.9	326.2	316.8	302.7	307.8	346.7	403.5	384.4
SLSGSSPCPK	Q8BTI8 1xPhospho S775(100)	730.2	716.1	689	715.6	664.1	602.8	608	740.1	722.5	808
SLSGSTNTVSSEGVTK	Q5DQR4 3xPhospho S592(67.7); T595(94.5); S598(94.7)	303.3	306	319.5	270.5	247.6	239	175.5	302.3	279.5	301.6
SLSGSSPCPK	Q8BTI8 2xPhospho S773(100); S775(100)	284.7	294.1	265	309	278	328.7	300.7	285.8	274.2	310.6
SLSGGPLGR	Q6GQT5 1xPhospho S423(100)	368.3	394.1	375.7	357.9	350.4	323.8	309.3	381.9	384.1	404.3
SLSGCPLADK	Q8CFC2 1xPhospho S824(99.8)	44.5	29.2	48	31.1	31.4	27.8	27.5	44.7	41.4	43
SLSGCPIAAAEK	Q8CFC2 1xPhospho S510(88.6)	27.7	28.9	37.4	35.5	27.1	29.4	25.4	37.7	33.2	37.8
SISGASSGLSTSPLSSPRVTPHPSPR	Q69Z98 2xPhospho S427(80.2); S428(80.2)	30.9	31.8	30.2	23.9	25.8	26.7	25.5	28.1	30.5	35.8
SISGASSGLSTSPLSSPR	Q69Z98 2xPhospho S422(69.7); S/T	338.7	365.3	372.7	360	321.3	332.4	312	360.1	360	366.7
SISGASSGLSTSPLSSPR	Q69Z98 1xPhospho S424(81.4)	91.4	77	80.1	67	60.7	68.6	61.3	90.1	80.6	89.5
SLSGHPEAAQMVR	Q6PB55 1xPhospho S289(100)	80.8	69.7	73.7	67.9	55.3	66.4	54.1	57	66	68.1
SISGTPAETPACK	E9Q2E4 1xPhospho S1496(97.7)	97	108	88	127.4	135.1	181.2	169.5	110.1	124.6	97
SISGTPAETPACK	E9Q2E4 2xPhospho S1496(99); S1498(99.9)	51.4	90.8	49.9	89.8	93.9	120.6	121	78.8	83.8	63.5
SISGTPAETPACK	E9Q2E4 1xPhospho S1498(97.3)	267.6	247.2	303.9	235.8	254.7	232.2	191.7	244.3	252.2	233.5
SLSNSNPDISGTPTSPDDEVR	A2A9M4 2xPhospho S900(85.1); T/S	184.5	182.8	178.7	155.2	142.9	164.3	139.9	180.4	173.8	182
SLSNSNPDISGTPTSPDDEVR	A2A9M4 1xPhospho S900(98.2)	172.9	176.4	181.3	175.6	169.3	167.3	166.1	180.4	194.8	192.3
SISNPPGSNLRTT	P83741-3 1xPhospho T2634(88.1)	75.2	76.2	90.7	60.7	66.7	61.9	71.4	76.7	86.2	81.9
SISNPPGSNLR	P83741-3 1xPhospho S2625(99.6)	348.5	328.8	327.8	311.3	294.3	270	251.2	301.4	323	327.8
SISNNRSVASDRDQK	Q5GH67 1xPhospho S551(99.6)	93.3	85.1	85.7	83.6	68.3	74.3	65.2	82.1	65.8	81.6
SLSMVDLQDAR	A2AUX5 1xPhospho S682(99.6)	123.1	131	140.5	128.8	122.2	154.9	119.6	123.3	125.5	108.7
SLSMVDLQDAR	A2AUX5 1xPhospho S682(99.8)	44.6	48.3	43	44.5	34	35.5	37.8	35.4	42.9	48.2
SISMEQLMK	Q9QYX7 1xPhospho S	33.3	32.7	41.9	23.9	34.3	31	27.8	34.2	30.4	29.6
SLSLSLPGPR	B2RTL2 1xPhospho S13(97.4)	90.7	60.9	83.7	69.3	68.2	51.4	40.4	57.9	58.4	74.3
SISLKDRER	P35436 1xPhospho S1312(100)	51.2	76.5	49.7	96.5	104.4	112.4	126.9	71.1	75.2	59.9
SLSLGDKEISR	V9GXD9 1xPhospho S989(99)	96.3	107.4	105.5	109.2	117.8	112	137.8	99.6	127.6	104
SLSLGDK	V9GXD9 1xPhospho S989(99.9)	553.6	450.6	530.5	376.4	336.9	244.4	256	390.6	402.9	428.7
SLSLESTDR	B2RXX8 1xPhospho S1721(98.1)	253.8	248.5	238.5	243.8	215	214.8	233.9	259.6	262.3	271.4
SLSIEIGHEVK	O35623 1xPhospho S50(99.2)	20.7	17.8	33	18.5	14	16.5	12.5	23.1	19.6	20.5
SISGTPAETPACK	E9Q2E4 2xPhospho S1498(86.3); T1500(86.3)	306.1	300.8	322.2	281.7	278.2	257	249.7	306.6	283.7	298
SLSNTEDECTHLK	H7BX64 1xPhospho S/T/H	102.1	110	122	102.1	104	81.1	87.3	119.9	116	125.4
SLSFSGPR	Q8CAF4 1xPhospho S1482(84.7)	74.7	75.9	80	67	67.1	62.2	51.7	64.3	52.1	55
SLSSGESLPGSPTHSLSPR	E9QPR4 1xPhospho S1113(85.8)	64.6	52.1	69.5	60.5	62.9	50.4	56.5	56.7	62.6	60.9
SLSSNPSSRDSSPSRDYSPAVSGLR	Q9R1L5 2xPhospho S950(83.8); S954(84.5)	112.5	101.2	135.9	87.8	79.6	77.7	81.3	100.3	97.9	99.7
SLTFSDASTK	P97772 2xPhospho S947(92.1); S/T	57.9	69.7	87.2	57.5	52.1	48.5	33.1	58.7	66.8	59
SLTFSDASTK	P97772 1xPhospho S943(100)	249	242.5	326.5	231.1	191.1	177.1	149.7	201.5	195.8	216.1
SLTFSDASTK	P97772 2xPhospho S947(99.6); S/T	192.9	224.6	196.1	237.4	184.7	225	173.5	236.4	206.8	205.9
SLTFSDASTK	P97772 1xPhospho S943(98.8)	121.5	152	143.8	173	157.2	173.1	195.5	158.2	156.3	133.8
SLTEVCLR	A0A0N4SVB5 1xPhospho S866(100)	221.7	195.7	217.9	190.3	187.1	141.4	162	200.9	213.4	230.1
SLTEDFEREKEPSTNK	Q8C0C4 1xPhospho T132(96.2)	104.1	67	112.5	69.4	64.2	57.7	44.9	76.3	68.8	89
SLTLAAPGEVR	Q61923 1xPhospho S6(100)	43.3	43.4	45.6	39.9	41.4	35	36.9	37.7	43.4	44.6
SITADGESPPTTK	A0A087WS40 1xPhospho S840(100)	437.3	424.3	426.9	406.6	395.6	363.4	332.2	441.5	400.2	438.5
SISYSSQK	Q8VDZ4 1xPhospho S636(99.9)	222.3	162.3	173.3	170.5	163.5	110.9	134.6	143.6	154.5	169.1
SLSYSPVERR	Q8BTI8 2xPhospho S2646(100); S2648(100)	172	160.9	168.1	151.2	140.3	126.8	124.8	156.6	154.1	154.2
SLSYSPVER	Q8BTI8 2xPhospho S2646(100); S2648(100)	448.6	512.9	468.7	442.5	377.4	384.1	324.8	458.2	485	477.7
SLSYSPVER	Q8BTI8 1xPhospho S2648(99.9)	393.5	354.8	422.9	350.7	337.2	298.3	300.8	351.2	362.3	392.7
SISVYRDK	Q53YX2 1xPhospho S/Y	386.2	337.7	419	294.4	249.8	245.3	221.4	330.9	315.3	333.4
SISVYRDK	Q53YX2 1xPhospho S/Y	42.9	41.6	44.7	50.6	52.6	59.3	54.1	42.1	42	45.2
SITADGESPPTTK	A0A087WS40 1xPhospho S840(100)	74.2	98	83.3	99.9	106.2	129.8	116.5	82.3	103	95.4
SLTLTPTR	Q5SNZ0 1xPhospho S1417(100)	111.6	99.3	110.4	97.6	105.7	76.8	70.8	80.7	91.5	90.1
SLTMVEDNEDDDEDGEELLHHHR	P48678 1xPhospho T548(97.8)	35.3	29.4	35.4	30.1	29.4	33.9	33.1	33.5	33.8	36.2
SLTNSHLEK	Q8K2P7 1xPhospho S/T/H	116.9	133.3	112.7	150.2	162.1	174.9	177.8	129	144.8	123.8
SIVPSSPQSQRAQLPAHAPLAAHPR	P83093 2xPhospho S522(98.5); S523(98.5)	42.8	42	41	35.3	39.4	30.5	26.7	36.9	31.6	37.2
SIVPSSPQSQR	P83093 1xPhospho S523(91.2)	90.7	93.6	99.6	85	108	84.2	99.2	84	85.5	81
SLTSSDDAESSEPERKR	E9Q6J5 2xPhospho T2890(86); S	83	93.3	75.8	97.7	73.6	84.5	78.1	110.7	91.1	100.6
SITSPPSTSSTK	Q5CZY4 1xPhospho S273(91.3)	552.4	575.3	525.2	627	560.1	530	413.1	587.7	587.3	586.6
SITSPPSTSSTK	Q5CZY4 1xPhospho T272(86.2)	215.1	235.9	230.1	278.6	282	310.3	339.6	263.4	272	247.9
SLTSPLDDTEVKK	Q9QY76 1xPhospho S156(98.8)	229	219.2	282.8	206	156.1	132.8	120.5	207.1	192.3	228.4
SLTSPLDDTEVK	Q9QY76 1xPhospho S159(78.5)	25.1	36.2	28.4	38	43.6	44.9	49.2	35.7	43.4	27.4
SITSNNDDEDLTPEQK	A0A0J9YVG2 1xPhospho T/S	140.8	138.2	164.3	130.3	123.5	113.4	112.4	143.6	147.9	149.4
SLTRSSTYTK	Q80U23 2xPhospho S213(59.9); T214(66.7)	168	129.2	134.6	132.9	99.6	81.5	84.1	128.1	122.4	130.6
SLTRSSTYTK	Q80U23 2xPhospho S213(82.3); T214(96.4)	199.5	254.1	182.8	287	301.3	320.9	386	248.3	305.2	231.7
SLTRSPPAIR	Q8BTI8 2xPhospho T2021(95.9); S2023(95.9)	166.3	114.7	151.9	112.3	144.8	78.9	113.9	98.4	100.4	97.3
SLTPPPSSTESK	Q9EPQ8 1xPhospho T1699(99.4)	221.4	188.1	227.1	181.1	166.9	160.6	151.9	196.4	181.5	212.6
SLTNSHLEKR	Q8K2P7 2xPhospho S/T/H	119.5	105.2	123.6	98.7	108.5	72	99.4	121.9	137.5	148.1
SLTNSHLEK	Q8K2P7 2xPhospho S52(100); S56(100)	205.1	170.2	186.5	156.2	149.1	128.5	133.6	155.3	201.3	188.3
SLTNSHLEK	Q8K2P7 1xPhospho S56(100)	180.1	187.8	198.2	182.6	158.5	165.6	143.4	192	161.5	191.3
SISVSEHVVR	A0A2I3BPP1 1xPhospho S981(98.6)	277.4	254.3	296.1	267.6	258.4	244.6	241.4	257	268.1	261.1
SLSSNPSSR	A0A1D5RM97 1xPhospho S927(88.1)	115.3	95.6	80.3	94.7	111.7	95.1	90.8	92.6	102.5	122.5
SISVQQEK	Q3TJD4 1xPhospho S228(100)	407.4	384.6	347.7	349	368.4	329.9	310.5	370.5	371.9	403
SLSVPTDSGVTSVDYDEEQK	B1AXH1 1xPhospho S499(62.1)	9.2	12.9	7.3	13.5	13.6	14	18.1	11.9	11.6	10.1
SISTCGPLDKDDPGGQK	E9Q8V6 1xPhospho S1586(81.4)	54.7	78.9	55.3	95.2	103.6	97.6	111.4	90.8	73.2	73.6
SLSSTPSP	G3UWM2 1xPhospho S147(100)	198.6	197	224.5	199.2	218.9	195.9	211.3	195.3	196.1	224.8
SLSSSPVKK	Q9JM96 2xPhospho S136(85.6); S138(68.2)	245.8	357.1	218.5	393.6	432.3	449.4	447.9	334.5	363.9	279.9
SLSSSPVK	Q9JM96 2xPhospho S138(85.1); S140(99.2)	510.9	445.7	424.9	421.5	380.8	355	311.8	412	427.2	496.8
SLSSSPVK	Q9JM96 1xPhospho S138(98.9)	597.4	510.7	504	483.7	469.8	394.7	396.4	468.4	484.6	539.8
SLSSSPVK	Q9JM96 2xPhospho S136(90.6); S	49.4	71.9	52.7	77.7	86.7	88.6	76.2	67.2	68	68.9
SISTCGPLDKDDPGGQK	E9Q8V6 1xPhospho S1586(83.5)	32.4	30.6	34.1	29.3	25.1	24.6	20.8	28.2	31.3	34.8
SLSSSPVK	Q9JM96 1xPhospho S138(98.1)	157.9	174.2	149.4	174.9	196.1	214.6	227.6	163.3	176.5	179.6
SLSSSDSLPGSPTHGLPAR	Q9R1L5 2xPhospho S1121(87.9); S1129(99.7)	153.8	140.2	160.7	139.3	134.3	123.4	120.6	160.5	171.2	159.5
SLSSSDSLPGSPTHGLPAR	Q9R1L5 1xPhospho S1121(70.7)	102.5	135.2	102.9	129.2	139	147	153.9	128.5	125.8	131
SLSSPTVTLSAPLEGAK	A0A494B9F0 1xPhospho S383(96.3)	10.9	23.3	10.5	23.3	25.8	37	39.9	16.7	20.5	14.1
SLSSPTDNLELSAR	Q68FF6 1xPhospho S/T	530.2	514.1	585.1	485.8	499.8	452.7	448.4	540.6	560.7	585.8
SISSPSMNR	E9Q4K7 1xPhospho S	280	226.8	243.7	174	193	142.4	134.3	219.1	200.8	264
SLSSPPSSK	I7HIP8 1xPhospho S263(99.3)	942.4	796.1	868.8	770.9	754.2	614	540.7	834.5	794.1	978.2
SLSSSDSLPGSPTHGLPAR	Q9R1L5 3xPhospho S1121(84.6); S1125(97.5); S1129(99.9)	37.3	32.6	41.4	31.9	27.5	24.5	25	33	36.2	36.3
SLSTDTSRQESDTVSYKPPDSK	B1ATR2 1xPhospho S221(75.1)	39.2	39.4	36.6	49	46	60.4	69	39.2	43.1	37
SLSTDTSRQESDTVSYKPPDSK	B1ATR2 1xPhospho T/S/Y	100.5	139.7	107.2	171.5	161	186.5	203.8	148.9	133	125.4
SLSTEVEPK	B1ATR2 1xPhospho S195(99.2)	211.7	313.5	222.6	356.7	422.9	459.4	517.8	320.7	366.5	273.4
SLSVPAAGTAKPPTLPR	A0A2I3BPP1 1xPhospho S1254(98.7)	238.5	201.7	227.5	170.3	202.5	150.1	164.9	208.1	173.4	219
SLSVIASAK	Q8C419 1xPhospho S904(100)	797.1	713.4	819.6	675.1	672.3	597.1	556.7	663.5	689.2	760.1
SLSVIASAK	Q8C419 2xPhospho S902(100); S904(100)	56.1	76.1	64.5	77.8	75.3	83.3	82.7	61.2	84.7	54
SLSVIASAK	Q8C419 1xPhospho S	211.8	316.1	210.6	395.6	454.8	540.1	711.3	279.8	364.5	252.5
SLSVERLETK	A2ALK8 1xPhospho S359(100)	83.3	58.9	89	64	62.5	42.3	50.5	74	77.4	82.4
SLSVERLETK	A2ALK8 2xPhospho S357(100); S359(100)	14.9	28.6	18.1	24.1	25.3	24.5	22	17.6	21.9	16.3
SISTVSSGSRSSTRTSTSSSSSEQR	Q9QXV8 2xPhospho S115(81); S/T	76	62.9	71.5	65.6	62.5	66.6	71.5	68.2	71.1	63
SISTVSSGSRSSTR	Q9QXV8 1xPhospho S/T	36.1	32.2	29.4	27.3	34.6	38.9	34.6	30.2	26.5	29.2
SISTVSSGSR	Q9QXV8 2xPhospho S111(96.5); S114(83.5)	176	168.2	141.5	147.5	159.7	140.2	144.1	149.9	167.8	171.8
SISTVSSGSR	Q9QXV8 1xPhospho S114(98.5)	142.1	163.9	121	136.3	149.7	135.6	109.1	128.8	148.4	140
SISTVDLTEK	Q9DBJ3 1xPhospho S421(98.9)	62.2	52.4	58.2	44.5	58.5	53.4	45.4	60.8	58.2	64.2
SISTVDLTEK	Q9DBJ3 1xPhospho S421(86.7)	95.2	103.1	102.3	89.8	91.1	95.4	104.1	96.1	105.2	101.9
SLSTSSSPSSGTPGPSGLAR	Q8K4J6 2xPhospho S353(75.4); S/T	162.8	135.1	202.8	124.1	131.4	94.2	88.7	137.9	145.9	163.7
SISTIQLK	Q5FWH7 1xPhospho S505(99.1)	47.2	30.6	42.7	36.5	39.3	34.8	34.8	46.3	40	45.9
SLSTEVEPK	B1ATR2 1xPhospho S/T	229.9	178.7	238.2	181.5	171.4	154.9	129.1	195.8	181.3	212.5
SLSVQHVPSSQEAAEGSIR	O70174 1xPhospho S/H	117.6	114.2	114.5	104.5	105	99.4	104.7	101.1	115.2	115.7
SLETLTQDHSNTVR	E9QLE4 1xPhospho S781(99.9)	75.2	55.6	77.3	52.1	54	45.2	40.5	58.8	62.2	55.7
SISESSRSGKR	Q3TUQ5 2xPhospho S701(99.6); S706(99.7)	193.2	195.9	111.7	168.3	159.1	130.5	96.6	163.4	161	220.8
SLSESAALR	E9Q652 1xPhospho S	69.8	67.7	66.7	67.9	71	64.9	61.3	64.3	65.2	70.9
SLLGESAPALHLNKGTPSQSPVVGR	A0A087WNV1 2xPhospho T177(79.7); S/H	4.5	6	7.7	8.4	6.8	5.3	5	6.6	9.7	6.3
SILDDSFK	Q9Z0Z4 1xPhospho S1149(100)	67.7	83.4	86.3	97	89.7	107.3	105.2	101.2	90.3	100.2
SIKSDVPVYLK	Q6A065 1xPhospho S/Y	17.7	23.7	16.9	25.2	28.6	34.8	36	29	28.7	24.2
SIHSFELEK	Q3UVR3 1xPhospho S448(100)	119	102	105.4	102.1	103.3	78.7	82.4	93.4	99.1	106.2
SLHSEEVPASDTAR	E9PUA3 1xPhospho S246(100)	84	91.8	91.7	97.5	76.9	69.8	76.2	81.5	98	88.9
SLHRSGSGSDHKEEK	H3BIW9 2xPhospho S26(99.6); S28(87.6)	159.2	218.2	115.7	174.6	181.2	190.7	176.6	203.3	194.4	206.2
SLLGLSNSEPNGSVEAK	Q9ERG2 2xPhospho S207(82.7); S214(99)	10.1	8.1	11.3	8	12.2	6.9	5.9	10.5	5.1	10.4
SLHRPFDDREAQELGSPEDR	H3BJU7 1xPhospho S902(100)	46.6	52.1	50.2	52.4	53.2	38.5	54.1	52.4	58	49.6
SLHRNSTSSDQSDHPLLR	D3YTU6 1xPhospho S/T/H	78.6	84.2	50.6	92.2	95.1	100.7	101.8	87.2	74.3	70.1
SLHRHGSCVETSL	Q68FE7 1xPhospho S555(91.1)	180.9	152.2	162.3	138.5	142.6	126.7	130.7	135.5	137.4	158.7
SIHREPGSYAGRR	Q543D4 1xPhospho S298(100)	66	76.5	68.4	82.5	77.8	72.5	88.6	71.2	91.8	75.2
SIHRDHIESPKTPIK	B2RRE3 1xPhospho S1259(99.8)	335.7	365.2	301.4	353.5	352.7	284.5	257.5	383.3	333.1	337.5
SIHRDHIESPKTPIK	B2RRE3 2xPhospho S1259(100); T1262(100)	101	108.9	88.3	113.6	115.4	109.6	111.5	112.8	110.6	98.6
SIHRDHIESPKTPIK	B2RRE3 1xPhospho S1259(81.4)	46.1	61.9	43.7	81.6	97.5	135.7	134.4	56.2	61.6	61.6
SLHRNSTSSDQSDHPLLR	D3YTU6 2xPhospho S975(85.9); S977(77.6)	49.1	59.4	56.2	52.2	54.3	56.8	72.6	51.7	65.4	53.7
SIIGSPSLQADAGGGGAASGPPR	A0A0J9YVH8 1xPhospho S1262(99.4)	27	25.9	26.9	30.7	25.8	19.1	21.6	34.3	25.9	28.6
SLLHEQPRGTPNR	Q99JN2 1xPhospho T605(100)	68.6	90	69.5	90.3	88	79.3	80.5	84.9	81.3	92.9
SIIIHTSEDGK	A0A385KNU8 1xPhospho S317(98.8)	670.1	496.7	525.8	513.1	489.4	441	504.6	518.3	559.9	585.2
SLNPQKSGEEEDSGSAAQLGMCNR	G3X9H5 1xPhospho S1854(99.9)	65.9	67.6	62.5	51.1	36.4	47.4	24.2	63.4	39.1	58.6
SLNPQKSGEEEDSGSAAQLGMCNR	G3X9H5 1xPhospho S1854(100)	119.7	108.6	122.3	91	93.2	85.9	76.5	104.2	95.2	116.6
SLNPQKSGEEEDSGSAAQLGMCNR	G3X9H5 1xPhospho S	50.5	38.6	52.2	46.7	36	41.6	35.3	58.3	44	52
SLNPALDGLTCGLTSHDK	Q8CGF6 1xPhospho S312(100)	6.7	9	9.5	11.7	13.3	17.6	15.8	11.3	12.7	10.9
SLNANTDITSLAR	P70188 1xPhospho S60(100)	50.3	48.8	63.9	53.2	39.6	50.9	37.3	48.4	50.6	58.8
SLMSSPEDLTK	P14873 2xPhospho S828(100); S829(100)	3812.6	3756.5	4450.1	3128	2598.8	2513.7	2053	3595.6	3400.3	3497.4
SLMSSPEDLTK	P14873 2xPhospho S828(100); S829(100)	586.1	609.6	671.8	476.8	436.2	339	307.7	561.3	583.8	655.2
SLMSSPEDLTK	P14873 1xPhospho S/T	217.3	182.8	214.4	192.7	155	166.2	121	220.4	172.5	200.6
SLMSSPEDLTK	P14873 1xPhospho S/T	23.5	32	22.5	32.9	37.2	32.5	38.2	34.2	33.1	33.5
SLMSSPEDLTK	P14873 2xPhospho S828(100); S829(100)	2951.7	4128.2	3290.5	4407.6	4324	5207.8	5124	4070.6	4283.2	3541.1
SLMSSPEDLTK	P14873 2xPhospho S828(98.5); S829(99.8)	305.2	594.3	335.3	648.8	743.2	852.1	880.3	540.3	617.4	439
SLMSSPEDLTK	P14873 1xPhospho S829(93.5)	20.2	22.5	21.8	22.6	20.4	26.1	25.5	22.5	22.2	19.2
SLLVSSPSTK	Q811P8 1xPhospho S592(92)	159.5	135.1	185.3	117.6	126.5	112.3	105.1	128.8	117.8	134.8
SLLVSSPSTK	Q811P8 1xPhospho S587(100)	499.2	499	530.6	566.7	590.6	607.8	624.5	496.6	545.3	525
SIIIHTSEDGK	A0A385KNU8 1xPhospho S317(98.1)	172.6	133.9	183.8	149.7	165.1	129.8	111	138.5	140.1	134.7
SIHRDHIESPK	B2RRE3 1xPhospho S1251(100)	94.8	103.6	129.6	106.8	96.1	98.5	86.1	92.8	102.8	88.5
SINRTSSSER	D3Z4J9 1xPhospho S103(99.8)	279	217.9	194.4	199.1	187.3	153.9	156.3	208.2	195.4	236.2
SLHGSTSPK	Q03717 1xPhospho S782(90.8)	662.4	566.3	521.3	543.3	531.3	424.2	431.8	565.4	498.9	590.7
SLHGPCPVTTFGPK	P58058 1xPhospho S64(100)	20.9	19	22.9	19.5	22.9	19.5	21.2	19.6	21.6	24.7
SLGGQQGSPKHGPHGGPPK	E9PUA3 1xPhospho S401(100)	90.2	129.3	62.9	126.3	165.8	135.8	190.1	136.7	140.4	121.4
SLGGQQGSPK	E9PUA3 1xPhospho S401(100)	980.6	688.3	730.7	577.9	582.7	473.1	460.9	584	642.4	761.5
SLGGQQGSPK	E9PUA3 1xPhospho S401(100)	201.2	317.2	159.4	321.8	357.9	385	368.6	298.3	309.2	350.6
SLGEQQTTVHGK	P61460 1xPhospho S1043(100)	139	173.9	144.5	188.8	188.7	178.6	166.6	160.4	162.5	146.8
SLGDHPQEPFPALK	Q8BZW2 1xPhospho S447(96.1)	19.6	19.7	19.5	16.1	18.6	11.4	11.1	15.3	18.9	24.3
SLGDASPSAPESVGAR	Q0PHV7 2xPhospho S165(100); S170(100)	101.7	77.4	97.5	62.3	62.1	52.7	54.5	85.8	72.6	88.3
SLGGQQGSPKHGPHGGPPK	E9PUA3 1xPhospho S401(84.6)	267.5	220.4	235.1	203.7	232.5	164.3	196.4	221.5	266.3	263
SLGDASPSAPESVGAR	Q0PHV7 1xPhospho S165(100)	394.1	367.6	442.3	353.5	325.8	285.8	294.8	355.5	357.9	368.8
SIGAAEDDRPYLAPPAMK	D3YZU4 1xPhospho S890(100)	63.3	69.3	77.3	85.5	87.8	92.7	107.9	81.6	80	74.5
SLFTSQSSGEGEAHQTTESPTAK	Q69Z38 2xPhospho S825(80.2); S836(98.3)	48.8	55.7	43.3	53.4	50.8	57	56.5	60.1	56.1	57.3
SLFTSQSSGEGEAHQTTESPTAK	Q69Z38 1xPhospho S/T/H	39.8	53.6	55.5	53.7	52.6	46.8	45.5	58.1	52.1	62
SIFTPVSSK	Q80ZF8 1xPhospho S751(98.7)	41.1	51.4	53.2	55.5	60.3	66.7	76.7	52.5	44.8	48.6
SIFREESPLR	Q8K019 1xPhospho S529(100)	109.4	86.6	103.1	73.4	95.3	74.9	68.8	91.3	74.8	102.5
SLFINHHPPGQTSR	Q8BGU5 1xPhospho S83(100)	314.3	313.9	310	308.4	298.8	270.7	284.5	334.2	297.5	319.5
SIGAAEDDRPYLAPPAMK	D3YZU4 1xPhospho S890(100)	252.8	290.3	286.4	336.4	336.8	378.1	420.1	281.3	304	263.9
SLGSADELFK	Q8BL66 1xPhospho S52(99.8)	24.4	28.1	33.3	22.1	16.1	17	13.3	27.8	22.4	32.6
SIGSASPGPGQPPLSSPTR	Q8VDZ4 1xPhospho S/T	119.8	200.1	120.8	172.2	133.3	106.2	98.6	117	132.8	184.7
SIGSASPGPGQPPLSSPTR	Q8VDZ4 2xPhospho S684(77.3); S693(74.2)	96.7	97	108.4	88.9	92.8	83	83.2	94.7	106.4	106.6
SLGSYTPGPRSRSPSLNR	Q80Z38-2 2xPhospho S94(61.4); S96(61.4)	283.2	310.1	332.4	276.8	270	227.7	228.2	257.7	286.1	281.8
SIGSPESTPK	Q8CH77 2xPhospho S762(90.6); T766(82.2)	127.4	130.8	142.1	120.2	135.8	128.9	124.4	117	126.5	113.3
SIGSPESTPK	Q8CH77 1xPhospho S762(99.4)	720.1	574.2	677.9	465.8	431.1	323.8	297.3	487.5	514	627.9
SLGSLSQGSANATVLDVAQTGGHK	Q6NXI4 1xPhospho S/T/H	12	16.5	9	16.1	14.9	19.7	21.6	12.5	19.5	10.8
SIGSLPEREPSASTSQK	Q3UNH4 2xPhospho S675(74.4); S679(83.7)	118.5	117.8	171	100.7	94.3	69.3	69.4	118	113.9	118.7
SIGSLPEREPSASTSQK	Q3UNH4 1xPhospho S679(84.5)	1038.8	895.6	1080.4	802.3	729.8	679.6	614.8	853.8	848.4	910.2
SIGSLPEREPSASTSQK	Q3UNH4 1xPhospho S679(83.1)	58.4	87.4	61.8	106.3	125.8	128.1	139.4	91.8	89.1	70.4
SLGSGESESESRPGK	P97492 3xPhospho S289(100); S292(100); S295(98.1)	146.7	155.5	137	129.2	130.7	130.8	117.1	138.9	159	147.6
SLGSGESESESRPGK	P97492 2xPhospho S289(100); S295(94.8)	413.2	365	444.1	340.8	300.4	274.9	303.5	334.3	410.4	360.3
SLGSGESESESRPGK	P97492 1xPhospho S292(100)	785.5	738.3	775.8	703.5	703.8	648	674.6	746.7	838.7	717
SLGSGESESESRPGK	P97492 2xPhospho S289(100); S292(100)	165.5	189.6	163.7	186.1	212.3	220.4	240.3	172.7	182.4	173.6
SLGSGESESESRPGK	P97492 1xPhospho S289(100)	370.5	485.6	348.3	529.8	624.8	733.1	864.5	479.3	572.2	443.8
SLGSEEINPVHTDNFQER	Q8C9Y1 1xPhospho S262(100)	111.9	108.8	113.2	104.1	105.8	86.3	81	102.3	96.6	107
SIGSDSQGR	Q9R0L6 1xPhospho S119(86.9)	97.7	94	80.3	85.1	91.5	70.5	61.9	85.1	83.8	99.4
SIGSASPGPGQPPLSSPTRGGVK	Q8VDZ4 1xPhospho S694(95.2)	55	56	49.6	61.7	39	43.4	33	51	45.7	55.8
SLHGSTSPK	Q03717 1xPhospho T/S/H	155.7	150.1	151.4	170.4	161.5	157.2	153.1	168.9	150.6	153.4
SISESSRSGK	Q3TUQ5 1xPhospho S	149.9	117.2	112.1	124.2	146.1	105.8	86.4	106.4	96.2	133.4
SLPASGTPQSPPAVK	F2Z3U3 1xPhospho S899(100)	174.4	181.5	173.2	183.5	185.3	181.7	206.8	188	199.3	182
SLPASGTPQSPPAVK	F2Z3U3 2xPhospho T896(100); S899(100)	40.2	41.2	45.2	34.5	29.9	31.8	28.3	38.1	39.3	40.1
SLSDLTSQK	P70213 1xPhospho S244(100)	265	254.1	298.1	215.3	211.8	160.3	200.1	220.2	246.6	235.8
SLSDLTSQK	P70213 1xPhospho S244(98.9)	59.4	109.7	64.4	127	133	184	215.2	108.3	113.7	83.2
SLSDEDLK	E9PUC5 1xPhospho S166(100)	918.2	776.7	1023	713.2	619.9	566.2	513.1	760.9	779.5	841.4
SLSDEDLK	E9PUC5 1xPhospho S166(100)	238.9	325	241.5	362.4	408.4	420.2	401.2	335.1	325.5	302.2
SLSAYGGGNRASTEFLR	B7ZBV9 1xPhospho S760(86.1)	46.8	36.9	53.5	40.2	46.7	33.3	36.6	34.5	38.7	45.4
SLSAYGGGNR	B7ZBV9 1xPhospho S751(99.9)	340	282.8	328.7	251.5	262.7	207.6	218.3	241.4	308.6	273.1
SLSDPKPLSPTAEESAK	O88737 1xPhospho S2860(87.6)	639.5	553.4	606.9	595.5	669.8	934.2	1103.1	610.8	606.2	536.7
SLSAVDADR	Q69ZL1 1xPhospho S583(100)	192.7	162.4	198	149.4	145.3	125.2	114.7	154.8	156.8	175.3
SLSASPALGSTK	P58058 1xPhospho S48(85)	103.4	99.4	100.9	113.1	117.6	103.6	115.3	108.9	108.3	117.4
SISASGRPPLK	A2AAE1 1xPhospho S3619(100)	425	354.4	458.3	318.7	296.1	280.9	254.1	361.1	324.4	384
SLSAQEEK	B9EKJ1 1xPhospho S517(100)	170.8	165.4	143.3	150.9	149.1	149	134	146.5	148.9	171.1
SISAPVIFDR	Q9CWK8 1xPhospho S119(98.7)	15.8	11.6	16.8	18.9	15.6	9.7	16	13	16.7	15.4
SLSAPLHPEFEEVYR	Q8VDN4 1xPhospho S/H/Y	13.6	11.2	11.8	11.2	15.7	12.5	12.7	11.1	14.4	13.8
SLSAPGNLLTK	Q8C078 1xPhospho S511(98.3)	96.4	83.2	98	82	81.1	64.6	64	82.9	71.7	94.3
SLSASPALGSTK	P58058 1xPhospho S48(99.8)	149.5	127.5	157.5	121.7	120	92.8	98.1	107.3	132.4	151.8
SLSDPKPLSPTAEESAK	O88737 2xPhospho S2860(98); S2866(98)	760.7	944.8	863.1	1040.9	1043.3	1311.6	1436	998.3	1025.1	818
SLSDPKPLSPTAEESAK	O88737 3xPhospho S2858(100); S2860(100); S2866(96.2)	32.2	35.2	33.1	30.1	37.1	31.7	38.6	29.5	37.1	27.4
SLSDPKPLSPTAEESAK	O88737 1xPhospho S2860(99)	919.5	1151.1	949.2	1286.5	1304.1	1492	1515.9	1281.5	1228.7	1064.2
SLSEQPVVDTATATEQAK	P19426 1xPhospho S49(93.6)	21.2	21.3	24.5	19.4	14.3	16.9	14	21.6	17.9	25.9
SLSEQPVVDTATATEQAK	P19426 1xPhospho S/T	48.2	46.7	50.7	55	45.4	53.4	58.9	49.5	51.3	52.7
SLSEPEELAR	E9PV82 1xPhospho S119(100)	227.4	202.7	232.1	198.4	172.1	163.9	150.1	204.2	212.4	220.7
SLSELVDDK	Q6P1I6 1xPhospho S473(99.4)	27.8	46	29.4	64.5	59	75.5	72.9	43.9	48.3	43.3
SLSELADPNPK	Q5DTT2-2 1xPhospho S89(98.5)	126.5	122.3	119.3	153.9	128.2	151.8	158.5	115.4	123.6	109.9
SISDVASPIR	W6PPA1 1xPhospho S1568(100)	225.5	205.5	222	186.2	175.3	179.9	126.1	176.8	180.7	203.8
SLSDSESDDSK	Q9DCC5 2xPhospho S95(99.7); S97(98.2)	410.3	328	319.9	342.2	354.3	324.9	285.9	316.7	329	381.3
SLSDSESDDSK	Q9DCC5 1xPhospho S97(100)	2076	1749.4	1535.2	1563.1	1608.8	1347.3	1279.4	1635.6	1598.2	2047.7
SLSDSESDDSK	Q9DCC5 2xPhospho S95(97.7); S99(86.5)	51.8	66.6	42.4	87.3	117.1	126.3	135.9	65.4	65.7	61.6
SLSDSESDDSK	Q9DCC5 1xPhospho S99(99.9)	1445.2	1948	1219	2100.9	2378.4	2500.2	2521.7	1826.3	1946.7	1778.7
SLSDPKPLSPTAEESAKER	O88737 2xPhospho S2860(98); S2866(99.7)	161.4	163.9	132.4	98.7	106.1	57.6	91.4	109.3	191.4	197.9
SLSDPKPLSPTAEESAKER	O88737 2xPhospho S2860(96.4); S2866(99.8)	24	49.2	31	42.1	48.9	38.2	67.5	40.9	66.9	41.5
SLSDPKPLSPTAEESAK	O88737 2xPhospho S2860(88.5); S2866(99.8)	465.3	420.5	586	372.7	286.5	191.2	189.6	318	445.9	451.2
SLSDPKPLSPTAEESAK	O88737 1xPhospho S2860(99.2)	285.7	249.4	299.6	206	203.6	160.1	154.6	239.2	241.6	264.1
SLSDPKPLSPTAEESAK	O88737 2xPhospho S2860(99.9); S2866(99.9)	918.6	1348.8	931.1	1470	1453.3	1593.6	1704.2	1289.5	1494.9	1168.7
SLSAIDRAGAEVK	B1AU25 1xPhospho S263(96.6)	77	56.6	84.4	61.1	57.6	52.8	48.8	80.1	62.9	76.9
SLPASGTPQSPPAVK	F2Z3U3 1xPhospho S899(100)	317.9	318.5	332.8	297.3	288	279	259.1	316.7	288.5	319.2
SLRSEPANPR	D3Z0P8 1xPhospho S187(100)	194.9	177.1	188.3	180.8	187.9	169.9	181.8	188.6	182.2	193.6
SLRRSLSGSSPCPK	Q8BTI8 3xPhospho S773(95.9); S775(99.7); S	269.7	320.7	249.8	320.4	307.9	339.7	318.8	294.9	323.2	296.3
SLPQSPTHR	B7ZNJ3 1xPhospho S757(99.8)	276.3	273.1	249.8	262.3	278.4	239.7	275.5	244.8	259.8	252.1
SIPHITSDR	P97427 1xPhospho S8(100)	199	217.4	205.8	211.4	230.7	203.7	210.4	213.5	230	214.8
SLPGSALELR	C7G3P1 1xPhospho S559(100)	114.1	113.8	122.7	103	99.6	78.4	107.1	105.8	128.8	114.8
SLPGNAPCLK	A2AE27 1xPhospho S45(100)	52.5	52.1	70.4	55.1	48	36.5	47.2	51	63	55.8
SLPELDRDKSDSETEGLVFAR	A2AUK5 2xPhospho S648(100); S650(99.5)	32.2	52.6	28.5	47	35.6	51.3	45.2	53.3	64.2	40.5
SLPELDRDKSDSETEGLVFAR	A2AUK5 1xPhospho S648(99.4)	24.9	32.3	22.4	39.1	40.7	41.6	44.8	37.6	30.5	27.9
SLPSPQAAHK	E9Q1M1 1xPhospho S1867(88.1)	164.9	134.2	165.4	123.9	122.1	95.7	100.6	126.7	116.9	152.1
SLPDSGRTSPCPR	B1AS06 2xPhospho S783(95.8); S787(83.3)	188.5	165.3	175.6	149	163	156.1	160.1	143.2	183.1	175.1
SLPDRTPFHTSLHSGTSK	Q9WV69 1xPhospho S269(97.4)	125.1	142	115.8	113.7	135.8	93.2	111.5	128.8	157.9	168.3
SLPDRTPFHTSLHSGTSK	Q9WV69 1xPhospho S/T/H	33.3	38.8	32.8	40.5	63.5	64.2	96.7	40.6	43	41.7
SLPDCTSHPNSISIDAGPR	B1AZP2-2 2xPhospho S739(100); S741(100)	121.2	154.3	155.2	127.1	135	130.1	125.9	147.1	163.8	172.4
SLPDCTSHPNSISIDAGPR	B1AZP2-2 1xPhospho S739(79.7)	172.9	182.8	199.5	167.6	187.3	178.2	169.2	180.6	194.8	172
SLPCLAQSYAHSK	A2AHL1 1xPhospho S36(100)	24.8	29.3	24.7	28.9	29.3	33.9	32.9	35.7	29.9	24.3
SLPCLAQSYAHSK	A2AHL1 1xPhospho S36(100)	56.6	52.1	57	55	62.8	64.6	63.2	53.4	48.8	48.6
SLPDSGRTSPCPR	B1AS06 1xPhospho S783(84.4)	833.7	700.1	791	667.1	681.3	606.2	596.1	702.7	679.3	736.1
SLPSSPLLTHQSISVR	E9Q2K2 2xPhospho S84(99.9); S88(87.2)	25.6	25.9	31.7	18.4	24.4	23.8	20.1	26.8	28.5	24.7
SLPSSTSTAAK	Q9DBR7 1xPhospho S588(97.3)	77.5	62.6	71.4	68.7	67.6	51.4	54.5	59.2	67.6	69.9
SLPSTSSTSSTK	Q6DI81 2xPhospho T272(82.3); S273(89.2)	83	68.8	74	64	68.2	54.7	48.6	60.1	78.4	86.7
SLRRSLSGSSPCPK	Q8BTI8 2xPhospho S773(71.4); S775(71.4)	190.6	266.3	215.4	286.2	258.4	324.2	345.1	265.3	274	239.9
SIQTSPTEEGR	Q9JL04 2xPhospho S720(99.1); T723(82.7)	187.6	198.8	177.9	202.6	198.3	214	222.7	180	196.2	192.8
SIQTSPTEEGR	Q9JL04 1xPhospho T/S	441.2	395.9	405.7	416	382.9	329.6	349.9	363.9	388.2	411.1
SIQSVKTSRDASPSSSSAVASSK	Q3UBL8 2xPhospho S153(40.2); S/T	126.8	112.2	130.4	100.6	81	72.4	72.3	108.3	119	124.1
SLQPPPGRSDPDLSSSPR	D3Z5P0 1xPhospho S676(99.2)	508	447.7	503.6	452.5	429	371.3	393.3	443.2	499.5	501.4
SLQIAKSSFGLLRNLSASNR	Q9CWB7 2xPhospho S	353.5	152	209.1	99.1	102.9	59.5	73.5	137.8	133.3	151.8
SIQHSISMPAMR	F8WHQ1 1xPhospho S186(96.5)	423.6	429.6	418.4	442.4	443	439.3	422.9	451.7	414.2	428.6
SIQHSISMPAMR	F8WHQ1 1xPhospho S186(98.2)	108.5	102.3	122	109.7	125.4	106.8	113.2	102.7	110	109.9
SIQHSISMPAMR	F8WHQ1 1xPhospho S186(90.5)	85.4	88.7	100.2	80	84.3	75.7	76.2	92.3	88.8	93.6
SIQEIQELDKDDESLRK	Q99PT1 1xPhospho S47(100)	22.5	24.5	26.5	27.7	25	25.5	26.7	30.1	23.3	26
SIQDLTVTGTEPGQVSSR	Q62073 1xPhospho S412(100)	39.5	36.6	42.7	32.9	33.3	28.3	27.1	29.7	40.5	42.2
SLPTTVPESPNYRNAR	Z4YJT3 2xPhospho S743(100); T747(87.3)	49.9	56.2	64.4	47.7	47.9	49	36.4	54.6	58.3	59.1
SLPTTVPESPNYR	Z4YJT3 2xPhospho S743(97.5); S751(84.2)	231.9	213.7	251.6	191.8	163.7	143.2	145.7	198.9	214.8	214.7
SLPTTVPESPNYR	Z4YJT3 1xPhospho S751(100)	244.5	235.2	282.7	220.1	198.4	196.3	184.8	233.5	234.3	278.1
SLPSVRQDVSR	Q6I6G8 1xPhospho S800(99.9)	90.1	76.2	99.5	71.9	71.8	56.5	53.8	64.6	71.4	83.7
SLRRSLSGSSPCPK	Q8BTI8 3xPhospho S775(98.9); S777(95.6); S778(99.8)	482	458.4	568.9	367.7	344.4	304.5	286.2	436.9	474.3	494.5
SEGITKPSLQQPSPK	Q9QYX7 1xPhospho S212(100)	62.3	64.7	73.5	66.4	66.7	79.2	69.4	73.5	71.4	60.4
SKEEQELHDIHSTRSK	Q542P2 2xPhospho S/T/H	2423.9	3412.4	2360.7	4311.4	4273.5	4902.3	5711.8	3564.3	3755.7	2857.3
SKEEQELHDIHSTRSK	Q542P2 2xPhospho T268(97.7); S270(97.7)	670.6	944.8	622.1	1077.6	1186.8	1579.8	1893.8	966.3	997.7	825.3
SGDALTTVVVK	Q8BIZ6 1xPhospho S18(99.9)	15.1	22.5	22.5	22.1	21.5	18.2	30.6	22.8	23.4	17.3
SGCCDDSALARSPAR	Q80VC9 1xPhospho S1034(100)	134.9	113.3	115.1	84	104.7	89.7	80.5	106.3	102.5	123.3
SGCCDDSALAR	Q80VC9 1xPhospho S1023(100)	87.9	79.8	82.6	84.3	87.5	80.2	83.3	75.9	85.2	86.5
SGASFQGALR	S4R1C4 1xPhospho S1107(100)	279.1	261.7	290.8	257.1	215.7	220.2	197.2	272.1	217.5	256.2
SGAQASSTPLSPTR	P48678 1xPhospho T/S	48.1	49.6	45.6	44.5	49.2	58.5	52.5	48.2	60.6	56.8
SGAPSPLSK	A0A5F8MPL3 1xPhospho S298(98.6)	277.8	196.8	249.3	182	176.1	152.3	134.2	194.9	176.5	223.5
SGDETPGSEAPGDK	Q00PI9 1xPhospho S159(99.7)	20.7	32.6	15.8	42	38.7	43	49.5	37.4	42.8	27.4
SGAPSPLSK	A0A5F8MPL3 1xPhospho S294(100)	130.6	90.2	140.9	114.4	97.9	91.7	88.6	106.6	97.2	126.8
SGAAGLGGGGSRSSPGSVAASPSGGGGR	S4R1M9 3xPhospho S56(75.6); S59(66); S66(92)	122.9	127.6	104.9	119.1	126.1	117.5	115.7	124.2	125.5	124.6
SGAAGLGGGGSRSSPGSVAASPSGGGGR	S4R1M9 2xPhospho S58(97.9); S59(46.8)	334.5	339.4	352.9	296.9	268.6	293.2	276.8	314.1	324.5	321
SGAAGLGGGGSRSSPGSVAASPSGGGGR	S4R1M9 1xPhospho S56(98.8)	238.4	221.2	229.2	207.3	214.1	197.2	189.1	198.5	214.8	231
SFYSSHYSR	Q3UBL8 1xPhospho S55(100)	106.7	77.2	91.7	80.4	78.2	59.2	60.1	82.9	75.7	91
SFTSLYK	Q6A065 1xPhospho S953(92.4)	67.3	61.2	55.9	49.9	52.9	46.8	46.8	49.8	61.4	56.6
SFTPDHVVYAR	O54724 1xPhospho S302(100)	187.2	169.8	213.3	167.1	151.2	135.8	117.3	166.1	149.8	149.4
SGAASMPSSPK	Q8K1N2 1xPhospho S203(94.7)	30.9	37.8	31.7	35	35	45.2	39.3	41.5	36.4	39.1
SGDETPGSEAPGDK	Q00PI9 1xPhospho S159(100)	190.6	140.9	177.6	144.5	150.1	124.9	117.3	143.8	178.8	154
SGDETPGSEAPGDKAVEEQGDDQDSEK	Q00PI9 1xPhospho S183(100)	116.3	84.1	99.9	64.5	63.5	53.5	58	72.2	91	89.2
SGDGESTPVEHVR	A0A0R4J119 1xPhospho T1232(86.5)	102.5	88.7	109.2	77.6	81.8	78.1	72.1	83	85.3	97.5
SGEGEVSGLLR	Q62318 1xPhospho S473(100)	254.4	249.5	294.3	214.9	171.4	217.6	160.9	237.2	212.4	258.2
SGEAAEGEARSPSHKK	O55187 1xPhospho S291(62.6)	79.3	101.1	60.9	126	156.5	153.8	149.1	111.3	116.3	89.8
SGEAAEGEARSPSHK	O55187 1xPhospho S291(90.3)	46.3	39.5	53.2	41.1	47.2	32.7	40.8	40.1	48.3	51.1
SGEAAEGEARSPSHK	O55187 1xPhospho S291(97.6)	35.8	49.8	30.1	48	57.9	60	59.2	40.5	46.8	39.1
SGDSIQQHVK	A6YR19 1xPhospho S249(100)	168.6	144	156.5	135.7	156.2	131.1	135.8	168.9	155.2	168.4
SGDNSSSSLGDVVTGTRRPTPPASAK	Q8R3Z5 2xPhospho S192(40.4); T199(77.1)	90.7	82	115.2	66.4	64.4	55	54.6	75.8	81.9	87.2
SGDNSSSSLGDVVTGTRRPTPPASAK	Q8R3Z5 1xPhospho S190(64.6)	146.7	121.8	152.9	108.2	103	86.6	88.2	134.6	117.9	131.7
SGDNSSSSLGDVVTGTRRPTPPASAK	Q8R3Z5 1xPhospho S/T	63.1	60	62.1	80	67.5	71.7	68.3	63.8	68.9	69.7
SGDNSSSSLGDVVTGTR	Q8R3Z5 1xPhospho S193(86.9)	134.1	128.2	134.3	121.6	112.8	103.2	98.2	112.8	136.4	136.8
SGDLAPPESPSSPGQASPR	B2RTE8 2xPhospho S326(97.3); S329(97.2)	582.9	585.9	598.3	575.6	488.5	516.9	457.5	595.4	563	650.9
SGDLAPPESPSSPGQASPR	B2RTE8 1xPhospho S	220.7	184.8	229.1	179	180.4	142.4	140.5	169.5	186.8	212.3
SGDGGSSRSGDGGSAGPAGK	Q4VAA2 1xPhospho S	88.6	73.8	78.1	63.4	76.4	60.4	59.4	64.4	74.5	72.5
SGDGGSSRSGDGGSAGPAGK	Q4VAA2 1xPhospho S	67.5	85.5	58.3	93.9	100.8	103	111.4	83	80.5	74.1
SGDGGSLGSGSRSGDGGSSGSGAR	Q4VAA2 1xPhospho S	184.9	150.8	203.1	134.3	139.8	121.3	118.2	137.8	146	164.8
SGDGGSLGSGSR	Q4VAA2 1xPhospho S63(95.6)	156.6	128.6	101.1	131	142.9	141.3	140.1	133.2	124.2	159.1
SFTHSDCK	G3X9V4 1xPhospho S940(90.6)	529.5	438.7	420.7	396.8	394.3	320.9	342.6	401	426.3	462
SGEQITSSPVSPK	E9Q9J4 1xPhospho S1005(100)	50	55.5	50.3	55.8	38.7	47.2	19.7	52.4	43.9	61.2
SFTHSDCK	G3X9V4 1xPhospho S940(89.3)	28.6	53.8	32.1	78.6	106	159.2	183.7	58.7	69.4	39
SFTALRRPSLR	Q499W5 1xPhospho S238(99.8)	63.8	59	63.1	56.8	56.7	58.7	59.6	59.7	51.7	57.3
SFSEDVISHKGDLR	S4R1P5 1xPhospho S4072(96.8)	42.6	57.2	34.7	80	71.4	105.8	114.9	64.1	61.9	45
SFSEDVISHK	S4R1P5 1xPhospho S4072(99.8)	112.7	105.4	112.5	103.4	111.7	95	85.1	107.1	99.2	97.5
SFSEDVISHK	S4R1P5 1xPhospho S/H	24.2	24.3	22.5	34	34	44	40.5	31.4	27.6	26
SFSDVLPESPK	Q3V0G7 2xPhospho S449(89.4); S455(100)	34	34.3	36.7	27.9	18.2	21	15.7	29	29.3	34.8
SFSDVLPESPK	Q3V0G7 1xPhospho S455(100)	29.3	20.3	30.2	21.8	17.9	16.3	18.8	25.2	23.7	28.8
SFSDVLPESPK	Q3V0G7 2xPhospho S449(99.7); S455(100)	33.5	39.8	35.8	46	46.2	40.2	43.3	42.8	50.9	47.2
SFSGFSISQSK	B7ZBV9 2xPhospho S804(99.6); S808(97.9)	3.2	5.9	7.2	8.9	7.4	10.6	11.5	6.3	7.5	8.4
SFSDVLPESPK	Q3V0G7 1xPhospho S455(100)	97.9	118.5	89.6	125.9	134.8	131.9	150.5	114.6	132.4	109.4
SFSAPYPTAAAGAETCSSAERR	Q0PHV7 2xPhospho S188(99.6); S202(75.9)	51	58.9	60.8	57	46	49	49.2	51.2	65.4	64
SFSAPYPTAAAGAETCSSAERR	Q0PHV7 1xPhospho S188(100)	164.9	180.9	172.7	150	141.4	132.2	128.3	164.7	157.4	172.5
SFSAPYPTAAAGAETCSSAER	Q0PHV7 1xPhospho S188(89.1)	41.3	53.2	57.2	49	52.6	44.9	41.2	52.2	53.3	48.9
SFSAHSTQVVNAK	Q3UFK1 1xPhospho S/H/T	94.1	117.2	74.1	122.2	105.4	134.6	109.4	99.6	88.6	95.3
SFQQSSLGR	Q6ZQ61 1xPhospho S10(100)	118.5	138.9	159.5	134.7	123.3	125.4	116.3	132.2	127	136.8
SFQESLGQGSRR	A7YQ68 1xPhospho S797(100)	220.4	227.8	193.9	220	201.9	200.3	186.8	232.5	182.6	202.6
SFSDHIRDSTAR	A0A0R4J171 1xPhospho S20(80.2)	171.5	158.3	137.3	170.5	125	144.3	125.5	169	132.4	163.1
SFSLASSGNSPISQR	Q8CI95 1xPhospho S186(100)	44.6	40.8	40.9	45.4	42.8	31.2	32.2	39	38.9	39.3
SFSLASSGNSPISQR	Q8CI95 2xPhospho S179(83.1); S186(82.6)	55	48	57	47.2	47.5	43.3	37.2	39	57.7	57
SFSLGDLSHSPQTAQHVER	Q3UHB8 1xPhospho S303(91.8)	77.9	74.7	100.5	73.8	72.6	66.1	68.8	75.1	77.7	89.9
SFSTTSASSQK	A0A2R8VJW4 1xPhospho S580(89.3)	198.9	161.8	183.2	158.7	155.8	121.4	154	188.6	160.9	192.9
SFSTTSASSQK	A0A2R8VJW4 1xPhospho S/T	84	91.6	76.7	92.2	99.6	109.3	108.1	98.5	93.2	87.5
SFSTIRDK	A0A087WS83 1xPhospho S/T	402.1	322.3	436.8	307.5	266.1	232.3	195.8	281.2	280.3	246.1
SFSTFGK	Q80TE2 1xPhospho S1059(93.7)	71.8	59	70.5	50.7	52.9	43.1	41.2	44	54.8	52.7
SFSSSADEHS	Q8VD33 1xPhospho S297(78.1)	378.7	437.4	346.3	457.1	436.1	438.5	447.5	409.8	423.7	420.4
[truncated: 17,145 more rows]
