# Supplementary material for: Sleep prevents brain phosphoproteome disruption to safeguard survival
Source: Cell Discov. 2025 Jun 24;11:58. doi: 10.1038/s41421-025-00809-w (PMC12187926; doi:10.1038/s41421-025-00809-w)
Supplement: Supplementary file 10 — Dataset 9 [file 41421_2025_809_MOESM10_ESM.xlsx]

## Sheet: Table description
	Table Order	Table Name	Description
	a	PP1_RVxF seq	107 sequences that could bind with PP1 phosphatase
	b	PP1_RVxF PSSMSearch	366 proteins that contain PP1 RVxF SLiMs
	c	PP2A_LxxIxE seq	25 sequences that could bind with PP2A phosphatase
	d	PP2A_LxxIxE PSSMSearch	427 proteins that contain PP2A LxxIxE SLiMs
	e	PP2B_LxvP seq	34 sequences that could bind with PP2B phosphatase
	f	PP2B_LxvP PSSMSearch	456 proteins that contain PP2B LxvP SLiMs
	g	PP2B_PxIxI seq	33 sequences that could bind with PP2B phosphatase
	h	PP2B_PxIxI PSSMSearch	505 proteins that contain PP2B PxIxI SLiMs

## Sheet: a PP1_RVxF seq
ENTRY	Start	End	Subsequence	Source	Gene
Q6ZMQ8	1230	1234	LERKKKAVSFFDDVT	Smith et al., 2019	AATK
O43865	40	44	TKAPKKQIQFADDMQ	Smith et al., 2019	AHCYL1
Q92667	153	157	PLSSPKGVLFSSKSA	Smith et al., 2019	AKAP1
Q9UKA4	1194	1198	SEHSGKKVQFAEALA	Smith et al., 2019	AKAP11
Q99996	1064	1068	KIMVEDKVSFENMTV	Smith et al., 2019	AKAP9
O15084	1008	1012	YTNTSKTVSFEALPI	Smith et al., 2019	ANKRD28
Q8N9B4	23	27	NPCSRKKVHFGSIHD	Smith et al., 2019	ANKRD42
P25054	1628	1632	RLQPQKHVSFTPGDD	Smith et al., 2019	APC
O14965	342	346	TYKRISRVEFTFPDF	Smith et al., 2019	AURKA
O14965	161	165	KFILALKVLFKAQLE	Smith et al., 2019	AURKA
Q96GD4	105	109	HFIVALKVLFKSQIE	Smith et al., 2019	AURKB
P10415	146	150	GVNWGRIVAFFEFGG	Smith et al., 2019	BCL2
Q07817	139	143	GVNWGRIVAFFSFGG	Smith et al., 2019	BCL2L1
Q92843	95	99	GPNWGRLVAFFVFGA	Smith et al., 2019	BCL2L2
P38398	897	901	LKKQSPKVTFECEQK	Smith et al., 2019	BRCA1
Q69YH5	391	395	NMRKRKRVTFGEDLS	Smith et al., 2019	CDCA2
Q02224	419	423	KAKRKRRVTWCLGKI	Smith et al., 2019	CENPE
Q8TEP8	948	952	NAVAWRCFTFSKESV	Smith et al., 2019	CEP192
P51798	6	10	MANVSKKVSWSGRDR	Smith et al., 2019	CLCN7
O88809	53	57	NEKKAKKVRFYRNGD	Smith et al., 2019	Dcx
O14640	485	489	LRHTVNKITFSEQCY	Smith et al., 2019	DVL1
P20042	129	133	KKKKKKNVKFPDEDE	Smith et al., 2019	EIF2S2
P16591	601	605	DLPQELKIKFLQEAK	Smith et al., 2019	FER
P28006	69	73	CTSPEKNVRFAIELT	Smith et al., 2019	GAC1
Q13255	891	895	ANSNGKSVSWSEPGG	Smith et al., 2019	GRM1
P41594	913	917	SSSNGKSVTWAQNEK	Smith et al., 2019	GRM5
Q9LTK0	7	11	TEPKRGRVQWDEANI	Smith et al., 2019	I-2
Q14643	2632	2636	DKFDNKTVTFEEHIK	Smith et al., 2019	ITPR1
P17658	72	76	LGDPGRRVRFFDPLR	Smith et al., 2019	KCNA6
O43526	20	24	SGEKKLKVGFVGLDP	Smith et al., 2019	KCNQ2
Q8NI77	612	616	LVERKKVVVWADQTA	Smith et al., 2019	KIF18A
Q8NG31	57	61	NKKNSRRVSFADTIK	Smith et al., 2019	KNL1
P08111	327	331	LDFTSKVIDFFVTFE	Smith et al., 2019	l(2)gl
Q18508	1078	1082	QSASRGRIRFRADVP	Smith et al., 2019	mel-28
P46013	504	508	IPLKRRRVSFGGHLR	Smith et al., 2019	MKI67
O00566	329	333	HKESLKRVTFALPDD	Smith et al., 2019	MPHOSPH10
O75376	413	417	FDAEQRRVKFINMNG	Smith et al., 2019	NCOR1
P51955	382	386	SSVIKKKVHFSGESK	Smith et al., 2019	NEK2
Q9V7W9	190	194	QGRRTRNVTFNDEEI	Smith et al., 2019	NiPp1
Q9Y3T9	589	593	ICSRRQRVSFGVSEQ	Smith et al., 2019	NOC2L
Q5C9Z4	306	310	EKRRGKRVRFAEDEE	Smith et al., 2019	NOM1
Q15233	139	143	LRGKQLRVRFACHSA	Smith et al., 2019	NONO
Q9H1Y3	362	366	GDRPKKKVTFNSSSI	Smith et al., 2019	OPN3
P03421	83	87	NYQRKPLVSFKEDPT	Smith et al., 2019	P
Q9BZA8	1046	1050	TRPSQRRVTFHLPEG	Smith et al., 2019	PCDH11Y
C0H480	12	16	KSVTKKTISWDEVTI	Smith et al., 2019	PF3D7_0320000
D0N0Z8	137	141	HANNPNKVTFSNKVR	Smith et al., 2019	PITG_04314
Q15111	92	96	CGGRKKTVSFSSMPS	Smith et al., 2019	PLCL1
O55000	373	424	KGRKRKTVTWPEEGK	Smith et al., 2019	Ppp1r10
Q96QC0	397	401	KGRKRKSVTWPEEGK	Smith et al., 2019	PPP1R10
O60927	39	43	KRKPEKKVEWTSDTV	Smith et al., 2019	PPP1R11
O14974	34	38	VKRQKTKVKFDDGAV	Smith et al., 2019	PPP1R12A
Q90623	34	38	VKRKKTKVKFDDGAV	Smith et al., 2019	PPP1R12A
O60237	52	56	TRRGSPRVRFEDGAV	Smith et al., 2019	PPP1R12B
Q9BZL4	45	49	GERRARTVRFERAAE	Smith et al., 2019	PPP1R12C
Q9NXH3	21	25	GENPCKKVHWASGRR	Smith et al., 2019	PPP1R14D
O75807	554	558	TPLKARKVRFSEKVT	Smith et al., 2019	PPP1R15A
Q5SWA1	639	643	THVKRKKVTFLEEVT	Smith et al., 2019	PPP1R15B
Q96I34	65	69	SQGLLKQVLFPPSVV	Smith et al., 2019	PPP1R16A
Q96T49	62	66	TGGRRKKVSFEASVA	Smith et al., 2019	PPP1R16B
Q6NYC8	538	542	RHHKQLKISFSETAL	Smith et al., 2019	PPP1R18
Q13522	8	12	QDNSPRKIQFTVPLL	Smith et al., 2019	PPP1R1A
P07516	7	11	DPKDRKKIQFSVPAP	Smith et al., 2019	PPP1R1B
Q9UD71	7	11	DPKDRKKIQFSVPAP	Smith et al., 2019	PPP1R1B
Q8WVI7	7	11	EPNSPKKIQFAVPVF	Smith et al., 2019	PPP1R1C
P41236	43	47	EELSKKSQKWDEMNI	Smith et al., 2019	PPP1R2
Q9DCL8	12	169	EELSKKSQKWDEMNI	Smith et al., 2019	Ppp1r2
Q16821	62	66	PSSGTRRVSFADSFG	Smith et al., 2019	PPP1R3A
Q86XI6	61	65	EKKVKKRVSFADNQG	Smith et al., 2019	PPP1R3B
Q9UQK1	83	87	HNQAKKRVVFADSKG	Smith et al., 2019	PPP1R3C
O95685	101	105	GCSQKLRVRFADALG	Smith et al., 2019	PPP1R3D
Q9H7J1	86	90	SPDTRKRVRFADALG	Smith et al., 2019	PPP1R3E
Q6ZSY5	35	39	AAVAPRRVLFADEAL	Smith et al., 2019	PPP1R3F
Q12972	199	203	RKRKNSRVTFSEDDE	Smith et al., 2019	PPP1R8
O35867	456	460	EIPANRKIKFSCAPI	Smith et al., 2019	Ppp1r9a
Q9ULJ8	455	459	EIPANRKIKFSSAPI	Smith et al., 2019	PPP1R9A
O35274	447	451	DPAPSRKIHFSTAPI	Smith et al., 2019	Ppp1r9b
O35274	574	578	LRNTKGRVRFMIGRE	Smith et al., 2019	Ppp1r9b
Q96SB3	445	449	DPAPSRKIHFSTAPI	Smith et al., 2019	PPP1R9B
P06400	873	877	PPKPLKKLRFDIEGS	Smith et al., 2019	RB1
Q00816	464	468	KPTKNRHIHFNDRVE	Smith et al., 2019	REG1
P29539	114	118	VSPVTKSVAFSDRIE	Smith et al., 2019	RIF1
Q5UIP0	2202	2206	PVNKVRRVSFADPIY	Smith et al., 2019	RIF1
Q6PR54	2150	2154	PVNKIRRVSFADPIY	Smith et al., 2019	Rif1
P08353	189	196	TPATPARVRFSPHVR	Smith et al., 2019	RL1
Q14684	682	686	TPSSSKKVTFGLNRN	Smith et al., 2019	RRP1B
P21817	786	790	SFSAGVKVRFLLGGR	Smith et al., 2019	RYR1
P34758	239	243	AKTGDQKVDFDSFAS	Smith et al., 2019	SCD5
P34758	272	276	LNFKSKKVRFSEHIT	Smith et al., 2019	SCD5
A8K8P3	951	955	AIAPSRKVTFEGPLL	Smith et al., 2019	SFI1
P23246	362	366	MRGRQLRVRFATHAA	Smith et al., 2019	SFPQ
Q8TEC5	641	645	IEKQVKTVRFQNYSP	Smith et al., 2019	SH3RF2
P55011	139	143	EAKGRFRVNFVDPAA	Smith et al., 2019	SLC12A2
O95793	381	385	KPGDGRKVTFFEPGS	Smith et al., 2019	STAU1
Q9HBL0	298	302	RFPEYGKVEFVFSYG	Smith et al., 2019	TNS1
Q13625	920	924	RIAHGMRVKFNPLAL	Smith et al., 2019	TP53BP2
Q4KMQ1	576	580	SSRKKMKISFNDKSL	Smith et al., 2019	TPRN
Q9UL62	795	799	ARAKSKSVSFNLGCK	Smith et al., 2019	TRPC5
P49815	1289	1293	QGQLHRSVSWADSAV	Smith et al., 2019	TSC2
O54887	51	55	ITKKKKAVSFHGVEP	Smith et al., 2019	Tsks
Q9Y2W2	306	310	EKKSGLSVRFADMPG	Smith et al., 2019	WBP11
Q9Y2W2	217	221	VQMYGRKVGFALDLP	Smith et al., 2019	WBP11
P49750	2097	2111	SEPGKKRVRWADLEE	Smith et al., 2019	YLPM1
Q7Z3T8	868	872	CSKEQKRVWFADGIL	Smith et al., 2019	ZFYVE16
O95405	826	830	QPREQRRVWFADGIL	Smith et al., 2019	ZFYVE9
Q8TDY2	1586	1590	KFYRVKAVSWNKKV-	Smith et al., 2019	RB1CC1
Q9D9S2	224	228	PHTQARRVTWAL---	Smith et al., 2019	Tmem225

## Sheet: b PP1_RVxF PSSMSearch
ProteinAcc	GeneName	ProteinName	Hit	SeqStart	SeqStop	isInputPeptide	Mask	PWM Score	PWM Pvalue	IUPred
Q8BRJ4	Ppp1r3e	Protein phosphatase 1 regulatory subunit 3E	tarsrSPDTRKRVRFADALGlelav	81	95	TRUE	SPDTRKRVRFADALG	31.2306	1.13033e-09	0.513
Q80U44	Zfyve16	Zinc finger FYVE domain-containing protein 16	nvegpCSKEQKRVWFADGILpngev	851	865	TRUE	CSKEQKRVWFADGIL	31.4247	1.13033e-09	0.424
Q14B71	Cdca2	Cell division cycle-associated protein 2	tpgclNPRKRKRVTFGEDLSpevfd	376	390	FALSE	NPRKRKRVTFGEDLS	30.9075	1.13033e-07	0.56
Q6PR54	Rif1	Telomere-associated protein RIF1	edeisPVNKIRRVSFADPIYqagla	2145	2159	TRUE	PVNKIRRVSFADPIY	30.9101	1.13033e-07	0.38
Q3UFM5	Nom1	Nucleolar MIF4G domain-containing protein 1	esgtrGNKGTKKVRFAEVVEksrss	295	309	FALSE	GNKGTKKVRFAEVVE	30.458	3.39099e-07	0.595
Q5SS00	Zdbf2	DBF4-type zinc finger-containing protein 2 homolog	ppqpkKKGQGKKVTFDLRVTkyeyp	1772	1786	FALSE	KKGQGKKVTFDLRVT	30.4788	3.39099e-07	0.564
Q8CG73	Rpgrip1l	Protein fantom	kprqrLTFVDKKVSFADTIShpspe	968	982	FALSE	LTFVDKKVSFADTIS	30.2286	5.65165e-07	0.545
Q9Z108	Stau1	Double-stranded RNA-binding protein Staufen homolog 1	ktpvkKPGDGRKVTFFEPSPgdeng	286	300	FALSE	KPGDGRKVTFFEPSP	30.2682	5.65165e-07	0.783
Q6PB70	Ano8	Anoctamin-8	gslldCGLRLKKVSFAERGAgrrrp	606	620	FALSE	CGLRLKKVSFAERGA	30.1673	7.91231e-07	0.625
Q66JQ7	Knl1	Kinetochore scaffold 1	pnpprKRKSSRRVSFADTIKvfqte	52	66	FALSE	KRKSSRRVSFADTIK	30.173	7.91231e-07	0.683
P17564	Ppp1r15a	Protein phosphatase 1 regulatory subunit 15A	dqdpeIPLKARKVHFAEKVTvhfla	542	556	FALSE	IPLKARKVHFAEKVT	30.168	7.91231e-07	0.445
Q76HP3	Tmem132d	Transmembrane protein 132D	epptsPTSKRKRVTFSTFSAissdd	1036	1050	FALSE	PTSKRKRVTFSTFSA	30.1041	7.91231e-07	0.585
A2ANX9	Znf711	Zinc finger protein 711	qctdcDFTTNKKVSFHNHLEshkli	420	434	FALSE	DFTTNKKVSFHNHLE	30.0137	1.0173e-06	0.326
Q3V096	Ankrd42	Ankyrin repeat domain-containing protein 42	rretaDSSSRKKVHFSSIHDavrag	18	32	FALSE	DSSSRKKVHFSSIHD	29.7025	1.13033e-06	0.502
Q810V0	Mphosph10	U3 small nucleolar ribonucleoprotein protein MPP10	ensdqHKGSLKRVTFALPDDeaedt	326	340	FALSE	HKGSLKRVTFALPDD	29.9717	1.13033e-06	0.662
Q7TMB3	Ppp1r3c	Protein phosphatase 1 regulatory subunit 3C	ewkspHNQAKKRVVFADSKGlslta	78	92	TRUE	HNQAKKRVVFADSKG	29.699	1.13033e-06	0.309
B2RR83	Ythdc2	3'-5' RNA helicase YTHDC2	envilTGPKEKKVRFHPTSVlsqpq	1009	1023	FALSE	TGPKEKKVRFHPTSV	29.6252	1.13033e-06	0.443
Q8VHQ3	Ppp1r16b	Protein phosphatase 1 regulatory inhibitor subunit 16B	erkrsTGGRRKKVSFEASVAlleas	57	71	TRUE	TGGRRKKVSFEASVA	29.5808	1.24336e-06	0.374
Q8C8T7	Elfn1	Protein ELFN1	efmaaGHALRKKVQFAKDEDlhdil	797	811	FALSE	GHALRKKVQFAKDED	29.3186	1.46943e-06	0.457
Q6A025	Ppp1r26	Protein phosphatase 1 regulatory subunit 26	krcrdPRASCKKVRFGSTETrcgek	674	688	FALSE	PRASCKKVRFGSTET	29.3057	1.46943e-06	0.545
Q91YK2	Rrp1b	Ribosomal RNA processing protein 1 homolog B	gqlnkTPSSSKKVTFGLNRNmtaef	643	657	TRUE	TPSSSKKVTFGLNRN	29.3578	1.46943e-06	0.65
Q3U3V8	Xrra1	X-ray radiation resistance-associated protein 1	kasteGQESQKKVSFDTGLKkisrr	55	69	FALSE	GQESQKKVSFDTGLK	29.318	1.46943e-06	0.485
Q9R0I7	Ylpm1	YLP motif-containing protein 1	yetraSEPGKKRVRWADLEEkkdad	1332	1346	TRUE	SEPGKKRVRWADLEE	29.3387	1.46943e-06	0.523
Q3UQ22	Ntn5	Netrin-5	pawpgALGGPKKVTFHSPPGpktri	130	144	FALSE	ALGGPKKVTFHSPPG	29.1435	1.80853e-06	0.556
Q9D2G9	Hhipl2	HHIP-like protein 2	ykpvpVKTKSKKVRFRPLAAtvldl	614	628	FALSE	VKTKSKKVRFRPLAA	29.096	2.26066e-06	0.404
Q66L44	Cbarp	Voltage-dependent calcium channel beta subunit-associated regulatory protein	erflaTSSTGRRVSFNEAALfeqsr	121	135	FALSE	TSSTGRRVSFNEAAL	29.0222	2.37369e-06	0.449
Q6IEE6	Tmem132e	Transmembrane protein 132E	dpassPTSKRKRVKFTTFTTlptee	1007	1021	FALSE	PTSKRKRVKFTTFTT	29.0365	2.37369e-06	0.665
P52503	Ndufs6	NADH dehydrogenase [ubiquinone] iron-sulfur protein 6, mitochondrial	tgqvyDEKDYRRVRFVDRQKevnen	39	53	FALSE	DEKDYRRVRFVDRQK	28.9441	2.93886e-06	0.392
P97474	Pitx2	Pituitary homeobox 2	eclfsKDSEIKKVEFTDSPKsrkes	28	42	FALSE	KDSEIKKVEFTDSPK	28.9531	2.93886e-06	0.509
Q8BKR5	Ppp1r37	Protein phosphatase 1 regulatory subunit 37	padgrLKAAAKRVTFPSDEDivsga	45	59	FALSE	LKAAAKRVTFPSDED	28.9231	3.05189e-06	0.569
E9PVX6	Mki67	Proliferation marker protein Ki-67	nksegMPMKRRRVSFGGHLRpelfd	459	473	FALSE	MPMKRRRVSFGGHLR	28.8136	3.27796e-06	0.758
Q3UGY8	Arfgef3	Brefeldin A-inhibited guanine nucleotide-exchange protein 3	nqetiTAEQVKKVLFEEEERssdss	1828	1842	FALSE	TAEQVKKVLFEEEER	28.7822	3.39099e-06	0.388
Q9JI78	Ngly1	Peptide-N(4)-(N-acetyl-beta-glucosaminyl)asparagine amidase	erssrLDGSSKKVQFSQHPAaaklp	113	127	FALSE	LDGSSKKVQFSQHPA	28.77	3.39099e-06	0.465
Q8BLY1	Smoc1	SPARC-related modular calcium-binding protein 1	dkplsQGNSGRKVSFRFFLTlnsdd	168	182	FALSE	QGNSGRKVSFRFFLT	28.7774	3.39099e-06	0.415
Q80YE4	Aatk	Serine/threonine-protein kinase LMTK1	afcddLERKKKAVSFFDDVTvylfd	1216	1230	TRUE	LERKKKAVSFFDDVT	28.7398	3.61706e-06	0.325
Q8CBC4	Cnst	Consortin	paqmqQKPAKRRVRFQEIDDnleqd	625	639	FALSE	QKPAKRRVRFQEIDD	28.7324	3.73009e-06	0.474
Q9D7G9	Mapk1ip1	MAPK-interacting and spindle-stabilizing protein	ikrrrSKKKSKRVTWGDIKTlthka	207	221	FALSE	SKKKSKRVTWGDIKT	28.6943	4.06919e-06	0.704
Q9JIG4	Ppp1r3f	Protein phosphatase 1 regulatory subunit 3F	rasaeAAVAPRRVLFADEALglpla	30	44	TRUE	AAVAPRRVLFADEAL	28.6984	4.06919e-06	0.496
Q7TT52	Ppp1r14d	Protein phosphatase 1 regulatory subunit 14D	spspgTDNPDKKVHWASEKRrrass	16	30	FALSE	TDNPDKKVHWASEKR	28.5971	4.74739e-06	0.784
Q80ZD9	Amigo2	Amphoterin-induced protein 2	dasadDRKAGKRVVFLEPLKdtaag	456	470	FALSE	DRKAGKRVVFLEPLK	28.4924	5.19952e-06	0.392
Q3UWW6	Gas2l3	GAS2-like protein 3	taqcaSESSRKCVTFPKTAQtkaip	423	437	FALSE	SESSRKCVTFPKTAQ	28.4752	5.31255e-06	0.683
Q9WVG5	Lipg	Endothelial lipase	rirvkSGETQRKVTFCTQDPtkssi	453	467	FALSE	SGETQRKVTFCTQDP	28.4785	5.31255e-06	0.431
Q80Y44	Ddx10	Probable ATP-dependent RNA helicase DDX10	kvmkrSFKVNKKITFTDEGElvqqw	684	698	FALSE	SFKVNKKITFTDEGE	28.4341	5.65165e-06	0.419
Q5SUR0	Pfas	Phosphoribosylformylglycinamidine synthase	fcdnsSAIQGKKVKFLRPEDstrps	274	288	FALSE	SAIQGKKVKFLRPED	28.4258	5.65165e-06	0.377
Q3TYR5	Grxcr2	Glutaredoxin domain-containing cysteine-rich protein 2	klnqkSDDKPRKVRFKISSSysgrv	12	26	FALSE	SDDKPRKVRFKISSS	28.3866	6.10378e-06	0.493
Q9DB00	Gon4l	GON-4-like protein	rlqvsASKKGKRVVFTPGQVtredr	127	141	FALSE	ASKKGKRVVFTPGQV	28.3605	6.44289e-06	0.655
Q8C3K5	Tmem72	Transmembrane protein 72	lepadSLAKKKQVHFEDNVVriips	215	229	FALSE	SLAKKKQVHFEDNVV	28.3567	6.44289e-06	0.413
Q9D2H5	Trim42	Tripartite motif-containing protein 42	ypihsEMMIARKVTFSTHSFgnqqi	513	527	FALSE	EMMIARKVTFSTHSF	28.3229	6.66895e-06	0.301
Q60974	Ncor1	Nuclear receptor corepressor 1	ippmmFDAEQRRVKFINMNGlmedp	408	422	TRUE	FDAEQRRVKFINMNG	28.3144	6.78198e-06	0.383
Q91XQ0	Dnah8	Dynein heavy chain 8, axonemal	kaaksVKEQRKRVVFGSEAEetegl	1037	1051	FALSE	VKEQRKRVVFGSEAE	28.248	6.89502e-06	0.385
Q9JKR6	Hyou1	Hypoxia up-regulated protein 1	epglrSLKHNKRVLFSRMGPypqrk	461	475	FALSE	SLKHNKRVLFSRMGP	28.2024	6.89502e-06	0.305
P50220	Nkx2-1	Homeobox protein Nkx-2.1	aplpsAPRRKRRVLFSQAQVyeler	159	173	FALSE	APRRKRRVLFSQAQV	28.2871	6.89502e-06	0.524
Q9EQM3	Nkx2-4	Homeobox protein Nkx-2.4	plhaaAPRRKRRVLFSQAQVyeler	186	200	FALSE	APRRKRRVLFSQAQV	28.2871	6.89502e-06	0.448
Q922P8	Tmem132a	Transmembrane protein 132A	larkeAGGRRKRVEFVTFAPapptq	951	965	FALSE	AGGRRKRVEFVTFAP	28.1951	6.89502e-06	0.642
E9PYI1	Znf568	Zinc finger protein 568	qeeedRTRPSKTVTFKDVAVdltqe	27	41	FALSE	RTRPSKTVTFKDVAV	28.2399	6.89502e-06	0.488
Q99ME3	Sncaip	Synphilin-1	skrrtSQNSKLRVTFEEPVVqmeqt	807	821	FALSE	SQNSKLRVTFEEPVV	28.1527	7.12108e-06	0.772
P70297	Stam	Signal transducing adapter molecule 1	aepemIKTEKKTVQFNDDVQietie	275	289	FALSE	IKTEKKTVQFNDDVQ	28.1622	7.12108e-06	0.598
Q6RHR9	Magi1	Membrane-associated guanylate kinase, WW and PDZ domain-containing protein 1	kqghvNLTVRRKVVFAVPKAenevp	910	924	FALSE	NLTVRRKVVFAVPKA	28.1342	7.23412e-06	0.405
P42586	Nkx2-2	Homeobox protein Nkx-2.2	gggdaGKKRKRRVLFSKAQTyeler	126	140	FALSE	GKKRKRRVLFSKAQT	28.1368	7.23412e-06	0.53
P08775	Polr2a	DNA-directed RNA polymerase II subunit RPB1	gdsacPLRTIKRVQFGVLSPdelkr	14	28	FALSE	PLRTIKRVQFGVLSP	28.0978	7.46018e-06	0.322
Q99L45	Eif2s2	Eukaryotic translation initiation factor 2 subunit 2	imlgnKKKKKKNVKFPEEDEilekd	124	138	FALSE	KKKKKKNVKFPEEDE	28.0541	7.57321e-06	0.502
O70584	Nkx2-8	Homeobox protein Nkx-2.8	pgsdpEKRRKRRVLFSKAQTleler	79	93	FALSE	EKRRKRRVLFSKAQT	28.0529	7.68625e-06	0.556
Q8K394	Plcl2	Inactive phospholipase C-like protein 2	dgtkqKRERKKTVSFSSMPTekkis	116	130	FALSE	KRERKKTVSFSSMPT	28.0539	7.68625e-06	0.671
D3Z0R2	Ppp1r36	Protein phosphatase 1 regulatory subunit 36	ielkeKGKKGKAVHFAEMDSgaser	61	75	FALSE	KGKKGKAVHFAEMDS	28.0331	7.79928e-06	0.37
Q80TF6	Stard9	StAR-related lipid transfer protein 9	sldriSRQAEKRVSFLLQEDsnqge	2430	2444	FALSE	SRQAEKRVSFLLQED	28.0338	7.79928e-06	0.562
Q3UNX5	Acsm3	Acyl-coenzyme A synthetase ACSM3, mitochondrial	kkttaPYKYPRKVEFIEELPktvsg	546	560	FALSE	PYKYPRKVEFIEELP	28.0112	7.91231e-06	0.311
Q6P9Q6	Fkbp15	FK506-binding protein 15	dsilvFEVEVRRVKFARDSGsdghs	281	295	FALSE	FEVEVRRVKFARDSG	28.0238	7.91231e-06	0.391
Q9QUQ5	Trpc4	Short transient receptor potential channel 4	vvqepPREKQRKVNFVADIKnfglf	825	839	FALSE	PREKQRKVNFVADIK	27.9958	8.25141e-06	0.409
Q7TT50	Cdc42bpb	Serine/threonine-protein kinase MRCK beta	eiskiRSELEKKVLFYEEELvrrea	687	701	FALSE	RSELEKKVLFYEEEL	27.9636	8.36445e-06	0.319
Q924W6	Trim66	Tripartite motif-containing protein 66	rrrhmENEKTKRVSFRLANSisqv	1224	1238	FALSE	ENEKTKRVSFRLANS	27.9821	8.36445e-06	0.422
Q923D5	Wbp11	WW domain-binding protein 11	pppqvLQMYGRKVGFALDLPprrrd	212	226	FALSE	LQMYGRKVGFALDLP	27.9722	8.36445e-06	0.672
O70496	Clcn7	H(+)/Cl(-) exchange transporter 7	MANVSKKVSWSGRDRddeeg	1	15	TRUE	MANVSKKVSWSGRDR	27.9095	8.47748e-06	0.584
Q91ZU9	Grin3b	Glutamate receptor ionotropic, NMDA 3B	rvrraVVERERRVRFLLEPGeaggd	922	936	FALSE	VVERERRVRFLLEPG	27.9158	8.47748e-06	0.301
Q80W93	Hydin	Hydrocephalus-inducing protein	gvvpvGKTQKLKVKFSPMDIgefes	3935	3949	FALSE	GKTQKLKVKFSPMDI	27.9266	8.47748e-06	0.304
Q3USB7	Plcl1	Inactive phospholipase C-like protein 1	psnqkCGGRKKTVSFSSMPSekkis	88	102	TRUE	CGGRKKTVSFSSMPS	27.9381	8.47748e-06	0.573
Q8K1L5	Ppp1r11	E3 ubiquitin-protein ligase PPP1R11	imklrKRKPEKKVEWSSDTVdnehm	39	53	FALSE	KRKPEKKVEWSSDTV	27.9347	8.47748e-06	0.777
E9PVX6	Mki67	Proliferation marker protein Ki-67	ykmlnNLMLNRKVDFSEDLSgltem	679	693	FALSE	NLMLNRKVDFSEDLS	27.8956	8.59051e-06	0.456
Q50H32	Grxcr1	Glutaredoxin domain-containing cysteine-rich protein 1	retkpESDRPRKVRFRIASShsgrv	9	23	FALSE	ESDRPRKVRFRIASS	27.8589	8.70355e-06	0.598
P35290	Rab24	Ras-related protein Rab-24	sdlleEDRRRRRVDFHDVQDyadni	127	141	FALSE	EDRRRRRVDFHDVQD	27.8712	8.70355e-06	0.308
Q91VA0	Acsm1	Acyl-coenzyme A synthetase ACSM1, mitochondrial	ksvtaPYKYPRKVEFVSELPktvtg	539	553	FALSE	PYKYPRKVEFVSELP	27.8221	9.26871e-06	0.302
O88870	Best1	Bestrophin-1	dyqeiCHMKKKTVEFNLNIPespte	493	507	FALSE	CHMKKKTVEFNLNIP	27.8286	9.26871e-06	0.481
P11087	Col1a1	Collagen alpha-1(I) chain	wyispNPKEKKHVWFGESMTdgfpf	1306	1320	FALSE	NPKEKKHVWFGESMT	27.8297	9.26871e-06	0.387
Q9ESG9	Pkmyt1	Membrane-associated tyrosine- and threonine-specific cdc2-inhibitory kinase	rtpgwHQPQPRRVSFLCETSeplqs	66	80	FALSE	HQPQPRRVSFLCETS	27.8336	9.26871e-06	0.563
Q3UR50	Vwa5b2	von Willebrand factor A domain-containing protein 5B2	vsgfeAEAAGRRVSFQLHSRrrsqa	64	78	FALSE	AEAAGRRVSFQLHSR	27.8303	9.26871e-06	0.332
P32067	Ssb	Lupus La protein homolog	anngnLLLRNKKVTWKVLEGhaeke	293	307	FALSE	LLLRNKKVTWKVLEG	27.7791	9.49478e-06	0.45
Q5DTJ9	Mypn	Myopalladin	tknsvILDLGKKVNFGDVRShqqey	880	894	FALSE	ILDLGKKVNFGDVRS	27.7512	9.72084e-06	0.38
Q9WVJ5	Crybb1	Beta-crystallin B1	ivfeqENFQGRRVEFSGECLnlgdr	65	79	FALSE	ENFQGRRVEFSGECL	27.7076	1.0399e-05	0.317
E9PYH6	Setd1a	Histone-lysine N-methyltransferase SETD1A	pllppPKKRRKTVSFSAAEEapvpe	1168	1182	FALSE	PKKRRKTVSFSAAEE	27.7014	1.0399e-05	0.805
Q8QZT1	Acat1	Acetyl-CoA acetyltransferase, mitochondrial	dvvvkEDEEYKRVDFSKVPKlktvf	249	263	FALSE	EDEEYKRVDFSKVPK	27.6301	1.08512e-05	0.315
Q9QX29	Trpc5	Short transient receptor potential channel 5	dgsggARAKSKSVSFNVGCKkkach	791	805	FALSE	ARAKSKSVSFNVGCK	27.6155	1.08512e-05	0.438
Q91YI4	Arrb2	Beta-arrestin-2	hkrnsVRLIIRKVQFAPETPgpqps	165	179	FALSE	VRLIIRKVQFAPETP	27.5645	1.13033e-05	0.468
A6H619	Phrf1	PHD and RING finger domain-containing protein 1	apllrSRTLVKRVTWNLQEAehstp	1404	1418	FALSE	SRTLVKRVTWNLQEA	27.5186	1.13033e-05	0.513
Q9R0X5	Rpgr	X-linked retinitis pigmentosa GTPase regulator	dptskDIKKAKKISFFNRMSltgqk	927	941	FALSE	DIKKAKKISFFNRMS	27.56	1.13033e-05	0.491
Q8BKK4	Ppp1r1c	Protein phosphatase 1 regulatory subunit 1C	mEPNSPKKIQFAVPLFqsqia	2	16	FALSE	EPNSPKKIQFAVPLF	27.452	1.23206e-05	0.654
P10493	Nid1	Nidogen-1	ievakMDGTQRRVLFDTGLVnprgi	1048	1062	FALSE	MDGTQRRVLFDTGLV	27.4494	1.24336e-05	0.324
O88783	F5	Coagulation factor V	tghtpKDTTYKKVVFRKYLDstfts	1571	1585	FALSE	KDTTYKKVVFRKYLD	27.444	1.25467e-05	0.348
F8VPU2	Farp1	FERM, ARHGEF and pleckstrin domain-containing protein 1	vldyvKEGGHKKVQFERKHSkihst	352	366	FALSE	KEGGHKKVQFERKHS	27.33	1.379e-05	0.511
O35417	Pdyn	Proenkephalin-B	drmndEAAQGRTVHFNEEDLrkqak	145	159	FALSE	EAAQGRTVHFNEEDL	27.2825	1.43552e-05	0.56
Q60829	Ppp1r1b	Protein phosphatase 1 regulatory subunit 1B	mDPKDRKKIQFSVPAPpsqld	2	16	TRUE	DPKDRKKIQFSVPAP	27.2799	1.43552e-05	0.845
Q9QUM4	Slamf1	Signaling lymphocytic activation molecule	atspgSKSNKKIVSFDLSKGsypdh	73	87	FALSE	SKSNKKIVSFDLSKG	27.2877	1.43552e-05	0.378
Q8BZT2	Sh3rf2	E3 ubiquitin-protein ligase SH3RF2	nskngTEKQVKTVRFQNYSPpptkh	642	656	FALSE	TEKQVKTVRFQNYSP	27.2553	1.44682e-05	0.777
Q8K301	Ddx52	Probable ATP-dependent RNA helicase DDX52	grtgrAGNRGKAVTFFTEDDkpllr	507	521	FALSE	AGNRGKAVTFFTEDD	27.2218	1.51464e-05	0.352
Q9CRB9	Chchd3	MICOS complex subunit Mic19	mgGTASTRRVTFEADENenitv	3	17	FALSE	GTASTRRVTFEADEN	27.2085	1.52595e-05	0.611
Q80T14	Fras1	Extracellular matrix organizing protein FRAS1	tpgvdYVPSSRKVEFGPGITeqyct	2850	2864	FALSE	YVPSSRKVEFGPGIT	27.1855	1.53725e-05	0.349
A2ABU4	Myom3	Myomesin-3	ttvelEERGQRRVGFGNDLErmela	95	109	FALSE	EERGQRRVGFGNDLE	27.1379	1.54855e-05	0.437
Q4VC17	Adamts18	A disintegrin and metalloproteinase with thrombospondin motifs 18	phvlyKRTAEKRVRWYQDYPgsqrt	204	218	FALSE	KRTAEKRVRWYQDYP	27.1194	1.58246e-05	0.471
Q6ZWQ0	Syne2	Nesprin-2	silksKSSTEKHVKFSLPVEempat	2354	2368	FALSE	KSSTEKHVKFSLPVE	27.0887	1.61637e-05	0.583
Q8BGQ2	Csrnp2	Cysteine/serine-rich nuclear protein 2	ilkrqKQLRRKNVRFDQVTVyyfar	59	73	FALSE	KQLRRKNVRFDQVTV	27.0781	1.62768e-05	0.325
Q8CI43	Myl6b	Myosin light chain 6B	gnpknEELKSRRVDFETFLPmlqav	114	128	FALSE	EELKSRRVDFETFLP	27.057	1.63898e-05	0.368
Q99L28	Rsl24d1	Probable ribosome biogenesis protein RLP24	hknfkKKRNPRKVRWTKAFRkaagk	42	56	FALSE	KKRNPRKVRWTKAFR	27.0392	1.66159e-05	0.478
Q811D0	Dlg1	Disks large homolog 1	rvekkERARLKTVKFNSKTRgdkge	651	665	FALSE	ERARLKTVKFNSKTR	27.0194	1.67289e-05	0.563
B1ASB6	Spocd1	SPOC domain-containing protein 1	tsipvSNKVPKTVSFSKRVErilys	838	852	FALSE	SNKVPKTVSFSKRVE	27.0102	1.67289e-05	0.388
Q80VC9	Camsap3	Calmodulin-regulated spectrin-associated protein 3	egqgePSLRHKSVTFSPDLGpvppe	673	687	FALSE	PSLRHKSVTFSPDLG	26.9705	1.76332e-05	0.836
Q8K4E0	Alms1	Alstrom syndrome protein 1 homolog	lpdsrVPIGTRKVAFESGPAgqksg	606	620	FALSE	VPIGTRKVAFESGPA	26.9614	1.77462e-05	0.633
A2ALV5	Shoc1	Protein shortage in chiasmata 1 ortholog	nnpslMNAESKKVTWPSVPSwsdse	1249	1263	FALSE	MNAESKKVTWPSVPS	26.9604	1.77462e-05	0.536
Q9D7B6	Acad8	Isobutyryl-CoA dehydrogenase, mitochondrial	tpglsFGKKEKKVGWNSQPTravif	227	241	FALSE	FGKKEKKVGWNSQPT	26.9497	1.80853e-05	0.374
Q8CFT2	Setd1b	Histone-lysine N-methyltransferase SETD1B	defyvGPVPPKQVTFAKLNDnvren	97	111	FALSE	GPVPPKQVTFAKLND	26.9505	1.80853e-05	0.338
Q91XM9	Dlg2	Disks large homolog 2	rverkERARLKTVKFNAKPGvidsk	606	620	FALSE	ERARLKTVKFNAKPG	26.8765	1.88765e-05	0.455
Q9R257	Hebp1	Heme-binding protein 1	pnedgSLQKKLKVWFRIPNQfqgsp	93	107	FALSE	SLQKKLKVWFRIPNQ	26.8457	1.91026e-05	0.301
Q9DBR7	Ppp1r12a	Protein phosphatase 1 regulatory subunit 12A	leppvVKRQKTKVKFDDGAVflaac	29	43	TRUE	VKRQKTKVKFDDGAV	26.8329	1.91026e-05	0.323
Q8VIJ6	Sfpq	Splicing factor, proline- and glutamine-rich	lddtpMRGRQLRVRFATHAAalsvr	349	363	TRUE	MRGRQLRVRFATHAA	26.8495	1.91026e-05	0.338
Q6TDU8	Dnai7	Dynein intermediate chain CFAP94, axonemal	wanlkKNPRHRSVRFSETQIgfeip	226	240	FALSE	KNPRHRSVRFSETQI	26.8242	1.92156e-05	0.324
Q80W00	Ppp1r10	Serine/threonine-protein phosphatase 1 regulatory subunit 10	nqltrKGRKRKTVTWPEEGKlreyf	392	406	TRUE	KGRKRKTVTWPEEGK	26.8211	1.92156e-05	0.599
Q7TPD3	Robo2	Roundabout homolog 2	rprdqIVAQGRTVTFPCETKgnpqp	328	342	FALSE	IVAQGRTVTFPCETK	26.8161	1.94417e-05	0.452
P08121	Col3a1	Collagen alpha-1(III) chain	hwwtdSGAEKKHVWFGESMNggfqf	1317	1331	FALSE	SGAEKKHVWFGESMN	26.7652	2.00068e-05	0.317
Q8VCT9	Tesk2	Dual specificity testis-specific protein kinase 2	pfsarQDLKGGKVKFFDLPSksvis	406	420	FALSE	QDLKGGKVKFFDLPS	26.7599	2.02329e-05	0.35
Q3UHF7	Hivep2	Transcription factor HIVEP2	tfyskSSVDEKRVDFQSSKElslst	2397	2411	FALSE	SSVDEKRVDFQSSKE	26.7476	2.0459e-05	0.614
D3YZV8	Ccdc8	Coiled-coil domain-containing protein 8 homolog	gsgsrAQKQVKTVRFQTPGRfswfr	618	632	FALSE	AQKQVKTVRFQTPGR	26.656	2.17024e-05	0.552
Q9JMH9	Myo18a	Unconventional myosin-XVIIIa	drapeGQAYRRVVHFAEPGAgtkdl	247	261	FALSE	GQAYRRVVHFAEPGA	26.6566	2.17024e-05	0.531
P16092	Fgfr1	Fibroblast growth factor receptor 1	ekklhAVPAAKTVKFKCPSSgtpnp	167	181	FALSE	AVPAAKTVKFKCPSS	26.6346	2.18154e-05	0.47
Q922J3	Clip1	CAP-Gly domain-containing linker protein 1	iashqQAMEELKVSFSKGIGtdsae	589	603	FALSE	QAMEELKVSFSKGIG	26.5824	2.32848e-05	0.445
Q9Z206	Net1	Neuroepithelial cell-transforming gene 1 protein	fgnsdKAKNIFRVRFQDPSPghsht	461	475	FALSE	KAKNIFRVRFQDPSP	26.587	2.32848e-05	0.445
A2ASS6	Ttn	Titin	dttktDSGLYRCVAFNKHGEiesnv	9409	9423	FALSE	DSGLYRCVAFNKHGE	26.5919	2.32848e-05	0.331
Q9JM84	Cst10	Cystatin 10	padpkDKEVQKVVKFAVRTYndmdn	48	62	FALSE	DKEVQKVVKFAVRTY	26.5668	2.37369e-05	0.315
Q9Z0Z7	Klf5	Krueppel-like factor 5	nrrsnPDLEKRRIHFCDYNGctkvy	354	368	FALSE	PDLEKRRIHFCDYNG	26.5686	2.37369e-05	0.336
Q6R891	Ppp1r9b	Neurabin-2	lseeeDPAPSRKIHFSTAPIqvfst	442	456	TRUE	DPAPSRKIHFSTAPI	26.5461	2.3963e-05	0.622
Q9QXX0	Jag1	Protein jagged-1	veeddMDKHQQKVRFAKQPVytlvd	1161	1175	FALSE	MDKHQQKVRFAKQPV	26.503	2.50933e-05	0.583
Q9WTS4	Tenm1	Teneurin-1	styrvSPDGSLRVTFASGMEinlss	1727	1741	FALSE	SPDGSLRVTFASGME	26.4553	2.63367e-05	0.405
Q8BIV7	Slc45a1	Proton-associated sugar transporter A	ggngpETSRRRNVTFSQQVAnilln	472	486	FALSE	ETSRRRNVTFSQQVA	26.4367	2.65628e-05	0.453
Q9D416	Arl13a	ADP-ribosylation factor-like protein 13A	dgfriRPKKNMSVTFALDVImeege	289	303	FALSE	RPKKNMSVTFALDVI	26.4204	2.67888e-05	0.394
Q8VCR9	Ocel1	Occludin/ELL domain-containing protein 1	pgpgeLCVKPRKIVFADELRprepl	64	78	FALSE	LCVKPRKIVFADELR	26.4151	2.67888e-05	0.592
Q9DBQ9	Swt1	Transcriptional protein SWT1	mikesFESGRKKISFKIPKKssttl	226	240	FALSE	FESGRKKISFKIPKK	26.3892	2.7467e-05	0.498
Q9CQ56	Use1	Vesicle transport protein USE1	pasevISEYSRKVDFLKGMLqaekl	69	83	FALSE	ISEYSRKVDFLKGML	26.3866	2.7467e-05	0.346
P17225	Ptbp1	Polypyrimidine tract-binding protein 1	hnhdlGENHHLRVSFSKSTI	513	527	FALSE	GENHHLRVSFSKSTI	26.3475	2.82583e-05	0.368
Q8BHD7	Ptbp3	Polypyrimidine tract-binding protein 3	hnhdlGENHHLRVSFSKSTI	509	523	FALSE	GENHHLRVSFSKSTI	26.3475	2.82583e-05	0.344
Q2PZL6	Fat4	Protocadherin Fat 4	snyttVKIKNGKVHFTSDAGvagkv	4273	4287	FALSE	VKIKNGKVHFTSDAG	26.2492	2.97277e-05	0.347
Q924S8	Spred1	Sprouty-related, EVH1 domain-containing protein 1	sqtrvPLKSIRHVSFQDEDEivrin	231	245	FALSE	PLKSIRHVSFQDEDE	26.249	2.97277e-05	0.399
Q8BNX7	Nrac	Nutritionally-regulated adipose and cardiac-enriched protein	chggePQKTSRHVRFREPLEvavhy	62	76	FALSE	PQKTSRHVRFREPLE	26.1829	3.22144e-05	0.422
O89026	Robo1	Roundabout homolog 1	kprdqVVALGRTVTFQCEATgnpqp	322	336	FALSE	VVALGRTVTFQCEAT	26.1922	3.22144e-05	0.343
Q5DTJ9	Mypn	Myopalladin	neprsSSRIGLRVHFNLPEDdkdme	588	602	FALSE	SSRIGLRVHFNLPED	26.1789	3.24405e-05	0.713
Q923D5	Wbp11	WW domain-binding protein 11	rdnteEKKSGLSVRFADMPGksrkk	301	315	TRUE	EKKSGLSVRFADMPG	26.1704	3.24405e-05	0.807
Q9WUU9	Mcm3ap	Germinal-center associated nuclear protein	espgrILENWLKVKFTGDDSmvgdi	1372	1386	FALSE	ILENWLKVKFTGDDS	26.1587	3.28926e-05	0.308
Q6NZN1	Pprc1	Peroxisome proliferator-activated receptor gamma coactivator-related protein 1	vlqkeRAIEERRVVFIGKIPgrmtr	1517	1531	FALSE	RAIEERRVVFIGKIP	26.1541	3.30056e-05	0.44
Q5DU05	Cep164	Centrosomal protein of 164 kDa	dedtlKGSSIKKVTFDLSDMddlss	1198	1212	FALSE	KGSSIKKVTFDLSD.	26.1087	3.45881e-05	0.503
P70175	Dlg3	Disks large homolog 3	rvekkERARLKTVKFHARTGmiesn	589	603	FALSE	ERARLKTVKFHARTG	26.103	3.47012e-05	0.458
Q6R891	Ppp1r9b	Neurabin-2	faasvLRNTKGRVRFMIGRErpgeq	569	583	TRUE	LRNTKGRVRFMIGRE	26.0915	3.50403e-05	0.403
C0HKC8	Smok3a	Sperm motility kinase 3A	cgkstSKKRDRRVSWPSVLGrprht	395	409	FALSE	SKKRDRRVSWPSVLG	26.0921	3.50403e-05	0.618
C0HKC9	Smok3b	Sperm motility kinase 3B	cgkstSKKRDRRVSWPSVLGrprht	395	409	FALSE	SKKRDRRVSWPSVLG	26.0921	3.50403e-05	0.618
Q6NZK5	Kiaa1328	Protein hinderin	pnsgqNQREKKTVEFQSRVEngiqw	477	491	FALSE	NQREKKTVEFQSRVE	26.0801	3.54924e-05	0.664
O54887	Tsks	Testis-specific serine kinase substrate	spakgITKKKKAVSFHGVEPrmshe	46	60	TRUE	ITKKKKAVSFHGVEP	26.0733	3.54924e-05	0.595
P55012	Slc12a2	Solute carrier family 12 member 2	akgseEAKGRFRVNFVDPAAsssad	129	143	TRUE	EAKGRFRVNFVDPAA	26.0646	3.60576e-05	0.588
E9Q5M6	Cfap44	Cilia- and flagella-associated protein 44	lrtkaFSQDVFKVTFNPDNDeqltt	259	273	FALSE	FSQDVFKVTFNPDND	26.0619	3.62836e-05	0.315
Q8BZH1	Tgm4	Protein-glutamine gamma-glutamyltransferase 4	lnrplQPQDELKVTFTSGQRdppym	52	66	FALSE	QPQDELKVTFTSGQR	26.0407	3.63966e-05	0.363
P56716	Rp1	Oxygen-regulated protein 1	fnqdgTMTVVMKVRFKIKEEetvkw	331	345	FALSE	TMTVVMKVRFKIKEE	26.0365	3.65097e-05	0.369
Q3TDD9	Ppp1r21	Protein phosphatase 1 regulatory subunit 21	ltsqlQLADSKSVHFYAECRalskr	683	697	FALSE	QLADSKSVHFYAECR	26.0266	3.68488e-05	0.314
Q6P9R2	Oxsr1	Serine/threonine-protein kinase OSR1	qkiveEPQSNRSVTFKLASGvegsd	492	506	FALSE	EPQSNRSVTFKLASG	26.0129	3.73009e-05	0.473
Q3UMT1	Ppp1r12c	Protein phosphatase 1 regulatory subunit 12C	adpgpGERRARTVRFERAAEflaac	42	56	TRUE	GERRARTVRFERAAE	26.0104	3.7527e-05	0.515
Q61315	Apc	Adenomatous polyposis coli protein	lpaqnRLQAQKHVSFTPGDDvprvy	1621	1635	FALSE	RLQAQKHVSFTPGDD	26.0089	3.764e-05	0.61
Q9ESN2	Trim39	E3 ubiquitin-protein ligase TRIM39	hpnlvLSEDRKSVKFVETRLrdlpd	322	336	FALSE	LSEDRKSVKFVETRL	26.0021	3.7753e-05	0.353
Q80WE4	Kif20b	Kinesin-like protein KIF20B	ldnkiLNVKRKTVSWENSLEdvlen	511	525	FALSE	LNVKRKTVSWENSLE	25.999	3.78661e-05	0.337
Q149B8	Perm1	PGC-1 and ERR-induced regulator in muscle protein 1	clgpvQAPKKKKVRFSMAIPsheds	503	517	FALSE	QAPKKKKVRFS.AIP	25.9934	3.80921e-05	0.577
Q9Z160	Cog1	Conserved oligomeric Golgi complex subunit 1	eletnNSTSNKHVHFEQNMSfflws	455	469	FALSE	NSTSNKHVHFEQNMS	25.9901	3.84312e-05	0.326
Q8CGM2	Rp1l1	Retinitis pigmentosa 1-like 1 protein	tpsvtEVTPAKKITFLKRGDpqfag	37	51	FALSE	EVTPAKKITFLKRGD	25.9767	3.86573e-05	0.53
Q5DTT1	Nexmif	Neurite extension and migration factor	iqsveTSASSKQVSFCSDQKqacnr	647	661	FALSE	TSASSKQVSFCSDQK	25.9725	3.87703e-05	0.447
Q80UE6	Wnk4	Serine/threonine-protein kinase WNK4	stgsqEQRASKGVTFAGDIGrm	1206	1220	FALSE	EQRASKGVTFAGDIG	25.9655	3.88834e-05	0.615
O70370	Ctss	Cathepsin S	galriPRQSPKTVTFRSYSNrtlpd	106	120	FALSE	PRQSPKTVTFRSYSN	25.9363	3.97876e-05	0.364
Q8K0D5	Gfm1	Elongation factor G, mitochondrial	igrftREDPTFKVHFDPESKetivs	475	489	FALSE	REDPTFKVHFDPESK	25.9341	3.97876e-05	0.446
A2AMM0	Cavin4	Caveolae-associated protein 4	eggdpPTPEPLKVTFKPQVRvedde	333	347	FALSE	PTPEPLKVTFKPQVR	25.9314	4.00137e-05	0.737
Q7TNF9	Fam117a	Protein FAM117A	lafltSCPDKNKVHFNPTGSafcpv	364	378	FALSE	SCPDKNKVHFNPTGS	25.9293	4.00137e-05	0.428
E9Q5F9	Setd2	Histone-lysine N-methyltransferase SETD2	tkvnlEEQGRQKVSFSFSFTkktlq	67	81	FALSE	EEQGRQKVSFSFSFT	25.9307	4.00137e-05	0.503
Q8BLN6	Unc80	Protein unc-80 homolog	pktkpSVDQKRSVTFIEAQPeptaa	3106	3120	FALSE	SVDQKRSVTFIEAQP	25.927	4.01267e-05	0.767
Q8VHF2	Cdhr5	Cadherin-related family member 5	errpeGEGGYKAVWFGKDIGaeadv	769	783	FALSE	GEGGYKAVWFGKDIG	25.9125	4.06919e-05	0.578
Q07113	Igf2r	Cation-independent mannose-6-phosphate receptor	pgqrkPTAPAKLVSFHDDSDedllh	2463	2477	FALSE	PTAPAKLVSFHDDSD	25.9083	4.08049e-05	0.678
Q9CYI4	Luc7l	Putative RNA-binding protein Luc7-like 1	gtardGDETRQRVKFTDDRVckshl	21	35	FALSE	GDETRQRVKFTDDRV	25.908	4.08049e-05	0.385
Q14DQ1	Fam219b	Protein FAM219B	ltnrpDSSGKRSVKFNKGYTalsqs	96	110	FALSE	DSSGKRSVKFNKGYT	25.8893	4.1031e-05	0.574
Q68FD7	Fnip1	Folliculin-interacting protein 1	ivyqdCERRGRNVLFDSSVKrkned	50	64	FALSE	CERRGRNVLFDSSVK	25.8913	4.1031e-05	0.357
Q9DCC4	Pycr3	Pyrroline-5-carboxylate reductase 3	maaTMSEPRRVGFVGAGRmaeai	4	18	FALSE	TMSEPRRVGFVGAGR	25.8945	4.1031e-05	0.333
E9Q7G0	Numa1	Nuclear mitotic apparatus protein 1	elsppSHQTKRKIRFLEIQRiasss	170	184	FALSE	SHQTKRKIRFLEIQR	25.8663	4.18222e-05	0.398
Q8R3G1	Ppp1r8	Nuclear inhibitor of protein phosphatase 1	iqrpkRKRKNSRVTFSEDDEiinpe	194	208	TRUE	RKRKNSRVTFSEDDE	25.8749	4.18222e-05	0.708
Q6NSQ7	Ltv1	Protein LTV1 homolog	rkkkpFIEKKKAVSFHLVHRsqrdp	9	23	FALSE	FIEKKKAVSFHLVHR	25.8428	4.25004e-05	0.393
E9QAF0	Spata31	Spermatogenesis-associated protein 31	nrhirNQLPQRSVRFSKKPQnprnp	928	942	FALSE	NQLPQRSVRFSKKPQ	25.8429	4.25004e-05	0.838
Q80T79	Csmd3	CUB and sushi domain-containing protein 3	ydtnaKSVEGKAVRFDPNLNtvctm	3687	3701	FALSE	KSVEGKAVRFDPNLN	25.8311	4.26135e-05	0.336
O89114	Dnajb5	DnaJ homolog subfamily B member 5	ptqrgDLIVEFKVRFPDRLTpqtrq	320	334	FALSE	DLIVEFKVRFPDRLT	25.8356	4.26135e-05	0.306
Q6A068	Cdc5l	Cell division cycle 5-like protein	pyepsGNKKGKNVGFATNNSehity	596	610	FALSE	GNKKGKNVGFATNNS	25.8221	4.28395e-05	0.612
Q69Z89	Radil	Ras-associating and dilute domain-containing protein	lvaksDMETAKKIRFRNPPS	1085	1099	FALSE	DMETAKKIRFRNPPS	25.825	4.28395e-05	0.498
Q9D2V7	Coro7	Coronin-7	iipisHHVPRKAVEFHEDLFpdtag	343	357	FALSE	HHVPRKAVEFHEDLF	25.818	4.29526e-05	0.415
P97772	Grm1	Metabotropic glutamate receptor 1	pgagnANSNGKSVSWSEPGGrqapk	886	900	TRUE	ANSNGKSVSWSEPGG	25.8178	4.29526e-05	0.679
Q8CEF9	Tmem132c	Transmembrane protein 132C	epansPTSKMKKVKFATFTIppees	1040	1054	FALSE	PTSK.KKVKFATFTI	25.7981	4.32917e-05	0.614
Q5SVT3	Etaa1	Ewing's tumor-associated antigen 1 homolog	desrkVPFTGNKVSFEKSVTsivsk	477	491	FALSE	VPFTGNKVSFEKSVT	25.7881	4.37438e-05	0.471
Q5SYL3	Kiaa0100	Protein KIAA0100	pkrkeHSEKKQRVRFQLEISsnpee	1790	1804	FALSE	HSEKKQRVRFQLEIS	25.7861	4.37438e-05	0.543
Q3UQU0	Brd9	Bromodomain-containing protein 9	ttlgfKDERRNKVTFLSSAStalsm	372	386	FALSE	KDERRNKVTFLSSAS	25.7704	4.39699e-05	0.357
O88703	Hcn2	Potassium/sodium hyperpolarization-activated cyclic nucleotide-gated channel 2	qcspeGPARGPKVSFSCRGAasgps	93	107	FALSE	GPARGPKVSFSCRGA	25.7693	4.39699e-05	0.707
Q3TUF7	Yeats2	YEATS domain-containing protein 2	ertptKVTTAQKVTFSSHGNsafqp	409	423	FALSE	KVTTAQKVTFSSHGN	25.771	4.39699e-05	0.609
P51437	Camp	Cathelicidin antimicrobial peptide	pqgdeDPDTPKSVRFRVKETvcgka	67	81	FALSE	DPDTPKSVRFRVKET	25.7612	4.40829e-05	0.552
P56716	Rp1	Oxygen-regulated protein 1	hsnitHPVVAKRISFYKSGDpqfgg	30	44	FALSE	HPVVAKRISFYKSGD	25.7589	4.41959e-05	0.375
Q62415	Ppp1r13b	Apoptosis-stimulating of p53 protein 1	kpnseRTGHGLRVRFNPLALlldas	874	888	FALSE	RTGHGLRVRFNPLAL	25.7424	4.52132e-05	0.452
Q8C9M2	Ccdc15	Coiled-coil domain-containing protein 15	edkekAFSKVQKVKFKNPLSvvike	245	259	FALSE	AFSKVQKVKFKNPLS	25.7364	4.53263e-05	0.341
Q8BYJ6	Tbc1d4	TBC1 domain family member 4	lnaggTPVTPRRVSWRQRIFlrvas	770	784	FALSE	TPVTPRRVSWRQRIF	25.7243	4.60045e-05	0.452
A2A690	Tanc2	Protein TANC2	slsgaRTQQDLRVRFAPYRPpdisl	306	320	FALSE	RTQQDLRVRFAPYRP	25.707	4.63436e-05	0.412
Q8CG79	Tp53bp2	Apoptosis-stimulating of p53 protein 2	ktgseRIAHGMRVKFNPLALlldss	915	929	TRUE	RIAHGMRVKFNPLAL	25.718	4.63436e-05	0.322
Q6NVD0	Frem2	FRAS1-related extracellular matrix protein 2	kdrdfKGKAQKQVQFNPGQTraswr	1808	1822	FALSE	KGKAQKQVQFNPGQT	25.6977	4.69087e-05	0.425
Q8C1A3	Mtrr	Methionine synthase reductase	hflktGVLTHLKVSFSRDAApdgee	598	612	FALSE	GVLTHLKVSFSRDAA	25.6962	4.70218e-05	0.33
A2AGH6	Med12	Mediator of RNA polymerase II transcription subunit 12	avsgdEHGSAKNVNFNPAKIssnfs	55	69	FALSE	EHGSAKNVNFNPAKI	25.6895	4.75869e-05	0.454
A2A863	Itgb4	Integrin beta-4	epllgEELDLRRVTWRLPPEliprl	1383	1397	FALSE	EELDLRRVTWRLPPE	25.6617	4.80391e-05	0.343
Q6ZPE2	Sbf1	Myotubularin-related protein 5	rpdggAPQSRRRVVWPCYDSrprvq	1627	1641	FALSE	APQSRRRVVWPCYDS	25.6601	4.80391e-05	0.507
Q8BH31	Mfsd8	Major facilitator superfamily domain-containing protein 8	hrvddLGRQCKSVNFQEENTdepqi	241	255	FALSE	LGRQCKSVNFQEENT	25.6396	4.83782e-05	0.349
Q8BG95	Ppp1r12b	Protein phosphatase 1 regulatory subunit 12B	grqlqTRRGSPRVRFEDGAVflaac	47	61	TRUE	TRRGSPRVRFEDGAV	25.6352	4.84912e-05	0.423
Q6PHZ5	Rbm15b	Putative RNA-binding protein 15B	gfplgGPDRRLRVDFAKAEEtrypq	476	490	FALSE	GPDRRLRVDFAKAEE	25.6344	4.84912e-05	0.466
Q60I26	Als2cl	ALS2 C-terminal-like protein	ftrdlTLLGKGKVTFPNGFTldgsf	538	552	FALSE	TLLGKGKVTFPNGFT	25.6196	4.89433e-05	0.329
Q9QX96	Sall2	Sal-like protein 2	cgnrfTTRGNLKVHFHRHREkyphv	410	424	FALSE	TTRGNLKVHFHRHRE	25.6004	4.97345e-05	0.488
O35942	Nek2	Serine/threonine-protein kinase Nek2	eldlpSSAMKKKVHFHGESKentar	376	390	FALSE	SSA.KKKVHFHGESK	25.5984	4.98476e-05	0.688
Q7TPD7	Lrrc75b	Leucine-rich repeat-containing protein 75B	apsagPAPYERRVRWLREIQstlre	21	35	FALSE	PAPYERRVRWLREIQ	25.5889	5.04128e-05	0.402
Q3B7Z2	Osbp	Oxysterol-binding protein 1	kvtgeVTDPSGKVHFALLGTwdekm	629	643	FALSE	VTDPSGKVHFALLGT	25.5804	5.08649e-05	0.301
Q3UH53	Sdk1	Protein sidekick-1	eadsrNETEKMKVLFLPEPVvkikd	1730	1744	FALSE	NETEKMKVLFLPEPV	25.576	5.09779e-05	0.314
Q9DBR0	Akap8	A-kinase anchor protein 8	lrfisTKLPDKTVEFLQEYIinrnk	420	434	FALSE	TKLPDKTVEFLQEYI	25.5709	5.143e-05	0.316
Q3UHX0	Nol8	Nucleolar protein 8	lvsssGTQKPKHVVFHNSDFeiiwn	276	290	FALSE	GTQKPKHVVFHNSDF	25.5653	5.143e-05	0.513
Q91Z38	Ttc1	Tetratricopeptide repeat protein 1	qmcpaCFQKDRSVLFSNRAAarmkq	149	163	FALSE	CFQKDRSVLFSNRAA	25.5609	5.143e-05	0.361
Q811B1	Xylt1	Xylosyltransferase 1	rfcplKGKAHKNVQWDEDAVeympa	298	312	FALSE	KGKAHKNVQWDEDAV	25.5719	5.143e-05	0.37
Q923M0	Ppp1r16a	Protein phosphatase 1 regulatory subunit 16A	wkevaGLRPRKHVLFPPSVAlleaa	60	74	FALSE	GLRPRKHVLFPPSVA	25.5556	5.19952e-05	0.362
Q9CPR4	Rpl17	60S ribosomal protein L17	tksckSRGSNLRVHFKNTREtaqai	17	31	FALSE	SRGSNLRVHFKNTRE	25.5507	5.21082e-05	0.53
A2AI08	Tprn	Taperin	cprpaISDTDKCVRWQRPASpppfl	443	457	FALSE	ISDTDKCVRWQRPAS	25.5526	5.21082e-05	0.598
Q7TNU6	Znf250	Zinc finger protein 250	gllplPAAPQAKVTFEDVAVllsqe	10	24	FALSE	PAAPQAKVTFEDVAV	25.5512	5.21082e-05	0.339
Q8C6E0	Cfap36	Cilia- and flagella-associated protein 36	gehfvQPPSEVKVHFANQSVqplar	210	224	FALSE	QPPSEVKVHFANQSV	25.5332	5.27864e-05	0.631
Q7TPH6	Mycbp2	E3 ubiquitin-protein ligase MYCBP2	gdlksVDEGSNKVHFSIGKAplkde	3032	3046	FALSE	VDEGSNKVHFSIGKA	25.5357	5.27864e-05	0.595
Q8BRN9	Cc2d1b	Coiled-coil and C2 domain-containing protein 1B	qdavrAHQAGQKVDFAELPVppgfp	425	439	FALSE	AHQAGQKVDFAELPV	25.5189	5.32386e-05	0.642
O88379	Baz1a	Bromodomain adjacent to zinc finger domain protein 1A	panrrRGRPPKRISFGQEDSiaskq	276	290	FALSE	RGRPPKRISFGQEDS	25.5153	5.35777e-05	0.617
P09411	Pgk1	Phosphoglycerate kinase 1	kldvkGKRVVMRVDFNVPMKnnqit	16	30	FALSE	GKRVVMRVDFNVPMK	25.4921	5.43689e-05	0.307
Q8BVN0	Ccdc122	Coiled-coil domain-containing protein 122	qsqtsEIEKHKKILFQLQIElhele	41	55	FALSE	EIEKHKKILFQLQIE	25.4636	5.54992e-05	0.326
Q8CGM2	Rp1l1	Retinitis pigmentosa 1-like 1 protein	mnedgSLSVEMKVRFQLLGEdtlrw	339	353	FALSE	SLSVEMKVRFQLLGE	25.4645	5.54992e-05	0.368
Q6A4J8	Usp7	Ubiquitin carboxyl-terminal hydrolase 7	prfypDRPHQKSVGFFLQCNaesds	109	123	FALSE	DRPHQKSVGFFLQCN	25.4608	5.54992e-05	0.305
Q80TP3	Ubr5	E3 ubiquitin-protein ligase UBR5	cattpMAVHRVKVTFKDEPGegsgv	2266	2280	FALSE	MAVHRVKVTFKDEPG	25.4517	5.59514e-05	0.518
Q8K480	Mfrp	Membrane frizzled-related protein	patlnTNTSHLRVSFVSDNDvegsg	232	246	FALSE	TNTSHLRVSFVSDND	25.4464	5.60644e-05	0.338
Q9QY06	Myo9b	Unconventional myosin-IXb	tgaalTPTEERRISFSTSDIsklsp	1317	1331	FALSE	TPTEERRISFSTSDI	25.4475	5.60644e-05	0.655
E9Q6E9	Simc1	SUMO-interacting motif-containing protein 1	lsrtpGALPRRTVDFIDLTRenrar	36	50	FALSE	GALPRRTVDFIDLTR	25.4442	5.60644e-05	0.544
Q6P3A4	Vsig8	V-set and immunoglobulin domain-containing protein 8	ighgnLPHLQQRVRFAASDPsqyda	89	103	FALSE	LPHLQQRVRFAASDP	25.4489	5.60644e-05	0.427
Q8BGY7	Fam210a	Protein FAM210A	rltekLQETKGKVSFKKKVE	259	273	FALSE	LQETKGKVSFKKKVE	25.4436	5.61774e-05	0.441
Q3UVX5	Grm5	Metabotropic glutamate receptor 5	gratmSSSNGKSVTWAQNEKstrgq	907	921	TRUE	SSSNGKSVTWAQNEK	25.4439	5.61774e-05	0.719
Q9CWL2	Casz1	Zinc finger protein castor homolog 1	ddqntRDELAKKISFEKPHAgstpe	196	210	FALSE	RDELAKKISFEKPHA	25.4293	5.65165e-05	0.674
Q61083	Map3k2	Mitogen-activated protein kinase kinase kinase 2	dvdtgRELAVKQVQFNPESPetske	380	394	FALSE	RELAVKQVQFNPESP	25.4287	5.65165e-05	0.502
Q61084	Map3k3	Mitogen-activated protein kinase kinase kinase 3	dvdtgRELASKQVQFDPDSPetske	386	400	FALSE	RELASKQVQFDPDSP	25.4354	5.65165e-05	0.53
Q8K2W6	Phf13	PHD finger protein 13	egkrtIVRQGKQVVFRDEDStgnde	196	210	FALSE	IVRQGKQVVFRDEDS	25.422	5.68556e-05	0.544
Q8BLN6	Unc80	Protein unc-80 homolog	dpeldRHRYERKISFAGVLDeneds	1390	1404	FALSE	RHRYERKISFAGVLD	25.4015	5.77599e-05	0.358
Q3UZ01	Rnpc3	RNA-binding region-containing protein 3	vfdqpQSVGNKKIEFNISTNmpaaf	313	327	FALSE	QSVGNKKIEFNISTN	25.3965	5.78729e-05	0.634
A2AI08	Tprn	Taperin	likagSSRKKMKISFNDKSLhttfe	618	632	TRUE	SSRKKMKISFNDKSL	25.394	5.78729e-05	0.482
Q9CZH8	Ccdc77	Coiled-coil domain-containing protein 77	nftptRTPICRKISFASKRGagsgf	7	21	FALSE	RTPICRKISFASKRG	25.3843	5.84381e-05	0.343
Q9ERT9	Ppp1r1a	Protein phosphatase 1 regulatory subunit 1A	mePDNSPRKIQFTVPLLephld	3	17	FALSE	PDNSPRKIQFTVPLL	25.3824	5.87772e-05	0.824
Q923L3	Csmd1	CUB and sushi domain-containing protein 1	ydtnlKPTEAKAVRFDTTLNtvctv	3544	3558	FALSE	KPTEAKAVRFDTTLN	25.3785	5.88902e-05	0.336
Q80U49	Cep170b	Centrosomal protein of 170 kDa protein B	renteHLAEKMKVLFQNTGRawedl	1438	1452	FALSE	HLAEKMKVLFQNTGR	25.3688	5.95684e-05	0.481
P97792	Cxadr	Coxsackievirus and adenovirus receptor homolog	iydnyYPDLKGRVHFTSNDVksgda	84	98	FALSE	YPDLKGRVHFTSNDV	25.3628	6.01336e-05	0.327
Q9ER74	Sall1	Sal-like protein 1	cgnrfSTKGNLKVHFQRHKEkyphi	488	502	FALSE	STKGNLKVHFQRHKE	25.3585	6.01336e-05	0.458
Q62255	Sall3	Sal-like protein 3	cgnrfSTKGNLKVHFQRHKEkyphi	465	479	FALSE	STKGNLKVHFQRHKE	25.3585	6.01336e-05	0.445
Q8CJ27	Aspm	Abnormal spindle-like microcephaly-associated protein homolog	aeewmDMCEVKRIHFSPLEStpstv	563	577	FALSE	DMCEVKRIHFSPLES	25.3507	6.10378e-05	0.419
Q61098	Il18r1	Interleukin-18 receptor 1	eyrelNNRSSPRVTFHDHTLefwpv	70	84	FALSE	NNRSSPRVTFHDHTL	25.3318	6.20551e-05	0.399
Q8R314	Slc35f5	Solute carrier family 35 member F5	nigteKTPKKSRVRFSNIMEirqlp	187	201	FALSE	KTPKKSRVRFSNIME	25.3312	6.20551e-05	0.322
Q2EMV9	Parp14	Protein mono-ADP-ribosyltransferase PARP14	vvpepGNPARFRVLFSPEDVrqnvl	49	63	FALSE	GNPARFRVLFSPEDV	25.3219	6.23943e-05	0.54
Q9D8C8	Ppp1r35	Protein phosphatase 1 regulatory subunit 35	kgrrgGSRRGRQVRFQLAPPspvrs	70	84	FALSE	GSRRGRQVRFQLAPP	25.3203	6.23943e-05	0.726
Q5XG71	Utp20	Small subunit processome component 20 homolog	tvakeQECISKSVSFLPRNKeeler	1755	1769	FALSE	QECISKSVSFLPRNK	25.3184	6.25073e-05	0.372
E9Q309	Cep350	Centrosome-associated protein 350	ttlesNVKKNNRVEFREPLVsyret	113	127	FALSE	NVKKNNRVEFREPLV	25.3121	6.26203e-05	0.529
Q80UK7	Sass6	Spindle assembly abnormal protein 6 homolog	akntsHPISGPKVHFNLQLTkpsas	550	564	FALSE	HPISGPKVHFNLQLT	25.3095	6.27333e-05	0.536
Q99N50	Sytl2	Synaptotagmin-like protein 2	dsstsSLEPLKHVRFSAVKNelpqs	326	340	FALSE	SLEPLKHVRFSAVKN	25.3108	6.27333e-05	0.59
Q03717	Kcnb1	Potassium voltage-gated channel subfamily B member 1	kthnpMKLRALKVNFLEGDPtpllp	666	680	FALSE	MKLRALKVNFLEGDP	25.3022	6.28464e-05	0.41
P83741	Wnk1	Serine/threonine-protein kinase WNK1	kerknRSEDTKSVHFESSTSessvl	1871	1885	FALSE	RSEDTKSVHFESSTS	25.3029	6.28464e-05	0.775
Q9CWS1	Rnf135	E3 ubiquitin-protein ligase RNF135	segehSLDSPKLVTFSISQKkiqei	170	184	FALSE	SLDSPKLVTFSISQK	25.2964	6.31855e-05	0.503
Q8K2H1	Pphln1	Periphilin-1	mliekDPSLEKSVQFALRQNlheig	337	351	FALSE	DPSLEKSVQFALRQN	25.2881	6.35246e-05	0.373
Q8C2S7	Amigo3	Amphoterin-induced protein 3	dapsrKASVHKHVVFLEPGKkglng	451	465	FALSE	KASVHKHVVFLEPGK	25.2813	6.38637e-05	0.401
P05977	Myl1	Myosin light chain 1/3, skeletal muscle isoform	gnpsnEEMNAKKIEFEQFLPmmqai	95	109	FALSE	EEMNAKKIEFEQFLP	25.2396	6.53331e-05	0.441
A6H8H5	Kcnb2	Potassium voltage-gated channel subfamily B member 2	kgsnpLKSRSLKVNFQENRAsapqt	706	720	FALSE	LKSRSLKVNFQENRA	25.2383	6.54461e-05	0.748
Q61609	Slc20a1	Sodium-dependent phosphate transporter 1	tgplrAVVEERTVSFKLGDLeeape	314	328	FALSE	AVVEERTVSFKLGDL	25.2005	6.8272e-05	0.36
Q6ZPF3	Tiam2	T-lymphoma invasion and metastasis-inducing protein 2	eyissQVSLNNRVSFASDMDvpsrv	324	338	FALSE	QVSLNNRVSFASDMD	25.1906	6.87241e-05	0.493
Q69Z23	Dnah17	Dynein heavy chain 17, axonemal	ekmgsKFVEGRSVEFSKSYKessps	3837	3851	FALSE	KFVEGRSVEFSKSYK	25.1847	6.88371e-05	0.312
A2AAE1	Kiaa1109	Transmembrane protein KIAA1109	eirvdAASPGPRVTFNIQDTfpeet	3651	3665	FALSE	AASPGPRVTFNIQDT	25.1783	6.92893e-05	0.608
Q8CG73	Rpgrip1l	Protein fantom	ailqrRELPHRSVRFTVVSDppede	1177	1191	FALSE	RELPHRSVRFTVVSD	25.1781	6.92893e-05	0.41
B9EKI3	Tmf1	TATA element modulatory factor	kappeKEDVCKTVEFLNEKLekret	442	456	FALSE	KEDVCKTVEFLNEKL	25.1725	6.94023e-05	0.537
Q91WG3	Trub2	Mitochondrial mRNA pseudouridine synthase Trub2	lnaqqPPAPDQRVRFLLGPVegsee	43	57	FALSE	PPAPDQRVRFLLGPV	25.1605	6.96284e-05	0.464
P31257	Hoxc10	Homeobox protein Hox-C10	tehleSPQLGGKVSFPETPKsdsqt	189	203	FALSE	SPQLGGKVSFPETPK	25.1581	6.97414e-05	0.812
Q4KWH5	Plch1	1-phosphatidylinositol 4,5-bisphosphate phosphodiesterase eta-1	pldalTEQLRKLVSFDQEDScqvly	1532	1546	FALSE	TEQLRKLVSFDQEDS	25.1511	7.01935e-05	0.365
A2AUM9	Cep152	Centrosomal protein of 152 kDa	ltescVDLGIKKVNWKQSKAnrvtq	500	514	FALSE	VDLGIKKVNWKQSKA	25.1476	7.05326e-05	0.368
Q9D136	Ogfod3	2-oxoglutarate and iron-dependent oxygenase domain-containing protein 3	gsnktVEPRAGRVSFFTSGSenlhr	266	280	FALSE	VEPRAGRVSFFTSGS	25.1462	7.05326e-05	0.314
Q66JQ7	Knl1	Kinetochore scaffold 1	escllNITDGKNVDFTSSYTadvcr	1123	1137	FALSE	NITDGKNVDFTSSYT	25.1429	7.08717e-05	0.362
P97868	Rbbp6	E3 ubiquitin-protein ligase RBBP6	ppydiKAYYGRSVDFRDPFEkeryr	810	824	FALSE	KAYYGRSVDFRDPFE	25.1417	7.08717e-05	0.429
Q09XV5	Chd8	Chromodomain-helicase-DNA-binding protein 8	qplvaGTANGGKVTFTKVLTgtplr	193	207	FALSE	GTANGGKVTFTKVLT	25.1355	7.12108e-05	0.526
Q80X90	Flnb	Filamin-B	ykpvqPGPHVVKVSFAGDAIpkspf	423	437	FALSE	PGPHVVKVSFAGDAI	25.1354	7.12108e-05	0.32
Q9JIH2	Nup50	Nuclear pore complex protein Nup50	knravKKAKRRNVGFESDSGgafkg	41	55	FALSE	KKAKRRNVGFESDSG	25.1355	7.12108e-05	0.52
A2APB8	Tpx2	Targeting protein for Xklp2	pvkksTSQVTKTVDFHFLTDerikq	253	267	FALSE	TSQVTKTVDFHFLTD	25.1345	7.12108e-05	0.572
Q3TNU4	Gm3414	Putative uncharacterized protein ENSP00000382790 homolog	tgeldSSHLSKHVNFDKNPDhseal	517	531	FALSE	SSHLSKHVNFDKNPD	25.1335	7.13239e-05	0.629
Q61315	Apc	Adenomatous polyposis coli protein	glsseSTRHNKAVEFSSGAKspsks	1344	1358	FALSE	STRHNKAVEFSSGAK	25.1317	7.15499e-05	0.726
Q6IEE6	Tmem132e	Transmembrane protein 132E	ksvlaTTPVSLRVHFGRDEEdptyd	806	820	FALSE	TTPVSLRVHFGRDEE	25.1252	7.1889e-05	0.457
A2AKY4	Znf804a	Zinc finger protein 804A	qhiiqPNMLTNKVKFTFPPPplppp	1049	1063	FALSE	PNMLTNKVKFTFPPP	25.1249	7.1889e-05	0.442
P70248	Myo1f	Unconventional myosin-If	kkkgwGGGGTRNVTFSAGQVnlavl	885	899	FALSE	GGGGTRNVTFSAGQV	25.1175	7.23412e-05	0.364
Q60769	Tnfaip3	Tumor necrosis factor alpha-induced protein 3	vnrdrGRFEDLKVHFLTDPEnemke	281	295	FALSE	GRFEDLKVHFLTDPE	25.1105	7.23412e-05	0.323
G3X9J0	Sipa1l3	Signal-induced proliferation-associated 1-like protein 3	frneiGGERERNVSFSRASVgspgg	428	442	FALSE	GGERERNVSFSRASV	25.0986	7.25672e-05	0.606
Q8K124	Plekho2	Pleckstrin homology domain-containing family O member 2	slpnsTLSEKLKVSWENPSPekpsa	266	280	FALSE	TLSEKLKVSWENPSP	25.0955	7.26803e-05	0.856
Q5D1E7	Zc3h12a	Endoribonuclease ZC3H12A	akeapTSELQMKVDFFRKLGyssse	45	59	FALSE	TSELQMKVDFFRKLG	25.0834	7.31324e-05	0.499
Q01337	Adra2c	Alpha-2C adrenergic receptor	pggrlSRASSRSVEFFLSRRrrars	342	356	FALSE	SRASSRSVEFFLSRR	25.0794	7.35845e-05	0.323
Q9Z351	Kcnq2	Potassium voltage-gated channel subfamily KQT member 2	vypgtSGEKKLKVGFVGLDPgapds	15	29	TRUE	SGEKKLKVGFVGLDP	25.0799	7.35845e-05	0.351
Q9CW46	Raver1	Ribonucleoprotein PTB-binding 1	adgqaLGDSHLRVSFCAPGPpgrsm	287	301	FALSE	LGDSHLRVSFCAPGP	25.0769	7.39236e-05	0.35
Q9CQF8	Mrpl57	Ribosomal protein 63, mitochondrial	rqwigKHRRPRTVSFQAKESmirrl	20	34	FALSE	KHRRPRTVSFQAKES	25.0634	7.46018e-05	0.417
Q9CQ26	Stambp	STAM-binding protein	pekkdAVKKLKSVAFPKAEElktel	91	105	FALSE	AVKKLKSVAFPKAEE	25.0611	7.49409e-05	0.312
P11627	L1cam	Neural cell adhesion molecule L1	gprsaIEKKGARVTFTCQASfdpsl	527	541	FALSE	IEKKGARVTFTCQAS	25.055	7.50539e-05	0.322
Q2PFD7	Psd3	PH and SEC7 domain-containing protein 3	ggsmgRQGRIKHVEFQGVEIlwtge	284	298	FALSE	RQGRIKHVEFQGVEI	25.0563	7.50539e-05	0.537
Q8R373	Clmp	CXADR-like membrane protein	vynnlTEEQKGRVAFASNFLagdas	75	89	FALSE	TEEQKGRVAFASNFL	25.0486	7.5167e-05	0.353
Q8R555	Crtac1	Cartilage acidic protein 1	hrlylQMSAHGKVRFRDIASpkfst	323	337	FALSE	QMSAHGKVRFRDIAS	25.0411	7.53931e-05	0.35
Q5NCH9	Grm6	Metabotropic glutamate receptor 6	tdgrtLLHYIRAVRFNGSAGtpvmf	435	449	FALSE	LLHYIRAVRFNGSAG	25.027	7.58452e-05	0.306
Q5XG71	Utp20	Small subunit processome component 20 homolog	khknkSEAKKRKIEFLRPGYkakrq	2757	2771	FALSE	SEAKKRKIEFLRPGY	25.0191	7.61843e-05	0.465
Q9D7V1	Sh2d4a	SH2 domain-containing protein 4A	vksrpKKENGKSVHWKLGADkqvwv	59	73	FALSE	KKENGKSVHWKLGAD	25.006	7.68625e-05	0.445
Q3U2E2	Zmym5	Zinc finger MYM-type protein 5	wgpngNKSSTKNVDFPIASLsrskt	117	131	FALSE	NKSSTKNVDFPIASL	25.0004	7.70886e-05	0.58
Q9D2K4	Iqch	IQ domain-containing protein H	vhedlHQLKEKLVKFSAEETrstld	23	37	FALSE	HQLKEKLVKFSAEET	24.996	7.72016e-05	0.32
A2ASS6	Ttn	Titin	fechvTGAQPMRVTWSKDNKeirpg	7183	7197	FALSE	TGAQPMRVTWSKDNK	24.9916	7.72016e-05	0.469
Q3UVV9	Vwa3a	von Willebrand factor A domain-containing protein 3A	veledCNNAVPKVHFTTQTIhhfks	93	107	FALSE	CNNAVPKVHFTTQTI	24.9921	7.72016e-05	0.38
Q5IBH7	Spdya	Speedy protein A	enetnFVKKNKSVEWFAESEe	295	309	FALSE	FVKKNKSVEWFAESE	24.9689	7.8784e-05	0.511
Q91WD7	Kif18a	Kinesin-like protein KIF18A	kdiehLVERKKVVAWADQTNehsnr	607	621	FALSE	LVERKKVVAWADQTN	24.9599	7.91231e-05	0.443
Q6PAR0	Klhdc10	Kelch domain-containing protein 10	lsgrpHLPGKKKIRWDPVRRrfiqs	50	64	FALSE	HLPGKKKIRWDPVRR	24.9596	7.91231e-05	0.427
Q63943	Mef2d	Myocyte-specific enhancer factor 2D	qiqriTDERNRQVTFTKRKFglmkk	12	26	FALSE	TDERNRQVTFTKRKF	24.9539	7.99144e-05	0.362
Q06806	Tie1	Tyrosine-protein kinase receptor Tie-1	eswhvEGPDRLRVSWSLPSVplsgd	555	569	FALSE	EGPDRLRVSWSLPSV	24.955	7.99144e-05	0.304
Q91V09	Wdr13	WD repeat-containing protein 13	vfdqhVDEAVPRVRFANDDRhrlac	171	185	FALSE	VDEAVPRVRFANDDR	24.9325	8.09317e-05	0.33
Q3UYG1	Ccdc160	Coiled-coil domain-containing protein 160	llnfrKEASVKAVNFQEPGTgaskk	179	193	FALSE	KEASVKAVNFQEPGT	24.9245	8.12708e-05	0.507
Q8CJG1	Ago1	Protein argonaute-1	deqpkPLTDSQRVRFTKEIKglkve	247	261	FALSE	PLTDSQRVRFTKEIK	24.9117	8.16099e-05	0.402
A2AJA7	Mamdc4	Apical endosomal glycoprotein	avntgRIQGDFKVTFSATRNathrg	190	204	FALSE	RIQGDFKVTFSATRN	24.9149	8.16099e-05	0.418
O54827	Atp10a	Phospholipid-transporting ATPase VA	vtspdQPRQKVRVRFELKSPvktie	592	606	FALSE	QPRQKVRVRFELKSP	24.9099	8.17229e-05	0.452
P60882	Megf8	Multiple epidermal growth factor-like domains protein 8	epkrrALGPGRTVLFGVQPKftnvd	2413	2427	FALSE	ALGPGRTVLFGVQPK	24.8973	8.22881e-05	0.407
Q62413	Epha6	Ephrin type-A receptor 6	mactrPPSAPRNVAFNINETalile	330	344	FALSE	PPSAPRNVAFNINET	24.8949	8.24011e-05	0.326
Q9ESQ8	Npvf	Pro-FMRFamide-related neuropeptide VF	lrgipKGEKERSVSFQELKDwgakn	52	66	FALSE	KGEKERSVSFQELKD	24.8852	8.30793e-05	0.461
Q60670	Sik1	Serine/threonine-protein kinase SIK1	sgtgqGQQKPLRVGFYDVERtlgkg	17	31	FALSE	GQQKPLRVGFYDVER	24.8864	8.30793e-05	0.3
Q684R7	Frem1	FRAS1-related extracellular matrix protein 1	ppmqdIGPSPRHVQFTVSVSnqhgg	765	779	FALSE	IGPSPRHVQFTVSVS	24.8793	8.31923e-05	0.449
Q6PFX7	Nyap1	Neuronal tyrosine-phosphorylated phosphoinositide-3-kinase adapter 1	qkprrSPNTQLSVSFDESCApapsp	162	176	FALSE	SPNTQLSVSFDESCA	24.8755	8.34184e-05	0.843
Q61139	Pcsk7	Proprotein convertase subtilisin/kexin type 7	seqtlLKRAKRSIHFNDPKYpqqwh	135	149	FALSE	LKRAKRSIHFNDPKY	24.8717	8.35314e-05	0.536
Q80XC6	Nrde2	Nuclear exosome regulator NRDE2	qteedCEDPERQVLFDDIGQslirl	617	631	FALSE	CEDPERQVLFDDIGQ	24.87	8.36445e-05	0.45
P22272	Il6ra	Interleukin-6 receptor subunit alpha	rpsstPSPTTKAVLFAKKINttngk	136	150	FALSE	PSPTTKAVLFAKKIN	24.8634	8.38705e-05	0.412
Q810F8	Tbx10	T-box transcription factor TBX10	vagkaDPATPGRVHFHPDSPakgaq	141	155	FALSE	DPATPGRVHFHPDSP	24.8627	8.38705e-05	0.516
Q9CX11	Utp23	rRNA-processing protein UTP23 homolog	ntivlDKPSPRTVAFVKAVEagqlv	148	162	FALSE	DKPSPRTVAFVKAVE	24.8629	8.38705e-05	0.361
Q8CDA1	Inpp5f	Phosphatidylinositide phosphatase SAC2	rklgnFTKPEMKVNFLKPNLkvnlw	806	820	FALSE	FTKPEMKVNFLKPNL	24.8498	8.44357e-05	0.368
Q60929	Mef2a	Myocyte-specific enhancer factor 2A	qitriMDERNRQVTFTKRKFglmkk	12	26	FALSE	MDERNRQVTFTKRKF	24.8442	8.47748e-05	0.307
Q8CFN5	Mef2c	Myocyte-specific enhancer factor 2C	qitriMDERNRQVTFTKRKFglmkk	12	26	FALSE	MDERNRQVTFTKRKF	24.8442	8.47748e-05	0.347
Q8CHP0	Zc3h3	Zinc finger CCCH domain-containing protein 3	rrtvsENEVALRVHFPSVLPhhtav	221	235	FALSE	ENEVALRVHFPSVLP	24.8296	8.56791e-05	0.517
Q9WVT6	Ca14	Carbonic anhydrase 14	kirkkRLGNRKSVVFTSARAttea	319	333	FALSE	RLGNRKSVVFTSARA	24.8243	8.62442e-05	0.302
Q8K4P0	Wdr33	pre-mRNA 3' end processing protein WDR33	rilrgHGADVKCVDWHPTKGlvvsg	243	257	FALSE	HGADVKCVDWHPTKG	24.8216	8.63573e-05	0.312
Q80U35	Arhgef17	Rho guanine nucleotide exchange factor 17	adgspRPPLYRSVSFKLLERwsggp	7	21	FALSE	RPPLYRSVSFKLLER	24.8199	8.64703e-05	0.584
P0DM40	Fer1l5	Fer-1-like protein 5	tyhscRRRRWVRVRFRNHKElgqer	940	954	FALSE	RRRRWVRVRFRNHKE	24.8105	8.73746e-05	0.333
Q64487	Ptprd	Receptor-type tyrosine-protein phosphatase delta	asyvfRLSARNKVGFGEEMVkeisv	894	908	FALSE	RLSARNKVGFGEEMV	24.7929	8.83919e-05	0.333
Q61789	Lama3	Laminin subunit alpha-3	sqgdsDALQSRKITFPPSKEpafvt	810	824	FALSE	DALQSRKITFPPSKE	24.79	8.85049e-05	0.392
O35691	Pnn	Pinin	qrkmnALFEGRRIEFAEQINkmear	264	278	FALSE	ALFEGRRIEFAEQIN	24.7871	8.87309e-05	0.543
Q5F226	Fat2	Protocadherin Fat 2	vkeslVGLENKAVDFNIKAQdggpp	2651	2665	FALSE	VGLENKAVDFNIKAQ	24.782	8.90701e-05	0.354
Q3TNU4	Gm3414	Putative uncharacterized protein ENSP00000382790 homolog	vgnqwASPPEPRVTFAKKRVavhdf	375	389	FALSE	ASPPEPRVTFAKKRV	24.7768	8.91831e-05	0.543
Q3UZB0	Armcx5	Armadillo repeat-containing X-linked protein 5	rtqpaISTEPKTVTWKVKKKkdktn	66	80	FALSE	ISTEPKTVTWKVKKK	24.7734	8.94091e-05	0.675
Q9WV04	Kif9	Kinesin-like protein KIF9	raprpSTPPSRTVAFEEFKNergse	572	586	FALSE	STPPSRTVAFEEFKN	24.7651	8.95222e-05	0.665
A2AAJ9	Obscn	Obscurin	tsarlTVKVPRVVKFTSGLSamvae	2325	2339	FALSE	TVKVPRVVKFTSGLS	24.7671	8.95222e-05	0.338
Q9EQS9	Igdcc4	Immunoglobulin superfamily DCC subclass member 4	svsdcRGHSKRKISWAQAGGpnwag	1053	1067	FALSE	RGHSKRKISWAQAGG	24.757	9.02004e-05	0.439
Q68FD7	Fnip1	Folliculin-interacting protein 1	psafsCEVTQTKVTFLIGDSmspds	744	758	FALSE	CEVTQTKVTFLIGDS	24.7526	9.03134e-05	0.435
Q3UQ22	Ntn5	Netrin-5	gpktrIVASYLRVEFGGKAGlvttg	149	163	FALSE	IVASYLRVEFGGKAG	24.7543	9.03134e-05	0.327
Q8K485	Kctd11	BTB/POZ domain-containing protein KCTD11	llhadVDVSPRQVHFSARRGphhye	94	108	FALSE	VDVSPRQVHFSARRG	24.7452	9.06525e-05	0.394
Q8R2Z5	Vwa1	von Willebrand factor A domain-containing protein 1	ivishARPRSLRVSWAPALGpdsal	316	330	FALSE	ARPRSLRVSWAPALG	24.7465	9.06525e-05	0.395
A2AQ25	Skt	Sickle tail protein	dsrnySQKNVPKVSFSSSGLnsleg	1261	1275	FALSE	SQKNVPKVSFSSSGL	24.742	9.09916e-05	0.567
B2RQC2	Usp42	Ubiquitin carboxyl-terminal hydrolase 42	qvlgdGIAPPQKVLFPSEKIclkwq	84	98	FALSE	GIAPPQKVLFPSEKI	24.724	9.2122e-05	0.36
Q9Z0E2	Chrd	Chordin	svsyqRLDRPSRVRFTDPTGnilfe	204	218	FALSE	RLDRPSRVRFTDPTG	24.7199	9.2461e-05	0.417
Q923D4	Sf3b5	Splicing factor 3B subunit 5	yfaiaENESKARVRFNLMEKmlqps	57	71	FALSE	ENESKARVRFNLMEK	24.7172	9.2461e-05	0.352
P59054	Csrnp1	Cysteine/serine-rich nuclear protein 1	ccregCENPNGRVEFNQTRVqthfi	275	289	FALSE	CENPNGRVEFNQTRV	24.7066	9.28001e-05	0.423
Q6PAC4	Pcare	Photoreceptor cilium actin regulator	hcrqsATESKGRVDFPEPLVkahqh	161	175	FALSE	ATESKGRVDFPEPLV	24.6966	9.30262e-05	0.564
Q80SW1	Ahcyl1	S-adenosylhomocysteine hydrolase-like protein 1	fmatvTKAPKKQIQFADDMQeftkf	35	49	TRUE	TKAPKKQIQFADDMQ	24.6867	9.35914e-05	0.507
Q8BL06	Usp54	Inactive ubiquitin carboxyl-terminal hydrolase 54	alsnaAGREQNRVRFLQHSRw	1573	1587	FALSE	AGREQNRVRFLQHSR	24.6815	9.41565e-05	0.532
Q8BKG3	Ptk7	Inactive tyrosine-protein kinase 7	tnrsrPPHLRRAVVFANGSLlltqv	264	278	FALSE	PPHLRRAVVFANGSL	24.68	9.43826e-05	0.32
Q80TF6	Stard9	StAR-related lipid transfer protein 9	tratvWNIRQKKVSFQLERIikkrr	742	756	FALSE	.NIRQKKVSFQLERI	24.6796	9.43826e-05	0.314
Q8R146	Apeh	Acylamino-acid-releasing enzyme	qfstpNLPPSLKVGFLPPAGkeqsv	428	442	FALSE	NLPPSLKVGFLPPAG	24.6636	9.49478e-05	0.301
Q8R550	Sh3kbp1	SH3 domain-containing kinase-binding protein 1	ataaiQPKKVKGVGFGDIFKdkpik	250	264	FALSE	QPKKVKGVGFGDIFK	24.6566	9.51738e-05	0.385
Q8BGK2	Adprhl1	[Protein ADP-ribosylarginine] hydrolase-like protein 1	eerkiREDAEDKVTFPDNYDaeerd	237	251	FALSE	REDAEDKVTFPDNYD	24.6525	9.53999e-05	0.429
P70380	Il18	Interleukin-18	skmstLSCKNKIISFEEMDPpenid	108	122	FALSE	LSCKNKIISFEEMDP	24.6491	9.55129e-05	0.363
Q68ED2	Grm7	Metabotropic glutamate receptor 7	aggkkLLKYIRNVNFNGSAGtpvmf	448	462	FALSE	LLKYIRNVNFNGSAG	24.6456	9.5852e-05	0.318
Q80TR1	Adgrl1	Adhesion G protein-coupled receptor L1	pelfcEPREVRRVQWPATQQgmlve	476	490	FALSE	EPREVRRVQWPATQQ	24.6086	9.70954e-05	0.535
Q569L8	Cenpj	Centromere protein J	kvekiYKNGRRVVLFPNGTRkevsa	1170	1184	FALSE	YKNGRRVVLFPNGTR	24.5795	9.9017e-05	0.451
Q4U2R1	Herc2	E3 ubiquitin-protein ligase HERC2	gtvkiPGAEGLRVEFDRQCSterrh	3635	3649	FALSE	PGAEGLRVEFDRQCS	24.585	9.9017e-05	0.409
Q3USH1	Insyn2a	Inhibitory synaptic factor 2A	nrqikKRNKALQVRFKDICEaqneq	40	54	FALSE	KRNKALQVRFKDICE	24.5853	9.9017e-05	0.422
Q9Z268	Rasal1	RasGAP-activating-like protein 1	dpckmDLNRSRRISFKGTPTeeqvr	388	402	FALSE	DLNRSRRISFKGTPT	24.5837	9.9017e-05	0.412
P98063	Bmp1	Bone morphogenetic protein 1	pevitSQYNNMRVEFKSDNTvskkg	681	695	FALSE	SQYNNMRVEFKSDNT	24.5745	9.9243e-05	0.387
Q64263	Defa-rs10	Alpha-defensin-related sequence 10	eeqpgEENQAMSVSFGDPEGsalqd	37	51	FALSE	EENQAMSVSFGDPEG	24.5637	9.93561e-05	0.695
Q6ZWR6	Syne1	Nesprin-1	lyhrlKRQAEQRVSFLEDTTsvyke	4761	4775	FALSE	KRQAEQRVSFLEDTT	24.569	9.93561e-05	0.355

## Sheet: c PP2A_LxxIxE seq
ENTRY	Start	End	Subsequence	Source	Gene
Q9Y4K1	732	737	HFAMPPIHEDHL	Smith et al., 2019	AIM1
Q92974	967	972	FTRMQDIPEETE	Smith et al., 2019	ARHGEF2
O15169	238	243	SGYLPTLNEDEE	Smith et al., 2019	AXIN1
P51587	1114	1119	ITELSTILEESG	Smith et al., 2019	BRCA2
O60566	669	674	IKKLSPIIEDSR	Smith et al., 2019	BUB1B
P51959	287	292	ITHLPTIPEMVP	Smith et al., 2019	CCNG1
Q69YH5	590	595	KPLLSPIPELPE	Smith et al., 2019	CDCA2
O96017	71	76	TQELYSIPEDQE	Smith et al., 2019	CHEK2
Q4G163	384	389	SRRLSTLREQSS	Smith et al., 2019	EMI2
Q14674	1485	1490	PEIMRTIPEEEL	Smith et al., 2019	ESPL1
O43524	448	453	QSPMQTIQENKP	Smith et al., 2019	FOXO3
Q96L42	706	711	NKRLPSIVEDEE	Smith et al., 2019	KCNH8
O95239	1224	1229	FSGCSPIEEEAH	Smith et al., 2019	KIF4A
Q6T4R5	1626	1631	NTPMQAISEGET	Smith et al., 2019	NHS
Q9H0H5	143	148	NKRLSTIDESGS	Smith et al., 2019	RACGAP1
P47074	477	482	PRQLTPILEMRE	Smith et al., 2019	MAD3
P03362	1378	1383	SPRLQPIPETRS	Smith et al., 2019	Integrase
P18272	562	567	PRMLTPINEEAD	Smith et al., 2019	NP
Q07157	1323	1328	DKTLYRIPEPQK	Smith et al., 2019	TJP1
Q17RD7	137	142	PHVLSSIAEEEH	Smith et al., 2019	SYT16
Q68D51	900	905	IQYLETIPESEP	Smith et al., 2019	DENND2C
Q6ZVT6	525	530	GERLSSIPEASE	Smith et al., 2019	C3orf67
Q8IWZ3	775	780	YQPLECIVEETE	Smith et al., 2019	ANKHD1
Q8TCG1	717	722	NRKLESVAEEHE	Smith et al., 2019	KIAA1524
Q9Y6Q2	102	107	THVLYPIPESSS	Smith et al., 2019	STON1

## Sheet: d PP2A_LxxIxE PSSMSearch
ProteinAcc	GeneName	ProteinName	Hit	SeqStart	SeqStop	isInputPeptide	Mask	PWM Score	PWM Pvalue	IUPred
Q60875	Arhgef2	Rho guanine nucleotide exchange factor 2	hsprdFTRMQDIPEETEsrdge	963	974	TRUE	FTRMQDIPEETE	35.3124	1.10059e-07	0.943
P59111	Kcnh8	Potassium voltage-gated channel subfamily H member 8	gngsiNKRLPSIVEDEEeeeve	703	714	TRUE	NKRLPSIVEDEE	34.4702	1.10059e-07	0.7
Q8VCL5	Slc17a9	Solute carrier family 17 member 9	mpsqrSSLMQPIPEETRktpsa	6	17	FALSE	SSLMQPIPEETR	34.7212	1.10059e-07	0.612
Q9Z1S0	Bub1b	Mitotic checkpoint serine/threonine-protein kinase BUB1 beta	hqaliIKKLSPIIEESReaths	655	666	FALSE	IKKLSPIIEESR	33.9453	2.20118e-07	0.363
Q8R0W0	Eppk1	Epiplakin	tlpmlKRRLTTIIEEAEetqes	2568	2579	FALSE	KRRLTTIIEEAE	33.4796	2.20118e-07	0.587
Q8R0W0	Eppk1	Epiplakin	tlpmlKRRLTTIIEEAEetqes	4628	4639	FALSE	KRRLTTIIEEAE	33.4796	2.20118e-07	0.585
Q8R0W0	Eppk1	Epiplakin	tlpmlKRRLTTIIEEAEetqes	5658	5669	FALSE	KRRLTTIIEEAE	33.4796	2.20118e-07	0.585
Q8R0W0	Eppk1	Epiplakin	tlpmlKRRLTTIIEEAEetqes	3598	3609	FALSE	KRRLTTIIEEAE	33.4796	2.20118e-07	0.585
Q8R0W0	Eppk1	Epiplakin	tlpmlKRRLTTIIEEAEetqes	6173	6184	FALSE	KRRLTTIIEEAE	33.4796	2.20118e-07	0.583
Q8R0W0	Eppk1	Epiplakin	tlpmlKRRLTTIIEEAEetqes	5143	5154	FALSE	KRRLTTIIEEAE	33.4796	2.20118e-07	0.585
Q8R0W0	Eppk1	Epiplakin	tlpmlKRRLTTIIEEAEetqes	4113	4124	FALSE	KRRLTTIIEEAE	33.4796	2.20118e-07	0.585
Q8R0W0	Eppk1	Epiplakin	tlpmlKRRLTTIIEEAEetqes	3083	3094	FALSE	KRRLTTIIEEAE	33.4796	2.20118e-07	0.585
P60330	Espl1	Separin	wasqgPEIMRSIPEEEPvdnhl	1478	1489	FALSE	PEIMRSIPEEEP	33.517	2.20118e-07	0.677
P33174	Kif4	Chromosome-associated kinesin KIF4	sntsfFSGCSPIQEESH	1220	1231	FALSE	FSGCSPIQEESH	33.8222	2.20118e-07	0.462
Q14B71	Cdca2	Cell division cycle-associated protein 2	diaskKPLLSPIPELPEvseat	568	579	TRUE	KPLLSPIPELPE	33.154	3.30177e-07	0.643
Q9WVH4	Foxo3	Forkhead box protein O3	lnslrQSPMQTIQENRPatfss	444	455	FALSE	QSPMQTIQENRP	33.0413	3.30177e-07	0.734
Q6JPI3	Med13l	Mediator of RNA polymerase II transcription subunit 13-like	lnsvePATMQPIPEAHSlyvtl	1092	1103	FALSE	P.TMQPIPEAHS	32.8359	4.40236e-07	0.499
Q9DBT5	Ampd2	AMP deaminase 2	tqavqSEMLETIPEEVGivmsp	780	791	FALSE	SEMLETIPEEVG	32.1302	8.80472e-07	0.403
P97929	Brca2	Breast cancer type 2 susceptibility protein homolog	sqkaeITELSTILEESGsqfef	1093	1104	TRUE	ITELSTILEESG	32.3299	8.80472e-07	0.442
Q9QZS8	Sh2d3c	SH2 domain-containing protein 3C	qipdlHSPLSPISESPSspays	399	410	FALSE	HSPLSPISESPS	32.1087	8.80472e-07	0.76
Q3TLD5	Uri1	Unconventional prefoldin RPB5 interactor	ysaiaHHALPTIPERKEvpsev	495	506	FALSE	HHALPTIPE.KE	32.0616	8.80472e-07	0.687
O35495	Cdk14	Cyclin-dependent kinase 14	gtdsvIKHLDTIPEDKKvrvqr	59	70	FALSE	IKHL.TIPEDKK	31.7524	1.21065e-06	0.541
Q6ZQK0	Ncapd3	Condensin-2 complex subunit D3	prsnfTPTLPPISENGPlkims	1337	1348	FALSE	TPTLPPISENGP	31.6826	1.43077e-06	0.735
Q8BND5	Qsox1	Sulfhydryl oxidase 1	rggrsPKQLAPILEEEPealai	676	687	FALSE	PKQL.PILEEEP	31.6856	1.43077e-06	0.656
Q8K2H3	Fam13b	Protein FAM13B	stkrrGQMLQPIIEGETahffe	703	714	FALSE	GQMLQPIIEGET	31.4963	1.76094e-06	0.504
P52792	Gck	Hexokinase-4	wsvktKHQMYSIPEDAMtgtae	104	115	FALSE	KHQMYSIPEDA.	31.2538	1.98106e-06	0.386
Q71M36	Cspg5	Chondroitin sulfate proteoglycan 5	elhndNFSLSTIAEGSHpnvrk	473	484	FALSE	NF.LSTIAEGSH	31.117	2.20118e-06	0.362
Q0GGX2	Znf541	Zinc finger protein 541	spytpPPMLSPIREGSGlyfnt	1009	1020	FALSE	PPMLSPIREGSG	31.0796	2.20118e-06	0.354
Q62407	Speg	Striated muscle-specific serine/threonine-protein kinase	gpsskLEKMPSIPEEPEhgdle	1172	1183	FALSE	.EKMPSIPEEPE	31.0188	2.31124e-06	0.767
Q8BMD2	Dzip1	Zinc finger protein DZIP1	eqvfsSHILEPIEELSSeeekg	482	493	FALSE	SHILEPIEELSS	30.8544	2.4213e-06	0.582
Q7TNF8	Tspoap1	Peripheral-type benzodiazepine receptor-associated protein 1	lqrlcSKKLFSIPEEEEeeeee	1317	1328	FALSE	SKKL.SIPEEEE	30.5797	2.75147e-06	0.666
Q5QNQ6	Osbp2	Oxysterol-binding protein 2	rellsKQVCQPISEPASrsepg	67	78	FALSE	KQVCQPISEPAS	30.5522	2.86153e-06	0.675
Q9Z0F8	Adam17	Disintegrin and metalloproteinase domain-containing protein 17	apkldHQRMDTIQEDPStdsha	759	770	FALSE	HQRM.TIQEDPS	30.3683	3.08165e-06	0.806
Q69ZK0	Prex1	Phosphatidylinositol 3,4,5-trisphosphate-dependent Rac exchanger 1 protein	yvtqiNRLLSTITEPTSaapap	1090	1101	FALSE	NRLLSTI.EPTS	30.3542	3.08165e-06	0.527
Q8K2F3	Depp1	Protein DEPP1	rlllpVPHLPTIREMSEelshg	9	20	FALSE	.PHLPTIREMSE	30.2704	3.52189e-06	0.643
Q7TN83	Syt16	Synaptotagmin-16	gapkpQPVLSSIAEEDHhserq	134	145	FALSE	QPVLSSIAEE.H	30.3047	3.52189e-06	0.83
Q7TSF4	Lrrc75a	Leucine-rich repeat-containing protein 75A	krspkQGHLPTILELGEgpgtg	291	302	FALSE	QGHLPTILELGE	30.1039	3.85206e-06	0.682
P34152	Ptk2	Focal adhesion kinase 1	rftelKAQLSTILEEEKvqqee	673	684	FALSE	K.QLSTILEEEK	30.1022	3.85206e-06	0.539
Q9WVM1	Racgap1	Rac GTPase-activating protein 1	sghagNNRLSTIDESGSilsdi	141	152	FALSE	N.RLSTIDESGS	30.0574	3.85206e-06	0.506
Q91Y57	Siglec12	Sialic acid-binding Ig-like lectin 12	qaddsSEPLPSILEAAPsstee	412	423	FALSE	SEPLPSILEAAP	29.9855	3.85206e-06	0.62
Q8CDJ8	Ston1	Stonin-1	ipkagTHVLYPIPECSSssapt	99	110	FALSE	THVLYPIPE.SS	29.9748	3.96212e-06	0.497
Q8BGI4	Fam13a	Protein FAM13A	sskrrSPSLQPIIEGETasffk	533	544	FALSE	SP.LQPIIEGET	29.9154	4.18224e-06	0.518
P54729	Nub1	NEDD8 ultimate buster 1	eteavNEILEDIPEHEEdylds	572	583	FALSE	NEILEDIPE.EE	29.81	4.40236e-06	0.785
A6H603	Nwd1	NACHT domain- and WD repeat-containing protein 1	gklqeKHQLSSIKEETPtcavs	1037	1048	FALSE	KHQLSSI.EETP	29.7509	4.73254e-06	0.414
Q56A08	Gpkow	G-patch domain and KOW motifs-containing protein	tipmiQKGCTPIEEGSDsepqa	134	145	FALSE	QKGCTPIEEGSD	29.7095	4.84259e-06	0.793
Q8BI84	Mia3	Transport and Golgi organization protein 1 homolog	gagdvQKQLETIAEEPAavppl	1153	1164	FALSE	QKQLETIAEEP.	29.66	4.84259e-06	0.603
Q8K124	Plekho2	Pleckstrin homology domain-containing family O member 2	sgppvFAPLSDISEDQPqeppr	186	197	FALSE	F.PLSDISEDQP	29.6627	4.84259e-06	0.887
Q4U4S6	Xirp2	Xin actin-binding repeat-containing protein 2	kwvfeTQRLEDIREDKKeytrt	690	701	FALSE	TQRLEDIREDKK	29.5166	5.28283e-06	0.388
Q811G0	Bbs9	Protein PTHB1	qamvvPGGCTPIPESDLeersl	839	850	FALSE	PGGCTPIPES.L	29.4884	5.39289e-06	0.594
P04370	Mbp	Myelin basic protein	drpseSDELQTIQEDPTaasgg	114	125	FALSE	S.ELQTIQEDPT	29.4437	5.39289e-06	0.852
Q7TNF8	Tspoap1	Peripheral-type benzodiazepine receptor-associated protein 1	vdhsrNSDLSDIQEEEEeeeee	1246	1257	FALSE	NS.LSDIQEEEE	29.4498	5.39289e-06	0.907
Q9JIA7	Sphk2	Sphingosine kinase 2	pnalkTAQLSPIAEGPPempas	445	456	FALSE	T.QLSPIAEGPP	29.3914	5.50295e-06	0.688
Q923I7	Slc5a2	Sodium/glucose cotransporter 2	evaatTRRLEDISEDPRwarvv	635	646	FALSE	TRRLEDISEDPR	29.3813	5.61301e-06	0.454
P56593	Cyp2a12	Cytochrome P450 2A12	frfkfPRKLEDINESPTpegft	463	474	FALSE	PRKLEDINESPT	29.2735	6.49348e-06	0.318
Q8R3I3	Cog6	Conserved oligomeric Golgi complex subunit 6	ifkdvKEELESINEDVQamssc	98	109	FALSE	KEELESINEDVQ	29.1392	6.7136e-06	0.364
Q8VI23	Slc12a8	Solute carrier family 12 member 8	ftkdmDQFLQPIEELESrqlgs	462	473	FALSE	DQ.LQPIEELES	29.0955	6.82366e-06	0.475
Q8R1S4	Mtss1	Protein MTSS 1	smlgeITHLQTISEDLKsltmd	220	231	FALSE	ITHLQTISED.K	29.0651	7.15383e-06	0.465
Q8BSS9	Ppfia2	Liprin-alpha-2	mmCEVMPTINEDTPmsqrg	3	14	FALSE	.EVMPTINEDTP	29.0194	7.26389e-06	0.782
Q2KN98	Specc1l	Cytospin-A	alkerSHHMERIIESEQkgkaa	542	553	FALSE	SHHMERIIESEQ	28.9181	7.81419e-06	0.537
Q6P9P6	Kif11	Kinesin-like protein KIF11	kyeniQKPLNSIQENTElrstd	743	754	FALSE	QKPL.SIQENTE	28.8919	7.92425e-06	0.459
Q80TK0	Kiaa1107	AP2-interacting clathrin-endocytosis protein	ydhrpSKTLSPIYEMSLtaace	1103	1114	FALSE	SKTLSPI.EMSL	28.7951	8.47454e-06	0.51
Q8VDM4	Psmd2	26S proteasome non-ATPase regulatory subunit 2	ngdvtSTILQTIMEKSEtelkd	536	547	FALSE	STILQTI.E.SE	28.7892	8.47454e-06	0.332
Q8CDY7	Dynlt4	Dynein light chain Tctex-type 4	ppgkpGGHLPSIDETRPigpgp	29	40	FALSE	GGHLPSIDETRP	28.7531	8.91478e-06	0.856
Q8K3K8	Optn	Optineurin	llqehNKALKTIEELTKqqaek	404	415	FALSE	NKAL.TIEELTK	28.7258	9.13489e-06	0.528
Q14B46	Rtkn2	Rhotekin-2	emvieKKVLSPIGEPAPdgkrk	478	489	FALSE	KKVLSPI.EPAP	28.7038	9.13489e-06	0.68
Q8K1J6	Trnt1	CCA tRNA nucleotidyltransferase 1, mitochondrial	pgdhdHETLEAIAENAKglagi	217	228	FALSE	HETLEAIAENAK	28.6245	9.57513e-06	0.395
Q8C4A5	Asxl3	Putative Polycomb group protein ASXL3	slvshPKPLSTIPEPINmssam	801	812	FALSE	PKPLSTIPEP..	28.5977	9.68519e-06	0.753
Q9Z265	Chek2	Serine/threonine-protein kinase Chk2	letvsTQELCSIPEDQEpeepg	77	88	FALSE	TQEL.SIPEDQE	28.5787	9.68519e-06	0.674
Q9QY39	Pdzd4	PDZ domain-containing protein 4	asepkKHELSDISELPEksdkd	455	466	FALSE	KHELSDISELPE	28.4913	1.02355e-05	0.714
Q8C2K5	Rasal3	RAS protein activator like-3	sleplPTILRAIEEGRPvpvsv	756	767	FALSE	PTILRAIEEGRP	28.4749	1.02355e-05	0.514
Q8CGF7	Tcerg1	Transcription elongation regulator 1	siqkwQFSMSAIKEEQElmeem	603	614	FALSE	QF.MSAI.EEQE	28.4418	1.03455e-05	0.452
Q6A078	Cep290	Centrosomal protein of 290 kDa	sgiltSEKMATIEEENRnlkae	2154	2165	FALSE	SEKM.TIEEE.R	28.2048	1.15562e-05	0.514
A2ASS6	Ttn	Titin	qlpdgKKGLQRIEELERmaheg	1816	1827	FALSE	KKGLQRIEELER	28.2318	1.15562e-05	0.478
P23298	Prkch	Protein kinase C eta type	dfikeEPVLTPIDEGHLpminq	652	663	FALSE	.PVLTPIDEGHL	28.139	1.16663e-05	0.455
Q4U4S6	Xirp2	Xin actin-binding repeat-containing protein 2	rwlfeTKPLDSIHESEDvyvik	1128	1139	FALSE	TKPL.SIHESED	28.025	1.27668e-05	0.318
Q80ZU5	Ccdc181	Coiled-coil domain-containing protein 181	rskqlQSSLYSIPEAKAfrftd	490	501	FALSE	QS.LYSIPEAK.	27.9525	1.28769e-05	0.357
O08842	Gfra2	GDNF family receptor alpha-2	lgtsvITTCTSIQEQGLkanns	399	410	FALSE	ITTCTSIQEQGL	27.9951	1.28769e-05	0.41
Q8CDR2	Rsph6a	Radial spoke head protein 6 homolog A	rsqeySQPLLTIPEDGLnrppp	29	40	FALSE	SQPL.TIPEDGL	27.974	1.28769e-05	0.896
Q8BQ48	Cep295	Centrosomal protein of 295 kDa	vldlnQHELSTIQEVESpasgr	1773	1784	FALSE	QHELSTIQE.ES	27.9339	1.2987e-05	0.631
Q63870	Col7a1	Collagen alpha-1(VII) chain	deplrGDILSPIREAQTsglkv	1172	1183	FALSE	G.ILSPIREAQT	27.934	1.2987e-05	0.385
Q6PCQ0	Iqce	IQ domain-containing protein E	gdwskPRLLRRIAELEKkvsss	337	348	FALSE	PRLLRRIAELEK	27.9282	1.2987e-05	0.458
Q2PZL6	Fat4	Protocadherin Fat 4	ptfanNMYLTSIAEDARtgtdv	2367	2378	FALSE	N.YLTSIAEDAR	27.8526	1.34272e-05	0.332
Q810B8	Slitrk4	SLIT and NTRK-like protein 4	lhvdtRKRLSTIDELDElfpsr	737	748	FALSE	.KRLSTIDEL.E	27.8018	1.36473e-05	0.415
O35607	Bmpr2	Bone morphogenetic protein receptor type-2	tgltpSTGMTTISEMPYpdeth	623	634	FALSE	STGMTTISEMP.	27.7667	1.37574e-05	0.785
Q9ES83	Bves	Blood vessel epicardial substance	pqqraSAKMKPIEEGVEdddev	329	340	FALSE	S.KM.PIEEGVE	27.7253	1.43077e-05	0.651
Q7TS74	Ckap2l	Cytoskeleton-associated protein 2-like	glsrnPRQCPDIQELKTkqqqq	136	147	FALSE	PRQCPDIQELKT	27.7082	1.43077e-05	0.818
Q5I1X5	Ppp1r13l	RelA-associated inhibitor	gpggpEPELSTITEGSEaragp	559	570	FALSE	.PELSTI.EGSE	27.6541	1.43077e-05	0.945
Q9R0X5	Rpgr	X-linked retinitis pigmentosa GTPase regulator	kfdlkHDHLSGIPEEQEgpeds	762	773	FALSE	H.HLS.IPEEQE	27.6459	1.44177e-05	0.841
Q8BLG2	Lpar4	Lysophosphatidic acid receptor 4	tpltpKPSLPAIQEEVSdqttn	343	354	FALSE	KP.LPAIQEEVS	27.5951	1.51881e-05	0.462
Q9R244	Trpc2	Short transient receptor potential channel 2	klkfpPTLLRAIQEGQLglvqq	304	315	FALSE	PTLLRAIQEGQL	27.591	1.51881e-05	0.314
O35368	Ifi203	Interferon-activable protein 203	lrsvrHSYMQVINEGKPlnpds	382	393	FALSE	HSYMQ.INEGKP	27.5495	1.52982e-05	0.302
Q0KK55	Kndc1	Kinase non-catalytic C-lobe domain-containing protein 1	ldfydFEPLPTLPEDEEnvsla	24	35	FALSE	FEPLPTLPEDEE	27.5512	1.52982e-05	0.427
Q8BR92	Palm2	Paralemmin-2	eaelhKERLQAIAEKRKrqtei	8	19	FALSE	KERLQAIAE.RK	27.5557	1.52982e-05	0.515
Q80UE6	Wnk4	Serine/threonine-protein kinase WNK4	qpllgDARLAPISEEGKpqlvg	979	990	FALSE	D.RL.PISEEGK	27.5452	1.52982e-05	0.707
Q8CEF9	Tmem132c	Transmembrane protein 132C	vsveeNSTLRDISELVEckatd	460	471	FALSE	NSTLRDISELVE	27.4645	1.61787e-05	0.336
Q61768	Kif5b	Kinesin-1 heavy chain	fvcspDEVMDTIDEGKSnrhva	177	188	FALSE	DEVM.TIDEGKS	27.4353	1.62887e-05	0.476
Q3ULW6	Ccdc33	Coiled-coil domain-containing protein 33	hqekvIEKMEQILEERLcerke	729	740	FALSE	IEKME.ILEERL	27.413	1.63988e-05	0.468
O35594	Ift81	Intraflagellar transport protein 81 homolog	rqetiQHQLRTIEEKKGisgys	443	454	FALSE	QHQLRTIEE.KG	27.3979	1.65089e-05	0.441
Q9CQL7	Mrfap1	MORF4 family-associated protein 1	eedfeQFLLPVIHEMREdiasl	26	37	FALSE	QFLLP.IHEMRE	27.4077	1.65089e-05	0.422
Q9Z0P4	Palm	Paralemmin-1	dtasqQERLQAIAEKRRkqaei	12	23	FALSE	QERLQAIAE.RR	27.401	1.65089e-05	0.656
Q80TF6	Stard9	StAR-related lipid transfer protein 9	qqlpnSAYLTPISELKGpdaep	2467	2478	FALSE	S.YLTPISELKG	27.3448	1.6839e-05	0.66
Q7TSG1	Cep120	Centrosomal protein of 120 kDa	aehsqKRVLTPIKEKTLtgpks	364	375	FALSE	KRVLTPI.E.TL	27.2527	1.71692e-05	0.76
Q925J9	Med1	Mediator of RNA polymerase II transcription subunit 1	igpdvTDILSDIAEEASklpst	780	791	FALSE	T.ILSDIAEEAS	27.2888	1.71692e-05	0.713
A6PWY4	Wdr76	WD repeat-containing protein 76	npllpPGPLEMIPENQDdssel	248	259	FALSE	PGPLE.IPENQD	27.2782	1.71692e-05	0.712
Q04690	Nf1	Neurofibromin	ldaliDTYLPGIDEETSeesll	2742	2753	FALSE	DTYLP.IDEETS	27.2009	1.77195e-05	0.36
A2APV2	Fmnl2	Formin-like protein 2	lqdteNEAMSKIVELEKqlmqr	414	425	FALSE	NEAMS.IVELEK	27.1716	1.78295e-05	0.459
Q6PCM2	Ints6	Integrator complex subunit 6	ahrkgFQVLQGISEDVPhrlld	501	512	FALSE	FQVLQ.ISEDVP	27.1703	1.78295e-05	0.308
Q922S8	Kif2c	Kinesin-like protein KIF2C	qmssfNEAMTQIRELEEralee	628	639	FALSE	NEAMT.IRELEE	27.1657	1.78295e-05	0.531
Q8N7N6	Traf3ip2	E3 ubiquitin ligase TRAF3IP2	sepfpSQLLKPIPEYSPeeele	17	28	FALSE	SQLL.PIPE.SP	27.1779	1.78295e-05	0.711
Q8BMS4	Coq3	Ubiquinone biosynthesis O-methyltransferase, mitochondrial	ekfvsPEKLESILEPNGlsvet	288	299	FALSE	PEKLESILEP.G	27.151	1.80497e-05	0.323
Q70FJ1	Akap9	A-kinase anchor protein 9	kqeliNQHMSQIEELKSqhkre	433	444	FALSE	NQHMS.IEELKS	27.1254	1.83798e-05	0.595
Q8BJ71	Nup93	Nuclear pore complex protein Nup93	knekdNALLSAIEESRKrtfgm	108	119	FALSE	N.LLSAIEESRK	27.0973	1.84899e-05	0.411
O88566	Axin2	Axin-2	srhslEERLQQIREDEEkegse	392	403	FALSE	.ERLQ.IREDEE	27.0093	1.95905e-05	0.829
Q8BSM5	Gab3	GRB2-associated-binding protein 3	pppldSRNLSTIQEHTSltrty	453	464	FALSE	SR.LSTIQE.TS	26.9273	2.02508e-05	0.674
B2RRL2	Jrkl	Jerky protein homolog-like	israwKQILPAIEEKEGldfde	386	397	FALSE	KQILPAIEE.EG	26.9367	2.02508e-05	0.311
Q8BYM7	Rsph4a	Radial spoke head protein 4 homolog A	eqevgPPLLTPISEDLGiqnip	590	601	FALSE	PPLLTPISED.G	26.9418	2.02508e-05	0.529
P70399	Tp53bp1	TP53-binding protein 1	hghvlHRHMRTIREVRTlvtrv	1234	1245	FALSE	HRHMRTIRE.RT	26.8723	2.03609e-05	0.621
Q9WUF3	Casp8ap2	CASP8-associated protein 2	kmgraNSPLESIVEETCidlts	1762	1773	FALSE	NSPLESIVEET.	26.8057	2.08011e-05	0.565
P60469	Ppfia3	Liprin-alpha-3	mmCEVMPTISEDGRrgsal	3	14	FALSE	.EVMPTISEDGR	26.8341	2.08011e-05	0.586
Q4U4S6	Xirp2	Xin actin-binding repeat-containing protein 2	vwlfeNQTLDSINELDEndtkm	1267	1278	FALSE	NQTL.SINEL.E	26.7305	2.11313e-05	0.491
Q7TMY4	Thoc7	THO complex subunit 7 homolog	rrkqfHVLLSTIHELQQtlend	168	179	FALSE	H.LLSTIHELQQ	26.678	2.13514e-05	0.366
P16283	Slc4a3	Anion exchange protein 3	hrgksLKLLEKIPEDAEatvvl	502	513	FALSE	.KLLE.IPEDAE	26.6581	2.15716e-05	0.422
Q6H1V1	Best3	Bestrophin-3	klhssMGELSTIRETSRtstlq	464	475	FALSE	.GELSTIRETSR	26.589	2.2452e-05	0.788
E9Q1U1	Ccdc171	Coiled-coil domain-containing protein 171	ektrlQKTLQEILEKHEqekte	179	190	FALSE	QKTLQ.ILE.HE	26.5885	2.2452e-05	0.514
Q5H8B9	Frem3	FRAS1-related extracellular matrix protein 3	skpihSFTLQEIQEPSSiayeh	1243	1254	FALSE	SFTLQ.IQEPSS	26.5858	2.25621e-05	0.443
Q8CAQ8	Immt	MICOS complex subunit Mic60	kakeeLEKMKTIIEDAKkreia	301	312	FALSE	.EKM.TIIEDAK	26.5565	2.27822e-05	0.448
O70146	Tesk1	Dual specificity testis-specific protein kinase 1	pfteiTQHLEQILEQQPeatpl	303	314	FALSE	TQHLE.ILEQQP	26.5194	2.34426e-05	0.597
Q9JLV1	Bag3	BAG family molecular chaperone regulator 3	gpsrdGSRLLPIREGHPiypql	75	86	FALSE	GSRL.PIREGHP	26.4859	2.39929e-05	0.759
P51954	Nek1	Serine/threonine-protein kinase Nek1	dedenIEICSTIVENILgnehq	1165	1176	FALSE	IEICSTIVEN.L	26.4345	2.45431e-05	0.471
A0A140LI88	Ankrd31	Ankyrin repeat domain-containing protein 31	vhqtiSAILQDIEEKQEnllkl	1341	1352	FALSE	S.ILQDIEE.QE	26.4161	2.50934e-05	0.381
Q3TDD9	Ppp1r21	Protein phosphatase 1 regulatory subunit 21	edlikSHYMARIAELTSqlqla	669	680	FALSE	SHYM.RIAELTS	26.4051	2.50934e-05	0.377
Q6ZWR6	Syne1	Nesprin-1	efsakQKLLQNILEQEQeqvly	6313	6324	FALSE	QKLLQ.ILEQEQ	26.4091	2.50934e-05	0.399
Q61179	Irf9	Interferon regulatory factor 9	eqafaRHLLEKIPEEEKaalfl	370	381	FALSE	.HLLE.IPEEEK	26.3866	2.53136e-05	0.332
O70551	Srpk1	SRSF protein kinase 1	qaellEKRMQEIEEMEKesgpg	283	294	FALSE	.KRMQ.IEEMEK	26.3856	2.53136e-05	0.803
Q02789	Cacna1s	Voltage-dependent L-type calcium channel subunit alpha-1S	dtvqiQAGLRTIEEEAApeihr	1556	1567	FALSE	Q.GLRTIEEEA.	26.3719	2.56437e-05	0.485
E9Q309	Cep350	Centrosome-associated protein 350	pshleSKHVYCIHEEKPesgkq	146	157	FALSE	SKH.YCIHEEKP	26.3705	2.56437e-05	0.539
Q05D44	Eif5b	Eukaryotic translation initiation factor 5B	qigatNVPLEAINEQTKmiknf	668	679	FALSE	N.PLEAINEQTK	26.3003	2.6084e-05	0.475
P40645	Sox6	Transcription factor SOX-6	lfgdqDTVMKAIQEARKmreqi	494	505	FALSE	DTVM.AIQEARK	26.322	2.6084e-05	0.712
B1AT66	Slc16a6	Monocarboxylate transporter 7	tdrqrGKALQDIPEDFLemdlg	578	589	FALSE	GKALQDIPED.L	26.2883	2.6194e-05	0.402
Q8VCB2	Med25	Mediator of RNA polymerase II transcription subunit 25	gaqqaPPVLGPILEEQArppqn	564	575	FALSE	PPVL.PILEEQ.	26.2653	2.65242e-05	0.721
P70182	Pip5k1a	Phosphatidylinositol 4-phosphate 5-kinase type-1 alpha	dvlpqTPPLEEISEGSPvpgps	500	511	FALSE	TPPLE.ISEGSP	26.2635	2.65242e-05	0.754
Q99PP2	Znf318	Zinc finger protein 318	vsrlqDSIMKDIAELHKeteea	973	984	FALSE	DSIM.DIAELHK	26.2653	2.65242e-05	0.621
Q80WC3	Tnrc18	Trinucleotide repeat-containing gene 18 protein	sflqgITLLSEIAELELdrrgq	1316	1327	FALSE	ITLLS.IAELEL	26.2366	2.70745e-05	0.327
O70374	Cbfa2t2	Protein CBFA2T2	ewkhlDHALNCIMEMVEktrrs	343	354	FALSE	DHAL.CI.EMVE	26.2301	2.72946e-05	0.376
Q91VW5	Golga4	Golgin subfamily A member 4	lsqsqDKSLRRISELREelqmd	204	215	FALSE	DK.LRRISELRE	26.2004	2.76248e-05	0.555
Q2PZL6	Fat4	Protocadherin Fat 4	ppmflSPKLTYIPENTPidtvv	2053	2064	FALSE	SPKLT.IPENTP	26.1898	2.77349e-05	0.363
Q9ES64	Ush1c	Harmonin	eneryRKEMEQISEEEEkfkkq	357	368	FALSE	.KEME.ISEEEE	26.1782	2.7955e-05	0.512
Q3TPR7	Tmem184c	Transmembrane protein 184C	iasiyEEIMNDIPEEQQkllnp	417	428	FALSE	.EIM.DIPEEQQ	26.1752	2.8065e-05	0.629
Q8C5H1	Ano4	Anoctamin-4	sdvdfSEILNAIQEMAKdvnil	45	56	FALSE	SEIL.AIQEMAK	26.0833	2.89455e-05	0.337
D3Z750	Mroh2a	Maestro heat-like repeat-containing protein family member 2A	lvaiaSKQMRDITEAEDfetae	123	134	FALSE	SKQMRDI.EAED	26.0688	2.90556e-05	0.323
Q5SUS0	Fbxw10	F-box/WD repeat-containing protein 10	tegkgESSLQCIHEMNRqifgk	233	244	FALSE	.S.LQCIHEM.R	25.9317	3.10366e-05	0.38
Q61493	Rev3l	DNA polymerase zeta catalytic subunit	aqiggNPGLQAIWEDEKqrrrn	258	269	FALSE	NPGLQAI.EDEK	25.9164	3.11467e-05	0.557
Q8CGA2	Tbc1d14	TBC1 domain family member 14	dpqftDVTLSSINETSDlhqqd	203	214	FALSE	D.TLSSINETSD	25.8922	3.14769e-05	0.54
Q3V3N7	Bbs1	Bardet-Biedl syndrome 1 protein homolog	dpltlKEMLEDIREKADvplsv	153	164	FALSE	KEMLEDIRE.AD	25.8634	3.15869e-05	0.343
Q9QXM1	Jmy	Junction-mediating and -regulatory protein	ltrsiHEALRRIKEASPesede	956	967	FALSE	HEALRRI.EASP	25.8631	3.15869e-05	0.634
D3YZF7	Vsig10l	V-set and immunoglobulin domain-containing protein 10-like	peapqEVLLQPIVEETQpgdvv	568	579	FALSE	..LLQPIVEETQ	25.8536	3.15869e-05	0.389
P42703	Lifr	Leukemia inhibitory factor receptor	enhvvVSYCPPIIEEEItnpaa	942	953	FALSE	.SYCPPIIEEE.	25.8321	3.1807e-05	0.444
Q9EQM3	Nkx2-4	Homeobox protein Nkx-2.4	tpfsvSDILSPIEETYKkfggv	14	25	FALSE	S.ILSPIEET.K	25.8304	3.1807e-05	0.391
Q3USB7	Plcl1	Inactive phospholipase C-like protein 1	seakgKRSLEAIEEKESseeng	1078	1089	FALSE	KR.LEAIEE.ES	25.8307	3.1807e-05	0.638
P13808	Slc4a2	Anion exchange protein 2	kskheLKLLEKIPENAEatvvl	500	511	FALSE	.KLLE.IPENAE	25.8049	3.23573e-05	0.334
Q149B8	Perm1	PGC-1 and ERR-induced regulator in muscle protein 1	peayeFFFCDTIEEEDEdvede	599	610	FALSE	FF.C.TIEEE.E	25.7787	3.25775e-05	0.483
Q9DBR2	Fam13c	Protein FAM13C	qilptPSLIPTIQEEEDsdedc	455	466	FALSE	PSL.PTIQEEED	25.7556	3.29076e-05	0.806
P54276	Msh6	DNA mismatch repair protein Msh6	fdsdyDQALADIRENEQslley	935	946	FALSE	DQAL.DIRENEQ	25.7489	3.30177e-05	0.303
Q9EQU5	Set	Protein SET	dddeeEEGLEDIDEEGDedege	254	265	FALSE	.EGLEDIDEEGD	25.7464	3.30177e-05	0.991
Q8CFG4	Dmrta1	Doublesex- and mab-3-related transcription factor A1	vtvekQGFMSSIPEHPDkstii	248	259	FALSE	QG.MSSIPE.PD	25.7361	3.32378e-05	0.639
Q6ZQ29	Taok2	Serine/threonine-protein kinase TAO2	lgwvqGPVLTPVPEEEEeeeee	897	908	FALSE	GPVLTPVPEEEE	25.6996	3.40082e-05	0.775
Q8BLD6	Ankrd55	Ankyrin repeat domain-containing protein 55	ldlgmDSNLRDINESTPlayal	289	300	FALSE	DS.LRDINESTP	25.6766	3.42283e-05	0.322
Q3V0A6	Gm5592	Uncharacterized protein C2orf78 homolog	leqpeNKTMPEIKEGTKenqdr	326	337	FALSE	NKTMP.I.EGTK	25.6765	3.42283e-05	0.89
Q3UDP0	Wdr41	WD repeat-containing protein 41	qglaeKAALQTIGEDQGqnpyt	18	29	FALSE	K.ALQTI.EDQG	25.6649	3.42283e-05	0.449
Q9R0M0	Celsr2	Cadherin EGF LAG seven-pass G-type receptor 2	kgilkKKCLPTISEKSSllrlp	2837	2848	FALSE	KK.LPTISE.SS	25.6466	3.46686e-05	0.508
Q61190	Il10rb	Interleukin-10 receptor subunit beta	eeaevFDKLSIISEESEgskqs	292	303	FALSE	F.KLS.ISEESE	25.64	3.47786e-05	0.502
Q3UZD5	Prdm6	Putative histone-lysine N-methyltransferase PRDM6	rhqrmPNECKPITESPEsievd	580	591	FALSE	P.EC.PI.ESPE	25.6059	3.47786e-05	0.603
P08032	Spta1	Spectrin alpha chain, erythrocytic 1	lqsfqQERLSEIAELKDqlvag	1978	1989	FALSE	QERLS.IAELKD	25.6161	3.47786e-05	0.327
Q6AW69	Cgnl1	Cingulin-like protein 1	tiqklQKEMADIAEASRtssle	951	962	FALSE	QKEM.DIAEASR	25.5753	3.49987e-05	0.533
Q9D8N6	Lin37	Protein lin-37 homolog	rerspGSPLPPLPEDGEgsevi	137	148	FALSE	GSPLPPLPEDGE	25.5869	3.49987e-05	0.885
Q9JHQ5	Lztfl1	Leucine zipper transcription factor-like protein 1	iiditKPKLVPINEGGTtelln	135	146	FALSE	KPKL.PINEGGT	25.583	3.49987e-05	0.396
Q60795	Nfe2l2	Nuclear factor erythroid 2-related factor 2	aqncrKRKLENIVELEQdlghl	508	519	FALSE	KRKLE.IVELEQ	25.529	3.58792e-05	0.45
Q9D8X1	Cutc	Copper homeostasis protein cutC homolog	gggitDKNLQRILEGSGatefh	205	216	FALSE	DK.LQRILEGSG	25.4803	3.65396e-05	0.313
Q8VII8	Nr3c2	Mineralocorticoid receptor	rrsdgYPVLEYIPENVSsstlr	574	585	FALSE	YPVLE.IPENVS	25.4818	3.65396e-05	0.369
Q4KMM3	Oxr1	Oxidation resistance protein 1	edaftESELSPIREELLssepr	342	353	FALSE	.SELSPIREE.L	25.4914	3.65396e-05	0.785
A2AX52	Col6a4	Collagen alpha-4(VI) chain	mlsgmPPLMSFIPESTRqstqe	824	835	FALSE	PPLMS.IPESTR	25.4389	3.731e-05	0.456
B2RX88	Cspp1	Centrosome and spindle pole associated protein 1	kekyrQELLEQIAEQQKkkrre	371	382	FALSE	QELLE.IAEQQK	25.4527	3.731e-05	0.708
Q9CU62	Smc1a	Structural maintenance of chromosomes protein 1A	teakiKQKLREIEENQKriekl	422	433	FALSE	KQKLR.IEENQK	25.4183	3.76402e-05	0.476
P47931	Fst	Follistatin	levkhSGSCNSISEETEeeeee	313	324	FALSE	SG.C.SISEETE	25.4018	3.79704e-05	0.488
Q9D4H4	Amotl1	Angiomotin-like protein 1	klhkfEKELQSISEAYEslvks	484	495	FALSE	.KELQSISEA.E	25.3921	3.81905e-05	0.44
P62046	Lrch1	Leucine-rich repeat and calponin homology domain-containing protein 1	dtvslNAPMSNIVEEDQtiked	338	349	FALSE	N.PMS.IVEE.Q	25.3968	3.81905e-05	0.623
A2AQ25	Skt	Sickle tail protein	dirsaYKRLSTIFEECDeeler	1462	1473	FALSE	YKRLSTI.EE.D	25.3859	3.81905e-05	0.472
Q9R0Y5	Ak1	Adenylate kinase isoenzyme 1	sgserGKKLSAIMEKGElvpld	54	65	FALSE	GKKLSAI.E.GE	25.373	3.84106e-05	0.402
Q9JIG7	Ccdc22	Coiled-coil domain-containing protein 22	relesSRRLAEIQELHHsvraa	447	458	FALSE	SRRL..IQELHH	25.3617	3.86307e-05	0.376
Q60675	Lama2	Laminin subunit alpha-2	eadrlIDKLKPIKELEDnlkkn	2106	2117	FALSE	I.KL.PI.ELED	25.3677	3.86307e-05	0.341
Q6KCD5	Nipbl	Nipped-B-like protein	lqediVGSLKSIPENHPetpkk	586	597	FALSE	.G.L.SIPENHP	25.3533	3.88508e-05	0.87
Q4U4S6	Xirp2	Xin actin-binding repeat-containing protein 2	kwlfeTQPLEKIKEESGeavlk	585	596	FALSE	TQPLE.I.EESG	25.3513	3.88508e-05	0.405
Q9CR46	Ska2	Spindle and kinetochore-associated protein 2	icatlNKTMTMIQELQKqtnle	83	94	FALSE	NKTMT.IQELQK	25.3354	3.9291e-05	0.334
P20801	Tnnc2	Troponin C, skeletal muscle	gqtptKEELDAIIEEVDedgsg	53	64	FALSE	KEEL.AIIEEVD	25.3339	3.9291e-05	0.619
Q9CPX6	Atg3	Ubiquitin-like-conjugating enzyme ATG3	kqmeySDELEAIIEEDDgdggw	91	102	FALSE	S.ELEAIIEE.D	25.3161	3.94011e-05	0.463
Q811J3	Ireb2	Iron-responsive element-binding protein 2	tpvlcPFHLQPVPEPETvlknq	203	214	FALSE	PFHLQPVPEPET	25.3164	3.94011e-05	0.427
Q8K0T0	Rtn1	Reticulon-1	sppmkPGALDAIREETGsrate	492	503	FALSE	PGAL.AIREETG	25.3057	3.96212e-05	0.917
P08680	Alas2	5-aminolevulinate synthase, erythroid-specific, mitochondrial	gisrhPRVLQAIEETLKnhgag	206	217	FALSE	PRVLQAIEET.K	25.2948	3.98413e-05	0.442
Q8CGB3	Uaca	Uveal autoantigen with coiled-coil domains and ankyrin repeats	qkercDKSLTTIMELQQriqes	1289	1300	FALSE	DK.LTTI.ELQQ	25.29	3.99514e-05	0.449
O35654	Pold2	DNA polymerase delta subunit 2	amslqPSILREISEEHNlvpqp	105	116	FALSE	PSILR.ISEEH.	25.2823	4.01715e-05	0.403
E9QAM5	Helz2	Helicase with zinc finger domain 2	pcgpiSEPCRSIPEPCRgnwpr	2406	2417	FALSE	SEPCRSIPEP.R	25.2457	4.05017e-05	0.541
P59111	Kcnh8	Potassium voltage-gated channel subfamily H member 8	nldysPSHCQVIQEGHLqflrc	990	1001	FALSE	PSHCQ.IQEGHL	25.2375	4.05017e-05	0.314
Q6NSW3	Sphkap	A-kinase anchor protein SPHKAP	wnrlkASSCESIPEEDSearvf	1065	1076	FALSE	.S.CESIPEE.S	25.2392	4.05017e-05	0.456
Q3UNU4	Erich4	Glutamate-rich protein 4	emgtfREELVTILEEEEeeeeq	83	94	FALSE	.EEL.TILEEEE	25.2198	4.06118e-05	0.639
Q99J77	Nans	Sialic acid synthase	fnlagKKVLVTIEEDDTvmees	333	344	FALSE	KKVL.TIEED.T	25.2116	4.07218e-05	0.387
Q07139	Ect2	Protein ECT2	aigslKEVMTHINEDKRkteaq	632	643	FALSE	KEVMT.INEDKR	25.1994	4.08319e-05	0.474
Q62233	Six3	Homeobox protein SIX3	fhtgnFRDLYHILENHKftkes	146	157	FALSE	FR.LY.ILENHK	25.2069	4.08319e-05	0.306
Q8K012	Fnbp1l	Formin-binding protein 1-like	lamkeGEVLYIIEEDKGdgwtr	562	573	FALSE	GEVLY.IEEDKG	25.167	4.12721e-05	0.522
Q9ESJ1	Cables1	CDK5 and ABL1 enzyme substrate 1	sqrssLETLEDIEENAPlrrcr	253	264	FALSE	.ETLEDIEENAP	25.1549	4.13822e-05	0.533
Q3V1V3	Esf1	ESF1 homolog	pnfkkTKAMEKILEEKArhrer	777	788	FALSE	TKAME.ILEEK.	25.1484	4.13822e-05	0.646
Q9EQJ9	Magi3	Membrane-associated guanylate kinase, WW and PDZ domain-containing protein 3	dtkenSGSLETINEPIPqpmpf	677	688	FALSE	SG.LETINEP.P	25.1522	4.13822e-05	0.708
Q6P4S8	Ints1	Integrator complex subunit 1	avedvLETLSDIDEMSRrrpev	2069	2080	FALSE	.ETLSDIDEMSR	25.1266	4.19325e-05	0.36
Q8C0T5	Sipa1l1	Signal-induced proliferation-associated 1-like protein 1	efsasDSSLTDIQETRRqpipd	1627	1638	FALSE	DS.LTDIQETRR	25.1034	4.20425e-05	0.699
Q569Z5	Ddx46	Probable ATP-dependent RNA helicase DDX46	wkvtsKEALQRISEYSEaaiti	953	964	FALSE	KEALQRISE.SE	25.0825	4.25928e-05	0.333
A6H8H2	Dennd4c	DENN domain-containing protein 4C	ilkgyRSYLRPITEAPSnkata	577	588	FALSE	.SYLRPI.EAPS	25.0578	4.32532e-05	0.301
Q8CGF6	Wdr47	WD repeat-containing protein 47	slmleNTECHSIYEESPersdt	364	375	FALSE	NTEC.SI.EESP	25.0581	4.32532e-05	0.673
Q9WUX5	Irag1	Inositol 1,4,5-triphosphate receptor associated 1	shsnqAAAMPHIPEDEEppgep	41	52	FALSE	..AMP.IPEDEE	25.039	4.34733e-05	0.958
Q3TBD2	Arhgap45	Rho GTPase-activating protein 45	tllylLKHLRRIVEMEQdnkmt	907	918	FALSE	.KHLRRIVEMEQ	24.9983	4.40236e-05	0.307
A2BE28	Las1l	Ribosomal biogenesis protein LAS1L	reiiaDDVLEEIPEPQDddkde	204	215	FALSE	D.VLE.IPEPQD	24.9965	4.40236e-05	0.635
Q6NZF1	Zc3h11a	Zinc finger CCCH domain-containing protein 11A	flppsKTVLPTVPESQEeevkt	99	110	FALSE	KTVLPTVPESQE	25.0001	4.40236e-05	0.62
Q8BNA6	Fat3	Protocadherin Fat 3	sdwmpGARLSDIEEMPNyesqd	4360	4371	FALSE	G.RLSDIEEMP.	24.9874	4.41336e-05	0.718
Q9CR92	Ccdc96	Coiled-coil domain-containing protein 96	srfrpSLPLTTIVEEGAapgpq	171	182	FALSE	S.PLTTIVEEG.	24.9494	4.44638e-05	0.872
Q69ZK0	Prex1	Phosphatidylinositol 3,4,5-trisphosphate-dependent Rac exchanger 1 protein	alqamKTVCSNINETKRqmekl	226	237	FALSE	KTVCS.INETKR	24.9384	4.46839e-05	0.317
Q6P1E8	Efcab6	EF-hand calcium-binding domain-containing protein 6	qvqeeIQELQQISEREKlmnhy	967	978	FALSE	IQELQ.ISE.EK	24.9274	4.4794e-05	0.454
Q9CWW7	Cxxc1	CXXC-type zinc finger protein 1	qqpqqSQKLGRIREDEGtvlss	252	263	FALSE	SQKL.RIREDEG	24.9062	4.52342e-05	0.73
P19096	Fasn	Fatty acid synthase	nygfaNSTMERICEQRRhdglp	2031	2042	FALSE	NSTMERI.EQRR	24.9173	4.52342e-05	0.391
Q80TY0	Fnbp1	Formin-binding protein 1	isvveGETLSVIEEDKGdgwtr	573	584	FALSE	GETLS.IEEDKG	24.9143	4.52342e-05	0.584
Q8BWA5	Klhl31	Kelch-like protein 31	knkaeINEMTIIVEDSPlskln	15	26	FALSE	I.EMT.IVEDSP	24.9006	4.52342e-05	0.311
G5E870	Trip12	E3 ubiquitin-protein ligase TRIP12	vytidFNSMQQINEDTGtarai	813	824	FALSE	F..MQ.INEDTG	24.9078	4.52342e-05	0.415
Q8BH48	Ubap1	Ubiquitin-associated protein 1	edpfdNLELKTIDEKEElrnil	168	179	FALSE	N.EL.TIDE.EE	24.9206	4.52342e-05	0.527
Q8BLA1	Dlec1	Deleted in lung and esophageal cancer protein 1 homolog	slragFHALPPLPEPQTlrlrp	68	79	FALSE	FHALPPLPEPQT	24.8918	4.54544e-05	0.499
Q8K249	Cd300e	CMRF35-like molecule 2	crgphDTTCKTIVETDGsekek	55	66	FALSE	DTTC.TIVET.G	24.862	4.58946e-05	0.515
Q9ET78	Jph2	Junctophilin-2	peyqkRRLLQEILENSEsllep	430	441	FALSE	.RLLQ.ILENSE	24.8549	4.58946e-05	0.708
Q9D4C1	Lmntd1	Lamin tail domain-containing protein 1	qaenvSEHLSVILEEVGqftss	160	171	FALSE	SEHLS.ILEEVG	24.8568	4.58946e-05	0.372
Q924W5	Smc6	Structural maintenance of chromosomes protein 6	kniseIRELENIEEHQSvdiat	730	741	FALSE	IRELE.IEE.QS	24.857	4.58946e-05	0.487
Q571C7	Bdp1	Transcription factor TFIIIB component B'' homolog	nisskISVMPTLVEEKEttdkd	1200	1211	FALSE	ISVMPTLVEEKE	24.8349	4.63348e-05	0.676
O54991	Cntnap1	Contactin-associated protein 1	gpgprDQNLPQILEESRse	1372	1383	FALSE	DQ.LP.ILEESR	24.816	4.6665e-05	0.866
Q9D7F7	Chmp4c	Charged multivesicular body protein 4c	dlnkiDDLMQDITEQQDiaqei	129	140	FALSE	D.LMQDI.EQQD	24.7955	4.67751e-05	0.53
O35625	Axin1	Axin-1	tgkgmSGYLPTLNEDEEwkcdq	235	246	TRUE	SGYLPTLNEDEE	24.7661	4.71052e-05	0.591
Q9QXS1	Plec	Plectin	aervlTEKLAAISEATRlktea	1981	1992	FALSE	TEKL.AISEATR	24.751	4.73254e-05	0.427
A3KGS3	Ralgapa2	Ral GTPase-activating protein subunit alpha-2	drrlsNSSLCSIEEEHRtvyem	374	385	FALSE	NS.L.SIEEEHR	24.7482	4.73254e-05	0.346
Q9D4V4	Taf1d	TATA box-binding protein-associated factor RNA polymerase I subunit D	kymddDGSLSPIEEPLTedeat	202	213	FALSE	DG.LSPIEEP.T	24.755	4.73254e-05	0.717
Q6QIY3	Scn10a	Sodium channel protein type 10 subunit alpha	dcpdpEEILRKIPELAEeldep	1096	1107	FALSE	.EILR.IPELAE	24.7318	4.75455e-05	0.499
Q8CAF4	Nhsl1	NHS-like protein 1	rnriqSSPMTVISEGEGepaep	1510	1521	FALSE	SSPMT.ISEGEG	24.7248	4.76555e-05	0.864
Q14CH0	Fam171b	Protein FAM171B	vmtpfSSELQGISEQTLlelsk	646	657	FALSE	SSELQ.ISEQTL	24.6782	4.78757e-05	0.482
Q70KY4	Foxo6	Forkhead box protein O6	lgslrRLPMQTIQENKQasfvq	366	377	FALSE	..PMQTIQENKQ	24.7032	4.78757e-05	0.557
Q9CW79	Golga1	Golgin subfamily A member 1	efqqqATELTAIIEEKNqslce	500	511	FALSE	.TELTAIIEEK.	24.7096	4.78757e-05	0.479
Q8CE46	Pus7l	Pseudouridylate synthase 7 homolog-like protein	vkkvtPERLKSIKEEIEkkrmn	355	366	FALSE	PERL.SI.EE.E	24.7118	4.78757e-05	0.382
O09039	Sh2b3	SH2B adapter protein 3	skpklQEACSSIREVRPctrle	223	234	FALSE	QEACSSIRE.RP	24.6916	4.78757e-05	0.509
Q6PCN3	Ttbk1	Tau-tubulin kinase 1	ttdeePEELRPLPEEGEerrrl	572	583	FALSE	PEELRPLPEEGE	24.6796	4.78757e-05	0.959
O88485	Dync1i1	Cytoplasmic dynein 1 intermediate chain 1	elerkKQRLAQIREEKKrkeee	15	26	FALSE	KQRL..IREEKK	24.6563	4.84259e-05	0.73
O88487	Dync1i2	Cytoplasmic dynein 1 intermediate chain 2	elerkKQRLAQIREEKKrkeee	15	26	FALSE	KQRL..IREEKK	24.6563	4.84259e-05	0.746
Q9QZZ4	Myo15a	Unconventional myosin-XV	phnpyAHPMDDIAELEEpeetg	417	428	FALSE	.HPM.DIAELEE	24.6536	4.84259e-05	0.757
Q8R3U1	Plaat3	Phospholipase A and acyltransferase 3	--MLAPIPEPKPgdlie	1	10	FALSE	..ML.PIPEPKP	24.6578	4.84259e-05	0.301
Q9Z2I4	Robo3	Roundabout homolog 3	srvgpEDAMPRIVEQPPdlvvs	60	71	FALSE	..AMPRIVEQPP	24.6187	4.94165e-05	0.647
P35492	Hal	Histidine ammonia-lyase	apyieKYRMEHIPESRPlspta	622	633	FALSE	K.RME.IPESRP	24.6058	5.01869e-05	0.305
Q8K411	Pitrm1	Presequence protease, mitochondrial	sgmdqVKVMKRIAEMTDikpil	746	757	FALSE	.KVM.RIAEMTD	24.5982	5.02969e-05	0.366
Q922Y2	Trim59	Tripartite motif-containing protein 59	eytpqIQGMKEIREQQLelmti	222	233	FALSE	IQGM..IREQQL	24.5893	5.02969e-05	0.39
P83887	Tubg1	Tubulin gamma-1 chain	dptqvHKSLQRIRERKLanfip	334	345	FALSE	HK.LQRIRE.KL	24.5908	5.02969e-05	0.345
Q8VCK3	Tubg2	Tubulin gamma-2 chain	dptqvHKSLQRIRERKLanfip	334	345	FALSE	HK.LQRIRE.KL	24.5908	5.02969e-05	0.33
Q03265	Atp5f1a	ATP synthase subunit alpha, mitochondrial	lqktgTAEMSSILEERIlgadt	48	59	FALSE	T.EMSSILEER.	24.5813	5.0407e-05	0.409
P09922	Mx1	Interferon-induced GTP-binding protein Mx1	qdqvyKETLKTIREKEAekekt	505	516	FALSE	KETL.TIRE.E.	24.5815	5.0407e-05	0.349
Q3UD61	Mx1	Protein Mx1	qdqvyKETLKTIREKEAekekt	271	282	FALSE	KETL.TIRE.E.	24.5815	5.0407e-05	0.37
Q9D1C8	Vps28	Vacuolar protein sorting-associated protein 28 homolog	frldcPLAMERIKEDRPitikd	104	115	FALSE	P.AMERI.EDRP	24.5739	5.05171e-05	0.316
Q64331	Myo6	Unconventional myosin-VI	qqeeeAERLRRIQEEMEkerkr	926	937	FALSE	.ERLRRIQEE.E	24.5409	5.08472e-05	0.643
Q8K2H3	Fam13b	Protein FAM13B	eeeeeDEKLEHIEELPEegvek	241	252	FALSE	DEKLE.IEELPE	24.5246	5.11774e-05	0.822
Q60929	Mef2a	Myocyte-specific enhancer factor 2A	ippssKGMMPPLSEEEElelna	280	291	FALSE	KGMMPPLSEEEE	24.5266	5.11774e-05	0.783
Q9CW03	Smc3	Structural maintenance of chromosomes protein 3	llkerQKLLEKIEEKQKelaet	331	342	FALSE	QKLLE.IEE.QK	24.4743	5.20579e-05	0.516
Q8R0W0	Eppk1	Epiplakin	gvmelVSLLTQIIEETEerlsk	5768	5779	FALSE	.SLLT.IIEETE	24.4519	5.26082e-05	0.312
Q8R0W0	Eppk1	Epiplakin	gvmelVSLLTQIIEETEerlsk	4738	4749	FALSE	.SLLT.IIEETE	24.4519	5.26082e-05	0.312
Q8R0W0	Eppk1	Epiplakin	gvmelVSLLTQIIEETEerlsk	3193	3204	FALSE	.SLLT.IIEETE	24.4519	5.26082e-05	0.312
Q8R0W0	Eppk1	Epiplakin	gvmelVSLLTQIIEETEerlsk	5253	5264	FALSE	.SLLT.IIEETE	24.4519	5.26082e-05	0.312
Q8R0W0	Eppk1	Epiplakin	gvmelVSLLTQIIEETEerlsk	6283	6294	FALSE	.SLLT.IIEETE	24.4519	5.26082e-05	0.312
Q8R0W0	Eppk1	Epiplakin	gvmelVSLLTQIIEETEerlsk	2678	2689	FALSE	.SLLT.IIEETE	24.4519	5.26082e-05	0.312
Q8R0W0	Eppk1	Epiplakin	gvmelVSLLTQIIEETEerlsk	3708	3719	FALSE	.SLLT.IIEETE	24.4519	5.26082e-05	0.312
Q8R0W0	Eppk1	Epiplakin	gvmelVSLLTQIIEETEerlsk	4223	4234	FALSE	.SLLT.IIEETE	24.4519	5.26082e-05	0.312
Q9QXS1	Plec	Plectin	talqlQEGLTSIEEVTKnlqkf	4056	4067	FALSE	QEGLTSIEE.TK	24.4584	5.26082e-05	0.318
O35516	Notch2	Neurogenic locus notch homolog protein 2	avagpLPSMYQIPEMPRlpsva	2338	2349	FALSE	.P.MY.IPEMPR	24.4105	5.4149e-05	0.577
Q9CWN7	Cnot11	CCR4-NOT transcription complex subunit 11	tpkelSSLLSIISEEAGggstf	64	75	FALSE	SSLLS.ISEEAG	24.4084	5.42591e-05	0.408
O70546	Kdm6a	Lysine-specific demethylase 6A	slqnkTKLLPSIEEAWSlpipa	415	426	FALSE	TKLLPSIEEA.S	24.3932	5.45892e-05	0.393
P79457	Uty	Histone demethylase UTY	slqnkTKLLPSIEEAWSlpipa	408	419	FALSE	TKLLPSIEEA.S	24.3932	5.45892e-05	0.386
Q8C1B1	Camsap2	Calmodulin-regulated spectrin-associated protein 2	wmnkvNEHLKDIMEQEQkskeh	189	200	FALSE	NEHL.DI.EQEQ	24.3827	5.51395e-05	0.464
Q8K394	Plcl2	Inactive phospholipase C-like protein 2	eaqkpRRSLEAIPEKASdengd	1112	1123	FALSE	.R.LEAIPE.AS	24.3569	5.57999e-05	0.747
Q2MHN3	Zfhx2	Zinc finger homeobox protein 2	dsnptRKMLDCISEEVGlkkrv	1878	1889	FALSE	.KML.CISEEVG	24.3404	5.62401e-05	0.453
Q9R0L1	Hsf4	Heat shock factor protein 4	phrarGPIISDIPEDSPspegh	259	270	FALSE	GPI.SDIPEDSP	24.3165	5.64603e-05	0.779
O09053	Wrn	Werner syndrome ATP-dependent helicase homolog	lplemKKQLNSISEEMRdlanr	245	256	FALSE	KKQL.SISEE.R	24.314	5.64603e-05	0.407
Q6NV83	U2surp	U2 snRNP-associated SURP motif-containing protein	nlelfKEELKQIQEERDerhkt	208	219	FALSE	KEEL..IQEERD	24.3119	5.65703e-05	0.661
A2AT37	Upf2	Regulator of nonsense transcripts 2	kntafVKKLKTITEQQRdslsh	174	185	FALSE	.KKL.TI.EQQR	24.3091	5.65703e-05	0.443
Q9D180	Cfap57	Cilia- and flagella-associated protein 57	kestsSRSLEVIQESESliefp	242	253	FALSE	SR.LE.IQESES	24.2972	5.72307e-05	0.37
Q8BW94	Dnah3	Dynein heavy chain 3, axonemal	evtpkETTMENIPEDGAyikgl	3971	3982	FALSE	.TTME.IPEDG.	24.2873	5.72307e-05	0.308
Q6PGG6	Gnl3l	Guanine nucleotide-binding protein-like 3-like protein	ssvdrRPMLQRILETDPlqqgq	518	529	FALSE	.PMLQRILET.P	24.2914	5.72307e-05	0.563
P48428	Tbca	Tubulin-specific chaperone A	rleaaYTDLQQILESEKdleea	75	86	FALSE	YT.LQ.ILESEK	24.2595	5.7891e-05	0.417
Q8R1W8	Impg1	Interphotoreceptor matrix proteoglycan 1	mdvsdTPALSEISELSGydsas	531	542	FALSE	TPALS.ISELSG	24.2381	5.80011e-05	0.414
Q8R1N4	Nudcd3	NudC domain-containing protein 3	egpkdPPVLPRIQEQFQknpds	167	178	FALSE	PPVLPRIQEQ.Q	24.2444	5.80011e-05	0.713
P98078	Dab2	Disabled homolog 2	ddfdaNQLLNKINEPPKpaprq	703	714	FALSE	NQLL..INEPPK	24.2258	5.84413e-05	0.82
Q3UIK4	Mettl14	N6-adenosine-methyltransferase non-catalytic subunit	mDSRLQEIRERQKlrrql	2	13	FALSE	DSRLQ.IRE.QK	24.2029	5.87715e-05	0.532
O54781	Srpk2	SRSF protein kinase 2	qaellEKRLQEIEELEReaerk	282	293	FALSE	.KRLQ.IEELER	24.2028	5.87715e-05	0.55
Q6IR42	Zcwpw1	Zinc finger CW-type PWWP domain protein 1	sdldlEQLMEDIGEPEErgemq	599	610	FALSE	.QLMEDI.EPEE	24.1824	5.93218e-05	0.888
Q8CGI1	Fam193a	Protein FAM193A	rkeeqPKKMEQISEREGvvdhr	834	845	FALSE	PKKME.ISE.EG	24.1572	5.9652e-05	0.759
A2A5K6	Znf335	Zinc finger protein 335	srrrpFFSLQQIEELKQqhsta	724	735	FALSE	FF.LQ.IEELKQ	24.1646	5.9652e-05	0.548
P60755	Mdga2	MAM domain-containing glycosylphosphatidylinositol anchor protein 2	eeerySERVYTIREGETleltc	46	57	FALSE	SER.YTIREGET	24.1485	5.9762e-05	0.308
Q925J9	Med1	Mediator of RNA polymerase II transcription subunit 1	tiqadTPALSLIAETVEdmvkk	522	533	FALSE	TPALS.IAETVE	24.0861	6.07526e-05	0.437
Q8VC82	Rhbdl1	Rhomboid-related protein 1	mdrSSLLQLIQEQQLdpent	4	15	FALSE	SSLLQ.IQEQQL	24.0862	6.07526e-05	0.37
Q6GQU6	Lingo3	Leucine-rich repeat and immunoglobulin-like domain-containing nogo receptor-interacting protein 3	tvacgRRRLTAIPEGIPaetrm	41	52	FALSE	.RRLTAIPEG.P	24.0802	6.08626e-05	0.337
P60879	Snap25	Synaptosomal-associated protein 25	mldeqGEQLERIEEGMDqinkd	54	65	FALSE	GEQLERIEEG.D	24.0595	6.10827e-05	0.619
P70288	Hdac2	Histone deacetylase 2	lphapGVQMQAIPEDAVhedsg	379	390	FALSE	G.QMQAIPEDA.	24.0539	6.13028e-05	0.773
A2CG63	Arid4b	AT-rich interactive domain-containing protein 4B	sperlRKDMEAISEDTDfeeed	783	794	FALSE	.K.MEAISEDTD	24.0297	6.18531e-05	0.742
Q99ME7	Tbx19	T-box transcription factor TBX19	kgdptEKQLQIILEDAPlwqrf	36	47	FALSE	.KQLQ.ILEDAP	24.0178	6.20733e-05	0.363
Q6P9P6	Kif11	Kinesin-like protein KIF11	lcgdlTEDLKTIKETHSqelcq	707	718	FALSE	TE.L.TI.ETHS	24.0128	6.22934e-05	0.336
Q8CG48	Smc2	Structural maintenance of chromosomes protein 2	lnmkpPEILSMIEEAAGtrmye	159	170	FALSE	PEILS.IEEAAG	23.9905	6.32839e-05	0.328
Q8CDA1	Inpp5f	Phosphatidylinositide phosphatase SAC2	peedgKDTLQCIAEMLQitkqa	720	731	FALSE	K.TLQCIAEM.Q	23.9831	6.3504e-05	0.352
B1AVY7	Kif16b	Kinesin-like protein KIF16B	raqeeKRELESIREALLqakem	790	801	FALSE	KRELESIREA.L	23.9811	6.36141e-05	0.498
Q9QYY8	Spast	Spastin	talakDAALGPIRELKPeqvkn	553	564	FALSE	D.AL.PIRELKP	23.9742	6.36141e-05	0.434
O54984	Get3	ATPase GET3	dveplEPTLSNIIEQRSlkwif	25	36	FALSE	.PTLS.IIEQRS	23.9531	6.39443e-05	0.302
Q8CGI1	Fam193a	Protein FAM193A	snnnnKKQLSHIKEEKLstvtp	1116	1127	FALSE	KKQLS.I.EEKL	23.9493	6.40543e-05	0.816
Q8VHI4	Carf	Calcium-responsive transcription factor	gprrkGFQLKKISEQESrschl	268	279	FALSE	GFQL..ISEQES	23.9098	6.49348e-05	0.365
Q69ZS0	Pdzrn3	E3 ubiquitin-protein ligase PDZRN3	svdvrRHELSDITELPEksdkd	738	749	FALSE	.HELSDI.ELPE	23.8987	6.50449e-05	0.653
Q8C0P7	Znf451	E3 SUMO-protein ligase ZNF451	kgaehDVRCQNIEEEVElpdvd	860	871	FALSE	D.RCQ.IEEEVE	23.8926	6.5265e-05	0.394
Q80W49	Crybg3	Beta/gamma crystallin domain-containing protein 3	rykiyPLALSPIYEDDSsqedv	118	129	FALSE	P.ALSPI.ED.S	23.8655	6.60354e-05	0.461
Q8BZ52	Fsd2	Fibronectin type III and SPRY domain-containing protein 2	graseEYECYVIPEEEDeeepa	127	138	FALSE	..ECY.IPEEED	23.853	6.62555e-05	0.54
Q9CZH8	Ccdc77	Coiled-coil domain-containing protein 77	qcislEEELARIREEEGvrrei	371	382	FALSE	.EEL.RIREEEG	23.8459	6.63656e-05	0.35
O35625	Axin1	Axin-1	daeknQKIMQWIIEGEKeisrh	626	637	FALSE	QKIMQ.IIEGEK	23.8331	6.65857e-05	0.665
Q8R550	Sh3kbp1	SH3 domain-containing kinase-binding protein 1	elkmqVRELRTIIETMKdqqkr	660	671	FALSE	.RELRTIIET.K	23.8162	6.68058e-05	0.545
Q3V1V3	Esf1	ESF1 homolog	eqvqgPVELLSIPEDAPekdwa	396	407	FALSE	P.EL.SIPEDAP	23.8051	6.69158e-05	0.515
Q60591	Nfatc2	Nuclear factor of activated T-cells, cytoplasmic 2	silfdYDYLNPIEEEPIahkai	36	47	FALSE	Y.YL.PIEEEP.	23.8088	6.69158e-05	0.428
Q9WUH7	Sema4g	Semaphorin-4G	gpcsfAEELSRILEKRKhtqlv	813	824	FALSE	.EELSRILE.RK	23.8137	6.69158e-05	0.557
Q5SSL4	Abr	Active breakpoint cluster region-related protein	gppegSETMPYIDESPTmspql	44	55	FALSE	SETMP.IDESPT	23.8003	6.7136e-05	0.814
O55112	Aff2	AF4/FMR2 family member 2	eeklfPPALSPLAEDPPrrrnv	871	882	FALSE	PPALSPLAEDPP	23.7958	6.7136e-05	0.84
P35438	Grin1	Glutamate receptor ionotropic, NMDA 1	egraaQKRLETLLEEREskaek	177	188	FALSE	QKRLETLLEERE	23.7903	6.7136e-05	0.479
Q3UTJ2	Sorbs2	Sorbin and SH3 domain-containing protein 2	lhrliSELLPQIPERNSslhal	841	852	FALSE	SELLP.IPE..S	23.8032	6.7136e-05	0.534
P58681	Tlr7	Toll-like receptor 7	ivdctDKHLTEIPEGIPtnttn	53	64	FALSE	DKHLT.IPEG.P	23.7964	6.7136e-05	0.383
O54754	Aox1	Aldehyde oxidase 1	qelifPPELMRIAEKQPpktrv	218	229	FALSE	PPEL.RIAE.QP	23.767	6.75762e-05	0.399
Q8VI36	Pxn	Paxillin	plpgaLSPLYGIPENNTplggk	177	188	FALSE	.SPLY.IPEN.T	23.7511	6.79064e-05	0.723
A2AAJ9	Obscn	Obscurin	rrmsrEPTLDSISELPEedsrv	5701	5712	FALSE	.PTL.SISELPE	23.7465	6.81265e-05	0.796
Q5IXF8	Glp2r	Glucagon-like peptide 2 receptor	gdftlANTMEEILEESEi	500	511	FALSE	..TME.ILEESE	23.7459	6.83466e-05	0.419
Q6ZWR6	Syne1	Nesprin-1	qdpthSSDLSTIQERMEelkgq	7386	7397	FALSE	SS.LSTIQE..E	23.7382	6.83466e-05	0.489
Q99NB8	Ubqln4	Ubiquilin-4	qlmsnPEMLSQIMENPLvqdmm	188	199	FALSE	PEMLS.I.ENPL	23.7317	6.84567e-05	0.671
O09106	Hdac1	Histone deacetylase 1	lphapGVQMQAIPEDAIpeesg	378	389	FALSE	G.QMQAIPEDA.	23.7295	6.85667e-05	0.771
Q8CHB8	Ttll5	Tubulin polyglutamylase TTLL5	nqakyTPSLTVIVENSPrdnam	632	643	FALSE	TP.LT.IVENSP	23.7251	6.86768e-05	0.555
Q80T79	Csmd3	CUB and sushi domain-containing protein 3	scgdpGTPLYGIREGDGfsnrd	668	679	FALSE	GTPLY.IREG.G	23.6984	6.92271e-05	0.352
Q8CG79	Tp53bp2	Apoptosis-stimulating of p53 protein 2	aeqekLKRLREIAESQEaklkk	176	187	FALSE	.KRLR.IAESQE	23.6953	6.93372e-05	0.518
Q6GYP7	Ralgapa1	Ral GTPase-activating protein subunit alpha-1	erepsSSSLCSIDEEHLtdiei	380	391	FALSE	SS.L.SIDEEHL	23.6901	6.95573e-05	0.433
Q70FJ1	Akap9	A-kinase anchor protein 9	lqaavEKLLEAISETNTqleha	1815	1826	FALSE	.KLLEAISET.T	23.6859	6.96673e-05	0.463
Q6ZWQ0	Syne2	Nesprin-2	kiqhlEQLLESITENENkvqnl	5152	5163	FALSE	.QLLESI.ENE.	23.6878	6.96673e-05	0.398
Q8CG46	Smc5	Structural maintenance of chromosomes protein 5	vvdeiNQGMDPINERRVfemvv	1022	1033	FALSE	NQGM.PINE.R.	23.6672	6.99975e-05	0.327
Q8VE73	Cul7	Cullin-7	qkevsVESLQAISELPPdvlhr	1475	1486	FALSE	.E.LQAISELPP	23.6648	7.01076e-05	0.351
Q91W86	Vps11	Vacuolar protein sorting-associated protein 11 homolog	mkrygKTLMHHIPEQTTqllkg	550	561	FALSE	KTLM..IPEQTT	23.6496	7.03277e-05	0.399
Q8K0L0	Asb2	Ankyrin repeat and SOCS box protein 2	qmaamDPVLKAIKEGDEealki	107	118	FALSE	DPVL.AI.EG.E	23.6424	7.05478e-05	0.455
Q62158	Trim27	Zinc finger protein RFP	ftekmQSDMEKIQELREaqlys	299	310	FALSE	QS.ME.IQELRE	23.6427	7.05478e-05	0.347
Q8CJF7	Ahctf1	Protein ELYS	trsrrTMLLTDISEPKTeplfp	2080	2091	FALSE	T.LLTDISEPKT	23.6288	7.07679e-05	0.734
A2RSJ4	Uhrf1bp1l	UHRF1-binding protein 1-like	ldylsDKHLGKISEDESsglsh	968	979	FALSE	DKHL..ISEDES	23.6235	7.0988e-05	0.583
Q8VDP4	Ccar2	Cell cycle and apoptosis regulator protein 2	rltplHLEMQRIVEKADswvek	899	910	FALSE	H.EMQRIVE.AD	23.6189	7.13182e-05	0.472
Q9WVF7	Pole	DNA polymerase epsilon catalytic subunit A	esaedMPRLGPIREGPStglgs	1300	1311	FALSE	.PRL.PIREGPS	23.6186	7.13182e-05	0.534
Q8CDM4	Ccdc73	Coiled-coil domain-containing protein 73	eaiqlNKRLSTLNEKQEseihs	197	208	FALSE	NKRLSTLNE.QE	23.6167	7.15383e-05	0.464
Q8CDI6	Ccdc158	Coiled-coil domain-containing protein 158	qansvQSQLEIIQEQARnqnsm	297	308	FALSE	QSQLE.IQEQAR	23.5751	7.31892e-05	0.517
Q00651	Itga4	Integrin alpha-4	rnteeFPPLQPILQQKKekdvi	603	614	FALSE	FPPLQPILQQKK	23.5727	7.34093e-05	0.387
Q60603	Kcnh1	Potassium voltage-gated channel subfamily H member 1	ilaevKHSFYPIPEQTLqatvl	911	922	FALSE	KH..YPIPEQTL	23.5709	7.36295e-05	0.424
Q920E3	Kcnh5	Potassium voltage-gated channel subfamily H member 5	sqadvKHSFYPIPEQALqttlq	895	906	FALSE	KH..YPIPEQAL	23.5656	7.36295e-05	0.574
Q64012	Raly	RNA-binding protein Raly	nidalLGRLEQIAEEQKanpdg	205	216	FALSE	.GRLE.IAEEQK	23.5685	7.36295e-05	0.619
P97432	Nbr1	Next to BRCA1 gene 1 protein	splieKPGLGQIQEESEgagfk	602	613	FALSE	KPGL..IQEESE	23.5622	7.37395e-05	0.739
Q9JJG5	Sertad2	SERTA domain-containing protein 2	ktvliNNMLRRIQEELKqegsl	66	77	FALSE	N.MLRRIQEE.K	23.5632	7.37395e-05	0.52
Q62261	Sptbn1	Spectrin beta chain, non-erythrocytic 1	ldkieKEGMQLISEKPEteavv	1335	1346	FALSE	KEGMQ.ISE.PE	23.5582	7.37395e-05	0.48
Q8BIF0	Cd99l2	CD99 antigen-like protein 2	aggwsDKDLEDIVEGGGykpdk	123	134	FALSE	DK.LEDIVEGGG	23.5527	7.38496e-05	0.645
Q8VI59	Pcnx3	Pecanex-like protein 3	prmedSGPLRDIKELVReqgsn	156	167	FALSE	SGPLRDI.ELVR	23.529	7.473e-05	0.593
O35484	Azin1	Antizyme inhibitor 1	fasklSEDLNTIPEVHKkyked	329	340	FALSE	SE.L.TIPE.HK	23.5098	7.56105e-05	0.31
Q8K2I3	Fmo2	Dimethylaniline monooxygenase [N-oxide-forming] 2	slpseTTMMADIVERNEkrvnl	403	414	FALSE	TTMM.DIVE..E	23.5115	7.56105e-05	0.301
Q01097	Grin2b	Glutamate receptor ionotropic, NMDA 2B	eackkAGNLYDISEDNSlqeld	1248	1259	FALSE	.G.LYDISED.S	23.5009	7.56105e-05	0.442
P70174	Hrh1	Histamine H1 receptor	mdeqsLSTCRRISETSEdqtlv	337	348	FALSE	.STCRRISETSE	23.5128	7.56105e-05	0.571
Q5FW53	Mybphl	Myosin-binding protein H-like	agspsLQLLPSIEEHPKiwlpr	42	53	FALSE	.QLLPSIEE.PK	23.4948	7.57206e-05	0.436
Q8CDR2	Rsph6a	Radial spoke head protein 6 homolog A	eqevgPPLLTPLSEDAEimhls	580	591	FALSE	PPLLTPLSEDAE	23.4888	7.59407e-05	0.607
O08808	Diaph1	Protein diaphanous homolog 1	kvpkkSEGVPTILEEAKelvgr	1237	1248	FALSE	SEG.PTILEEAK	23.4795	7.63809e-05	0.588
Q8BG31	Vxn	Vexin	vlgrgSRHLKKIAEEYPalpqg	148	159	FALSE	SRHL..IAEE.P	23.4793	7.63809e-05	0.555
O09053	Wrn	Werner syndrome ATP-dependent helicase homolog	lfqekKMPLHSIAENRLlplta	1235	1246	FALSE	K.PL.SIAENRL	23.4688	7.6491e-05	0.315
A2CG63	Arid4b	AT-rich interactive domain-containing protein 4B	qtvaeEESCSPIMELEKplpas	977	988	FALSE	.E.CSPI.ELEK	23.4426	7.68212e-05	0.698
Q60855	Ripk1	Receptor-interacting serine/threonine-protein kinase 1	ttsltDEHLNPIRENLGrqwkn	569	580	FALSE	DEHL.PIREN.G	23.4354	7.70413e-05	0.483
Q8BJ05	Zc3h14	Zinc finger CCCH domain-containing protein 14	kqankNLILKAISEAQEsvtkt	353	364	FALSE	N.IL.AISEAQE	23.4219	7.71513e-05	0.55
P35689	Ercc5	DNA repair protein complementing XP-G cells homolog	qrqddIYVLPPLPEEEKhssee	143	154	FALSE	I.VLPPLPEEEK	23.4163	7.72614e-05	0.58
Q5PR68	Cep112	Centrosomal protein of 112 kDa	kvqilIRDCQVIRETKEnqite	322	333	FALSE	IR.CQ.IRETKE	23.41	7.73715e-05	0.336
Q80U40	Rimbp2	RIMS-binding protein 2	tessrGSDLSDIMEEDEeelys	766	777	FALSE	GS.LSDI.EE.E	23.3934	7.79217e-05	0.775
Q8R317	Ubqln1	Ubiquilin-1	ntpgmQSLLQQITENPQlmqnm	372	383	FALSE	QSLLQ.I.ENPQ	23.3934	7.79217e-05	0.681
Q9QZM0	Ubqln2	Ubiquilin-2	stpgmQSLLQQITENPQliqnm	384	395	FALSE	QSLLQ.I.ENPQ	23.3934	7.79217e-05	0.596
E9Q557	Dsp	Desmoplakin	knmplQHLLEQIKELEKereki	424	435	FALSE	QHLLE.I.ELEK	23.3865	7.80318e-05	0.337
E9Q7D5	Arhgef5	Rho guanine nucleotide exchange factor 5	tevpdIEELKTIPEGIMrssqi	17	28	FALSE	IEEL.TIPEG..	23.371	7.85821e-05	0.624
Q2PZL6	Fat4	Protocadherin Fat 4	slkqnPKNLFTINEQNGnisll	936	947	FALSE	PK.L.TINEQ.G	23.3703	7.85821e-05	0.308
P20722	Bmp6	Bone morphogenetic protein 6	hhkefKFNLSQIPEGEAvtaae	236	247	FALSE	KF.LS.IPEGE.	23.3578	7.88022e-05	0.372
Q9D6W7	Cd164l2	CD164 sialomucin-like 2 protein	epkpsTTGSPPIPEDHSpgfdg	121	132	FALSE	TTG.PPIPEDHS	23.3438	7.91324e-05	0.763
Q99NH2	Pard3	Partitioning defective 3 homolog	mvdddDEGMETLEEDTEessrs	938	949	FALSE	DEGMETLEEDTE	23.3408	7.92425e-05	0.826
Q3UZB0	Armcx5	Armadillo repeat-containing X-linked protein 5	wlrgrFIVLVPIEEPQPslppd	278	289	FALSE	F.VL.PIEEPQP	23.3191	7.99028e-05	0.312
Q03142	Fgfr4	Fibroblast growth factor receptor 4	eemeqEPCLAPILEQQEqvltv	28	39	FALSE	.P.L.PILEQQE	23.3134	8.03431e-05	0.41
Q8BRH4	Kmt2c	Histone-lysine N-methyltransferase 2C	tdgaiLGKLYKIPELGGkdved	1495	1506	FALSE	.GKLY.IPELGG	23.31	8.03431e-05	0.38
P97500	Myt1l	Myelin transcription factor 1-like protein	qittmESNLKTIEEENKvieqq	1098	1109	FALSE	.S.L.TIEEE.K	23.3073	8.03431e-05	0.595
Q80TY4	St18	Suppression of tumorigenicity 18 protein	qitsmESNLKTIEEENKlieqs	956	967	FALSE	.S.L.TIEEE.K	23.3073	8.03431e-05	0.506
Q8BVV7	Cep95	Centrosomal protein of 95 kDa	hkvqeNVGLRGIREEEEeeeet	498	509	FALSE	N.GLR.IREEEE	23.3066	8.04531e-05	0.71
Q61550	Rad21	Double-strand-break repair protein rad21 homolog	ppeepPNICQLIPELELlpeke	514	525	FALSE	P.ICQ.IPELEL	23.3069	8.04531e-05	0.709
Q80X82	Sympk	Symplekin	svvgsQSTMSPLEEEVPqakrr	506	517	FALSE	QSTMSPLEEEVP	23.2965	8.07833e-05	0.6
Q9D2L9	Fam111a	Serine protease FAM111A	ddwklINDLDTIIENTQpvdel	238	249	FALSE	I..L.TIIENTQ	23.2846	8.10034e-05	0.307
Q9QYS2	Grm3	Metabotropic glutamate receptor 3	ekgtgTEECGRINEDRGiqrle	54	65	FALSE	TEEC.RINEDRG	23.282	8.10034e-05	0.407
Q99P69	Nuf2	Kinetochore protein Nuf2	ereefKQFMDDIQELQHllnee	181	192	FALSE	KQ.M.DIQELQH	23.2805	8.10034e-05	0.306
Q8R368	Dnaaf4	Dynein assembly factor 4, axonemal	vpgvdKEMMQRIREKSIlqaqe	93	104	FALSE	KEMMQRIRE.S.	23.2724	8.12235e-05	0.452
Q61017	Gngt2	Guanine nucleotide-binding protein G(I)/G(S)/G(O) subunit gamma-T2	aqagtDPLLKGIPEDKNpfkek	47	58	FALSE	DPLL..IPEDK.	23.2756	8.12235e-05	0.639
Q6NWV3	Ift122	Intraflagellar transport protein 122 homolog	qtlklDETMDSIGEDDPftakl	1079	1090	FALSE	DETM.SI.ED.P	23.2613	8.15537e-05	0.444
P40753	Nppb	Natriuretic peptides B	eqfkmQKLLELIREKSEemaqr	42	53	FALSE	QKLLE.IRE.SE	23.2597	8.15537e-05	0.354
P19473	Trap1a	Tumor rejection antigen P815A	wiarqSKRMSSVDEDEDdedde	76	87	FALSE	SKRMSSVDEDED	23.268	8.15537e-05	0.722
Q3UQ22	Ntn5	Netrin-5	qsrspRMPCQRIPEATTtpatt	272	283	FALSE	..PCQRIPEATT	23.237	8.19939e-05	0.591
Q8CC12	Cdan1	Codanin-1	qlqqsPTPASPIPESGSpvpsr	271	282	FALSE	PTP.SPIPESGS	23.2296	8.2214e-05	0.858
Q9JI57	Gtf2ird1	General transcription factor II-I repeat domain-containing protein 1	paeydPKALMAILEHSHrirfk	183	194	FALSE	PKAL.AILE.SH	23.2211	8.27644e-05	0.344
Q8BL80	Arhgap22	Rho GTPase-activating protein 22	qrteyKRSLKSIEEGSAdlrkq	622	633	FALSE	KR.L.SIEEGS.	23.2103	8.30945e-05	0.572
Q8VHI4	Carf	Calcium-responsive transcription factor	plspsPFPMSPLEEEEAivrde	367	378	FALSE	PFPMSPLEEEE.	23.2004	8.33146e-05	0.51
Q8K1E0	Stx5	Syntaxin-5	mdprtSQQLQLIDEQDSyiqsr	253	264	FALSE	SQQLQ.IDEQ.S	23.1954	8.37549e-05	0.389
Q920R0	Als2	Alsin	lqgkkSSSLMDIREEELeggsr	458	469	FALSE	SS.L.DIREEEL	23.1873	8.3975e-05	0.56
O09000	Ncoa3	Nuclear receptor coactivator 3	fssssLSALQAISEGVGtslls	516	527	FALSE	.SALQAISEGVG	23.1799	8.3975e-05	0.527
Q3U2A8	Vars2	Valine--tRNA ligase, mitochondrial	gtrhgLTPLSVIAEDGTmtslc	410	421	FALSE	.TPLS.IAEDGT	23.1873	8.3975e-05	0.344
Q6ZPF4	Fmnl3	Formin-like protein 3	qllqrEKELESIKETYEntsnq	434	445	FALSE	.KELESI.ET.E	23.1744	8.41951e-05	0.633
Q9Z2H6	Clec4d	C-type lectin domain family 4 member D	klsdyHTRVTCIREEPQpgatg	61	72	FALSE	HTR.TCIREEPQ	23.1657	8.43052e-05	0.323
Q3TNU4	Gm3414	Putative uncharacterized protein ENSP00000382790 homolog	kkyleDKKLMPISEVSLdpvis	117	128	FALSE	DKKL.PISE.SL	23.1661	8.43052e-05	0.308
Q920Q2	Rev1	DNA repair protein REV1	lphpvGTVLLQIPEPQEpcnsd	986	997	FALSE	GTVL..IPEPQE	23.1667	8.43052e-05	0.584
Q70FJ1	Akap9	A-kinase anchor protein 9	tinqlTKKMEHIQELHAaeild	2729	2740	FALSE	TKKME.IQELH.	23.1452	8.47454e-05	0.528
E9Q9W7	Pdzd7	PDZ domain-containing protein 7	kvpqsIPKLSPILKDPHdps	1007	1018	FALSE	IPKLSPIL.DPH	23.1416	8.48555e-05	0.673
Q8VDD8	Washc1	WASH complex subunit 1	rvelsRRQLQAISERVSlaqak	59	70	FALSE	.RQLQAISE.VS	23.1338	8.50756e-05	0.3
D3YXJ0	Dgkh	Diacylglycerol kinase eta	kvghmKRILQGIKELERnppnl	1194	1205	FALSE	KRILQ.I.ELER	23.1257	8.51856e-05	0.425
Q99NB8	Ubqln4	Ubiquilin-4	nspemQALLQQISENPQlmqnv	379	390	FALSE	Q.LLQ.ISENPQ	23.1178	8.54058e-05	0.554
Q811S7	Ubp1	Upstream-binding protein 1	ttiltEMRLEPIIEDAVeheqk	273	284	FALSE	..RLEPIIEDA.	23.1055	8.60661e-05	0.651
Q9JLB2	Pals1	MAGUK p55 subfamily member 5	gknpkPEELREIIEKTRemeqn	618	629	FALSE	PEELR.IIE.TR	23.0738	8.71667e-05	0.624
P53995	Anapc1	Anaphase-promoting complex subunit 1	idhlwTETLPNIREKNSqaskv	414	425	FALSE	TETLP.IRE..S	23.0683	8.73868e-05	0.358
O88738	Birc6	Baculoviral IAP repeat-containing protein 6	lqqspAQLLETIDEPLTheiag	2477	2488	FALSE	.QLLETIDEP.T	23.0651	8.73868e-05	0.518
P08553	Nefm	Neurofilament medium polypeptide	tkeslERQLSDIEERHNhdlss	340	351	FALSE	.RQLSDIEE.H.	23.0597	8.7717e-05	0.573
Q8R4H2	Arhgef12	Rho guanine nucleotide exchange factor 12	nrtatQRLLKEIQEAKKhipql	233	244	FALSE	QRLL..IQEAKK	23.0538	8.78271e-05	0.636
Q6ZQA0	Nbeal2	Neurobeachin-like protein 2	lemmlESALTDIKEAPPgglan	1498	1509	FALSE	.SALTDI.EAPP	23.0267	8.85975e-05	0.375
Q9QYY1	IL36RN	Interleukin-36 receptor antagonist protein	peadqPVRLTQIPEDPAwdapi	131	142	FALSE	P.RLT.IPEDP.	23.0253	8.88176e-05	0.444
P31955	Areg	Amphiregulin	lelsvGREVSTISEMPSgsels	54	65	FALSE	GRE.STISEMPS	23.0156	8.91478e-05	0.568
E9Q7P9	Cdhr2	Cadherin-related family member 2	glnirTAEMQVIVEDRNdnipv	107	118	FALSE	T.EMQ.IVEDR.	23.0102	8.94779e-05	0.315
P21619	Lmnb2	Lamin-B2	lelenDRLLLRISEKEEvttre	50	61	FALSE	DRLL.RISE.EE	23.0116	8.94779e-05	0.386
Q80W37	Snupn	Snurportin-1	kpeyaGHQLQQIIEHKRsqedt	305	316	FALSE	GHQLQ.IIE.KR	23.0085	8.94779e-05	0.616
Q8BMZ5	Tsen34	tRNA-splicing endonuclease subunit Sen34	retrrQELLEKIVEGQAakkqk	110	121	FALSE	QELLE.IVEGQ.	22.9888	9.00282e-05	0.625
Q70FJ1	Akap9	A-kinase anchor protein 9	klsglQTRLGKIHEQQTdgval	1236	1247	FALSE	QTRL..IHEQQT	22.9493	9.17892e-05	0.441
Q9QXZ0	Macf1	Microtubule-actin cross-linking factor 1	vqesmESLLQSIREVEQnlerd	4084	4095	FALSE	.SLLQSIRE.EQ	22.9427	9.23395e-05	0.462
Q9R207	Nbn	Nibrin	mdtlqRNGLRPIPEAEIglavi	299	310	FALSE	..GLRPIPEAE.	22.9431	9.23395e-05	0.371
Q8CHY7	Ttc23	Tetratricopeptide repeat protein 23	atqhtIDTLSKISEAAGksrqs	446	457	FALSE	I.TLS.ISEAAG	22.9376	9.26696e-05	0.437
Q80YR6	Rbbp8	DNA endonuclease RBBP8	tcdqnHSPLSKICETSSyptdk	232	243	FALSE	HSPLS.I.ETSS	22.9271	9.27797e-05	0.51
P37889	Fbln2	Fibulin-2	qwaidNDECQEIPENGAqsdic	446	457	FALSE	N.ECQ.IPENG.	22.9164	9.322e-05	0.42
O88737	Bsn	Protein bassoon	eafdsDEELGDILEEDDslawg	790	801	FALSE	DEEL.DILEE.D	22.9081	9.333e-05	0.765
Q8VHJ7	Ppargc1b	Peroxisome proliferator-activated receptor gamma coactivator 1-beta	llaalTKTLDDIPEDDVglaaf	97	108	FALSE	TKTL.DIPED..	22.9131	9.333e-05	0.516
Q8VHR0	Pcdh18	Protocadherin 18	psskwLPAMEEIPENYEeddfd	1085	1096	FALSE	.PAME.IPEN.E	22.9021	9.35501e-05	0.65
Q5IRJ6	Slc30a9	Zinc transporter 9	ekqdfDQMMQEIQEVKTpeqle	511	522	FALSE	DQMMQ.IQE.KT	22.9037	9.35501e-05	0.417
Q62383	Supt6h	Transcription elongation factor SPT6	edanpAGALEEILENPErlkdl	1086	1097	FALSE	.GALE.ILENPE	22.8998	9.35501e-05	0.486
P97855	G3bp1	Ras GTPase-activating protein-binding protein 1	epepePEPVSDIQEDKPeaale	203	214	FALSE	PEP.SDIQEDKP	22.8954	9.36602e-05	0.968
D0VYS2	Hsf3	Heat shock factor protein 3	vlkkrKRSLSFISEDSDsewdh	199	210	FALSE	KR.LS.ISEDSD	22.8779	9.42105e-05	0.369
Q8R3I3	Cog6	Conserved oligomeric Golgi complex subunit 6	pnnplSRKLHKILETRLendke	36	47	FALSE	SRKL..ILETRL	22.8579	9.50909e-05	0.534
Q6ZQJ5	Dna2	DNA replication ATP-dependent helicase/nuclease DNA2	dasipEAMLSKIQEETRhlqla	421	432	FALSE	..MLS.IQEETR	22.8386	9.55312e-05	0.402
Q3UGM2	Nek10	Serine/threonine-protein kinase Nek10	eegvtYEQMQTVIEEVLeesgy	1088	1099	FALSE	YEQMQTVIEEVL	22.8267	9.59714e-05	0.377
G5E861	Sclt1	Sodium channel and clathrin linker 1	rshemIQKLQTVLESERencgf	492	503	FALSE	IQKLQTVLESER	22.833	9.59714e-05	0.477
Q61137	Astn1	Astrotactin-1	svpleNQCLEEISEPTPdpdfl	783	794	FALSE	NQ.LE.ISEPTP	22.8187	9.60815e-05	0.415
Q8C262	Irgc	Interferon-inducible GTPase 5	maTSRLPAVPEETTilmak	3	14	FALSE	TSRLPAVPEETT	22.8097	9.61915e-05	0.61
Q6NXY9	Polr3g	DNA-directed RNA polymerase III subunit RPC7	slinsADVLKTIEELEKrgege	140	151	FALSE	..VL.TIEELEK	22.814	9.61915e-05	0.624
Q5FW85	Ecm2	Extracellular matrix protein 2	elkinDNNLQAIDEKSLsdlnq	394	405	FALSE	D..LQAIDE.SL	22.8026	9.67418e-05	0.335
Q8BVY0	Rsl1d1	Ribosomal L1 domain-containing protein 1	eceeaIPQLVPIGETPDkenvk	351	362	FALSE	IPQL.PI.ETPD	22.7963	9.71821e-05	0.718
O88737	Bsn	Protein bassoon	gmeqkISKFSPIEEAKDvesdl	3378	3389	FALSE	ISK.SPIEEAKD	22.7788	9.75123e-05	0.661
Q8VC31	Ccdc9	Coiled-coil domain-containing protein 9	niekmNEEMEKIAEYERnqreg	166	177	FALSE	NEEME.IAE.ER	22.7708	9.77324e-05	0.755
Q8CDU5	Efhb	EF-hand domain-containing family member B	fqhklGKVLDPIAETMNvppgh	516	527	FALSE	GKVL.PIAET..	22.7712	9.77324e-05	0.412
Q9QXN0	Shroom3	Protein Shroom3	rtrsaFSSLQNIPESLRrqsnv	661	672	FALSE	FS.LQ.IPES.R	22.7673	9.78424e-05	0.729
Q8CDP0	Agbl3	Cytosolic carboxypeptidase 3	qtqeiLKYLLPIVESSQnrkst	834	845	FALSE	.KYL.PIVESSQ	22.7603	9.83927e-05	0.357
Q9CZU3	Mtrex	Exosome RNA helicase MTR4	pvdnrQSVLKSIQEVQRrfpdg	755	766	FALSE	QSVL.SIQE.QR	22.7602	9.83927e-05	0.397
Q8K482	Emilin2	EMILIN-2	eaptePPRLTPLPEDPAgppqt	815	826	FALSE	PPRLTPLPEDP.	22.7593	9.85028e-05	0.975
D3Z4R1	Hfm1	Probable ATP-dependent DNA helicase HFM1	ppaplISEIPDIQELEEeiesy	42	53	FALSE	ISE.PDIQELEE	22.7499	9.86128e-05	0.41
Q3UK37	Tedc1	Tubulin epsilon and delta complex protein 1	avtsqPTFLPEISEGGLgeles	269	280	FALSE	PT.LP.ISEGGL	22.7369	9.8943e-05	0.552
Q8VHB5	Ca9	Carbonic anhydrase 9	ayeqlLSHLEEISEEGSkieip	272	283	FALSE	.SHLE.ISEEGS	22.7342	9.90531e-05	0.424
Q6PDH0	Phldb1	Pleckstrin homology-like domain family B member 1	dggpeTGELPSIGEATAalala	635	646	FALSE	TGELPSI.EAT.	22.7327	9.91631e-05	0.722
Q8BRB7	Kat6b	Histone acetyltransferase KAT6B	anftpPMQLADIPETSNanigl	1577	1588	FALSE	P.QL.DIPETS.	22.7214	9.97134e-05	0.559
Q924M7	Mpi	Mannose-6-phosphate isomerase	cllasSDPLAQISEDKPyaelw	34	45	FALSE	S.PL..ISEDKP	22.7142	9.98235e-05	0.31

## Sheet: e PP2B_LxvP seq
ENTRY	Start	End	Subsequence	Source	GeneName	Motif Type
O95180	2259	2265	EHLTVPS	Wigington et al., 2020	CAC1H	LxVP
O00429	624	630	NLLDVPV	Wigington et al., 2020	DNM1L/DRP1	LxVP
P13861	84	90	EDLEVPV	Wigington et al., 2020	R2_pep	LxVP
O95644	385	391	QYLAVPQ	Wigington et al., 2020	NFATC1	LxVP
Q13469	367	373	SILLVPP	Wigington et al., 2020	NFATC2	LxVP
Q12968	391	397	QFLSVPS	Wigington et al., 2020	NFATC3	LxVP
Q14934	376	382	DYLAVPS	Wigington et al., 2020	NFATC4	LxVP
Q7Z418	238	244	NTLQLPP	Wigington et al., 2020	TRESK	LxVP
Q6VAB6	391	397	NTLSVPR	Wigington et al., 2020	KSR2	LxVP
Q5T0W9	612	618	HTLQVPE	Wigington et al., 2020	FA83B	LxVP
Q8NFU7	431	437	VFLPVPP	Wigington et al., 2020	TET1	LxVP
O14490	316	322	QYLQVPQ	Wigington et al., 2020	DLGP1	LxVP
P0C7V6	649	655	LTLQVPQ	Wigington et al., 2020	SP202	LxVP
Q14938	489	495	NFLNIPQ	Wigington et al., 2020	NFIX	LxVP
Q9H4B6	290	296	QSLLVPA	Wigington et al., 2020	SAV1	LxVP
P46531	2500	2506	HQLQVPE	Wigington et al., 2020	NOTC1	LxVP
Q01850	294	300	MFLTVPE	Wigington et al., 2020	CDR2	LxVP
O00763	393	399	QTLQVPT	Wigington et al., 2020	ACACB	LxVP
Q6IQ23	556	562	SMLEVPR	Wigington et al., 2020	PKHA7	LxVP
Q9NPH0	79	85	QLLEVPP	Wigington et al., 2020	PPA6	LxVP
Q9HBY8	46	52	LLLPVPP	Wigington et al., 2020	SGK2	LxVP
P31629	1005	1011	EFLTVPA	Wigington et al., 2020	ZEP2	LxVP
Q9HAW4	711	717	GFLSVPK	Wigington et al., 2020	CLSPN	LxVP
Q15842	403	409	SSLMVPK	Wigington et al., 2020	KCNJ8	LxVP
Q6NXP0	309	315	DLLTVPA	Wigington et al., 2020	EFC12	LxVP
Q7Z2Y8	205	211	ELLSVPK	Wigington et al., 2020	GVIN1	LxVP
O94875	340	346	QHLDVPR	Wigington et al., 2020	SRBS2	LxVP
Q96EV8	281	287	ITLQVPN	Wigington et al., 2020	DTBP1	LxVP
Q86UR5	936	942	TTLTVPE	Wigington et al., 2020	RIMS1	LxVP
Q9H7P9	962	968	LHLQVPA	Wigington et al., 2020	PKHG2	LxVP
Q9HCH0	583	589	LTLEVPQ	Wigington et al., 2020	NCK5L	LxVP
P26368	356	362	VTLQVPG	Wigington et al., 2020	U2AF2	LxVP
P0C6C1	166	172	QYLNVPP	Wigington et al., 2020	ANKRD34C	LxVP
Q86VY9	325	331	DSLVVPL	Wigington et al., 2020	TMEM200A	LxVP

## Sheet: f PP2B_LxvP PSSMSearch
ProteinAcc	GeneName	ProteinName	Hit	SeqStart	SeqStop	isInputPeptide	Mask	PWM Score	PWM Pvalue	IUPred
Q8BLB8	Ankrd34c	Ankyrin repeat domain-containing protein 34C	tkttkQYLNVPPspkve	166	172	TRUE	QYLNVPP	33.1905	1.11225e-07	0.763
Q9D415	Dlgap1	Disks large-associated protein 1	qerscQYLQVPQdewsg	322	328	TRUE	QYLQVPQ	33.3695	1.11225e-07	0.429
Q8BJ42	Dlgap2	Disks large-associated protein 2	slrpcHYLQVPQddwga	410	416	FALSE	HYLQVPQ	33.0955	1.11225e-07	0.422
Q6PFD5	Dlgap3	Disks large-associated protein 3	kartyHYLQVPQddwgg	364	370	FALSE	HYLQVPQ	33.0955	1.11225e-07	0.496
Q6VNB8	Wdfy3	WD repeat and FYVE domain-containing protein 3	rfwrmEFLQVPEtpape	3229	3235	FALSE	EFLQVPE	33.1897	1.11225e-07	0.472
A2ATD1	Ism1	Isthmin-1	tsddsNFLSVPRgwdrp	178	184	FALSE	NFLSVPR	32.8301	2.2245e-07	0.627
Q99MR9	Ppp1r3a	Protein phosphatase 1 regulatory subunit 3A	qiskdNFLEVPNlsdsv	14	20	FALSE	NFLEVPN	32.8254	2.2245e-07	0.467
B1ARI9	Prr29	Proline-rich protein 29	slwpaSFLPVPPhqppw	126	132	FALSE	SFLPVPP	32.4428	3.33675e-07	0.561
O35177	Nedd9	Enhancer of filamentation 1	vprgvQFLEVPTetsek	323	329	FALSE	QFLEVPT	32.3953	4.449e-07	0.74
Q61165	Slc9a1	Sodium/hydrogen exchanger 1	eqkitNYLTVPAhklds	686	692	FALSE	NYLTVPA	32.3657	4.449e-07	0.525
Q9R0B6	Lamc3	Laminin subunit gamma-3	gqpviLTLQVPPggspp	569	575	FALSE	LTLQVPP	32.3217	5.56124e-07	0.478
P14873	Map1b	Microtubule-associated protein 1B	pdlgvVFLNVPEnlkdp	357	363	FALSE	VFLNVPE	32.1843	6.67349e-07	0.306
P97305	Nfatc3	Nuclear factor of activated T-cells, cytoplasmic 3	dssgdQFLSVPSpftws	391	397	TRUE	QFLSVPS	32.3002	6.67349e-07	0.5
Q3UHF7	Hivep2	Transcription factor HIVEP2	sgkhsEFLTVPAgsysl	997	1003	TRUE	EFLTVPA	32.1705	7.78574e-07	0.597
B1AZP2	Dlgap4	Disks large-associated protein 4	qglayHYLQVPGgggew	329	335	FALSE	HYLQVPG	32.1317	8.89799e-07	0.427
O70546	Kdm6a	Lysine-specific demethylase 6A	skpsgNTLTVPEtsrqt	723	729	FALSE	NTLTVPE	32.1072	8.89799e-07	0.93
Q5SW19	Cluh	Clustered mitochondria protein homolog	fppdlNFLPVPGeelpe	575	581	FALSE	NFLPVPG	32.0661	1.11225e-06	0.411
Q8BLA1	Dlec1	Deleted in lung and esophageal cancer protein 1 homolog	nkkwmEHLQVPQraldr	299	305	FALSE	EHLQVPQ	31.9785	1.11225e-06	0.456
Q8VE08	Fbxo33	F-box only protein 33	mlLFLSVPQprppg	3	9	FALSE	LFLSVPQ	31.9733	1.11225e-06	0.369
Q3UN16	Gpr162	Probable G-protein coupled receptor 162	plervHYLQVPLsrrls	402	408	FALSE	HYLQVPL	32.0108	1.11225e-06	0.31
Q9R1C8	Htr6	5-hydroxytryptamine receptor 6	agqalETLQVPRtprpg	237	243	FALSE	ETLQVPR	32.0339	1.11225e-06	0.462
Q8CAF4	Nhsl1	NHS-like protein 1	skkpkLFLVVPPpqrdf	1190	1196	FALSE	LFLVVPP	31.934	1.3347e-06	0.761
Q80Z25	Ofd1	Oral-facial-digital syndrome 1 protein homolog	edksgDFLNVPLeqnkv	588	594	FALSE	DFLNVPL	31.932	1.3347e-06	0.508
Q9JIG4	Ppp1r3f	Protein phosphatase 1 regulatory subunit 3F	rpwpqMTLQVPEvmlts	375	381	FALSE	MTLQVPE	31.8427	1.7796e-06	0.757
Q8CIR4	Trpm6	Transient receptor potential cation channel subfamily M member 6	hskygQFLLVPSsgkqv	1349	1355	FALSE	QFLLVPS	31.8349	1.7796e-06	0.43
Q63870	Col7a1	Collagen alpha-1(VII) chain	dessgSFLPVPErrpgp	1963	1969	FALSE	SFLPVPE	31.7854	2.44695e-06	0.942
O88427	Cacna1h	Voltage-dependent T-type calcium channel subunit alpha-1H	ekeqgLYLTVPQtplkk	2336	2342	FALSE	LYLTVPQ	31.7193	2.78062e-06	0.838
B9EJA2	Cttnbp2	Cortactin-binding protein 2	vssvkSFLPVPRskvaq	1596	1602	FALSE	SFLPVPR	31.7216	2.78062e-06	0.57
Q3UVC0	Ksr2	Kinase suppressor of Ras 2	anfsaNTLSVPRwspqi	392	398	TRUE	NTLSVPR	31.738	2.78062e-06	0.438
Q80ZD8	Amigo1	Amphoterin-induced protein 1	klkpgNTLPVPEatgkg	460	466	FALSE	NTLPVPE	31.6703	3.00307e-06	0.757
Q9ERS6	Il1rapl2	X-linked interleukin-1 receptor accessory protein-like 2	hempaNTLSVPSlgnhh	628	634	FALSE	NTLSVPS	31.4909	4.0041e-06	0.442
P52787	Cblif	Cobalamin binding intrinsic factor	slkgkTYLDVPQvtcgp	279	285	FALSE	TYLDVPQ	31.3533	5.11635e-06	0.34
Q9CW07	Ppp1r3g	Protein phosphatase 1 regulatory subunit 3G	ftewrTFLDVPAeldpe	249	255	FALSE	TFLDVPA	31.3712	5.11635e-06	0.346
Q8C0V7	Stk-ps2	Putative sperm motility kinase W	enlihQILTVPPemrps	241	247	FALSE	QILTVPP	31.344	5.11635e-06	0.372
Q91VA3	Capn8	Calpain-8	qlppgQYLVVPStfepf	483	489	FALSE	QYLVVPS	31.3114	5.45002e-06	0.378
Q80UW5	Cdc42bpg	Serine/threonine-protein kinase MRCK gamma	gtayeGFLSVPRpsgvr	951	957	FALSE	GFLSVPR	31.3318	5.45002e-06	0.444
Q8CEF8	Rnf222	RING finger protein 222	ldkssQTLTVPVglpst	86	92	FALSE	QTLTVPV	31.2898	5.56124e-06	0.554
Q91X84	Crtc3	CREB-regulated transcription coactivator 3	plkeeNLLNVPKplpkh	216	222	FALSE	NLLNVPK	31.2685	5.78369e-06	0.59
Q5DTI8	Esyt3	Extended synaptotagmin-3	knpatTFLTVPGlhspg	693	699	FALSE	TFLTVPG	31.2363	6.00614e-06	0.633
Q5H8B9	Frem3	FRAS1-related extracellular matrix protein 3	ddlvfNILNVPEappgh	337	343	FALSE	NILNVPE	31.1454	6.45104e-06	0.522
Q6GQX2	Nckap5l	Nck-associated protein 5-like	ptypqLTLEVPQtpevl	583	589	TRUE	LTLEVPQ	31.1692	6.45104e-06	0.823
Q03172	Hivep1	Zinc finger protein 40	iplgsNTLSVPGshrem	1337	1343	FALSE	NTLSVPG	31.1054	6.89594e-06	0.491
Q8K120	Nfatc4	Nuclear factor of activated T-cells, cytoplasmic 4	evagmDYLAVPSplaws	376	382	TRUE	DYLAVPS	31.0909	7.00717e-06	0.388
Q9D2K4	Iqch	IQ domain-containing protein H	lncslSTLEVPRfteds	905	911	FALSE	STLEVPR	31.049	7.78574e-06	0.362
Q8CHE4	Phlpp1	PH domain leucine-rich repeat-containing protein phosphatase 1	kerqqHLLQVPAeasde	1538	1544	FALSE	HLLQVPA	31.0513	7.78574e-06	0.687
Q8K3A2	Trpt1	tRNA 2'-phosphotransferase 1	ranqgHSLQVPEleltp	101	107	FALSE	HSLQVPE	30.9909	8.23064e-06	0.431
O70191	Atf5	Cyclic AMP-dependent transcription factor ATF-5	gdsglSTLPVPQqpppl	178	184	FALSE	STLPVPQ	30.9607	8.45309e-06	0.907
Q64700	Rbl2	Retinoblastoma-like protein 2	vmrsnSTLPVPQpssap	967	973	FALSE	STLPVPQ	30.9607	8.45309e-06	0.841
P26369	U2af2	Splicing factor U2AF 65 kDa subunit	inqtpVTLQVPGlmssq	356	362	TRUE	VTLQVPG	30.9649	8.45309e-06	0.385
Q8R086	Suox	Sulfite oxidase, mitochondrial	ifftrNHLPVPNldpht	219	225	FALSE	NHLPVPN	30.9272	8.78677e-06	0.358
Q8CAQ8	Immt	MICOS complex subunit Mic60	isaagDTLSVPApavqh	153	159	FALSE	DTLSVPA	30.9014	9.12044e-06	0.55
Q64700	Rbl2	Retinoblastoma-like protein 2	qqvtgTTLQVPGpvaiq	793	799	FALSE	TTLQVPG	30.8892	9.12044e-06	0.386
Q99PF4	Cdh23	Cadherin-23	gspqyQLLTVPEhsprg	2733	2739	FALSE	QLLTVPE	30.8545	9.45412e-06	0.595
Q99NE5	Rims1	Regulating synaptic membrane exocytosis protein 1	reskaTTLTVPEqqrtt	771	777	TRUE	TTLTVPE	30.8404	9.56534e-06	0.874
Q9EQZ7	Rims2	Regulating synaptic membrane exocytosis protein 2	rdlqsSTLSVPEqvmss	1006	1012	FALSE	STLSVPE	30.8247	9.56534e-06	0.761
P48441	Idua	Alpha-L-iduronidase	fsdpvTYLDVPAs	627	633	FALSE	TYLDVPA	30.8116	9.67657e-06	0.304
Q8BLG0	Phf20	PHD finger protein 20	kvddsVTLNVPAvdldh	442	448	FALSE	VTLNVPA	30.8179	9.67657e-06	0.45
P70248	Myo1f	Unconventional myosin-If	sehstEFLNVPDqgvag	1008	1014	FALSE	EFLNVP.	30.7781	1.01215e-05	0.724
A1L3T7	Ripor3	RIPOR family member 3	stsdvGFLPVPVgsaac	426	432	FALSE	GFLPVPV	30.7294	1.07888e-05	0.548
Q9JLN9	Mtor	Serine/threonine-protein kinase mTOR	dfshdDTLDVPTqvell	2517	2523	FALSE	DTLDVPT	30.6901	1.10113e-05	0.347
Q923B3	Nrif1	Neurotrophin receptor-interacting factor 1	tsrdpITLTVPAkvyqk	489	495	FALSE	ITLTVPA	30.7056	1.10113e-05	0.725
Q921B4	Nrif2	Neurotrophin receptor-interacting factor 2	tsrdpITLTVPAefyqe	488	494	FALSE	ITLTVPA	30.7056	1.10113e-05	0.663
Q8CB87	Rab44	Ras-related protein Rab-44	resvtSTLPVPEeadae	133	139	FALSE	STLPVPE	30.6932	1.10113e-05	0.715
B2RXV4	Flvcr1	Feline leukemia virus subgroup C receptor-related protein 1	hplgkGYLPVPKgapdg	21	27	FALSE	GYLPVPK	30.6597	1.11225e-05	0.584
Q2M2N2	Spopl	Speckle-type POZ protein-like	ghtstNTLKVPEcrlae	177	183	FALSE	NTL.VPE	30.6572	1.11225e-05	0.35
Q3U1D0	Lins1	Protein Lines homolog 1	vmmpkETLPVPAngpps	624	630	FALSE	ETLPVPA	30.6414	1.12337e-05	0.788
Q6P9R2	Oxsr1	Serine/threonine-protein kinase OSR1	aepmgTLLQVPEqisah	380	386	FALSE	TLLQVPE	30.6155	1.14562e-05	0.585
O88427	Cacna1h	Voltage-dependent T-type calcium channel subunit alpha-1H	ascraEHLTVPNfafep	2272	2278	FALSE	EHLTVPN	30.6095	1.16786e-05	0.563
Q9ER38	Tor3a	Torsin-3A	eeittQHLEVPLqaeim	288	294	FALSE	QHLEVPL	30.6031	1.17898e-05	0.351
Q01705	Notch1	Neurogenic locus notch homolog protein 1	dntpsHQLQVPEhpflt	2476	2482	TRUE	HQLQVPE	30.5294	1.30133e-05	0.874
Q80TY4	St18	Suppression of tumorigenicity 18 protein	tynrkDLLEVPEikaed	229	235	FALSE	DLLEVPE	30.4937	1.34582e-05	0.533
Q3UTJ2	Sorbs2	Sorbin and SH3 domain-containing protein 2	cnayrQHLDVPGdsqra	420	426	FALSE	QHLDVPG	30.4544	1.37919e-05	0.424
E9Q6X9	Arhgap40	Rho GTPase-activating protein 40	twpsmDLLQVPLnpstr	584	590	FALSE	DLLQVPL	30.439	1.4348e-05	0.389
Q61290	Cacna1e	Voltage-dependent R-type calcium channel subunit alpha-1E	dlrrtNSLMVPRgsglv	987	993	FALSE	NSLMVPR	30.4392	1.4348e-05	0.692
P52946	Pdx1	Pancreas/duodenum homeobox protein 1	vtsgeELLAVPPlpppg	235	241	FALSE	ELLAVPP	30.4281	1.46817e-05	0.7
Q99PI4	Lpin3	Phosphatidate phosphatase LPIN3	vpdspVILEVPPlpsst	569	575	FALSE	VILEVPP	30.4183	1.50154e-05	0.551
A2A9C3	Szt2	KICSTOR complex protein SZT2	vptscESLDVPPpgare	2893	2899	FALSE	ESLDVPP	30.4183	1.50154e-05	0.661
A2ASS6	Ttn	Titin	kkpeaTTLPVPEvqetv	12000	12006	FALSE	TTLPVPE	30.4035	1.52378e-05	0.908
Q9QZ67	Ppm1d	Protein phosphatase 1D	nafseKFLEVPAeiarg	441	447	FALSE	.FLEVPA	30.3955	1.5349e-05	0.404
C4P6S0	Nsun4	Sperm head and tail associated protein	gftpvLTLEVPVapgkd	44	50	FALSE	LTLEVPV	30.3671	1.56827e-05	0.457
Q9D8C8	Ppp1r35	Protein phosphatase 1 regulatory subunit 35	lyrdlVSLQVPEeqvln	172	178	FALSE	VSLQVPE	30.3566	1.59052e-05	0.346
Q640N3	Arhgap30	Rho GTPase-activating protein 30	plhitSILSVPPniisn	424	430	FALSE	SILSVPP	30.3443	1.61276e-05	0.361
P22272	Il6ra	Interleukin-6 receptor subunit alpha	gplkpTFLLVPLltphs	417	423	FALSE	TFLLVPL	30.3445	1.61276e-05	0.35
Q9QXN0	Shroom3	Protein Shroom3	llersDTLAVPVhvrsr	1228	1234	FALSE	DTLAVPV	30.3345	1.63501e-05	0.678
Q8BZW2	Sowahb	Ankyrin repeat domain-containing protein SOWAHB	qewvaRYLQVPEpeiqa	282	288	FALSE	.YLQVPE	30.3294	1.66837e-05	0.565
A2A884	Hivep3	Transcription factor HIVEP3	ktlgsHMLTVPShhpha	956	962	FALSE	HMLTVPS	30.3162	1.6795e-05	0.897
Q8K1M6	Dnm1l	Dynamin-1-like protein	kghavNLLDVPVpvark	630	636	TRUE	NLLDVPV	30.3155	1.69062e-05	0.473
Q62406	Irak1	Interleukin-1 receptor-associated kinase 1	thsesELLQVPLpvslg	157	163	FALSE	ELLQVPL	30.3104	1.69062e-05	0.486
Q8K135	Kiaa0319l	Dyslexia-associated protein KIAA0319-like protein	llgapLTLSVPSshhqs	171	177	FALSE	LTLSVPS	30.3028	1.69062e-05	0.462
Q9QXZ0	Macf1	Microtubule-actin cross-linking factor 1	aegeaLLLSVPPgeekk	4824	4830	FALSE	LLLSVPP	30.3012	1.70174e-05	0.438
Q91YU6	Lzts2	Leucine zipper putative tumor suppressor 2	maivHTLPVPLepare	5	11	FALSE	HTLPVPL	30.2962	1.71286e-05	0.64
Q3UN70	Myrfl	Myelin regulatory factor-like protein	pettqTSLQVPEitfce	688	694	FALSE	TSLQVPE	30.2809	1.73511e-05	0.333
Q69Z66	Mysm1	Deubiquitinase MYSM1	nsgshLTLDVPNskmyt	241	247	FALSE	LTLDVPN	30.2755	1.73511e-05	0.707
Q8R0V5	Ido2	Indoleamine 2,3-dioxygenase 2	pqsqsMTLEVPLslgry	8	14	FALSE	MTLEVPL	30.263	1.74623e-05	0.305
Q99LC9	Pex6	Peroxisome assembly factor 2	lvrrgETLPVPGsrvle	129	135	FALSE	ETLPVPG	30.2193	1.92419e-05	0.474
Q8R3L2	Tcf25	Transcription factor 25	anfhfNDLEVPRednpe	659	665	FALSE	NDLEVPR	30.2184	1.92419e-05	0.614
Q8CFW1	Ano2	Anoctamin-2	pkhgqQYLKVPGhrapg	36	42	FALSE	QYL.VPG	30.2107	1.94644e-05	0.917
Q8BKX1	Baiap2	Brain-specific angiogenesis inhibitor 1-associated protein 2	kegdlITLLVPEardgw	403	409	FALSE	ITLLVPE	30.209	1.94644e-05	0.349
Q5NC32	Slc16a11	Monocarboxylate transporter 11	ppergELLPVPQvslls	424	430	FALSE	ELLPVPQ	30.2131	1.94644e-05	0.471
Q8BYN5	Fsd1l	FSD1-like protein	mlqtlKFLPVPKapeid	160	166	FALSE	.FLPVPK	30.2053	1.9798e-05	0.339
P23249	Mov10	Putative helicase MOV-10	qnprlLTLEVPGvaesr	378	384	FALSE	LTLEVPG	30.2055	1.9798e-05	0.384
Q9QX47	Son	Protein SON	tmtvsQSLEVPSttale	666	672	FALSE	QSLEVPS	30.1915	1.99093e-05	0.551
Q2VPA6	Helq	Helicase POLQ-like	hgqkqSHLDVPAepepg	139	145	FALSE	SHLDVPA	30.1823	2.01317e-05	0.921
Q8CHC8	Adnp2	Activity-dependent neuroprotector homeobox protein 2	lapvsVTLPVPSgggla	622	628	FALSE	VTLPVPS	30.1683	2.04654e-05	0.39
Q80TE0	Rpap1	RNA polymerase II-associated protein 1	tssvtVTLPVPSgvafp	119	125	FALSE	VTLPVPS	30.1683	2.04654e-05	0.543
Q9D1H0	Rita1	RBPJ-interacting and tubulin-associated protein 1	rshslTHLTVPStghpa	187	193	FALSE	THLTVPS	30.1431	2.10215e-05	0.833
Q99104	Myo5a	Unconventional myosin-Va	keemtLMLNVPKpghkr	1101	1107	FALSE	LMLNVPK	30.1271	2.12439e-05	0.734
Q6P4T0	Atg2a	Autophagy-related protein 2 homolog A	dyllpTHLEVPSfappa	986	992	FALSE	THLEVPS	30.1256	2.13552e-05	0.311
P56671	Maz	Myc-associated zinc finger protein	tmvplSLLSVPQlsgas	234	240	FALSE	SLLSVPQ	30.1222	2.13552e-05	0.415
Q3U6U5	Gtpbp6	Putative GTP-binding protein 6	gwsvaSTLVVPSaapgs	127	133	FALSE	STLVVPS	30.0846	2.16889e-05	0.313
B8JK39	Itga9	Integrin alpha-9	lhdntLTLTVPLvhevd	760	766	FALSE	LTLTVPL	30.102	2.16889e-05	0.305
O88491	Nsd1	Histone-lysine N-methyltransferase, H3 lysine-36 specific	aelpqLTLSVPVapeas	1269	1275	FALSE	LTLSVPV	30.079	2.19113e-05	0.636
Q3UIL6	Plekha7	Pleckstrin homology domain-containing family A member 7	qgrsrSLLEVPRsisvp	553	559	FALSE	SLLEVPR	30.0791	2.19113e-05	0.782
Q60670	Sik1	Serine/threonine-protein kinase SIK1	rssdlSSLEVPQeilpc	373	379	FALSE	SSLEVPQ	30.0756	2.19113e-05	0.465
Q8BJ34	Marf1	Meiosis regulator and mRNA stability factor 1	pavsrQILAVPEshlas	1574	1580	FALSE	QILAVPE	30.0746	2.20225e-05	0.371
Q6P5H2	Nes	Nestin	qpeqtGTLEVPVaqgmp	1314	1320	FALSE	GTLEVPV	30.0568	2.28011e-05	0.932
P97714	Adra1d	Alpha-1D adrenergic receptor	seveaVSLNVPQdgaea	532	538	FALSE	VSLNVPQ	30.055	2.29123e-05	0.406
Q9WTQ5	Akap12	A-kinase anchor protein 12	vqatpESLEVPEvtedv	1096	1102	FALSE	ESLEVPE	30.0305	2.35797e-05	0.884
Q6DFV3	Arhgap21	Rho GTPase-activating protein 21	vkvrsNSLKVPPppvsk	617	623	FALSE	NSL.VPP	30.0101	2.35797e-05	0.748
Q9D903	Ebna1bp2	Probable rRNA-processing protein EBP2	vlprlHQLQVPTkrptd	124	130	FALSE	HQLQVPT	30.0255	2.35797e-05	0.443
Q80SU7	Gvin1	Interferon-induced very large GTPase 1	iqkreELLSVPKqfslv	209	215	TRUE	ELLSVPK	30.0322	2.35797e-05	0.378
Q62230	Siglec1	Sialoadhesin	ssrkeVYLQVPHapkgv	231	237	FALSE	VYLQVP.	29.9983	2.40246e-05	0.36
Q8C8V1	Zxdc	Zinc finger protein ZXDC	hscfcGTLMVPSggltv	769	775	FALSE	GTLMVPS	29.9983	2.40246e-05	0.367
Q91V87	Fgfrl1	Fibroblast growth factor receptor-like 1	pcapaSTLPVPGhrppg	406	412	FALSE	STLPVPG	29.997	2.41358e-05	0.716
Q80T23	Sytl5	Synaptotagmin-like protein 5	sdrkrSYLNVPDadsdt	397	403	FALSE	SYLNVP.	29.9962	2.41358e-05	0.638
P32115	Pax4	Paired box protein Pax-4	lpgasQDLTVPKnspgi	242	248	FALSE	QDLTVPK	29.9719	2.45807e-05	0.571
Q8C9B9	Dido1	Death-inducer obliterator 1	sspdpRYLSVPPspsis	1020	1026	FALSE	.YLSVPP	29.9363	2.50256e-05	0.7
Q3TBD2	Arhgap45	Rho GTPase-activating protein 45	evdssTLLAVPPgdpsq	229	235	FALSE	TLLAVPP	29.916	2.5248e-05	0.502
Q9QZD5	Chml	Rab proteins geranylgeranyltransferase component A 2	sdqqiSILVVPPlepgt	474	480	FALSE	SILVVPP	29.915	2.5248e-05	0.322
P56960	Exosc10	Exosome component 10	pqdrpEDLDVPPaladf	229	235	FALSE	EDLDVPP	29.9151	2.5248e-05	0.598
Q9Z0Z7	Klf5	Krueppel-like factor 5	lpipdLHLSVPSqqghl	210	216	FALSE	LHLSVPS	29.9163	2.5248e-05	0.49
Q6H1V1	Best3	Bestrophin-3	psparDLLDVPSrnphr	432	438	FALSE	DLLDVPS	29.9131	2.53593e-05	0.802
Q9CWL2	Casz1	Zinc finger protein castor homolog 1	aptaaTSLSVPPasiie	854	860	FALSE	TSLSVPP	29.8878	2.59154e-05	0.571
Q60591	Nfatc2	Nuclear factor of activated T-cells, cytoplasmic 2	nsapeSILLVPPtwpkq	369	375	TRUE	SILLVPP	29.879	2.59154e-05	0.499
Q8C008	Dzank1	Double zinc ribbon and ankyrin repeat-containing protein 1	prsawQSLNVPLptsas	440	446	FALSE	QSLNVPL	29.8786	2.62491e-05	0.515
Q9EPL2	Clstn1	Calsyntenin-1	tckegLDLQVPEdanrg	565	571	FALSE	LDLQVPE	29.8566	2.64715e-05	0.337
Q9QYI5	Dnajb2	DnaJ homolog subfamily B member 2	masyyEILDVPRsaspd	6	12	FALSE	EILDVPR	29.8638	2.64715e-05	0.369
D3YYM0	Ovol3	Putative transcription factor ovo-like protein 3	yvpdcSSLAVPPahrss	34	40	FALSE	SSLAVPP	29.8711	2.64715e-05	0.366
Q8BMS2	Spon2	Spondin-2	gneivDSLSVPEtpldc	266	272	FALSE	DSLSVPE	29.871	2.64715e-05	0.39
Q8CI66	Stoml1	Stomatin-like protein 1	lqppqDSLTVPSldstl	228	234	FALSE	DSLTVPS	29.8657	2.64715e-05	0.433
Q80U87	Usp8	Ubiquitin carboxyl-terminal hydrolase 8	hscilDSLSVPEeaisp	217	223	FALSE	DSLSVPE	29.871	2.64715e-05	0.347
Q7TNU6	Znf250	Zinc finger protein 250	eenqnTDLNVPPlisde	105	111	FALSE	TDLNVPP	29.8663	2.64715e-05	0.677
Q8C8V1	Zxdc	Zinc finger protein ZXDC	gdsfvVLLEVPRaadth	76	82	FALSE	VLLEVPR	29.865	2.64715e-05	0.747
P97414	Kcnq1	Potassium voltage-gated channel subfamily KQT member 1	slptyEQLTVPQtgpde	655	661	FALSE	EQLTVPQ	29.8539	2.65827e-05	0.766
Q80ZI6	Lrsam1	E3 ubiquitin-protein ligase LRSAM1	lrraqDLLAVPRvqpel	628	634	FALSE	DLLAVPR	29.8355	2.6694e-05	0.314
Q8BH43	Wasf2	Wiskott-Aldrich syndrome protein family member 2	klfdrNSLPVPVletyn	114	120	FALSE	NSLPVPV	29.8311	2.69164e-05	0.421
P69566	Ranbp9	Ran-binding protein 9	skhqlSSLTVPElnsln	459	465	FALSE	SSLTVPE	29.8256	2.71389e-05	0.473
Q9D304	Rnf128	E3 ubiquitin-protein ligase RNF128	vedgsVSLQVPVsneas	336	342	FALSE	VSLQVPV	29.8219	2.71389e-05	0.6
Q9EPW4	Clec3a	C-type lectin domain family 3 member A	ciskgGTLVVPRnsdei	100	106	FALSE	GTLVVPR	29.8104	2.73613e-05	0.338
Q75NR7	Recql4	ATP-dependent DNA helicase Q4	hnrvsDLLEVPGacgld	201	207	FALSE	DLLEVPG	29.7975	2.7695e-05	0.511
Q6PR54	Rif1	Telomere-associated protein RIF1	vekkkTDLQVPEtapet	1739	1745	FALSE	TDLQVPE	29.7778	2.83624e-05	0.744
Q80WC9	Aasdh	Beta-alanine-activating enzyme	pedpeDTLKVPAnsvfl	574	580	FALSE	DTL.VPA	29.7569	2.88073e-05	0.351
Q80ZU5	Ccdc181	Coiled-coil domain-containing protein 181	fkdklVDLEVPPledsd	159	165	FALSE	VDLEVPP	29.7484	2.88073e-05	0.466
Q925E0	Sntg2	Gamma-2-syntrophin	prgrpSHLLVPArtkta	17	23	FALSE	SHLLVPA	29.6987	2.99195e-05	0.408
P97287	Mcl1	Induced myeloid leukemia cell differentiation protein Mcl-1 homolog	lhkspGLLAVPPeemaa	83	89	FALSE	GLLAVPP	29.6844	3.00307e-05	0.607
P24788	Cdk11b	Cyclin-dependent kinase 11B	renenHILVVPEsrfdr	357	363	FALSE	HILVVPE	29.6778	3.0142e-05	0.838
Q80TI1	Plekhh1	Pleckstrin homology domain-containing family H member 1	mtpseELLVVPEgtper	176	182	FALSE	ELLVVPE	29.6478	3.05869e-05	0.804
Q8BGZ8	Zpld1	Zona pellucida-like domain-containing protein 1	nnsqlGSLSVPPfqlna	358	364	FALSE	GSLSVPP	29.6563	3.05869e-05	0.326
Q8VHY0	Cspg4	Chondroitin sulfate proteoglycan 4	pvltnVLLMVPEggegv	910	916	FALSE	VLLMVPE	29.6464	3.08093e-05	0.417
Q921Q7	Rin1	Ras and Rab interactor 1	tgctsKTLAVPPgssia	631	637	FALSE	.TLAVPP	29.6405	3.10317e-05	0.455
Q9JHX2	Sp5	Transcription factor Sp5	aaaapDFLQVPYdpalg	53	59	FALSE	DFLQVP.	29.628	3.13654e-05	0.439
P11276	Fn1	Fibronectin	nlhgpEILDVPStvqkt	2099	2105	FALSE	EILDVPS	29.6167	3.15879e-05	0.621
Q3UM83	Klrg2	Killer cell lectin-like receptor subfamily G member 2	papstRFLTVPVpespa	134	140	FALSE	.FLTVPV	29.6092	3.19215e-05	0.609
A2AQ19	Rtf1	RNA polymerase-associated protein RTF1 homolog	dfdvkIDLQVPSseska	673	679	FALSE	IDLQVPS	29.6063	3.19215e-05	0.392
E9PVD3	Dchs1	Protocadherin-16	fgnthLSLEVPEgqdpq	1749	1755	FALSE	LSLEVPE	29.5972	3.20328e-05	0.749
P97480	Eya3	Eyes absent homolog 3	akpyaHILSVPVsetty	63	69	FALSE	HILSVPV	29.5724	3.2144e-05	0.421
Q6GYP7	Ralgapa1	Ral GTPase-activating protein subunit alpha-1	lqrtgISLNVPApqplc	1700	1706	FALSE	ISLNVPA	29.5771	3.2144e-05	0.362
Q99ME9	Gtpbp4	Nucleolar GTP-binding protein 1	evlnrLHLAVPNkrddk	360	366	FALSE	LHLAVPN	29.5642	3.22552e-05	0.447
Q6IUP1	Sohlh1	Spermatogenesis- and oogenesis-specific basic helix-loop-helix-containing protein 1	mdpswEQLSVPQppqem	113	119	FALSE	EQLSVPQ	29.5484	3.24777e-05	0.638
Q80VL1	Tdrkh	Tudor and KH domain-containing protein	ntpvfEQLSVPQrsvgr	127	133	FALSE	EQLSVPQ	29.5484	3.24777e-05	0.363
A2AAE1	Kiaa1109	Transmembrane protein KIAA1109	rktqhLSLQVPLrshss	1218	1224	FALSE	LSLQVPL	29.5424	3.25889e-05	0.672
Q03146	Ddr1	Epithelial discoidin domain-containing receptor 1	eeeltVHLSVPGdtili	459	465	FALSE	VHLSVPG	29.5278	3.28113e-05	0.396
Q3V1L6	Mtmr11	Myotubularin-related protein 11	fsrqqQSLMVPGppssm	555	561	FALSE	QSLMVPG	29.5238	3.29226e-05	0.367
Q8BX46	Skor1	SKI family transcriptional corepressor 1	fwpaaGSLPVPPypaaq	493	499	FALSE	GSLPVPP	29.5248	3.29226e-05	0.525
Q8BVW0	Ganc	Neutral alpha-glucosidase C	gqlyfEHLQVPHkqrat	146	152	FALSE	EHLQVP.	29.5156	3.30338e-05	0.393
Q8JZX3	Poc1a	POC1 centriolar protein homolog A	gtlpkMDLPVPPgrdrs	328	334	FALSE	MDLPVPP	29.5105	3.32562e-05	0.718
Q4VA55	Pwwp3b	PWWP domain-containing DNA repair factor 3B	fvpssEDLTVPKeesqd	235	241	FALSE	EDLTVPK	29.5	3.32562e-05	0.741
Q91V24	Abca7	ATP-binding cassette sub-family A member 7	gaghtLTLRVPPdqpep	2036	2042	FALSE	LTL.VPP	29.4845	3.35899e-05	0.51
Q924C5	Alpk3	Alpha-protein kinase 3	qarkaSMLEVPGaeeep	1197	1203	FALSE	SMLEVPG	29.4931	3.35899e-05	0.84
P39061	Col18a1	Collagen alpha-1(XVIII) chain	qtteaGTLAVPTqlppf	210	216	FALSE	GTLAVPT	29.4931	3.35899e-05	0.747
P97794	Kcnj8	ATP-sensitive inward rectifier potassium channel 8	irrnnSSLMVPKvqfmt	403	409	TRUE	SSLMVPK	29.481	3.35899e-05	0.577
Q8BW75	Maob	Amine oxidase [flavin-containing] B	wqpepESLDVPArpits	468	474	FALSE	ESLDVPA	29.4866	3.35899e-05	0.426
Q9QY40	Plxnb3	Plexin-B3	qeqgqIILSVPRlptla	533	539	FALSE	IILSVPR	29.4727	3.35899e-05	0.31
Q8K202	Polr1e	DNA-directed RNA polymerase I subunit RPA49	eshrlGTLSVPLppaqn	460	466	FALSE	GTLSVPL	29.4861	3.35899e-05	0.647
Q8VEB2	Sav1	Protein salvador homolog 1	qternQSLLVPAnpyht	291	297	TRUE	QSLLVPA	29.4748	3.35899e-05	0.554
O89084	Pde4a	cAMP-specific 3',5'-cyclic phosphodiesterase 4A	eedeeDSLEVPGlpcte	706	712	FALSE	DSLEVPG	29.4628	3.38124e-05	0.791
Q68SA9	Adamts7	A disintegrin and metalloproteinase with thrombospondin motifs 7	tmpgtLLLTVPTdlrsp	1314	1320	FALSE	LLLTVPT	29.4455	3.45909e-05	0.733
Q8VDY9	Caap1	Caspase activity and apoptosis inhibitor 1	kepkvATLTVPPaedvq	314	320	FALSE	.TLTVPP	29.4108	3.54807e-05	0.824
Q01279	Egfr	Epidermal growth factor receptor	dniddAFLPVPEyvnqs	1085	1091	FALSE	.FLPVPE	29.4084	3.54807e-05	0.54
Q66L42	Map3k10	Mitogen-activated protein kinase kinase kinase 10	pystpSYLKVPLpaeps	627	633	FALSE	SYL.VPL	29.3955	3.58144e-05	0.627
A0A087WPF7	Auts2	Autism susceptibility gene 2 protein homolog	ppltsGSLQVPGhpags	474	480	FALSE	GSLQVPG	29.3531	3.6593e-05	0.872
Q8VHY0	Cspg4	Chondroitin sulfate proteoglycan 4	hvansSSLVVPQggqgt	1138	1144	FALSE	SSLVVPQ	29.3583	3.6593e-05	0.382
P11672	Lcn2	Neutrophil gelatinase-associated lipocalin	lipapSLLTVPLqpdfr	32	38	FALSE	SLLTVPL	29.343	3.71491e-05	0.338
Q01815	Cacna1c	Voltage-dependent L-type calcium channel subunit alpha-1C	rrarpVSLTVPSqagap	2014	2020	FALSE	VSLTVPS	29.3007	3.77052e-05	0.684
Q9WUF3	Casp8ap2	CASP8-associated protein 2	ledlaVSLTVPSplksd	1422	1428	FALSE	VSLTVPS	29.3007	3.77052e-05	0.31
Q924H9	Dqx1	ATP-dependent RNA helicase DQX1	lsgemGTLAVPGppprv	284	290	FALSE	GTLAVPG	29.3006	3.77052e-05	0.449
Q8K212	Pacs1	Phosphofurin acidic cluster sorting protein 1	ddspvVSLTVPStspps	771	777	FALSE	VSLTVPS	29.3007	3.77052e-05	0.764
B2RY71	Dnai3	Dynein intermediate chain 3, axonemal	kknmkQQLLVPEeeepm	21	27	FALSE	QQLLVPE	29.2875	3.78165e-05	0.7
Q6UQ17	Atp8b3	Phospholipid-transporting ATPase IK	assspSQLEVPRkqs	1326	1332	FALSE	SQLEVPR	29.283	3.80389e-05	0.783
E9Q634	Myo1e	Unconventional myosin-Ie	tpeslDFLKVPDqgvag	1015	1021	FALSE	DFL.VP.	29.2806	3.80389e-05	0.674
P46938	Yap1	Transcriptional coactivator YAP1	rkamlSQLNVPApaspa	193	199	FALSE	SQLNVPA	29.266	3.8595e-05	0.715
E9Q3S4	Map3k19	Mitogen-activated protein kinase kinase kinase 19	rkvpsLSLSVPKllepl	236	242	FALSE	LSLSVPK	29.2643	3.87063e-05	0.509
Q8BYK8	Zc3h6	Zinc finger CCCH domain-containing protein 6	vwapeDLLPVPLpkpdp	878	884	FALSE	DLLPVPL	29.257	3.87063e-05	0.499
Q5SSZ7	Znrf3	E3 ubiquitin-protein ligase ZNRF3	pwggaLSLDVPRlhwsl	840	846	FALSE	LSLDVPR	29.2637	3.87063e-05	0.444
Q68ED7	Crtc1	CREB-regulated transcription coactivator 1	hqkrvLLLTVPGmedtg	181	187	FALSE	LLLTVPG	29.253	3.88175e-05	0.725
Q5DU31	Ipcef1	Interactor protein for cytohesin exchange factors 1	lnnnkDHLTVPDraags	259	265	FALSE	DHLTVP.	29.252	3.88175e-05	0.725
Q6A039	Tbc1d12	TBC1 domain family member 12	sgrnaELLPVPGpmgqd	16	22	FALSE	ELLPVPG	29.2494	3.88175e-05	0.807
Q8K4G5	Ablim1	Actin-binding LIM protein 1	rrlliEDLSVPEtpdpa	39	45	FALSE	EDLSVPE	29.2393	3.89287e-05	0.526
Q9D2L6	Adgrf4	Adhesion G protein-coupled receptor F4	ssehsLSLSVPRynate	260	266	FALSE	LSLSVPR	29.2454	3.89287e-05	0.326
Q04899	Cdk18	Cyclin-dependent kinase 18	nfkrrLSLSVPRpetie	11	17	FALSE	LSLSVPR	29.2454	3.89287e-05	0.575
Q8CGU1	Calcoco1	Calcium-binding and coiled-coil domain-containing protein 1	dggsdILLVVPKatvlq	139	145	FALSE	ILLVVPK	29.2302	3.93736e-05	0.371
F6YCR7	Rhox13	Homeobox protein Rhox13	rgelaRTLNVPEvkvkv	183	189	FALSE	.TLNVPE	29.2278	3.93736e-05	0.334
Q8BZ47	Znf609	Zinc finger protein 609	pavlpLHLLVPVvnndi	262	268	FALSE	LHLLVPV	29.2272	3.93736e-05	0.389
Q8CFA1	Irak2	Interleukin-1 receptor-associated kinase-like 2	ddvdnSSLSVPSlvmma	532	538	FALSE	SSLSVPS	29.2093	3.99297e-05	0.55
O70342	Npy5r	Neuropeptide Y receptor type 5	gpsqeKHLTVPEnpgsv	328	334	FALSE	.HLTVPE	29.2084	3.99297e-05	0.642
Q6DIA7	Brme1	Break repair meiotic recombinase recruitment factor 1	twsvaQDLSVPTytlss	251	257	FALSE	QDLSVPT	29.2074	4.02634e-05	0.575
Q8R368	Dnaaf4	Dynein assembly factor 4, axonemal	epvlwDSLSVPGvdkem	84	90	FALSE	DSLSVPG	29.1748	4.12644e-05	0.331
Q6PR54	Rif1	Telomere-associated protein RIF1	vdssfVSLPVPEsnlrt	1647	1653	FALSE	VSLPVPE	29.1746	4.12644e-05	0.511
Q8BPN8	Dmxl2	DmX-like protein 2	gissdSLLSVPGqknld	933	939	FALSE	SLLSVPG	29.1585	4.14869e-05	0.446
Q80TM6	R3hdm2	R3H domain-containing protein 2	pgvvvMQLNVPNgpqap	776	782	FALSE	MQLNVPN	29.1511	4.15981e-05	0.753
Q9R098	Hgfac	Hepatocyte growth factor activator	fllllLLLVVPRgaqpq	24	30	FALSE	LLLVVPR	29.1508	4.17093e-05	0.315
Q99MY8	Ash1l	Histone-lysine N-methyltransferase ASH1L	algksDSLLVPAvpnds	1760	1766	FALSE	DSLLVPA	29.1316	4.21542e-05	0.534
Q8R0Z6	Angptl6	Angiopoietin-related protein 6	sllptGHLAVPTrpvgp	232	238	FALSE	GHLAVPT	29.1065	4.3044e-05	0.573
Q921W8	Sectm1a	Secreted and transmembrane protein 1A	picteGILSVPRgnpav	40	46	FALSE	GILSVPR	29.1018	4.31553e-05	0.36
Q8BJL1	Fbxo30	F-box only protein 30	tsepsSSLVVPEqlrei	331	337	FALSE	SSLVVPE	29.0908	4.33777e-05	0.599
Q6NSW3	Sphkap	A-kinase anchor protein SPHKAP	lsllgDDLSVPAqstle	891	897	FALSE	DDLSVPA	29.0937	4.33777e-05	0.454
Q3TC93	Hs1bp3	HCLS1-binding protein 3	nahtgLDLSVPQhqevr	20	26	FALSE	LDLSVPQ	29.0734	4.39338e-05	0.489
Q80U49	Cep170b	Centrosomal protein of 170 kDa protein B	pqmeqQSLLVPGspggq	646	652	FALSE	QSLLVPG	29.0528	4.42675e-05	0.795
P11859	Agt	Angiotensinogen	asqlqTLLDVPVkegdc	150	156	FALSE	TLLDVPV	29.0487	4.43787e-05	0.38
Q9Z1N7	Arid3b	AT-rich interactive domain-containing protein 3B	atpmsSLLPVPGlspqg	137	143	FALSE	SLLPVPG	29.027	4.49349e-05	0.865
P39061	Col18a1	Collagen alpha-1(XVIII) chain	slsvhGLLSVPSsdpsg	314	320	FALSE	GLLSVPS	29.0226	4.51573e-05	0.475
Q3TZ89	Sec31b	Protein transport protein Sec31B	fiwdlNHLSVPMtpgpk	152	158	FALSE	NHLSVP.	29.0066	4.5491e-05	0.349
O55017	Cacna1b	Voltage-dependent N-type calcium channel subunit alpha-1B	lpqktLDLLVPPhkpde	1828	1834	FALSE	LDLLVPP	28.9982	4.56022e-05	0.501
Q8VE18	Smg8	Protein SMG8	tvkdpESLLVPAplsgp	365	371	FALSE	ESLLVPA	29.003	4.56022e-05	0.463
Q6S5C2	Gnptg	N-acetylglucosamine-1-phosphotransferase subunit gamma	lfedaGYLKVPGethpt	217	223	FALSE	GYL.VPG	28.9951	4.57134e-05	0.398
Q9QY06	Myo9b	Unconventional myosin-IXb	etparKTLDVPSsqqhr	1418	1424	FALSE	.TLDVPS	28.9969	4.57134e-05	0.868
Q5NCI0	Urgcp	Up-regulator of cell proliferation	vyqnlHDLPVPSpkprd	823	829	FALSE	HDLPVPS	28.9949	4.58247e-05	0.432
P61407	Tdrd6	Tudor domain-containing protein 6	ellelSSLEVPLsadnd	1835	1841	FALSE	SSLEVPL	28.9909	4.59359e-05	0.484
Q8CG27	Actl9	Actin-like protein 9	amaeqSLLKVPQelrph	321	327	FALSE	SLL.VPQ	28.9776	4.61583e-05	0.322
Q6A000	Kiaa0753	Protein moonraker	sqpgrSDLTVPNsppth	175	181	FALSE	SDLTVPN	28.966	4.67145e-05	0.819
P97793	Alk	ALK tyrosine kinase receptor	neagrEILLVPTpgkhg	378	384	FALSE	EILLVPT	28.9401	4.7493e-05	0.45
P16951	Atf2	Cyclic AMP-dependent transcription factor ATF-2	kddssEDLSVPSsphte	421	427	FALSE	EDLSVPS	28.9285	4.7493e-05	0.844
Q64739	Col11a2	Collagen alpha-2(XI) chain	egdvqELLVVPGvqaay	207	213	FALSE	ELLVVPG	28.9515	4.7493e-05	0.336
Q9CWP9	Prr23a3	Proline-rich protein 23A3	slqghTILLVPEglqds	93	99	FALSE	TILLVPE	28.9318	4.7493e-05	0.47
O55189	Ambn	Ameloblastin	lslvkMSLAVPAfpqqp	23	29	FALSE	MSLAVPA	28.9069	4.80491e-05	0.38
A2AN08	Ubr4	E3 ubiquitin-protein ligase UBR4	gvemtDQLMVPTlgsqe	1854	1860	FALSE	DQLMVPT	28.9115	4.80491e-05	0.481
Q9EST8	Nfkbiz	NF-kappa-B inhibitor zeta	gpgepESLAVPVpapts	359	365	FALSE	ESLAVPV	28.9014	4.8494e-05	0.792
Q3V0J4	Ankrd53	Ankyrin repeat domain-containing protein 53	glyprDILKVPEkrhvg	451	457	FALSE	DIL.VPE	28.8932	4.86053e-05	0.463
Q61133	Gstt2	Glutathione S-transferase theta-2	gqaakKMLPVPPpevha	223	229	FALSE	.MLPVPP	28.8921	4.86053e-05	0.36
P15535	B4galt1	Beta-1,4-galactosyltransferase 1	lksnlSSLPVPTttgll	115	121	FALSE	SSLPVPT	28.8848	4.87165e-05	0.404
Q80V94	Ap4e1	AP-4 complex subunit epsilon-1	eklesVSLPVPSlfadn	864	870	FALSE	VSLPVPS	28.8637	4.96063e-05	0.412
Q8BX22	Sall4	Sal-like protein 4	sgpstVSLPVPSahlas	715	721	FALSE	VSLPVPS	28.8637	4.96063e-05	0.699
Q91VU7	Pus7	Pseudouridylate synthase 7 homolog	rishlDDLSVPVdeedp	151	157	FALSE	DDLSVPV	28.8333	5.00512e-05	0.731
Q9WVJ0	Kcnh3	Potassium voltage-gated channel subfamily H member 3	pgtesGLLTVPLgpsea	872	878	FALSE	GLLTVPL	28.8217	5.04961e-05	0.831
Q3UHQ6	Dop1b	Protein dopey-2	spelsEHLRVPRvsaer	602	608	FALSE	EHL.VPR	28.8101	5.06073e-05	0.586
Q9ESZ8	Gtf2i	General transcription factor II-I	esaeaSQLEVPVteeik	971	977	FALSE	SQLEVPV	28.812	5.06073e-05	0.558
Q8K212	Pacs1	Phosphofurin acidic cluster sorting protein 1	fgdvsTSLVVPEkvktp	469	475	FALSE	TSLVVPE	28.8011	5.08298e-05	0.613
Q6P3Y5	Znf280c	Zinc finger protein 280C	ipstsLQLSVPKskstt	543	549	FALSE	LQLSVPK	28.8028	5.08298e-05	0.669
O55225	Otog	Otogelin	pltqsLSLTVPLmsave	1848	1854	FALSE	LSLTVPL	28.7974	5.0941e-05	0.549
B2RU40	Prrt4	Proline-rich transmembrane protein 4	glfcwVLLAVPVgpqpa	15	21	FALSE	VLLAVPV	28.7996	5.0941e-05	0.401
Q91YI1	Atg13	Autophagy-related protein 13	ntthaHQLMVPGkeggv	298	304	FALSE	HQLMVPG	28.7883	5.13859e-05	0.582
Q5XG69	Fam169a	Soluble lamin-associated protein of 75 kDa	segleEDLKVPPfnssg	452	458	FALSE	EDL.VPP	28.7523	5.21645e-05	0.899
Q3TY92	Mbd6	Methyl-CpG-binding domain protein 6	pgthsEDLKVPPgivrk	937	943	FALSE	EDL.VPP	28.7523	5.21645e-05	0.906
P08152	Egr2	E3 SUMO-protein ligase EGR2	fpcplDSLRVPPpltpl	254	260	FALSE	DSL.VPP	28.7418	5.23869e-05	0.572
Q3UWS6	Myocos	Myocilin opposite strand protein	espskAHLMVPPappps	96	102	FALSE	.HLMVPP	28.7244	5.30543e-05	0.829
Q8BQ33	Ticrr	Treslin	shsasIQLPVPRkdtiq	892	898	FALSE	IQLPVPR	28.713	5.32767e-05	0.675
O35099	Map3k5	Mitogen-activated protein kinase kinase kinase 5	eylrsISLPVPVlvedt	972	978	FALSE	ISLPVPV	28.7036	5.3388e-05	0.36
Q0VBL3	Rbm15	RNA-binding protein 15	pngyaILLAVPGssdsr	860	866	FALSE	ILLAVPG	28.7016	5.3388e-05	0.407
Q9DBR4	Apbb2	Amyloid-beta A4 precursor protein-binding family B member 2	qertnMSLDVPLqvdfp	571	577	FALSE	MSLDVPL	28.6886	5.34992e-05	0.42
Q60929	Mef2a	Myocyte-specific enhancer factor 2A	gmlstTDLTVPNgagns	210	216	FALSE	TDLTVPN	28.6763	5.36104e-05	0.789
Q7TSH4	Ccp110	Centriolar coiled-coil protein of 110 kDa	snpevTDLNVPVrvpns	115	121	FALSE	TDLNVPV	28.6741	5.38329e-05	0.606
A0A140LI88	Ankrd31	Ankyrin repeat domain-containing protein 31	ltepvKTLAVPNtlsep	186	192	FALSE	.TLAVPN	28.6265	5.48339e-05	0.717
Q60847	Col12a1	Collagen alpha-1(XII) chain	lkgteKTLPVPVvslni	1471	1477	FALSE	.TLPVPV	28.6234	5.48339e-05	0.406
Q8C817	Tmem200a	Transmembrane protein 200A	rnlsmDSLVVPLpssge	325	331	TRUE	DSLVVPL	28.6245	5.48339e-05	0.5
Q8VEG0	Ccdc71	Coiled-coil domain-containing protein 71	pagrtTLLPVPLsgrla	111	117	FALSE	TLLPVPL	28.6163	5.51676e-05	0.419
Q9JJG9	Noa1	Nitric oxide-associated protein 1	lragfRTLPVPEfpdas	123	129	FALSE	.TLPVPE	28.6148	5.52788e-05	0.475
Q9JKT2	Tas2r119	Taste receptor type 2 member 119	rnprlSDLPVPAthhsa	311	317	FALSE	SDLPVPA	28.6114	5.52788e-05	0.364
Q3V0M2	Lrrc36	Leucine-rich repeat-containing protein 36	ardllLSLVVPApsqqw	559	565	FALSE	LSLVVPA	28.6057	5.539e-05	0.301
Q9D620	Rab11fip1	Rab11 family-interacting protein 1	meetpNILRVPAqmgkk	630	636	FALSE	NIL.VPA	28.603	5.539e-05	0.468
Q32P12	Hrob	Homologous recombination OB-fold protein	ptsatGSLPVPAtscvs	224	230	FALSE	GSLPVPA	28.5932	5.56124e-05	0.659
Q8BJU9	Mtrf1l	Peptide chain release factor 1-like, mitochondrial	lkhqiISLLVPSeemdg	108	114	FALSE	ISLLVPS	28.5936	5.56124e-05	0.314
Q6NVF0	Ocrl	Inositol polyphosphate 5-phosphatase OCRL	aqeaqSQLLVPEqkdss	119	125	FALSE	SQLLVPE	28.5933	5.56124e-05	0.53
Q6PAQ4	Rexo4	RNA exonuclease 4	agvavSSLVVPTaesge	12	18	FALSE	SSLVVPT	28.587	5.57237e-05	0.416
Q99KN1	Arrdc1	Arrestin domain-containing protein 1	sspgtLSLVVPSappqe	304	310	FALSE	LSLVVPS	28.569	5.59461e-05	0.65
Q3U1T9	Dennd1b	DENN domain-containing protein 1B	aplqsEDLSVPGpgsrq	703	709	FALSE	EDLSVPG	28.5431	5.68359e-05	0.83
O55057	Pde6d	Retinal rod rhodopsin-sensitive cGMP 3',5'-cyclic phosphodiesterase subunit delta	lwqgtEDLSVPGvehea	36	42	FALSE	EDLSVPG	28.5431	5.68359e-05	0.352
Q8BGA5	Krr1	KRR1 small subunit processome component homolog	tqdeaELLTVPDgwkep	31	37	FALSE	ELLTVP.	28.54	5.70584e-05	0.522
Q61818	Rai1	Retinoic acid-induced protein 1	lpfrtHSLHVPPpqpqq	163	169	FALSE	HSL.VPP	28.5352	5.71696e-05	0.882
Q8BMA5	Npat	Protein NPAT	nrsadTDLPVPRtpgsg	1257	1263	FALSE	TDLPVPR	28.5321	5.72808e-05	0.922
P70670	Naca	Nascent polypeptide-associated complex subunit alpha, muscle-specific form	paspvTSLVVPAahkqf	445	451	FALSE	TSLVVPA	28.5269	5.76145e-05	0.599
Q1HKZ5	Map3k13	Mitogen-activated protein kinase kinase kinase 13	rpehsGSLDVPTtepvg	739	745	FALSE	GSLDVPT	28.5133	5.82818e-05	0.763
Q8K070	Samd14	Sterile alpha motif domain-containing protein 14	devfdLDLAVPEttrld	16	22	FALSE	LDLAVPE	28.4996	5.85043e-05	0.591
Q0KK59	Unc79	Protein unc-79 homolog	sgvktVLLKVPEdgenl	1786	1792	FALSE	VLL.VPE	28.4961	5.85043e-05	0.653
E9Q309	Cep350	Centrosome-associated protein 350	dstcsGQLSVPKessys	2354	2360	FALSE	GQLSVPK	28.4925	5.86155e-05	0.63
A2A7S8	Kiaa1522	Uncharacterized protein KIAA1522	pltrpMSLAVPGltgga	260	266	FALSE	MSLAVPG	28.4849	5.87267e-05	0.769
Q6P1I6	Psd2	PH and SEC7 domain-containing protein 2	ldggnPFLDVPQalnat	498	504	FALSE	.FLDVPQ	28.4791	5.92829e-05	0.323
Q9WV91	Ptgfrn	Prostaglandin F2 receptor negative regulator	iqptaLQLAVPRtvsvt	279	285	FALSE	LQLAVPR	28.4775	5.95053e-05	0.323
Q80U30	Clec16a	Protein CLEC16A	eklkrIQLPVPSeaekt	506	512	FALSE	IQLPVPS	28.4659	5.97278e-05	0.495
A2AQW0	Map3k15	Mitogen-activated protein kinase kinase kinase 15	khqlsHLLSVPDespal	981	987	FALSE	HLLSVP.	28.4324	6.05063e-05	0.511
Q8VHN7	Adgrv1	Adhesion G-protein coupled receptor V1	gppplNVLQVPVvrmag	3932	3938	FALSE	N.LQVPV	28.4044	6.11737e-05	0.304
Q6ZWQ0	Syne2	Nesprin-2	kkgaeSLLKVPSmspes	3059	3065	FALSE	SLL.VPS	28.3994	6.15074e-05	0.429
Q6PDK2	Kmt2d	Histone-lysine N-methyltransferase 2D	kpygvLDLEVPGklpat	4812	4818	FALSE	LDLEVPG	28.3978	6.16186e-05	0.473
P10287	Cdh3	Cadherin-3	qrltvTDLDVPNspawr	344	350	FALSE	TDLDVPN	28.3891	6.1841e-05	0.458
Q5F226	Fat2	Protocadherin Fat 2	citehSSLKVPEdmplg	930	936	FALSE	SSL.VPE	28.3756	6.23972e-05	0.489
P70331	Mdfi	MyoD family inhibitor	qalnsIDLDVPTeavtc	75	81	FALSE	IDLDVPT	28.3811	6.23972e-05	0.628
Q3UMR0	Ankrd27	Ankyrin repeat domain-containing protein 27	tvndaAILQVPEvtvhl	1027	1033	FALSE	.ILQVPE	28.3605	6.30645e-05	0.611
A2A884	Hivep3	Transcription factor HIVEP3	cpdamVSLVVPVriqth	1286	1292	FALSE	VSLVVPV	28.3421	6.3287e-05	0.372
Q9CRD4	Dbndd2	Dysbindin domain-containing protein 2	dhpeeLSLLVPTsdrtt	101	107	FALSE	LSLLVPT	28.34	6.33982e-05	0.811
Q9DB07	Ift46	Intraflagellar transport protein 46 homolog	vgdidAFLKVPRpdgkp	112	118	FALSE	.FL.VPR	28.3316	6.38431e-05	0.536
Q8CDD9	Lrif1	Ligand-dependent nuclear receptor-interacting factor 1	kpvtfNTLQIPPnvate	255	261	FALSE	NTLQIPP	28.3223	6.39543e-05	0.448
O55098	Stk10	Serine/threonine-protein kinase 10	lskndNDLKVPVplrks	401	407	FALSE	NDL.VPV	28.3148	6.4288e-05	0.821
A2RSX4	Stpg3	Protein STPG3	rppilMDLDVPGpaqye	99	105	FALSE	MDLDVPG	28.3065	6.45104e-05	0.446
A2ASS6	Ttn	Titin	ndhisAHLEVPKsvhad	16231	16237	FALSE	.HLEVPK	28.3045	6.45104e-05	0.413
A1IGU4	Arhgef37	Rho guanine nucleotide exchange factor 37	papepTQLSVPTvptms	595	601	FALSE	TQLSVPT	28.265	6.50666e-05	0.565
Q3V1H3	Hephl1	Ferroxidase HEPHL1	dsnngKLLNVPVtkpge	848	854	FALSE	.LLNVPV	28.2664	6.50666e-05	0.468
Q8K1G2	Evc2	Limbin	prepeISLRVPPrrkkn	1195	1201	FALSE	ISL.VPP	28.2405	6.59564e-05	0.445
Q66JY2	Ino80d	INO80 complex subunit D	qhllpTQLEVPLggvvn	868	874	FALSE	TQLEVPL	28.2397	6.59564e-05	0.575
Q3UHK3	Greb1	Protein GREB1	lrtgrRSLQVPAapssq	1215	1221	FALSE	.SLQVPA	28.218	6.629e-05	0.703
Q8CGK3	Lonp1	Lon protease homolog, mitochondrial	lvtshIHLHVPEgatpk	829	835	FALSE	IHL.VPE	28.2251	6.629e-05	0.477
Q9EQZ7	Rims2	Regulating synaptic membrane exocytosis protein 2	fqgapGDLSVPAvekgr	234	240	FALSE	GDLSVPA	28.2215	6.629e-05	0.714
Q9CZW6	Rnf146	E3 ubiquitin-protein ligase RNF146	qtgasVQLAVPSstrpl	213	219	FALSE	VQLAVPS	28.2272	6.629e-05	0.703
P70339	Frat1	Proto-oncogene FRAT1	qlrtgDDLLVPGs	267	273	FALSE	DDLLVPG	28.2064	6.66237e-05	0.637
Q8CHS4	Plcxd1	PI-PLC X domain-containing protein 1	rsvhkNVLTVPEhtvgt	22	28	FALSE	N.LTVPE	28.194	6.66237e-05	0.413
Q6P1F6	Ppp2r2a	Serine/threonine-protein phosphatase 2A 55 kDa regulatory subunit B alpha isoform	dpttvTTLRVPVfrpmd	150	156	FALSE	TTL.VPV	28.2136	6.66237e-05	0.33
Q6ZWR4	Ppp2r2b	Serine/threonine-protein phosphatase 2A 55 kDa regulatory subunit B beta isoform	dpatiTTLRVPVlrpmd	146	152	FALSE	TTL.VPV	28.2136	6.66237e-05	0.32
P39447	Tjp1	Tight junction protein ZO-1	rderaTLLNVPDlsdsi	267	273	FALSE	TLLNVP.	28.2039	6.66237e-05	0.666
Q62440	Tle1	Transducin-like enhancer protein 1	esgtsNSLLVPDslrst	200	206	FALSE	NSLLVP.	28.1893	6.68462e-05	0.83
A2ASS6	Ttn	Titin	aegcvESLEVPDvavsn	3938	3944	FALSE	ESLEVP.	28.188	6.68462e-05	0.476
Q923E4	Sirt1	NAD-dependent protein deacetylase sirtuin-1	rlegnQYLFVPPnryif	631	637	FALSE	QYL.VPP	28.1637	6.75135e-05	0.379
Q8C0R7	Zmynd15	Zinc finger MYND domain-containing protein 15	slprlQSLRVPAfftes	626	632	FALSE	QSL.VPA	28.1535	6.7736e-05	0.305
Q8K375	Lrrc56	Leucine-rich repeat-containing protein 56	tqpwaLSLLVPGgplpe	294	300	FALSE	LSLLVPG	28.1476	6.79584e-05	0.528
Q14BA6	Medag	Mesenteric estrogen-dependent adipogenesis protein	fqlrgEQLLVPGpgepa	53	59	FALSE	EQLLVPG	28.1194	6.82921e-05	0.357
Q5SUQ9	Ctc1	CST complex subunit CTC1	sqdipNVLEVPRtlpes	865	871	FALSE	N.LEVPR	28.1128	6.85145e-05	0.431
P26955	Csf2rb	Cytokine receptor common subunit beta	dsdlgIQLMVPLaqnvq	124	130	FALSE	IQLMVPL	28.0967	6.90707e-05	0.321
P26954	Csf2rb2	Interleukin-3 receptor class 2 subunit beta	drdlgIQLMVPLaqhvq	125	131	FALSE	IQLMVPL	28.0967	6.90707e-05	0.392
Q7TN83	Syt16	Synaptotagmin-16	eeqdgTSLQVPHrllep	330	336	FALSE	TSLQVP.	28.0855	6.9738e-05	0.519
O54774	Ap3d1	AP-3 complex subunit delta-1	ipvvqIDLSVPLkvpgm	707	713	FALSE	IDLSVPL	28.0493	7.05166e-05	0.658
Q7TT50	Cdc42bpb	Serine/threonine-protein kinase MRCK beta	nkfsgTILNVPDtsdns	1534	1540	FALSE	TILNVP.	28.036	7.06278e-05	0.466
P20863	Gdf1	Embryonic growth/differentiation factor 1	ehpgpELLRVPAppgvl	167	173	FALSE	ELL.VPA	28.0162	7.12952e-05	0.436
Q8CFA7	Klf17	Krueppel-like factor 17	gslkhGILLVPGmasag	163	169	FALSE	GILLVPG	28.004	7.17401e-05	0.472
Q8VH51	Rbm39	RNA-binding protein 39	dsmtaTQLLVPSrr	522	528	FALSE	TQLLVPS	27.9927	7.18513e-05	0.365
Q5NC05	Ttf2	Transcription termination factor 2	lrekeTQLLVPSvpgqn	252	258	FALSE	TQLLVPS	27.9927	7.18513e-05	0.886
P70347	Tank	TRAF family member-associated NF-kappa-B activator	flnqdTDLVVPSdsdse	401	407	FALSE	TDLVVPS	27.9871	7.19625e-05	0.435
Q9JJ11	Tacc3	Transforming acidic coiled-coil-containing protein 3	nldflGDLDVPVsaptp	397	403	FALSE	GDLDVPV	27.9793	7.24074e-05	0.325
Q14AI6	Rpusd3	Mitochondrial mRNA pseudouridine synthase Rpusd3	eqmndVDLAVPVmspsr	191	197	FALSE	VDLAVPV	27.9618	7.26299e-05	0.485
Q50L41	Pla2g4f	Cytosolic phospholipase A2 zeta	lgsrqIQLAVPGayekp	204	210	FALSE	IQLAVPG	27.9055	7.38533e-05	0.482
Q6PD29	Znf513	Zinc finger protein 513	lilpdLSLHVPPggasf	274	280	FALSE	LSL.VPP	27.904	7.38533e-05	0.424
Q8JZP2	Syn3	Synapsin-3	vvskmSQLLVPGatvps	393	399	FALSE	SQLLVPG	27.8971	7.40758e-05	0.51
P70399	Tp53bp1	TP53-binding protein 1	seeeeEFLEIPPfnkqy	1761	1767	FALSE	EFLEIPP	27.8973	7.40758e-05	0.454
A6H603	Nwd1	NACHT domain- and WD repeat-containing protein 1	vlqpsGSLVVPGpeeat	126	132	FALSE	GSLVVPG	27.8732	7.47431e-05	0.41
P16951	Atf2	Cyclic AMP-dependent transcription factor ATF-2	aivrpASLQVPNvllts	149	155	FALSE	.SLQVPN	27.8373	7.55217e-05	0.441
A2AL36	Cntrl	Centriolin	sqssfQVLQVPLeepns	2320	2326	FALSE	Q.LQVPL	27.8389	7.55217e-05	0.603
P55144	Tyro3	Tyrosine-protein kinase receptor TYRO3	ftvepKDLAVPPnapfq	136	142	FALSE	.DLAVPP	27.8328	7.55217e-05	0.312
Q61137	Astn1	Astrotactin-1	ktceeQTLSVPYndygd	1287	1293	FALSE	QTLSVP.	27.8286	7.56329e-05	0.372
O08756	Hsd17b10	3-hydroxyacyl-CoA dehydrogenase type-2	qgataVLLDVPDseges	38	44	FALSE	VLLDVP.	27.8164	7.56329e-05	0.356
Q9R0G8	Nrk	Nik-related protein kinase	psctpELLRVPTssrcr	369	375	FALSE	ELL.VPT	27.7866	7.61891e-05	0.447
Q8VBV3	Exosc2	Exosome complex component RRP4	grdskKHLVVPGdtitt	24	30	FALSE	.HLVVPG	27.7774	7.63003e-05	0.509
Q0VBM2	Fam83b	Protein FAM83B	eepkmHNLQVPEkqpea	612	618	FALSE	H.LQVPE	27.7706	7.68564e-05	0.902
Q61851	Fgfr3	Fibroblast growth factor receptor 3	ermdkKLLAVPAantvr	156	162	FALSE	.LLAVPA	27.7389	7.74125e-05	0.385
Q61982	Notch3	Neurogenic locus notch homolog protein 3	sptkaRFLRVPSehpyl	2234	2240	FALSE	.FL.VPS	27.7408	7.74125e-05	0.7
P35822	Ptprk	Receptor-type tyrosine-protein phosphatase kappa	taessRLLDVPRylceg	854	860	FALSE	.LLDVPR	27.7309	7.7635e-05	0.394
Q766D5	B4galnt4	N-acetyl-beta-glucosaminyl-glycoprotein 4-beta-N-acetylgalactosaminyltransferase 1	kplprVQLRVPPhpprt	557	563	FALSE	VQL.VPP	27.7153	7.77462e-05	0.872
Q7TMY8	Huwe1	E3 ubiquitin-protein ligase HUWE1	rpvmlTLLRVPRlskns	1681	1687	FALSE	TLL.VPR	27.7146	7.77462e-05	0.454
Q5RKR3	Islr2	Immunoglobulin superfamily containing leucine-rich repeat protein 2	lalanGSLLVPLlsake	339	345	FALSE	GSLLVPL	27.7163	7.77462e-05	0.35
Q50H33	Kctd8	BTB/POZ domain-containing protein KCTD8	vtkhsTLLSVPDstlas	61	67	FALSE	TLLSVP.	27.7224	7.77462e-05	0.328
P97305	Nfatc3	Nuclear factor of activated T-cells, cytoplasmic 3	cqgahIVLEVPPyhnpa	660	666	FALSE	I.LEVPP	27.7066	7.77462e-05	0.376
Q9WTP9	Vax2	Ventral anterior homeobox 2	lleqgRLLSVPRapsll	190	196	FALSE	.LLSVPR	27.7126	7.77462e-05	0.344
A2CI98	Dytn	Dystrotelin	sahqqDTLQIPPtevki	554	560	FALSE	DTLQIPP	27.6962	7.79687e-05	0.758
P24270	Cat	Catalase	hrlgpNYLQIPVncpyr	369	375	FALSE	NYLQIPV	27.6628	7.87472e-05	0.323
Q6PAL7	Ahdc1	AT-hook DNA-binding motif-containing protein 1	ldplpKLLDVPGrrlep	338	344	FALSE	.LLDVPG	27.6416	7.93033e-05	0.769
Q00420	Gabpb1	GA-binding protein subunit beta-1	mpdgqQVLTVPAtdiae	294	300	FALSE	Q.LTVPA	27.637	7.94146e-05	0.511
P81069	Gabpb2	GA-binding protein subunit beta-2	mqdgqQVLTVPAgqvae	269	275	FALSE	Q.LTVPA	27.637	7.94146e-05	0.489
Q4U2R1	Herc2	E3 ubiquitin-protein ligase HERC2	dplgaSYLGVPSdadss	3351	3357	FALSE	SYL.VPS	27.6325	7.95258e-05	0.513
P59110	Senp1	Sentrin-specific protease 1	ldsveLHLRVPLekeip	384	390	FALSE	LHL.VPL	27.6232	7.98595e-05	0.355
Q3V080	Znf583	Zinc finger protein 583	avhqnAILDVPQcsstk	168	174	FALSE	.ILDVPQ	27.5957	8.01932e-05	0.384
Q61210	Arhgef1	Rho guanine nucleotide exchange factor 1	itetaGSLKVPApasrl	759	765	FALSE	GSL.VPA	27.5801	8.04156e-05	0.515
P59270	B3gat2	Galactosylgalactosylxylosylprotein 3-beta-glucuronosyltransferase 2	aglpnTHLHVPTprryk	139	145	FALSE	THL.VPT	27.5819	8.04156e-05	0.492
Q9WU79	Prodh	Proline dehydrogenase 1, mitochondrial	rtrlsRHLVVPNvqtgq	328	334	FALSE	.HLVVPN	27.5739	8.04156e-05	0.309
Q80W04	Tmcc2	Transmembrane and coiled-coil domains protein 2	dsdgpISLDVPDgapdp	268	274	FALSE	ISLDVP.	27.5454	8.08605e-05	0.898
Q5NCI0	Urgcp	Up-regulator of cell proliferation	arnttMVLDVPPeawpa	134	140	FALSE	M.LDVPP	27.5547	8.08605e-05	0.514
P83741	Wnk1	Serine/threonine-protein kinase WNK1	isisgISLDVPDsthka	1912	1918	FALSE	ISLDVP.	27.5454	8.08605e-05	0.755
Q6PCP7	Gpr156	Probable G-protein coupled receptor 156	gaaarDSLHVPAacqhv	431	437	FALSE	DSL.VPA	27.5342	8.13054e-05	0.665
O54967	Tnk2	Activated CDC42 kinase 1	qqecmRQLQVPTgqltp	731	737	FALSE	.QLQVPT	27.5269	8.14166e-05	0.848
Q6PIX9	D11Wsu47e	Uncharacterized protein C17orf80 homolog	qklrvKLLDVPLsdrhs	216	222	FALSE	.LLDVPL	27.5206	8.17503e-05	0.707
Q8VIJ8	Nprl3	GATOR complex protein NPRL3	eheraAILNVPAaqnpe	497	503	FALSE	.ILNVPA	27.5173	8.17503e-05	0.486
D3YXG0	Hmcn1	Hemicentin-1	ikpntNVLTVPGgrtlq	3009	3015	FALSE	N.LTVPG	27.4977	8.2084e-05	0.468
Q62311	Taf6	Transcription initiation factor TFIID subunit 6	gprtpGLLKVPGsialp	505	511	FALSE	GLL.VPG	27.4926	8.2084e-05	0.592
Q99ME7	Tbx19	T-box transcription factor TBX19	stphaSILSVPHsngpi	333	339	FALSE	SILSVP.	27.4914	8.2084e-05	0.611
Q8VHY0	Cspg4	Chondroitin sulfate proteoglycan 4	ksysvALLSVPEavrte	2179	2185	FALSE	.LLSVPE	27.4778	8.24176e-05	0.352
Q5RJH2	Mctp2	Multiple C2 and transmembrane domain-containing protein 2	hldrrLSLSVPDlleae	48	54	FALSE	LSLSVP.	27.4665	8.3085e-05	0.455
Q07113	Igf2r	Cation-independent mannose-6-phosphate receptor	qdsedEVLTVPEvkvhs	2404	2410	FALSE	E.LTVPE	27.4393	8.38636e-05	0.676
Q8CGA2	Tbc1d14	TBC1 domain family member 14	ikaapRSLSVPEygpsl	40	46	FALSE	.SLSVPE	27.4417	8.38636e-05	0.442
Q7TST5	Lamp3	Lysosome-associated membrane glycoprotein 3	gsgsiAHLPVPTtrasl	133	139	FALSE	.HLPVPT	27.4259	8.41972e-05	0.387
Q7TPM1	Prrc2b	Protein PRRC2B	eihvdSVLPVPPiefgv	1093	1099	FALSE	S.LPVPP	27.4375	8.41972e-05	0.547
Q8BP86	Snapc4	snRNA-activating protein complex subunit 4	saaekNQLQVPYethst	623	629	FALSE	NQLQVP.	27.3959	8.47534e-05	0.722
Q9WTJ6	Tesmin	Tesmin	ttlvgRLLPVPAklnli	233	239	FALSE	.LLPVPA	27.3707	8.59768e-05	0.319
O89029	Matn4	Matrilin-4	qgarpRDLNVPRvglvf	488	494	FALSE	.DLNVPR	27.3564	8.64217e-05	0.376
Q3U1D0	Lins1	Protein Lines homolog 1	argrsTSLTVPHapasp	585	591	FALSE	TSLTVP.	27.3404	8.68666e-05	0.648
Q8BG87	Tet3	Methylcytosine dioxygenase TET3	qaplpAQLSVPPpasqg	644	650	FALSE	.QLSVPP	27.3392	8.68666e-05	0.887
Q9D8U7	Dtwd1	tRNA-uridine aminocarboxypropyltransferase 1	grnkaDNLDVPPrklkr	169	175	FALSE	D.LDVPP	27.3266	8.70891e-05	0.64
Q8K2F3	Depp1	Protein DEPP1	mrsrLLLPVPHlptir	5	11	FALSE	LLLPVP.	27.3169	8.72003e-05	0.551
P0C871	Pla2g4b	Cytosolic phospholipase A2 beta	qddphEQLKVPLrtlps	210	216	FALSE	EQL.VPL	27.3192	8.72003e-05	0.493
Q8VHN7	Adgrv1	Adhesion G-protein coupled receptor V1	qeaknAILSVPEeaans	4869	4875	FALSE	.ILSVPE	27.3099	8.74228e-05	0.315
Q9WTP5	Cdh22	Cadherin-22	valadADLSVPPydafq	745	751	FALSE	.DLSVPP	27.2975	8.78677e-05	0.317
Q9QYJ0	Dnaja2	DnaJ homolog subfamily A member 2	dtklyDILGVPPgasen	11	17	FALSE	DIL.VPP	27.2813	8.86462e-05	0.431
Q3UHD6	Snx27	Sorting nexin-27	kelilTVLSVPPheadn	129	135	FALSE	T.LSVPP	27.2791	8.86462e-05	0.404
Q6ZPI3	Lcor	Ligand-dependent corepressor	gfghsTSLKVPLarslq	147	153	FALSE	TSL.VPL	27.2686	8.87575e-05	0.521
Q9WTR2	Map3k6	Mitogen-activated protein kinase kinase kinase 6	sygdtSQLRVPEepaae	970	976	FALSE	SQL.VPE	27.2719	8.87575e-05	0.782
A2ASI5	Scn3a	Sodium channel protein type 3 subunit alpha	maQALLVPPgpesf	3	9	FALSE	Q.LLVPP	27.2639	8.89799e-05	0.358
Q80U28	Madd	MAP kinase-activating death domain protein	nsqlaEALSVPPerdsd	602	608	FALSE	E.LSVPP	27.2574	8.90911e-05	0.815
Q8CI71	Vps50	Syndetin	dlgafESLRVPGkeefr	27	33	FALSE	ESL.VPG	27.2595	8.90911e-05	0.4
Q6P542	Abcf1	ATP-binding cassette sub-family F member 1	lmerlKQLSVPAsdeed	100	106	FALSE	.QLSVPA	27.2492	8.93136e-05	0.8
Q6P9Q6	Fkbp15	FK506-binding protein 15	elfkgATLKVPRptaqp	1170	1176	FALSE	.TL.VPR	27.2395	8.94248e-05	0.903
Q8R1J3	Zcchc9	Zinc finger CCHC domain-containing protein 9	sadyeDVLDVPKlqkpk	251	257	FALSE	D.LDVPK	27.2359	8.94248e-05	0.436
Q8C267	Setdb2	Histone-lysine N-methyltransferase SETDB2	rkdtkQVLEVPGkksqe	581	587	FALSE	Q.LEVPG	27.1974	9.02034e-05	0.717
P0C6A2	Mamld1	Mastermind-like domain-containing protein 1	pglspPYLPVPSphppp	320	326	FALSE	.YLPVPS	27.1915	9.05371e-05	0.892
Q9QUJ7	Acsl4	Long-chain-fatty-acid--CoA ligase 4	lgakpENLSVPPsrptp	258	264	FALSE	E.LSVPP	27.1797	9.06483e-05	0.646
Q9JJG0	Tacc2	Transforming acidic coiled-coil-containing protein 2	pssqePLLQVPEkpsqk	807	813	FALSE	.LLQVPE	27.1818	9.06483e-05	0.761
Q9CXT8	Pmpcb	Mitochondrial-processing peptidase subunit beta	qaapqVVLNVPEtqvtc	51	57	FALSE	V.LNVPE	27.1789	9.07595e-05	0.373
D2J0Y4	D7Ertd443e	(E2-independent) E3 ubiquitin-conjugating enzyme FATS	iyyldKSLSVPLerpqi	220	226	FALSE	.SLSVPL	27.1676	9.08707e-05	0.337
Q7TME2	Spag5	Sperm-associated antigen 5	lqawkSQLTVPHreard	428	434	FALSE	SQLTVP.	27.1687	9.08707e-05	0.51
Q0VDQ9	Fezf1	Fez family zinc finger protein 1	seprkASLEVPAppava	98	104	FALSE	.SLEVPA	27.1571	9.10932e-05	0.613
Q99246	Cacna1d	Voltage-dependent L-type calcium channel subunit alpha-1D	rtftpASLTVPSsfrnk	2057	2063	FALSE	.SLTVPS	27.1379	9.12044e-05	0.474
P55200	Kmt2a	Histone-lysine N-methyltransferase 2A	ppaskGLLSVPHhqhlh	3148	3154	FALSE	GLLSVP.	27.138	9.12044e-05	0.586
Q501J7	Phactr4	Phosphatase and actin regulator 4	lpitiEMLKVPDdeeee	463	469	FALSE	EML.VP.	27.1365	9.12044e-05	0.719
Q80TE4	Sipa1l2	Signal-induced proliferation-associated 1-like protein 2	tnagvSVLEVPResqpi	457	463	FALSE	S.LEVPR	27.1358	9.12044e-05	0.516
G3X9J0	Sipa1l3	Signal-induced proliferation-associated 1-like protein 3	tnasiSVLEVPKeqqrt	468	474	FALSE	S.LEVPK	27.1547	9.12044e-05	0.705
Q5SXI5	Znf496	Zinc finger protein 496	errkwEELQVPElqpcp	314	320	FALSE	E.LQVPE	27.1468	9.12044e-05	0.505
Q80TQ2	Cyld	Ubiquitin carboxyl-terminal hydrolase CYLD	dkqtqKLLKVPKgsigq	37	43	FALSE	.LL.VPK	27.1301	9.14269e-05	0.322
F8VPN2	Tex15	Testis-expressed protein 15	kigvtHKLQVPKfpiss	427	433	FALSE	H.LQVPK	27.1319	9.14269e-05	0.406
Q9WUL8	Cited4	Cbp/p300-interacting transactivator 4	laegyCLLQVPPhthgp	12	18	FALSE	.LLQVPP	27.1029	9.15381e-05	0.601
Q99MZ3	Mlxipl	Carbohydrate-responsive element-binding protein	ladlsVNLQVPRvvpsp	10	16	FALSE	V.LQVPR	27.0726	9.18718e-05	0.506
E9Q309	Cep350	Centrosome-associated protein 350	qkpceTLLAVPHtaeev	2890	2896	FALSE	TLLAVP.	27.0631	9.1983e-05	0.49
Q8BTV2	Cpsf7	Cleavage and polyadenylation specificity factor subunit 7	pprlpPHLAVPPpgaip	275	281	FALSE	.HLAVPP	27.0656	9.1983e-05	0.748
Q3V0I2	Prr7	Proline-rich protein 7	phpppPHLAVPPrpwsy	123	129	FALSE	.HLAVPP	27.0656	9.1983e-05	0.665
Q9CZJ2	Hspa12b	Heat shock 70 kDa protein 12B	#NAME?	1	6	FALSE	.MLTVPE	27.0592	9.22054e-05	0.309
Q9JK45	Kcnq5	Potassium voltage-gated channel subfamily KQT member 5	kpaapTTLQIPPplsai	747	753	FALSE	TTLQIPP	27.0555	9.22054e-05	0.608
Q3U0P1	Palb2	Partner and localizer of BRCA2	tegleEELTVPPgeayr	592	598	FALSE	E.LTVPP	27.0592	9.22054e-05	0.807
Q6NZQ4	Paxip1	PAX-interacting protein 1	lnkkcTHLIVPEpkgek	137	143	FALSE	THL.VPE	27.036	9.28728e-05	0.363
Q8K370	Acad10	Acyl-CoA dehydrogenase family member 10	rhqqqSMLLVPMdspgi	855	861	FALSE	SMLLVP.	27.0274	9.30952e-05	0.462
Q7TSK7	Adamtsl2	ADAMTS-like protein 2	tvdgqRQLTVPArdgts	159	165	FALSE	.QLTVPA	27.0115	9.32065e-05	0.342
Q3U0L2	Ankrd33b	Ankyrin repeat domain-containing protein 33B	ntkdsIYLQIPKwryke	443	449	FALSE	IYLQIPK	27.0251	9.32065e-05	0.511
Q9QXL2	Kif21a	Kinesin-like protein KIF21A	elnvfNRLTVPQgtpsv	1290	1296	FALSE	N.LTVPQ	27.0085	9.32065e-05	0.669
Q3TDD9	Ppp1r21	Protein phosphatase 1 regulatory subunit 21	kchlyNALNVPLhnrrh	237	243	FALSE	N.LNVPL	27.0189	9.32065e-05	0.334
Q5SS00	Zdbf2	DBF4-type zinc finger-containing protein 2 homolog	vinppQNLMVPEvgidl	2038	2044	FALSE	Q.LMVPE	26.9998	9.35401e-05	0.682
Q8K124	Plekho2	Pleckstrin homology domain-containing family O member 2	dglsrLDLDVPDsgppv	174	180	FALSE	LDLDVP.	26.9818	9.42075e-05	0.701
Q8K375	Lrrc56	Leucine-rich repeat-containing protein 56	irkfdPTLPVPEtqpwa	282	288	FALSE	.TLPVPE	26.9697	9.46524e-05	0.491
Q99MZ3	Mlxipl	Carbohydrate-responsive element-binding protein	tlappRSLVVPKaerls	603	609	FALSE	.SLVVPK	26.9676	9.46524e-05	0.773
Q7TQI8	Tspyl2	Testis-specific Y-encoded-like protein 2	dsdiqEVLPVPKawasl	659	665	FALSE	E.LPVPK	26.9575	9.48748e-05	0.651
Q8C5V8	Ccdc187	Coiled-coil domain-containing protein 187	tpkvtNALPVPAfpgsg	208	214	FALSE	N.LPVPA	26.9489	9.50973e-05	0.568
Q7M6Z4	Kif27	Kinesin-like protein KIF27	aelakRSLSVPTsakes	555	561	FALSE	.SLSVPT	26.9378	9.53197e-05	0.509
B1AXH1	Nhsl2	NHS-like protein 2	nrfreRSLSVPTdsgvt	496	502	FALSE	.SLSVPT	26.9378	9.53197e-05	0.721
Q3TDX8	Cyb5r4	Cytochrome b5 reductase 4	#NAME?	1	6	FALSE	.MLNVPS	26.9244	9.55422e-05	0.535
Q61527	Erbb4	Receptor tyrosine-protein kinase erbB-4	eymknSVLSVPEkakka	1225	1231	FALSE	S.LSVPE	26.9114	9.57646e-05	0.484
Q9DB00	Gon4l	GON-4-like protein	saseeSVLSVPElqetm	1506	1512	FALSE	S.LSVPE	26.9114	9.57646e-05	0.88
Q8BXQ8	Fam53c	Protein FAM53C	skrhcRSLSVPVdlsrw	119	125	FALSE	.SLSVPV	26.907	9.59871e-05	0.445
Q8C5N5	Pdcd2l	Programmed cell death protein 2-like	kvfrsQCLQVPEketwn	99	105	FALSE	Q.LQVPE	26.9055	9.59871e-05	0.344
Q8K4R4	Pitpnc1	Cytoplasmic phosphatidylinositol transfer protein 1	stdapEFLSIPKdrprk	286	292	FALSE	EFLSIPK	26.9069	9.59871e-05	0.621
Q99M87	Dnaja3	DnaJ homolog subfamily A member 3, mitochondrial	kddyyQILGVPRnasqk	96	102	FALSE	QIL.VPR	26.9034	9.60983e-05	0.322
Q7TT18	Atf7ip	Activating transcription factor 7-interacting protein 1	lqplpVILHVPVavtsq	817	823	FALSE	VIL.VPV	26.8755	9.6432e-05	0.432
P28322	Etv4	ETS translocation variant 4	ngslgEALMVPQgklmd	30	36	FALSE	E.LMVPQ	26.8731	9.6432e-05	0.721
Q9WU03	Spint2	Kunitz-type protease inhibitor 2	ngadsSVLSVPRkqsae	109	115	FALSE	S.LSVPR	26.8477	9.68769e-05	0.459
Q99LB7	Sardh	Sarcosine dehydrogenase, mitochondrial	vddlyGTLYVPQdgtmd	202	208	FALSE	GTL.VPQ	26.8249	9.76555e-05	0.325
Q8BIZ1	Anks1b	Ankyrin repeat and sterile alpha motif domain-containing protein 1B	tyttgGSLDVPHiimqg	985	991	FALSE	GSLDVP.	26.8217	9.78779e-05	0.468
Q8BHW6	Spata21	Spermatogenesis-associated protein 21	npqqvENLEVPErrvlr	580	586	FALSE	E.LEVPE	26.8103	9.82116e-05	0.379
Q8BLU0	Flrt2	Leucine-rich repeat transmembrane protein FLRT2	pttqsPTLSVPSpsrgs	384	390	FALSE	.TLSVPS	26.7903	9.86565e-05	0.738
Q6Y7W8	Gigyf2	GRB10-interacting GYF protein 2	alntaNNLDVPTfvsfl	1156	1162	FALSE	N.LDVPT	26.7914	9.86565e-05	0.361
P54276	Msh6	DNA mismatch repair protein Msh6	pefnpTTLYVPEeflns	393	399	FALSE	TTL.VPE	26.789	9.86565e-05	0.418
Q8CAE9	Podxl2	Podocalyxin-like protein 2	essvkPTLSVPSvtpst	242	248	FALSE	.TLSVPS	26.7903	9.86565e-05	0.871
Q9DA57	Spata25	Spermatogenesis-associated protein 25	aqawgPTLAVPEargcs	63	69	FALSE	.TLAVPE	26.7947	9.86565e-05	0.411
Q8C4Q9	Tmem154	Transmembrane protein 154	helggETLKVPIfeedt	125	131	FALSE	ETL.VP.	26.7805	9.91014e-05	0.607
Q6PFX6	Cdh24	Cadherin-24	ftqatYHLAVPEnkapg	379	385	FALSE	.HLAVPE	26.7779	9.92126e-05	0.509
Q9Z1K7	Apc2	Adenomatous polyposis coli protein 2	lvpgrRSLPVPVymlvp	1353	1359	FALSE	.SLPVPV	26.7756	9.94351e-05	0.541
Q8C9W3	Adamts2	A disintegrin and metalloproteinase with thrombospondin motifs 2	gqgaeRILAVPVrtdaq	55	61	FALSE	.ILAVPV	26.7673	9.95463e-05	0.55
Q91VW5	Golga4	Golgin subfamily A member 4	tfaqkLQLRVPSmeslf	87	93	FALSE	LQL.VPS	26.7501	9.97687e-05	0.488
Q7TNC6	Kif26b	Kinesin-like protein KIF26B	savihDKLQVPNtirks	165	171	FALSE	D.LQVPN	26.751	9.97687e-05	0.485
Q8C0V7	Stk-ps2	Putative sperm motility kinase W	nsileDELPVPPdqeyd	426	432	FALSE	D.LPVPP	26.7509	9.97687e-05	0.541

## Sheet: g PP2B_PxIxI seq
ENTRY	Start	End	Subsequence	Source	GeneName	Motif Type
P24588	335	346	MEPIAIIITDTE	Wigington et al., 2020	AKAP79	PxIxIT
Q9Y6J0	2143	2154	KFPPEITVTPPT	Wigington et al., 2020	CABIN1	PxIxIT
O95180	2187	2198	MSPPCISVEPPA	Wigington et al., 2020	CAC1H	PxIxIT
Q05193-3	841	851	PGVPRITISDP-	Wigington et al., 2020	DYN1-ISO3	PxIxIT
Q9Y6M7	341	352	DDIPTVVIHPPE	Wigington et al., 2020	SLC4A7	PxIxIT
Q7Z418	197	208	EAVPQIIISAEE	Wigington et al., 2020	TRESK	PxIxIT
O95644	115	126	LESPRIEITSCL	Wigington et al., 2020	NFATC1	PxIxIT
Q13469	108	119	GLSPRIEITPSH	Wigington et al., 2020	NFATC2	PxIxIT
Q12968	106	117	FECPSIQITSIS	Wigington et al., 2020	NFATC3	PxIxIT
Q14934	111	122	LECPSIRITSIS	Wigington et al., 2020	NFATC4	PxIxIT
P19634	712	723	EDLPVITIDPAS	Wigington et al., 2020	NHE1	PxIxIT
P53805	206	217	DTTPSVVVHVCE	Wigington et al., 2020	RCAN1	PxIxIT
Q96GX8	33	44	LDVPDIIITPPT	Wigington et al., 2020	CP074	PxIxIT
P49790	482	493	SSLPTFNFSSPE	Wigington et al., 2020	NU153	PxIxIT
O14511	613	624	TQVPTFEITSPN	Wigington et al., 2020	NRG2	PxIxIT
Q9Y3S1	1900	1911	MKVPTISVTSFH	Wigington et al., 2020	WNK2	PxIxIT
O95180	2261	2272	LTVPSFAFEPLD	Wigington et al., 2020	CAC1H	PxIxIT
Q9H2S1	61	72	SSAPEIVVSKPE	Wigington et al., 2020	KCNN2	PxIxIT
A1L4H1	1057	1068	RTNPDLILTSPD	Wigington et al., 2020	SSC5D	PxIxIT
A1L4H1	1064	1075	LTSPDFALSTPD	Wigington et al., 2020	SSC5D	PxIxIT
Q6NUN7	5	16	KLIPKLSIQSPV	Wigington et al., 2020	CK063	PxIxIT
Q9Y4F9	454	465	STNPEITITPAE	Wigington et al., 2020	FA65B	PxIxIT
Q16799	313	324	DTVPTVTVSEPE	Wigington et al., 2020	RTN1	PxIxIT
Q9H252	179	190	SQIPQFTLNFVE	Wigington et al., 2020	KCNH6	PxIxIT
Q14872	545	556	TNNPTITITPTP	Wigington et al., 2020	MTF1	PxIxIT
P21333	2164	2175	LKIPEISIQDMT	Wigington et al., 2020	FLNA	PxIxIT
Q9Y6V0	2056	2067	LSIPDVKITQHF	Wigington et al., 2020	PCLO	PxIxIT
Q86Y37	58	69	LAVPAVSVDRKG	Wigington et al., 2020	CACL1	PxIxIT
P06731	284	295	LFIPNITVNNSG	Wigington et al., 2020	CEAM5	PxIxIT
Q8N3X6	405	416	TSNPTVQLKIPQ	Wigington et al., 2020	LCORL	PxIxIT
Q8N3X6	412	423	LKIPQLRVSSVS	Wigington et al., 2020	LCORL	PxIxIT
Q9UMQ6	416	427	WTNPQFKISLPE	Wigington et al., 2020	CAN11	PxIxIT
Q92502	76	87	TSLPVITVSLPP	Wigington et al., 2020	STAR8	PxIxIT

## Sheet: h PP2B_PxIxI PSSMSearch
ProteinAcc	GeneName	ProteinName	Hit	SeqStart	SeqStop	isInputPeptide	Mask	PWM Score	PWM Pvalue	IUPred
O88427	Cacna1h	Voltage-dependent T-type calcium channel subunit alpha-1H	rrkkkMSPPCISIDPPTedegs	2200	2211	FALSE	MSPPCISIDPPT	30.6399	5.65512e-09	0.824
Q6J756	Capn11	Calpain-11	hpetfWSNPQFKISLPEvddpe	393	404	FALSE	WSNPQFKISLPE	29.2981	5.65512e-09	0.391
Q8BTM8	Flna	Filamin-A	hcdlsLKIPEISIQDMTaqvts	2164	2175	TRUE	LKIPEISIQDMT	28.5417	5.65512e-09	0.424
Q07243	Mtf1	Metal regulatory transcription factor 1	ansvlTNNPTITITPTPntail	545	556	TRUE	TNNPTITITPTP	30.5337	5.65512e-09	0.566
Q8K120	Nfatc4	Nuclear factor of activated T-cells, cytoplasmic 4	gggrvLECPSIRITSISptpdp	111	122	TRUE	LECPSIRITSIS	30.1763	5.65512e-09	0.677
P56974	Nrg2	Pro-neuregulin-2, membrane-bound isoform	hyslaTQVPTFEITSPNsahav	523	534	TRUE	TQVPTFEITSPN	29.6902	5.65512e-09	0.53
Q8C9V1	Tbc1d10c	Carabin	restkPEIPRIVVQPPEepkpp	387	398	FALSE	PEIPRIVVQPPE	28.5139	5.65512e-09	0.798
Q6P4T1	Snx19	Sorting nexin-19	mlvsvLNCPEIQIDTADkeveq	448	459	FALSE	LNCPEIQIDTAD	27.2381	5.65512e-07	0.524
Q3UH66	Wnk2	Serine/threonine-protein kinase WNK2	psragVKVPTISITSFHsqssy	1808	1819	FALSE	.KVPTISITSFH	27.168	5.65512e-07	0.495
Q9QYX7	Pclo	Protein piccolo	tssatLSIPDVKITQHFsteef	2060	2071	TRUE	LSIPDVKITQHF	26.4414	1.01792e-06	0.442
Q8C624	Spata33	Spermatogenesis-associated protein 33	sskkrSVIPQIIITRASnetli	76	87	FALSE	S.IPQIIITRAS	26.4383	1.01792e-06	0.607
Q8BWJ3	Phka2	Phosphorylase b kinase regulatory subunit alpha, liver isoform	pihssMSSPAISIHEVGhtgat	977	988	FALSE	MSSPAISIHEVG	26.347	1.24413e-06	0.555
Q9CQK7	Rwdd1	RWD domain-containing protein 1	ftvlsESPPSFTITVTSeagen	28	39	FALSE	ESPPSFTITVTS	26.3499	1.24413e-06	0.585
Q62407	Speg	Striated muscle-specific serine/threonine-protein kinase	tqqaePSPPSIVVTPSEprsfv	2863	2874	FALSE	PSPPSIVVTPSE	26.3628	1.24413e-06	0.87
Q7TSK3	Pcdh8	Protocadherin-8	irdvnDNAPEISITPLAapgap	349	360	FALSE	DNAPEISITPLA	26.2307	1.47033e-06	0.535
Q9D9I1	Tex43	Testis-expressed protein 43	kavlkKGLPEIKITDMPlhspl	108	119	FALSE	KGLPEIKITDMP	26.1775	1.47033e-06	0.381
Q8CFQ3	Aqr	RNA helicase aquarius	vsdpaLQIPPFRITFPVrsgkg	742	753	FALSE	LQIP.FRITFPV	26.1238	1.69654e-06	0.397
Q91ZP3	Lpin1	Phosphatidate phosphatase LPIN1	tsdslRDLPSIAISLCGglsdh	493	504	FALSE	RDLPSIAISLCG	26.1041	1.69654e-06	0.378
Q05793	Hspg2	Basement membrane-specific heparan sulfate proteoglycan core protein	nssfrLRSPVISIEPPSstvqq	2341	2352	FALSE	L.SPVISIEPPS	26.0815	1.80964e-06	0.529
Q8K2G4	Bbs7	Bardet-Biedl syndrome 7 protein homolog	ssqakSTVPSFSINDKFtlnke	374	385	FALSE	STVPSFSINDKF	25.981	2.03584e-06	0.396
P97305	Nfatc3	Nuclear factor of activated T-cells, cytoplasmic 3	ggpkpFECPSIQFTSISpncqq	106	117	FALSE	FECPSIQFTSIS	25.8391	2.48825e-06	0.415
Q925Q8	Dach2	Dachshund homolog 2	rmlkdSGIPDIEIENSGtphds	598	609	FALSE	SGIPDIEIENSG	25.7233	2.82756e-06	0.666
Q9WUX5	Irag1	Inositol 1,4,5-triphosphate receptor associated 1	idlvnDQLPDISISEEDkkknl	132	143	FALSE	DQLPDISISEED	25.7843	2.82756e-06	0.681
Q8K0T0	Rtn1	Reticulon-1	lkpspDTVPTVTVSEPEddspg	313	324	TRUE	DTVPTVTVSEPE	25.7532	2.82756e-06	0.891
Q62406	Irak1	Interleukin-1 receptor-associated kinase 1	ssllsSEPPQIIINPARqkmvq	652	663	FALSE	SEPPQIIINPA.	25.5652	2.94066e-06	0.62
P58390	Kcnn2	Small conductance calcium-activated potassium channel protein 2	aaaasSSAPEIVVSKPEhnnsn	323	334	TRUE	SSAPEIVVSKPE	25.4742	2.94066e-06	0.678
Q08481	Pecam1	Platelet endothelial cell adhesion molecule	tvqesFSTPKFEIKPPGmiieg	222	233	FALSE	FSTPKFEIKPPG	25.4856	2.94066e-06	0.306
Q62230	Siglec1	Sialoadhesin	nsgenDFNPRFRISSAPnslrl	461	472	FALSE	DFNPRFRISSAP	25.3946	3.05377e-06	0.364
D3Z6S9	Erich6	Glutamate-rich protein 6	akkqiKRIPSIEITETLpqtqa	228	239	FALSE	K.IPSIEITETL	25.368	3.27997e-06	0.469
Q60670	Sik1	Serine/threonine-protein kinase SIK1	thfspLNPPCIIVSSSAtasps	486	497	FALSE	LNPPCIIVSSSA	25.2639	3.27997e-06	0.452
O08539	Bin1	Myc box-dependent-interacting protein 1	slfddAFVPEISVTTPSqfeap	366	377	FALSE	.FVPEISVTTPS	25.1369	3.39307e-06	0.644
Q9R0N9	Syt9	Synaptotagmin-9	rrqlnLSNPDFNIQQLQrqeql	176	187	FALSE	LSNPDFNIQQLQ	25.0207	3.50618e-06	0.575
Q3TN34	Micall2	MICAL-like protein 2	gssagPKLPTITVTTTSvtska	326	337	FALSE	PKLPTITVTTTS	24.934	3.61928e-06	0.639
Q6P1G6	Fam167a	Protein FAM167A	MSVPQIQVEEVSekdrp	1	12	FALSE	MSVPQIQVEEVS	24.9318	3.73238e-06	0.691
P49135	Ercc3	General transcription and DNA repair factor IIH helicase subunit XPB	dfrndTLNPDINIDLKPtavlr	302	313	FALSE	TLNPDINIDLKP	24.77	3.95859e-06	0.371
D3YVF0	Akap5	A-kinase anchor protein 5	eeskrMEPIAIIITDTEisefd	653	664	TRUE	MEPIAIIITDTE	24.7346	4.07169e-06	0.515
Q8BKR5	Ppp1r37	Protein phosphatase 1 regulatory subunit 37	qlqlsASMPEITITAPQplees	477	488	FALSE	.S.PEITITAPQ	24.6378	4.7503e-06	0.781
D3YZU1	Shank1	SH3 and multiple ankyrin repeat domains protein 1	seknsIPIPTIIIKAPStsssg	1160	1171	FALSE	..IPTIIIKAPS	24.5475	5.08961e-06	0.764
Q7TQF7	Amph	Amphiphysin	nffedNFVPEINVTTPSqnevl	327	338	FALSE	.FVPEINVTTPS	24.4093	5.31582e-06	0.596
Q80W93	Hydin	Hydrocephalus-inducing protein	egkkdLGVPFINIQSPDfegvs	2601	2612	FALSE	LGVP.INIQSPD	24.3355	5.31582e-06	0.487
P58391	Kcnn3	Small conductance calcium-activated potassium channel protein 3	qlfspSNPPEIIISSREdnhah	215	226	FALSE	SNPPEIIISS.E	24.328	5.31582e-06	0.61
A2ALS5	Rap1gap	Rap1 GTPase-activating protein 1	gksgdPACPEIKIQLETseqht	642	653	FALSE	PACPEIKIQLET	24.294	5.31582e-06	0.768
O54988	Slk	STE20-like serine/threonine-protein kinase	sephpVLIPSININSETtenke	706	717	FALSE	.LIPSININSET	24.208	5.42892e-06	0.806
Q925J9	Med1	Mediator of RNA polymerase II transcription subunit 1	pgvatPPIPKITIQIPKgtvmv	1058	1069	FALSE	P.IPKITIQIP.	24.1598	5.54202e-06	0.882
Q66JW3	Tox	Thymocyte selection-associated high mobility group box protein TOX	fhpqtMDLPEITVSNMLgqdga	113	124	FALSE	MDLPEITVSNML	24.1945	5.54202e-06	0.589
Q3UHR0	Bahcc1	BAH and coiled-coil domain-containing protein 1	atvdlGDLPDISLTDPQtpaas	1312	1323	FALSE	GDLPDISLTDPQ	24.1107	5.65512e-06	0.737
Q8CHP6	Phc3	Polyhomeotic-like protein 3	pphspSQSPTIIIHPQAliqph	404	415	FALSE	SQSPTIIIHP.A	24.1241	5.65512e-06	0.722
E9Q9R9	Dlg5	Disks large homolog 5	pqttaSTLPRIAVNPSShgerr	1323	1334	FALSE	STLPRIAVNPSS	24.0223	5.99443e-06	0.728
Q9ESZ8	Gtf2i	General transcription factor II-I	spgsnSKVPEIEVTVEGpnnss	679	690	FALSE	SKVPEIEVTVEG	24.0332	5.99443e-06	0.709
Q80U16	Ripor2	Rho family-interacting cell polarization regulator 2	pssshSAHPEITITPAElthss	473	484	FALSE	SA.PEITITPAE	24.0055	5.99443e-06	0.699
O89026	Robo1	Roundabout homolog 1	tyagiRKVPSFTFTPTVtyqrg	897	908	FALSE	RKVPSFTFTPTV	23.9872	5.99443e-06	0.334
Q9JL19	Ncoa6	Nuclear receptor coactivator 6	asiagLFPPQINIPLPPrpnln	1254	1265	FALSE	LFPPQINI.LPP	23.9383	6.10753e-06	0.789
Q5NC83	Spata48	Spermatogenesis-associated protein 48	rrwnsRKVPDISIKAKLggwts	174	185	FALSE	RKVPDISIKAKL	23.9413	6.10753e-06	0.405
O70472	Tmem131	Transmembrane protein 131	vpvnsSFSPIINIHNPHseplq	223	234	FALSE	SFSP.INIHNPH	23.9176	6.44684e-06	0.333
Q08874	Mitf	Microphthalmia-associated transcription factor	qrvavSQTPAINVSVPTtlpsa	93	104	FALSE	SQTPAINVSVPT	23.814	6.67305e-06	0.588
Q3U132	Tespa1	Protein TESPA1	wnfdpTDVPSIRILAPEpepys	263	274	FALSE	TDVPSIRI.APE	23.8204	6.67305e-06	0.47
Q8BLN6	Unc80	Protein unc-80 homolog	ekpvlTSSPAIIIADLHslspk	3156	3167	FALSE	TSSPAIII.DLH	23.8044	6.67305e-06	0.609
Q8R0S1	Atf7	Cyclic AMP-dependent transcription factor ATF-7	ldmslPSTPDIKIKEEEpvevd	99	110	FALSE	PSTPDIKIKEEE	23.7324	6.78615e-06	0.779
O88738	Birc6	Baculoviral IAP repeat-containing protein 6	lnsniTSVPQIQVTLLKnkapg	1119	1130	FALSE	TSVPQIQVTLL.	23.6953	6.89925e-06	0.307
Q9JK39	Btnl10	Butyrophilin-like protein 10	kvagrGSSPRIRVTDTQdkgir	149	160	FALSE	GSSPRIRVTDTQ	23.6463	6.89925e-06	0.478
Q921N6	Ddx27	Probable ATP-dependent RNA helicase DDX27	knrsaDFNPDFVFTEKEgmydg	50	61	FALSE	DFNPDFVFTEKE	23.6706	6.89925e-06	0.541
Q8BYG9	Epha10	Ephrin type-A receptor 10	lweaqSFSPSIEVQTPGevapg	542	553	FALSE	SFSPSIEVQTPG	23.6367	6.89925e-06	0.574
Q8CIR4	Trpm6	Transient receptor potential cation channel subfamily M member 6	rktqgLQVPVITVNACYqsdql	1599	1610	FALSE	LQVPVITVNAC.	23.6939	6.89925e-06	0.41
A2AEY4	Map7d3	MAP7 domain-containing protein 3	smmniEIPPKITIEVPSppkle	265	276	FALSE	E.PPKITIEVPS	23.5462	7.23856e-06	0.589
P59240	Nphp4	Nephrocystin-4	tnqpsKQPPRITFNEPLyfhtt	87	98	FALSE	KQPPRITFNEPL	23.5637	7.23856e-06	0.483
P83093	Stim2	Stromal interaction molecule 2	nnvkgTTLPRIAVHETSfmisq	166	177	FALSE	TTLPRIAVHETS	23.5149	7.57786e-06	0.319
Q91VA3	Capn8	Calpain-8	ypatyWTNPQFKIHLDEvdedq	382	393	FALSE	WTNPQFKIHL.E	23.3947	7.91717e-06	0.405
Q60591	Nfatc2	Nuclear factor of activated T-cells, cytoplasmic 2	pagasGPSPRIEITPSHelmqa	108	119	FALSE	G.SPRIEITPSH	23.4112	7.91717e-06	0.697
P97718	Adra1a	Alpha-1A adrenergic receptor	rpeenHQVPTIKIHTISlgeng	447	458	FALSE	.QVPTIKIHTIS	23.344	8.03027e-06	0.614
Q61165	Slc9a1	Sodium/hydrogen exchanger 1	ayepkADLPVITIDPASpqspe	716	727	FALSE	.DLPVITIDPAS	23.3834	8.03027e-06	0.698
Q8BUE7	Muc20	Mucin-20	ttastSKNPNITLTKTTaspkp	566	577	FALSE	SKNPNITLTKTT	23.3068	8.14338e-06	0.741
Q8BH52	Creb3l2	Cyclic AMP-responsive element-binding protein 3-like protein 2	dsscqTLIPKIKLEPHEvdqfl	172	183	FALSE	TLIPKIKLEPHE	23.232	8.48268e-06	0.535
Q5IBH7	Spdya	Speedy protein A	nqmycETPPTVTIHVKSgsnrs	9	20	FALSE	ETPPTVTIHVKS	23.2032	8.70889e-06	0.459
Q80Z37	Topors	E3 ubiquitin-protein ligase Topors	hysrqSSSPEFRIQSFSertna	734	745	FALSE	SSSPEFRIQSFS	23.1819	8.70889e-06	0.68
Q5DTJ9	Mypn	Myopalladin	msalnSAPPAVTISSKQvkgpa	693	704	FALSE	SAPPAVTISSKQ	23.1409	8.82199e-06	0.737
Q9JL19	Ncoa6	Nuclear receptor coactivator 6	qlldnSGAPNVTIKPPGltdle	1502	1513	FALSE	SGAPNVTIKPPG	23.1645	8.82199e-06	0.786
O88379	Baz1a	Bromodomain adjacent to zinc finger domain protein 1A	syffpDDPPTFIFSPANrrrgr	262	273	FALSE	DDPPTFIFSPAN	23.0191	9.3875e-06	0.485
Q3UGY8	Arfgef3	Brefeldin A-inhibited guanine nucleotide-exchange protein 3	wesgnERSPDISISVTTdtgqt	498	509	FALSE	E.SPDISISVTT	23.0014	9.61371e-06	0.712
P35441	Thbs1	Thrombospondin-1	vkgqdLSSPAFRIENANlipav	54	65	FALSE	LSSPAFRIENAN	23.0004	9.61371e-06	0.31
Q68ED7	Crtc1	CREB-regulated transcription coactivator 1	gytghGGIPNIILTVTGespps	552	563	FALSE	GGIPNIILTVTG	22.9746	9.72681e-06	0.515
O88427	Cacna1h	Voltage-dependent T-type calcium channel subunit alpha-1H	craehLTVPNFAFEPLDmggpg	2274	2285	FALSE	LTVPNFAFEPLD	22.9605	9.83991e-06	0.624
Q9Z2U2	Zfp292	Zinc finger protein 292	sptptKSTPNIVVQPVPevihv	1853	1864	FALSE	KSTPNIVVQPVP	22.9551	9.83991e-06	0.486
Q9ERC8	Dscam	Down syndrome cell adhesion molecule homolog	tvqepPDPPEIEIKDVKartit	886	897	FALSE	PDPPEIEIKDV.	22.9287	1.01792e-05	0.585
A2ATD1	Ism1	Isthmin-1	kadinGQNPNIQVTIEVvdgpd	110	121	FALSE	GQNPNIQVTIEV	22.9222	1.01792e-05	0.795
F8VPN2	Tex15	Testis-expressed protein 15	gvthkLQVPKFPISSTGdknel	429	440	FALSE	LQVPKF.ISSTG	22.9337	1.01792e-05	0.417
O88942	Nfatc1	Nuclear factor of activated T-cells, cytoplasmic 1	ngaptLESPRIEITSYLglhhg	117	128	FALSE	LESPRIEITS.L	22.8972	1.02923e-05	0.541
Q80WQ6	Rhbdf2	Inactive rhomboid protein 2	srlqsRKPPNLSITIPPpesqa	22	33	FALSE	RKPPNLSITIPP	22.8704	1.02923e-05	0.842
Q8C0J6	Sowahc	Ankyrin repeat domain-containing protein SOWAHC	eaklpREPPRIEVTEEPqvpdl	91	102	FALSE	REPPRIEVTEEP	22.9061	1.02923e-05	0.866
Q60692	Psmb6	Proteasome subunit beta type-6	qvllgDQIPKFTIATLPpp	225	236	FALSE	DQIPKFTI.TLP	22.8077	1.09709e-05	0.342
Q80V26	Bpnt2	Golgi-resident adenosine 3',5'-bisphosphate 3'-phosphatase	rssynEKTPKIIVSRSHagmvk	232	243	FALSE	EKTPKIIVSRSH	22.7827	1.14233e-05	0.334
Q9ER56	Capn12	Calpain-12	saenfWTNPQFRLTLLEpdeee	380	391	FALSE	WTNPQFRLTLLE	22.7771	1.15365e-05	0.423
Q3TYD6	Lmtk2	Serine/threonine-protein kinase LMTK2	ghsslPPNPVIVISDAGdghrg	1037	1048	FALSE	P.NPVIVISDAG	22.7513	1.17627e-05	0.851
Q8BT14	Cnot4	CCR4-NOT transcription complex subunit 4	ppglsKSNPVIPISSSNhsars	308	319	FALSE	KSNPVI.ISSSN	22.703	1.19889e-05	0.742
P51855	Gss	Glutathione synthetase	ersraAKCPDIAIQLAGtkkvq	292	303	FALSE	.KCPDIAIQLAG	22.6338	1.19889e-05	0.301
Q60929	Mef2a	Myocyte-specific enhancer factor 2A	qatqpLATPVVSVTTPSlppqg	308	319	FALSE	LATPVVSVTTPS	22.6158	1.19889e-05	0.639
Q8CFI7	Polr2b	DNA-directed RNA polymerase II subunit RPB2	pftceGITPDIIINPHAipsrm	960	971	FALSE	G.TPDIIINPHA	22.6924	1.19889e-05	0.339
Q8CH09	Sugp2	SURP and G-patch domain-containing protein 2	rekvlELCPSISFQSTGeagds	819	830	FALSE	ELCPSISFQSTG	22.6417	1.19889e-05	0.589
Q99LG1	Tmem51	Transmembrane protein 51	etrgqEQNPRLSISLPSyeslt	145	156	FALSE	EQNPRLSISLPS	22.6746	1.19889e-05	0.676
Q9CX60	Lbh	Protein LBH	ccklkDRLPSIVVEPTEgeves	59	70	FALSE	D.LPSIVVEPTE	22.5667	1.25544e-05	0.489
Q99JZ7	Errfi1	ERBB receptor feedback inhibitor 1	gpagsFNKPAIRISSCThrasp	257	268	FALSE	FN.PAIRISSCT	22.5404	1.26675e-05	0.635
Q9ER74	Sall1	Sal-like protein 1	pavsaSSSPAFAISSLLspesn	374	385	FALSE	SSSPAFAISSLL	22.5429	1.26675e-05	0.394
Q80W03	Tox3	TOX high mobility group box family member 3	fppqsLDLPSITISRNLveqdg	110	121	FALSE	LDLPSITISR.L	22.5284	1.27806e-05	0.544
P97792	Cxadr	Coxsackievirus and adenovirus receptor homolog	pwlaeMTSPVISVKNASseysg	192	203	FALSE	MTSPVISVKNAS	22.5008	1.30068e-05	0.361
P59997	Kdm2a	Lysine-specific demethylase 2A	ptrpkVRVPTIPITKPHtmkpa	530	541	FALSE	..VPTI.ITKPH	22.5085	1.30068e-05	0.603
Q9CPY7	Lap3	Cytosol aminopeptidase	rqvqdLELPSVEVDPCGdaqaa	135	146	FALSE	LELPSVEVDPCG	22.4886	1.30068e-05	0.448
E9Q8I9	Fry	Protein furry homolog	qevglSKNPSVIFSSCGdldlp	2419	2430	FALSE	SKNPSVIFSSCG	22.4661	1.3233e-05	0.404
Q9CXH7	Sgo1	Shugoshin 1	dvtniLQCPRVKIRKPSlppkr	438	449	FALSE	LQCPRVKI.KPS	22.4743	1.3233e-05	0.564
Q9WUK4	Rfc2	Replication factor C subunit 2	vfareGNVPNIIIAGPPgtgkt	62	73	FALSE	GNVPNIII..PP	22.4524	1.33461e-05	0.436
Q8BG18	Necab1	N-terminal EF-hand calcium-binding protein 1	hnsfsPNSPQFNVSSPAlleed	195	206	FALSE	PNSPQFNVSSPA	22.4408	1.34592e-05	0.557
Q6ZWR6	Syne1	Nesprin-1	etkdyLGNPTIEIDTQLeelkr	5344	5355	FALSE	LGNPTIEIDT.L	22.4403	1.34592e-05	0.361
Q8BYI8	Fam234b	Protein FAM234B	aqnrdSSPPSLQIEEPEwekhr	355	366	FALSE	SSPPSLQIEEPE	22.4329	1.35723e-05	0.601
A0A140LHF2	Vsig10l2	V-set and immunoglobulin domain-containing protein 10-like 2	cpcgyPTPPNVTISRLTyrrqr	607	618	FALSE	PTPPNVTISRLT	22.3326	1.39116e-05	0.377
Q9DCN2	Cyb5r3	NADH-cytochrome b5 reductase 3	mklfqRSTPAITLENPDikypl	29	40	FALSE	RSTPAITLENPD	22.2978	1.42509e-05	0.34
Q80W93	Hydin	Hydrocephalus-inducing protein	hhqhqSETPQVQISSSPllpgp	2209	2220	FALSE	SETPQVQISSSP	22.2479	1.4364e-05	0.72
Q80T14	Fras1	Extracellular matrix organizing protein FRAS1	llhsdLQPPAFQVKAPLlevsp	1594	1605	FALSE	LQPPAFQVKAPL	22.2237	1.45902e-05	0.331
O70475	Ugdh	UDP-glucose 6-dehydrogenase	ipytpGEIPKFSLQDPPnkkpk	476	487	FALSE	GEIPKFSLQDPP	22.2161	1.45902e-05	0.552
Q3UMR0	Ankrd27	Ankyrin repeat domain-containing protein 27	ndaaiLQVPEVTVHLTTheasv	1029	1040	FALSE	LQVPEVTVHLTT	22.1876	1.48164e-05	0.669
Q9JHG6	Rcan1	Calcipressin-1	lhaatDTTPSVVVHVCEsdqen	204	215	TRUE	DTTPSVVVHVCE	22.1779	1.48164e-05	0.615
Q3UHF7	Hivep2	Transcription factor HIVEP2	vrqhnIQVPEIRVTEEPdkpek	878	889	FALSE	.QVPEIRVTEEP	22.0854	1.61737e-05	0.855
P60330	Espl1	Separin	ltrleKDNPPITVKIPTaqnkl	1728	1739	FALSE	KDNP.ITVKIPT	22.078	1.63999e-05	0.427
Q8CCJ9	Phf20l1	PHD finger protein 20-like protein 1	fglhiDTVPKIVFPQPEstltn	245	256	FALSE	DTVPKIVF.QPE	22.0436	1.69654e-05	0.547
Q3TN34	Micall2	MICAL-like protein 2	lsaltTQTPNFTIKLEPsapvn	625	636	FALSE	TQTPNFTIKLEP	22.0002	1.70785e-05	0.655
P52801	Efna2	Ephrin-A2	avywnRSNPRFQVSAVGdgggy	39	50	FALSE	RSNPRFQVSAVG	21.9858	1.71916e-05	0.306
Q8BMS9	Rassf2	Ras association domain-containing protein 2	ttlkpLTMPTVQISEVDmpveg	102	113	FALSE	LT.PTVQISEVD	21.9693	1.73047e-05	0.546
Q9EPQ8	Tcf20	Transcription factor 20	pnpdnRNCPAVTLTSPAktkil	1354	1365	FALSE	RNCPAVTLTSPA	21.9546	1.77571e-05	0.751
Q07113	Igf2r	Cation-independent mannose-6-phosphate receptor	eddtsDTTPDFYINICQplnpm	1678	1689	FALSE	DTTPDF.INICQ	21.9237	1.84357e-05	0.328
Q6I6G8	Hecw2	E3 ubiquitin-protein ligase HECW2	sgalrATTPCITVKNPAvmmga	152	163	FALSE	.TTPCITVKNPA	21.9094	1.85488e-05	0.309
Q91YU3	Msantd4	Myb/SANT-like DNA-binding domain-containing protein 4	eeerdPQSPEFEIEEEEemlss	150	161	FALSE	PQSPEFEIEEEE	21.8936	1.85488e-05	0.731
P47810	Wee1	Wee1-like protein kinase	refdtRQTPQVNINPFTpdpvl	228	239	FALSE	RQTPQVNINPFT	21.8931	1.85488e-05	0.671
Q9QYK4	Hs6st3	Heparan-sulfate 6-O-sulfotransferase 3	ngslpRFVPRFNFTLKDltrfv	121	132	FALSE	RFVPRFNFTLKD	21.8862	1.86619e-05	0.349
Q61599	Arhgdib	Rho GDP-dissociation inhibitor 2	pvvadPTVPNVTVTRLSlvcds	61	72	FALSE	PTVPNVTVTRLS	21.8582	1.88881e-05	0.413
Q9Z218	Dpp6	Dipeptidyl aminopeptidase-like protein 6	ypkagSENPSISLHVIGlngpt	288	299	FALSE	SENPSISLHVIG	21.8302	1.88881e-05	0.365
P54775	Psmc4	26S proteasome regulatory subunit 6B	vekiqDEIPALSVSRPQtglsf	13	24	FALSE	DEIPALSVSRPQ	21.8243	1.88881e-05	0.318
Q80Z38	Shank2	SH3 and multiple ankyrin repeat domains protein 2	ektcsIPIPTIIVKEPStsssg	655	666	FALSE	..IPTIIVKEPS	21.8268	1.88881e-05	0.652
C0HKD1	Fam205a2	Protein FAM205A-2	lpcggSRLPNVSISQPGkpeay	619	630	FALSE	S.LPNVSISQPG	21.7831	1.93405e-05	0.585
C0HKD2	Fam205a3	Protein FAM205A-3	lpcggSRLPNVSISQPGkpeay	619	630	FALSE	S.LPNVSISQPG	21.7831	1.93405e-05	0.585
C0HKD3	Fam205a4	Protein FAM205A-4	lpcggSRLPNVSISQPGkpeay	619	630	FALSE	S.LPNVSISQPG	21.7831	1.93405e-05	0.585
F6ZDS4	Tpr	Nucleoprotein TPR	rrpphPLPPRLTIHAPPqelgp	2148	2159	FALSE	PLPPRLTIHAPP	21.7964	1.93405e-05	0.966
Q9QYB5	Add3	Gamma-adducin	ttsttIENIEITIKSPErteev	655	666	FALSE	.ENIEITIKSPE	21.7331	1.95667e-05	0.662
Q8K2C9	Hacd3	Very-long-chain (3R)-3-hydroxyacyl-CoA dehydratase 3	velsdVQNPAISITDNVlhfka	28	39	FALSE	.QNPAISITD.V	21.7314	1.95667e-05	0.305
A2AAE1	Kiaa1109	Transmembrane protein KIAA1109	rigetDELPEIRVDAASpgprv	3642	3653	FALSE	DELPEIRVDAAS	21.7587	1.95667e-05	0.67
Q4U4S6	Xirp2	Xin actin-binding repeat-containing protein 2	esrggDSPPTITIPVSVnhvvs	2973	2984	FALSE	DSPPTITI.VSV	21.738	1.95667e-05	0.666
Q8C985	Nrxn3	Neurexin-3-beta	lnmaaENNPNIKINGSVrlvge	272	283	FALSE	ENNPNIKIN.SV	21.6999	1.96798e-05	0.524
Q6P9K9	Nrxn3	Neurexin-3	lnmaaENNPNIKINGSVrlvge	1279	1290	FALSE	ENNPNIKIN.SV	21.6999	1.96798e-05	0.516
Q5S003	Spag17	Sperm-associated antigen 17	sqpksETGPEIIITKKGkghkn	1366	1377	FALSE	ET.PEIIITKKG	21.698	1.96798e-05	0.692
Q62407	Speg	Striated muscle-specific serine/threonine-protein kinase	sdsssKAPPTFKVSLMDqsvre	871	882	FALSE	KAPPTFKVSLMD	21.7012	1.96798e-05	0.664
Q14DL0	Ubqlnl	Ubiquilin-like protein	qpaeiPVLPTISINQKPqvdkd	377	388	FALSE	P.LPTISINQKP	21.7111	1.96798e-05	0.515
Q9D0C1	Rnf115	E3 ubiquitin-protein ligase RNF115	dkekiTSLPTVTVTQEQvntgl	211	222	FALSE	TSLPTVTVTQEQ	21.6755	2.01322e-05	0.559
Q0VBK2	Krt80	Keratin, type II cytoskeletal 80	scrpaGTIPKVTVNPSLlvpld	53	64	FALSE	GTIPKVTVNPSL	21.6655	2.03584e-05	0.38
Q78IQ7	Slc39a4	Zinc transporter ZIP4	frlhsSDPPNITLHELEnlmhh	215	226	FALSE	SDPPNITLHELE	21.6381	2.04715e-05	0.45
Q1WG82	Zglp1	GATA-type zinc finger protein 1	rnprgTQCPNLEISSATspasl	106	117	FALSE	TQCPNLEISSAT	21.6482	2.04715e-05	0.62
Q3UHR0	Bahcc1	BAH and coiled-coil domain-containing protein 1	vsnirLLPPDFKIQCTEpspal	2035	2046	FALSE	LLPPDFKIQ.TE	21.6132	2.05846e-05	0.386
Q9R0M0	Celsr2	Cadherin EGF LAG seven-pass G-type receptor 2	tyfmeDSIPQFRIDADTgavtt	753	764	FALSE	DSIPQFRIDA.T	21.6065	2.06978e-05	0.37
Q8BRC6	Cfap91	Cilia- and flagella-associated protein 91	aesldSEVPTVSVSKTStikpt	761	772	FALSE	SEVPTVSVSKTS	21.6108	2.06978e-05	0.635
Q8BMA5	Npat	Protein NPAT	ssisgENLPTIILSSKSpakna	762	773	FALSE	ENLPTIILSSKS	21.6014	2.06978e-05	0.406
O55103	Prx	Periaxin	qrtfhLSLPDVELTSPVsshae	1208	1219	FALSE	LSLPDVELTSPV	21.602	2.06978e-05	0.577
Q61127	Nab2	NGFI-A-binding protein 2	pavpvSSIPLFKISETAgtrkg	123	134	FALSE	SSIP.FKISETA	21.5904	2.11502e-05	0.48
P97819	Pla2g6	85/88 kDa calcium-independent phospholipase A2	fsldrTQPPAISLNNLElqdlm	440	451	FALSE	TQPPAISLNNLE	21.5408	2.16026e-05	0.309
Q8BIZ0	Pcdh20	Protocadherin-20	einieEKEPQISIEPTHrkves	868	879	FALSE	EK.PQISIEPTH	21.5276	2.21681e-05	0.587
Q8VHN7	Adgrv1	Adhesion G-protein coupled receptor V1	mslpaSSVPHITVQEEDgeirl	1721	1732	FALSE	SSVP.ITVQEED	21.4821	2.23943e-05	0.456
Q62407	Speg	Striated muscle-specific serine/threonine-protein kinase	psparPSVPKLSITKSPepsav	2186	2197	FALSE	PSVPKLSITKSP	21.4904	2.23943e-05	0.902
Q148V7	Relch	RAB11-binding protein RELCH	kaklhGEVPHIEVTRFPrpmsp	777	788	FALSE	GEVP.IEVTRFP	21.4621	2.26205e-05	0.324
Q5RJG1	Nol10	Nucleolar protein 10	rfkvmFENPDFQVDEESeefrl	489	500	FALSE	FENPDFQVDEES	21.4546	2.28467e-05	0.385
O08710	Tg	Thyroglobulin	vqsdvTSTPSVRIDSFGqlqgg	2195	2206	FALSE	TSTPSVRIDSFG	21.4569	2.28467e-05	0.31
Q9CZJ0	Mpped2	Metallophosphoesterase MPPED2	tvsfqPTNPPIIFDLPNpqgs	279	290	FALSE	PTNP.IIFDLPN	21.4282	2.30729e-05	0.454
Q6H1V1	Best3	Bestrophin-3	sptkmPQVPEVLITAAEapafs	496	507	FALSE	PQVPEV.ITAAE	21.414	2.32991e-05	0.76
Q9JKK0	Rcan3	Calcipressin-3	lhagtESTPSVVVHVCEsetee	191	202	FALSE	ESTPSVVVHVCE	21.4053	2.32991e-05	0.592
D3YXK2	Safb	Scaffold attachment factor B1	vmdksKGVPVISVKTSGskera	592	603	FALSE	KGVPVISVKTSG	21.4177	2.32991e-05	0.804
Q9JHC9	Elf2	ETS-related transcription factor Elf-2	ggdtgPDCPAVIVEPVPsarle	30	41	FALSE	PDCPAVIVEPVP	21.3719	2.34122e-05	0.643
Q9Z1N7	Arid3b	AT-rich interactive domain-containing protein 3B	gtpalLSSPKIRFSILGlgsss	364	375	FALSE	LSSPKIRFSILG	21.3386	2.37515e-05	0.317
Q8C8R3	Ank2	Ankyrin-2	adsglLTEPVIRVQPPSplpss	2642	2653	FALSE	LT.PVIRVQPPS	21.33	2.38646e-05	0.835
Q91WT8	Rbm47	RNA-binding protein 47	qekgyELVPNLEISPVNpvaik	426	437	FALSE	ELVPNLEISPVN	21.3077	2.44301e-05	0.382
Q60775	Elf1	ETS-related transcription factor Elf-1	rpdspTTTPNISVKKKNkdgkg	189	200	FALSE	TTTPNISVKKKN	21.2659	2.45432e-05	0.778
Q6PFD5	Dlgap3	Disks large-associated protein 3	ippgsQAPPRISITAQSstdsa	547	558	FALSE	.APPRISITA.S	21.2199	2.49956e-05	0.798
Q8VDJ3	Hdlbp	Vigilin	ireirDKFPEVIINFPDpaqks	535	546	FALSE	DK.PEVIINFPD	21.2348	2.49956e-05	0.389
P12804	Fgl2	Fibroleukin	qcpfqLTLPTLTIQLPRqlgsm	57	68	FALSE	LTLPTLTIQLP.	21.2101	2.51087e-05	0.434
Q8C1A3	Mtrr	Methionine synthase reductase	adsgdTLAPEIRISPRAtnafh	513	524	FALSE	TLAPEIRISP.A	21.2041	2.51087e-05	0.459
Q9ER75	Irx6	Iroquois-class homeodomain protein IRX-6	srecgLGLPRFSFTEAPqsgea	305	316	FALSE	LGLPRFSFTEAP	21.1919	2.52218e-05	0.529
P60755	Mdga2	MAM domain-containing glycosylphosphatidylinositol anchor protein 2	gekarLLSPVFSIAPKNpygpt	808	819	FALSE	LLSPVFSI.PKN	21.1654	2.57874e-05	0.324
A2AWL7	Mga	MAX gene-associated protein	vsqrpENAPQIPVTTPQissnn	1729	1740	FALSE	ENAPQI.VTTPQ	21.1696	2.57874e-05	0.78
Q7TND5	Rpf1	Ribosome production factor 1	syfnrQTSPKILITTSDrphgr	139	150	FALSE	.TSPKI.ITTSD	21.1357	2.62398e-05	0.527
P26952	Il3ra	Interleukin-3 receptor subunit alpha	tpnspDLVPQVTITVNGsgrag	203	214	FALSE	DLVPQVTITV.G	21.1307	2.63529e-05	0.598
Q91ZB0	Alpk2	Alpha-protein kinase 2	sdsdyELCPEITLTYTEefsdd	295	306	FALSE	ELCPEITLT.TE	21.1011	2.6466e-05	0.448
Q03172	Hivep1	Zinc finger protein 40	dsqapTELPKVVVHPVSmpplk	557	568	FALSE	TELPKVVVHPVS	21.0377	2.68053e-05	0.738
Q8BLK9	Rps6kc1	Ribosomal protein S6 kinase delta-1	srgsdDSVPVISFKEAAaeais	660	671	FALSE	DSVPVISFKEAA	21.0608	2.68053e-05	0.536
Q99PT1	Arhgdia	Rho GDP-dissociation inhibitor 1	avsadPNVPNVIVTRLTlvcst	65	76	FALSE	PNVPNVIVTRLT	21.0333	2.70315e-05	0.309
A2AKY4	Znf804a	Zinc finger protein 804A	palarTSIPQISVGTVGprlcp	1132	1143	FALSE	TSIPQISV.TVG	21.0284	2.70315e-05	0.386
Q9Z218	Dpp6	Dipeptidyl aminopeptidase-like protein 6	lkcegPGVPTVTVHNTTdkrrm	496	507	FALSE	PGVPTVTVHNTT	21.0027	2.7597e-05	0.413
Q06194	F8	Coagulation factor VIII	esgkiELLPQVSIQEEEilpte	1488	1499	FALSE	ELLPQVSIQEEE	20.99	2.78232e-05	0.47
Q3UH93	Plxnd1	Plexin-D1	edhrfENTPEIAIRSLDargdl	235	246	FALSE	ENTPEIAI.SLD	20.9887	2.78232e-05	0.389
Q91W43	Gldc	Glycine dehydrogenase (decarboxylating), mitochondrial	lspflPSHPVISIKPTEgtwpv	786	797	FALSE	PS.PVISIKPTE	20.9779	2.79363e-05	0.347
Q9Z1R2	Bag6	Large proline-rich protein BAG6	aggpgMASPTITVAMPGvpafl	649	660	FALSE	MASPTITV..PG	20.9753	2.80494e-05	0.716
Q99KG7	Hps4	Hermansky-Pudlak syndrome 4 protein homolog	qetgaALPPDVQITSVFlseee	238	249	FALSE	.LPPDVQITSVF	20.9735	2.81625e-05	0.43
Q91Y11	Pcdha9	Protocadherin alpha-9	ildenDNAPEIVLTSLSlpvke	375	386	FALSE	DNAPEIVLTSLS	20.9601	2.82756e-05	0.312
Q9JHG2	Rcan2	Calcipressin-2	lhagtESTPSVVVHVCDsdmee	155	166	FALSE	ESTPSVVVHVCD	20.9062	2.88411e-05	0.621
Q8BU11	Tox4	TOX high mobility group box family member 4	stespALPPCIIVNSTLssyva	336	347	FALSE	.LPPCIIVNSTL	20.9	2.90673e-05	0.389
Q6PDH0	Phldb1	Pleckstrin homology-like domain family B member 1	sprlgGQLPVVAISLSEypssg	355	366	FALSE	GQLPVVAISLSE	20.8896	2.94066e-05	0.673
F8VPZ9	Bicra	BRD4-interacting chromatin-remodeling complex-associated protein	arlpvPTPPDFQLQFPPsqgph	911	922	FALSE	PTPPDFQLQFPP	20.8695	2.97459e-05	0.92
Q7TSK2	Sez6	Seizure protein 6	pwnleSKPPELSITSSLppgps	143	154	FALSE	SKPPELSITSSL	20.8491	2.98591e-05	0.817
Q91ZG2	Mpped1	Metallophosphoesterase domain-containing protein 1	tvnyqPVNPPIVIDLPTprns	311	322	FALSE	P.NP.IVIDLPT	20.8422	3.00853e-05	0.371
Q91Y44	Brdt	Bromodomain testis-specific protein	rqeipSGLPDISLSPLNmaqea	178	189	FALSE	SGLPDISLSPLN	20.8078	3.05377e-05	0.517
Q9D819	Ppa1	Inorganic pyrophosphatase	egetdWKVIAINVDDPDaanyk	154	165	FALSE	WKVIAINVDDPD	20.822	3.05377e-05	0.312
Q924C5	Alpk3	Alpha-protein kinase 3	pcptpLTIPAIVVGEEGsaged	1066	1077	FALSE	LTIPAIVV.EEG	20.788	3.06508e-05	0.701
Q8CHK4	Kat5	Histone acetyltransferase KAT5	lksesGERPQITINEISeitsi	434	445	FALSE	GE.PQITINEIS	20.7745	3.07639e-05	0.349
Q5PSV9	Mdc1	Mediator of DNA damage checkpoint protein 1	slltiEKTPRIRIESQNsrvll	148	159	FALSE	EKTPRIRIES.N	20.7709	3.0877e-05	0.489
Q9QZS3	Numb	Protein numb homolog	mpypaSNVPVVGITPSQmvanv	524	535	FALSE	SNVPVV.ITPSQ	20.7679	3.09901e-05	0.487
Q99MY8	Ash1l	Histone-lysine N-methyltransferase ASH1L	esnlpSSSPTVSVNPVTrsppe	556	567	FALSE	SSSPTVSVNPVT	20.7523	3.12163e-05	0.764
Q9CSN1	Snw1	SNW domain-containing protein 1	mqkepMEPPRFKINKKIprgpp	207	218	FALSE	MEPPRFKINKK.	20.7556	3.12163e-05	0.741
A2APX8	Scn1a	Sodium channel protein type 1 subunit alpha	tspvgQLLPEVIIDKPAtddng	666	677	FALSE	.LLPEVIIDKPA	20.7349	3.14425e-05	0.559
E9PZQ0	Ryr1	Ryanodine receptor 1	rpphhFSPPCFVVALPAagate	1779	1790	FALSE	FSPPCFVV.LPA	20.7157	3.18949e-05	0.333
Q6P5D3	Dhx57	Putative ATP-dependent RNA helicase DHX57	gcgktTQIPQFILDNSLngppe	576	587	FALSE	TQIPQFILDNSL	20.7147	3.2008e-05	0.376
Q9WU62	Incenp	Inner centromere protein	tpqgpKSIPKISVDDYGmdlns	780	791	FALSE	KSIPKISVDD.G	20.7123	3.2008e-05	0.687
Q60775	Elf1	ETS-related transcription factor Elf-1	lqsqkPGSPSIVLSPTQvqqvl	487	498	FALSE	PGSPSIVLSPTQ	20.689	3.24604e-05	0.521
Q9Z180	Setbp1	SET-binding protein	nlenyICPPEIKITIKQsgdqk	117	128	FALSE	..PPEIKITIKQ	20.6862	3.24604e-05	0.572
Q91VL8	Terf2ip	Telomeric repeat-binding factor 2-interacting protein 1	geavvDESPDFEIHITMcdgdp	264	275	FALSE	DESPDFEIHIT.	20.6907	3.24604e-05	0.67
P57110	Adamts8	A disintegrin and metalloproteinase with thrombospondin motifs 8	apdasFLAPEFKIERLGgssaa	76	87	FALSE	FLAPEFKIERLG	20.6749	3.29128e-05	0.314
Q8BLF1	Nceh1	Neutral cholesterol ester hydrolase 1	gkqsaRSSPKVKVTDTDfdgve	75	86	FALSE	RSSPKVKVTDTD	20.665	3.30259e-05	0.325
Q3U285	Lcorl	Ligand-dependent nuclear receptor corepressor-like protein	nppvqLKIPQLRVNSVSksqad	411	422	FALSE	LKIPQLRVNSVS	20.6593	3.3139e-05	0.523
G5E829	Atp2b1	Plasma membrane calcium-transporting ATPase 1	sihnfMTHPEFRIEDSEphipl	1145	1156	FALSE	MT.PEFRIEDSE	20.636	3.32521e-05	0.615
Q8BFW7	Lpp	Lipoma-preferred partner homolog	etthsFGNPSISVSTQQppkky	29	40	FALSE	FGNPSISVST.Q	20.6457	3.32521e-05	0.815
Q32KG4	Rtl9	Retrotransposon Gag-like protein 9	insevMSAPPIRVSSTGlmstl	397	408	FALSE	MSAP.IRVSSTG	20.6469	3.32521e-05	0.578
Q5U458	Dnajc11	DnaJ homolog subfamily C member 11	edvsgSGFPQIEINKMHisqsi	152	163	FALSE	SG.PQIEINKMH	20.6112	3.37045e-05	0.409
Q810B8	Slitrk4	SLIT and NTRK-like protein 4	satftSPAPAITFTTPLgpirs	593	604	FALSE	S.APAITFTTPL	20.5812	3.4157e-05	0.377
Q80VN0	Cfap100	Cilia- and flagella-associated protein 100	llenlERVPQVKIEQAEkaker	524	535	FALSE	E.VPQVKIEQAE	20.5753	3.427e-05	0.447
Q6Q473	Clca4a	Calcium-activated chloride channel regulator 4A	sraanSSVPPITVNAKVntdtn	590	601	FALSE	SSVP.ITVNAKV	20.5735	3.427e-05	0.491
Q99PI5	Lpin2	Phosphatidate phosphatase LPIN2	lsdsaMDLPDVTLSLCGglsen	461	472	FALSE	MDLPDVTLSLCG	20.5418	3.44963e-05	0.379
P16332	Mmut	Methylmalonyl-CoA mutase, mitochondrial	akavaEGIPKLRIEECAarrqa	459	470	FALSE	EGIPKLRIEECA	20.5337	3.44963e-05	0.302
Q69ZX6	Morc2a	ATPase MORC2A	nclryFLPPSFPISKKElsvmn	920	931	FALSE	FLPPSF.ISKKE	20.5312	3.44963e-05	0.302
Q9EQP6	Arr3	Arrestin-C	asdvgVELPVILIHPKPspger	342	353	FALSE	.ELPVI.IHPKP	20.4904	3.56273e-05	0.35
Q7TMD7	Dsg4	Desmoglein-4	iqvtqMMSPDIHISQTTgstsp	1007	1018	FALSE	M.SPDI.ISQTT	20.4843	3.57404e-05	0.626
Q99NE5	Rims1	Regulating synaptic membrane exocytosis protein 1	larrrPASPRIQIQHASpendr	916	927	FALSE	PASPRIQIQ.AS	20.4659	3.58535e-05	0.885
Q3UA37	Qrich1	Glutamine-rich protein 1	qvsaqQLSPQFTVHQPAeqpiq	119	130	FALSE	.LSPQFTVHQPA	20.4339	3.63059e-05	0.533
Q8BN58	Arhgap28	Rho GTPase-activating protein 28	svsilEAIPDIAVHTNGsadae	250	261	FALSE	EAIPDIAVHT.G	20.4271	3.6419e-05	0.515
Q61495	Dsg1a	Desmoglein-1-alpha	irqepSDSPMFIINRKTgeirt	204	215	FALSE	SDSP.FIINRKT	20.4231	3.65321e-05	0.378
Q7TSF1	Dsg1b	Desmoglein-1-beta	irqepSDSPMFIINRKTgeirt	204	215	FALSE	SDSP.FIINRKT	20.4231	3.65321e-05	0.378
Q3TLR7	Dtl	Denticleless protein homolog	dlplpSSTPTFSVKTTPattrs	461	472	FALSE	SSTPTFSVKTTP	20.4204	3.66452e-05	0.636
Q9EQF2	Kel	Kell blood group glycoprotein homolog	phpapPHTPIIQIDQPEfdill	199	210	FALSE	P.TP.IQIDQPE	20.3593	3.8681e-05	0.411
Q69ZN6	Gnptab	N-acetylglucosamine-1-phosphotransferase subunits alpha/beta	rfqeeVKIPRVNISLLPkeaqv	693	704	FALSE	.KIPRVNISLLP	20.3488	3.87941e-05	0.406
A2A884	Hivep3	Transcription factor HIVEP3	kpstkSSVPQISVGTTQggpsg	1064	1075	FALSE	SSVPQISV.TTQ	20.3338	3.87941e-05	0.878
P30415	Nktr	NK-tumor recognition protein	rfllrRDMPAITVEPEQnipdv	299	310	FALSE	RD.PAITVEPEQ	20.3419	3.87941e-05	0.758
Q91XY4	Pcdhga4	Protocadherin gamma-A4	vldvnDNAPEVTVTSLTssiqe	341	352	FALSE	DNAPEVTVTSLT	20.3492	3.87941e-05	0.484
Q5SSE9	Abca13	ATP-binding cassette sub-family A member 13	fateqLQTPCFPVDSPStdaqh	5012	5023	FALSE	LQTPCF.VDSPS	20.3199	3.89073e-05	0.325
Q8VHE6	Dnah5	Dynein heavy chain 5, axonemal	rasvtLAIPNIAMTPALediqq	1013	1024	FALSE	LAIPNIA.TPAL	20.3247	3.89073e-05	0.323
Q8VHR0	Pcdh18	Protocadherin 18	vvdvnDNKPEISINLMSpgkee	349	360	FALSE	DN.PEISINLMS	20.3156	3.90203e-05	0.37
Q6P9N1	Fam126a	Hyccin	cqagqQGPPSISVTLSAe	509	520	FALSE	.GPPSISVTLSA	20.2911	4.00383e-05	0.493
Q7TSF0	Dsg1c	Desmoglein-1-gamma	irqepSDSPMFTINRKTgeirt	204	215	FALSE	SDSP.FTINRKT	20.2847	4.01514e-05	0.473
Q62230	Siglec1	Sialoadhesin	tvttdPSPPTITIPEELregme	139	150	FALSE	PSPPTITI.EEL	20.2836	4.01514e-05	0.637
Q99JR1	Sfxn1	Sideroflexin-1	msgEVPPNINIKEPRwdqst	4	15	FALSE	E.PPNINIKEP.	20.2419	4.083e-05	0.525
Q91WB7	Ubtd1	Ubiquitin domain-containing protein 1	tkiqkDFVIQVIINQPPppqd	212	223	FALSE	DFVIQVIINQPP	20.2408	4.083e-05	0.483
Q9D7Z6	Clca1	Calcium-activated chloride channel regulator 1	pedstPPCPDISINSTIpgihv	879	890	FALSE	P.CPDISINST.	20.2386	4.09431e-05	0.447
Q61330	Cntn2	Contactin-2	taeptLQIPSVSFEDEGtyece	293	304	FALSE	LQIPSVSFEDEG	20.2363	4.09431e-05	0.431
Q8K3Z9	Pom121	Nuclear envelope pore membrane protein POM 121	tdgppSTSPPFTFTLPAvgpaa	543	554	FALSE	STSP.FTFTLPA	20.2251	4.09431e-05	0.762
Q5RJH6	Smg7	Protein SMG7	kllfiTEIPELILEDPSeaken	486	497	FALSE	TEIPELILEDPS	20.2172	4.12824e-05	0.368
P97769	Cited1	Cbp/p300-interacting transactivator 1	tatpsSKPPSFNLHPTPhlmas	80	91	FALSE	SKPPSFNLHPTP	20.2005	4.13955e-05	0.791
Q0P5V2	Sobp	Sine oculis-binding protein homolog	pisetPSIPPVSVQPPAsigpp	359	370	FALSE	PSIP.VSVQPPA	20.1938	4.15086e-05	0.774
Q8BMF4	Dlat	Dihydrolipoyllysine-residue acetyltransferase component of pyruvate dehydrogenase complex, mitochondrial	rdvpvGSIICITVEKPQdieaf	159	170	FALSE	GSIICITVEKPQ	20.1564	4.1961e-05	0.326
Q6NXK2	Znf532	Zinc finger protein 532	pvgstPAIPKVRIKTIKtssge	355	366	FALSE	PAIPKVRIKTI.	20.1535	4.1961e-05	0.57
Q8BHZ4	Znf592	Zinc finger protein 592	aasspPAIPKVRIKTIKtssge	368	379	FALSE	PAIPKVRIKTI.	20.1535	4.1961e-05	0.73
Q62504	Spen	Msx2-interacting protein	kapvsAGLPAVTITVVTpepas	1652	1663	FALSE	.GLPAVTITVVT	20.1273	4.26396e-05	0.821
Q0VGT4	Zgrf1	Protein ZGRF1	llseaRKSPAIEVSRALlecpc	699	710	FALSE	RKSPAIEVSRAL	20.1171	4.26396e-05	0.409
Q69ZZ9	Kiaa0754	Uncharacterized protein KIAA0754	tpmpgEDIPAVALTASEgpaan	706	717	FALSE	EDIPAVALTASE	20.1128	4.27527e-05	0.714
Q9CSH3	Dis3	Exosome complex exonuclease RRP44	ftpadKRIPRIRIETRQasale	378	389	FALSE	K.IPRIRIET.Q	20.1036	4.33182e-05	0.407
Q8CFI0	Nedd4l	E3 ubiquitin-protein ligase NEDD4-like	rrprsLSSPTVTLSAPLegakd	476	487	FALSE	LSSPTVTLSAPL	20.1016	4.33182e-05	0.76
P70459	Erf	ETS domain-containing transcription factor ERF	avappPPPPQIKVEPISegese	422	433	FALSE	P.PPQIKVEPIS	20.1003	4.34314e-05	0.918
P47791	Gsr	Glutathione reductase, mitochondrial	skldyDNIPTVVFSHPPigtvg	387	398	FALSE	DNIPTVVFS.PP	20.0674	4.37707e-05	0.301
Q8VI51	Sorcs3	VPS10 domain-containing receptor SorCS3	svsqsENAPKITLSDFTepeel	1172	1183	FALSE	ENAPKITLSDFT	20.0836	4.37707e-05	0.394
Q99P25	Tsnaxip1	Translin-associated factor X-interacting protein 1	qerksFSKPRISIQASGgtpea	10	21	FALSE	FS.PRISIQASG	20.0614	4.38838e-05	0.619
A0A140LI88	Ankrd31	Ankyrin repeat domain-containing protein 31	llqttKEFPVFTVSFPHpevsw	113	124	FALSE	KE.PVFTVSFPH	20.034	4.42231e-05	0.446
Q9Z0U0	Xpr1	Xenotropic and polytropic retrovirus receptor 1	lysaqDQAPSVEVTDEDtvkry	34	45	FALSE	DQAPSVEVTDED	20.0086	4.44493e-05	0.375
Q6P539	Fam222b	Protein FAM222B	kmpdsDAPPNVTVSTSTiplsm	237	248	FALSE	DAPPNVTVSTST	19.9998	4.47886e-05	0.786
Q9D7Z6	Clca1	Calcium-activated chloride channel regulator 1	sraasATLPPITVTPVVnkntg	587	598	FALSE	.TLP.ITVTPVV	19.9878	4.49017e-05	0.398
P54761	Ephb4	Ephrin type-B receptor 4	htpawMENPYIKVDTVAaehlt	131	142	FALSE	MENP.IKVDTVA	19.9863	4.49017e-05	0.314
Q60738	Slc30a1	Zinc transporter 1	rtkaeGSLPAVVIEIKNvpnkq	482	493	FALSE	GSLPAVVIEIKN	19.9852	4.49017e-05	0.468
Q8BVG4	Dpp9	Dipeptidyl peptidase 9	yprtgSKNPKIALKLAElqtdh	309	320	FALSE	SKNPKIALKLAE	19.9683	4.53541e-05	0.381
Q8CGA2	Tbc1d14	TBC1 domain family member 14	lqsvdSGIPTLEIGNPEpvpcs	67	78	FALSE	SGIPTLEI.NPE	19.9629	4.55803e-05	0.546
Q61115	Ptch1	Protein patched homolog 1	igeeaMFNPQLMIQTPKeegan	138	149	FALSE	MFNPQL.IQTP.	19.9488	4.58065e-05	0.312
Q6PFD5	Dlgap3	Disks large-associated protein 3	pprasPKPPTLIIKTIPgreel	604	615	FALSE	PKPPTLIIKTIP	19.9465	4.59196e-05	0.697
Q3U3C9	Gse1	Genetic suppressor element 1	ghsvpSTPPVVTIAPTKtvngv	119	130	FALSE	STPPVVTI.PT.	19.927	4.6372e-05	0.694
Q6NZP2	Gpbp1l1	Vasculin-like protein 1	kespsSTTPPIEISSSRltklt	296	307	FALSE	STTP.IEISSS.	19.9152	4.64851e-05	0.77
P25918	Cd19	B-lymphocyte antigen CD19	svpgsYGNPRIQVQDTGaqshe	376	387	FALSE	.GNPRIQVQDTG	19.9076	4.67113e-05	0.703
Q920S3	Gatad1	GATA zinc finger domain-containing protein 1	iwthvGPTPAITIKETVanhl	251	262	FALSE	G.TPAITIKETV	19.909	4.67113e-05	0.338
E9Q414	Apob	Apolipoprotein B-100	lpsreVQVPTFTIPKTHqlqvp	1335	1346	FALSE	.QVPTFTI.KTH	19.8789	4.73899e-05	0.348
Q9QX47	Son	Protein SON	evtmsLLEPAVTISQPAensle	1320	1331	FALSE	LL.PAVTISQPA	19.8791	4.73899e-05	0.592
Q8BJA3	Hmbox1	Homeobox-containing protein 1	tmshyTDEPRFTIEQIDllqrl	17	28	FALSE	TD.PRFTIEQID	19.8735	4.76161e-05	0.52
Q99K90	Tab2	TGF-beta-activated kinase 1 and MAP3K7-binding protein 2	lggnsATSPRVVVTQPNtkytf	448	459	FALSE	.TSPRVVVTQPN	19.8735	4.76161e-05	0.596
O88874	Ccnk	Cyclin-K	gpvetSDLPKVQIPPPAhpapv	396	407	FALSE	SDLPKVQI.PPA	19.8521	4.77292e-05	0.943
Q9QX47	Son	Protein SON	stmttTESPVVAVTEIPpvavp	1351	1362	FALSE	TESPVVAVTEIP	19.8519	4.77292e-05	0.635
P59759	Mrtfb	Myocardin-related transcription factor B	sativTSNPEVTVALPVttlhn	439	450	FALSE	TSNPEVTV.LPV	19.8469	4.80685e-05	0.483
Q8BI84	Mia3	Transport and Golgi organization protein 1 homolog	srqatPEIPDIVLKSIRedlpi	889	900	FALSE	PEIPDIVLKSI.	19.8286	4.84079e-05	0.497
Q9JI57	Gtf2ird1	General transcription factor II-I repeat domain-containing protein 1	iepeeLDIIQVTVSDPSptsee	501	512	FALSE	LDIIQVTVSDPS	19.8168	4.87472e-05	0.682
Q8K3A2	Trpt1	tRNA 2'-phosphotransferase 1	nqghsLQVPELELTPLEtpqal	103	114	FALSE	LQVPELELTPLE	19.8116	4.88603e-05	0.427
Q9JJN2	Zfhx4	Zinc finger homeobox protein 4	kflfsLTSPSIHFNDKDgdhdq	2804	2815	FALSE	LTSPSI.FNDKD	19.7953	4.93127e-05	0.486
Q61083	Map3k2	Mitogen-activated protein kinase kinase kinase 2	rrgsdIDNPTLTVTDISppsrs	333	344	FALSE	.DNPTLTVTDIS	19.7804	4.9652e-05	0.709
Q9ERE3	Sgk3	Serine/threonine-protein kinase Sgk3	imdykESCPSVSIPSSDehrek	11	22	FALSE	ESCPSVSI.SSD	19.7507	5.04437e-05	0.407
Q8C0R0	Usp37	Ubiquitin carboxyl-terminal hydrolase 37	gmavtRTIPSLTLTSTPlrsgl	183	194	FALSE	RTIPSLTLTSTP	19.7224	5.14616e-05	0.58
Q9JLG8	Capn15	Calpain-15	ingvlPKPPTILVEPKGsgkee	88	99	FALSE	PKPPTI.VEPKG	19.7203	5.15747e-05	0.63
Q80T74	Klhl29	Kelch-like protein 29	vtqppTFSPAVNVQAPVigvtp	171	182	FALSE	TFSPAVNVQAPV	19.6999	5.24796e-05	0.585
Q571I4	Prag1	Inactive tyrosine-protein kinase PRAG1	ggpgeKQLPRLIISNFLkakqk	1174	1185	FALSE	KQLPRLIISNFL	19.6998	5.24796e-05	0.388
Q61191	Hcfc1	Host cell factor 1	taaggLTTPTITMQPVSqptqv	944	955	FALSE	LTTPTIT.QPVS	19.6925	5.25926e-05	0.561
Q8CDK3	Iqub	IQ and ubiquitin-like domain-containing protein	skhstKSPPKIIITRRIqph	774	785	FALSE	KSPPKIIITR..	19.6919	5.25926e-05	0.46
Q3B807	Tcerg1l	Transcription elongation regulator 1-like protein	slkpiSRGPTITITAATaaaaa	231	242	FALSE	S..PTITITAAT	19.6777	5.2932e-05	0.46
Q2PZL6	Fat4	Protocadherin Fat 4	ykqfrSHTPKFSIQRHSplgfa	4645	4656	FALSE	S.TPKFSIQRHS	19.6542	5.33844e-05	0.569
Q8BIZ0	Pcdh20	Protocadherin-20	irdinDNAPQFPISEISvwvpe	205	216	FALSE	DNAPQF.ISEIS	19.6516	5.34975e-05	0.308
Q2QI47	Ush2A	Usherin	appenMDPPTLHITGPEsieit	4439	4450	FALSE	MDPPTL.IT.PE	19.6523	5.34975e-05	0.684
Q5ISE2	Zfp36l3	mRNA decay activator protein ZFP36L3	lapgaALAPRITITSRAaitpg	590	601	FALSE	.LAPRITITS.A	19.6524	5.34975e-05	0.305
Q5SVT3	Etaa1	Ewing's tumor-associated antigen 1 homolog	ndnkiLKLPKFTFKKKNpqlnq	774	785	FALSE	LKLPKFTFKKKN	19.6419	5.36106e-05	0.55
Q8BX22	Sall4	Sal-like protein 4	vfskeLLSPAVSVDPASwnqyt	967	978	FALSE	LLSPAVSVDPAS	19.6445	5.36106e-05	0.363
P15116	Cdh2	Cadherin-2	ngnqvENPIDIVINVIDmndnr	248	259	FALSE	ENPIDIVINVID	19.6244	5.41761e-05	0.364
Q14B70	Hdx	Highly divergent homeobox	vsgtsLAAPDITVRNVVniarp	77	88	FALSE	LAAPDITV.NVV	19.6248	5.41761e-05	0.41
Q9QXP7	C1qtnf1	Complement C1q tumor necrosis factor-related protein 1	pvyqtIPPPQINITILKgekgd	87	98	FALSE	..PPQINITIL.	19.6195	5.44023e-05	0.565
P20029	Hspa5	Endoplasmic reticulum chaperone BiP	ippapRGVPQIEVTFEIdvngi	493	504	FALSE	RGVPQIEVTFE.	19.6157	5.45154e-05	0.418
Q80T14	Fras1	Extracellular matrix organizing protein FRAS1	ghlehVASPGIQISSFTqadla	2253	2264	FALSE	.ASP.IQISSFT	19.6003	5.47416e-05	0.405
Q3TGW2	Eepd1	Endonuclease/exonuclease/phosphatase family domain-containing protein 1	ltttvPLTPRVNINTATlaqlm	132	143	FALSE	PLTPRVNINTAT	19.5925	5.49678e-05	0.454
Q8BMI4	Gen1	Flap endonuclease GEN homolog 1	skafpKQNPKINLENSPdpila	503	514	FALSE	KQNPKINLENSP	19.5682	5.50809e-05	0.701
A2A9C3	Szt2	KICSTOR complex protein SZT2	tkateSQVPTLSVTLASdsaqd	1187	1198	FALSE	SQVPTLSVTLAS	19.5647	5.5194e-05	0.654
Q8BLN6	Unc80	Protein unc-80 homolog	qqifkIPPPSINFTLPSpvlgm	1675	1686	FALSE	..PPSINFTLPS	19.5599	5.5194e-05	0.338
Q61233	Lcp1	Plastin-2	pkgdeEGIPAVVIDMSGlrekd	313	324	FALSE	EGIPAVVID.SG	19.5453	5.58726e-05	0.351
Q91XZ4	Pcdhb6	Protocadherin beta-6	vldvnDNAPKLTISSLTssipe	341	352	FALSE	DNAPKLTISSLT	19.5442	5.58726e-05	0.385
Q91XZ2	Pcdhb8	Protocadherin beta-8	vldvnDNAPKLTISSLTssipe	341	352	FALSE	DNAPKLTISSLT	19.5442	5.58726e-05	0.392
A2ASS6	Ttn	Titin	gcvesLEVPDVAVSNMRsepqv	3940	3951	FALSE	LEVPDVAVSNM.	19.5321	5.59857e-05	0.529
Q64314	Cd34	Hematopoietic progenitor cell antigen CD34	emtwkSSLPSINVSDYSpnnss	131	142	FALSE	SSLPSINVSD.S	19.5133	5.65512e-05	0.486
Q8BG87	Tet3	Methylcytosine dioxygenase TET3	dsfglPGPPSVPIQEPEnqstc	733	744	FALSE	PGPPSV.IQEPE	19.5153	5.65512e-05	0.822
A2ASS6	Ttn	Titin	qvistSTLPGVQISFSDgrarl	49	60	FALSE	STLP.VQISFSD	19.5129	5.65512e-05	0.351
Q9EQZ7	Rims2	Regulating synaptic membrane exocytosis protein 2	fesqkMDRPSISVTSPMspgml	791	802	FALSE	MD.PSISVTSP.	19.4993	5.70036e-05	0.602
Q8K3R3	Plcd4	1-phosphatidylinositol 4,5-bisphosphate phosphodiesterase delta-4	sqpesMPKPTFSISDVErirkg	56	67	FALSE	M..PTFSISDVE	19.4966	5.71167e-05	0.535
O35085	Arx	Homeobox protein ARX	dtlkiSQAPQVSISRSKsyren	161	172	FALSE	SQAPQVSISRS.	19.4922	5.72299e-05	0.598
Q3U214	Mast3	Microtubule-associated serine/threonine-protein kinase 3	epgppRGVPKIAVQGAEatpgt	1298	1309	FALSE	RGVPKIAVQ.AE	19.4774	5.73429e-05	0.902
Q8C310	Robo4	Roundabout homolog 4	ggealDSPPQILVHPQDqllqg	29	40	FALSE	DSPPQI.VHP.D	19.4778	5.73429e-05	0.584
Q6AZB0	Boc	Brother of CDO	cladlNEVPQVTVQPMStvqkl	28	39	FALSE	.EVPQVTVQPMS	19.4644	5.79085e-05	0.396
Q9JK42	Pdk2	[Pyruvate dehydrogenase (acetyl-transferring)] kinase isozyme 2, mitochondrial	cdkyyMASPDLEIQEVNatnan	217	228	FALSE	MASPDLEIQEVN	19.4622	5.79085e-05	0.303
Q8R0E5	Znrd1-as	Putative uncharacterized protein ZNRD1-AS1	rlfseTTLPKIVLEEESipqaq	78	89	FALSE	TTLPKIVLEEES	19.4604	5.81347e-05	0.571
P28825	Mep1a	Meprin A subunit alpha	sfnknESIPTITTKIPEfntii	222	233	FALSE	ESIPTIT.KIPE	19.4441	5.85871e-05	0.339
P35419	Tpo	Thyroid peroxidase	qltceNQNPCFPIQLPSnssgt	259	270	FALSE	.QNPCF.IQLPS	19.443	5.85871e-05	0.345
Q7TND5	Rpf1	Ribosome production factor 1	gkdptEHVPEIILNNFTtrlgh	241	252	FALSE	E.VPEIILNNFT	19.4329	5.89264e-05	0.377
Q8K212	Pacs1	Phosphofurin acidic cluster sorting protein 1	tagdgDDSPVVSLTVPStspps	766	777	FALSE	DDSPVVSLTVPS	19.4183	5.92657e-05	0.771
Q9QZR0	Rnf25	E3 ubiquitin-protein ligase RNF25	pvqypHEVPQISIRNPRglsde	75	86	FALSE	.EVPQISI.NP.	19.4129	5.93788e-05	0.379
Q5QGU6	Rtp3	Receptor-transporting protein 3	ctskpSTTPRLTIQQLSvvspp	302	313	FALSE	STTPRLTIQQLS	19.4029	5.9605e-05	0.669
O54879	Hmgb3	High mobility group protein B3	rpkikSTNPGISIGDVAkklge	113	124	FALSE	STNP.ISI.DVA	19.3965	5.99443e-05	0.547
Q9D8U8	Snx5	Sorting nexin-5	ttlstFQSPEFSVTRQHedfvw	58	69	FALSE	FQSPEFSVTR.H	19.3914	6.01705e-05	0.382
A6X935	Itih4	Inter alpha-trypsin inhibitor, heavy chain 4	pnpdhPQVPTITLPLPGssvdq	743	754	FALSE	PQVPTITL.LPG	19.382	6.02836e-05	0.673
E9Q0N2	Ptprh	Receptor-type tyrosine-protein phosphatase H	ekdgvSSSPQIPVTTAApnpvr	55	66	FALSE	SSSPQI.VTTAA	19.3751	6.03967e-05	0.687
Q9D0I9	Rars1	Arginine--tRNA ligase, cytoplasmic	aaypdLENPPLIVTPSQqpkfg	95	106	FALSE	LENP.LIVTPSQ	19.3713	6.03967e-05	0.441
P97929	Brca2	Breast cancer type 2 susceptibility protein homolog	yltksSTLPRISLQAAVgdrap	2437	2448	FALSE	STLPRISLQAAV	19.3549	6.08491e-05	0.406
Q8QZV6	Fam161a	Protein FAM161A	rkkakSLTPKITVPVPFemtvr	120	131	FALSE	SLTPKITV.VPF	19.3581	6.08491e-05	0.526
P35917	Flt4	Vascular endothelial growth factor receptor 3	angysMTPPTLNITEDSyvidt	27	38	FALSE	MTPPTLNITE.S	19.3585	6.08491e-05	0.391
Q9JIH2	Nup50	Nuclear pore complex protein Nup50	eeeenDEPPKVVVTEVKeedaf	340	351	FALSE	DEPPKVVVTEV.	19.3511	6.08491e-05	0.637
Q8BI29	Sarg	Specifically androgen-regulated gene protein	sydklPRPPCISVKISPkgipd	575	586	FALSE	P.PPCISVKISP	19.3515	6.08491e-05	0.546
Q9R0M0	Celsr2	Cadherin EGF LAG seven-pass G-type receptor 2	pkrpvINTPVVSISVHDdeell	2278	2289	FALSE	.NTPVVSISVHD	19.3384	6.09622e-05	0.393
Q70KF4	Cmya5	Cardiomyopathy-associated protein 5	krdakSSLPAVTIAASSsalss	1314	1325	FALSE	SSLPAVTI.ASS	19.3374	6.09622e-05	0.552
Q03172	Hivep1	Zinc finger protein 40	vrqhnIQVPEILVTEEPdrdle	1217	1228	FALSE	.QVPEI.VTEEP	19.337	6.09622e-05	0.635
A2A884	Hivep3	Transcription factor HIVEP3	vrqpnIQVPEILVTEEPdrpdt	835	846	FALSE	.QVPEI.VTEEP	19.337	6.09622e-05	0.891
Q05BQ1	Igsf9	Protein turtle homolog A	tqllvLGPPVIVVPPSNstvns	224	235	FALSE	LGPPVIVV.PSN	19.3258	6.13015e-05	0.347
A2AQ25	Skt	Sickle tail protein	rnysqKNVPKVSFSSSGlnsle	1263	1274	FALSE	KNVPKVSFSSSG	19.3318	6.13015e-05	0.571
A2ASS6	Ttn	Titin	dkrprTASPHFTVSKISvpkte	812	823	FALSE	TASP.FTVSKIS	19.3347	6.13015e-05	0.677
A2AED3	Fndc7	Fibronectin type III domain-containing protein 7	qaktvLAAPVLEVSSPSpdsil	114	125	FALSE	LAAPVLEVSSPS	19.3193	6.14146e-05	0.35
Q8BHK9	Ercc6l	DNA excision repair protein ERCC-6-like	nqnleSDVPMIEISDDLsepps	904	915	FALSE	SDVP.IEISD.L	19.3026	6.1867e-05	0.738
Q8BR86	Kirrel3	Kin of IRRE-like protein 3	tfkehHSTPTISLSSCQpdlrp	647	658	FALSE	.STPTISLSSCQ	19.3058	6.1867e-05	0.537
Q5DTJ9	Mypn	Myopalladin	atvspSSSPVFTLSNTPqtiqr	735	746	FALSE	SSSPVFTLSNTP	19.3046	6.1867e-05	0.699
Q640M1	Utp14a	U3 small nucleolar RNA-associated protein 14 homolog A	pprkdKNLPNVIISEKRnihaa	659	670	FALSE	KNLPNVIISEK.	19.2611	6.26588e-05	0.653
Q6EJB6	Utp14b	U3 small nucleolar RNA-associated protein 14 homolog B	sprkdKNLPNVIISEKRnihaa	646	657	FALSE	KNLPNVIISEK.	19.2611	6.26588e-05	0.554
Q64133	Maoa	Amine oxidase [flavin-containing] A	qepesKDVPALEITHTFlernl	479	490	FALSE	KDVPALEIT.TF	19.2554	6.27719e-05	0.306
O08746	Matn2	Matrilin-2	arppsTQVPRVAIVFTDgraqd	757	768	FALSE	TQVPRVAI.FTD	19.247	6.2885e-05	0.478
Q9R207	Nbn	Nibrin	slsqtDEIPTLTIKDNSkygtf	61	72	FALSE	DEIPTLTIKD.S	19.2294	6.32243e-05	0.336
Q62160	Arhgdig	Rho GDP-dissociation inhibitor 3	ppimdPSLPNVQVTRLTllteq	86	97	FALSE	PSLPNVQVTRLT	19.2218	6.34505e-05	0.32
P63157	Barhl1	BarH-like 1 homeobox protein	palqrPLVPRILIHGLQgasep	293	304	FALSE	PLVPRI.IH.LQ	19.2038	6.35636e-05	0.44
A2ASS6	Ttn	Titin	ketekAFVPKVVISATKakeqe	519	530	FALSE	.FVPKVVISAT.	19.2138	6.35636e-05	0.471
Q8C4A5	Asxl3	Putative Polycomb group protein ASXL3	smmvnKTVPRVVLTPLKvsdeq	176	187	FALSE	KTVPRVVLTPL.	19.1584	6.45815e-05	0.568
Q69ZN7	Myof	Myoferlin	pqtvlQNPPNVTIELFDndqvg	1193	1204	FALSE	.NPPNVTIELFD	19.1542	6.45815e-05	0.382
Q8BJM5	Slc30a6	Zinc transporter 6	pakpsSPPPEFSFNTPGknvsp	382	393	FALSE	S.PPEFSFNTPG	19.1495	6.49208e-05	0.672
Q01320	Top2a	DNA topoisomerase 2-alpha	qrdpkMSCIRVTIDPENnvisi	101	112	FALSE	MSCIRVTIDPEN	19.1468	6.49208e-05	0.358
Q5U4F6	Dync2i2	Cytoplasmic dynein 2 intermediate chain 2	dlqksSQKPTVSITQTQdgspv	470	481	FALSE	SQ.PTVSITQTQ	19.1365	6.5147e-05	0.45
Q704Y3	Trpv1	Transient receptor potential cation channel subfamily V member 1	eegglASCPIITVSSVVtlqrs	71	82	FALSE	.SCP.ITVSSVV	19.1448	6.5147e-05	0.347
Q91W89	Man2c1	Alpha-mannosidase 2C1	rlsntDGLPRVQLSSPGqlfta	482	493	FALSE	DGLPRVQLSSPG	19.132	6.52601e-05	0.372
F6SEU4	Syngap1	Ras/Rap GTPase-activating protein SynGAP	slqhmLSPPQITIGPQRpapsg	1032	1043	FALSE	LSPPQITI.P..	19.1076	6.61649e-05	0.945
Q8BUR3	Foxj3	Forkhead box protein J3	ciisgSASPTLAINTVTnkvtl	197	208	FALSE	SASPTLAINTVT	19.0969	6.65043e-05	0.389
Q07832	Plk1	Serine/threonine-protein kinase PLK1	pitclTIPPRFSIAPSSldpss	320	331	FALSE	T.PPRFSI.PSS	19.0944	6.65043e-05	0.304
Q3U5C8	Arhgef16	Rho guanine nucleotide exchange factor 16	rnpqlFSAPSFSLDDMDmdmvt	129	140	FALSE	FSAPSFSLDDMD	19.0581	6.67305e-05	0.643
Q64448	Gja3	Gap junction alpha-3 protein	ptatsSGPPSVSIGFPPyythp	265	276	FALSE	SGPPSVSI.FPP	19.0769	6.67305e-05	0.416
Q8BIZ0	Pcdh20	Protocadherin-20	iesllRKEPEINIEEKEpqisi	859	870	FALSE	RK.PEINIEEKE	19.0796	6.67305e-05	0.493
Q8C8U0	Ppfibp1	Liprin-beta-1	asipsLLPPSVDVDTCEkpklp	381	392	FALSE	LLPPSV.VDTCE	19.072	6.67305e-05	0.627
Q8BZT2	Sh3rf2	E3 ubiquitin-protein ligase SH3RF2	pkppaSAPPSILVKPENskngt	626	637	FALSE	SAPPSI.VKPEN	19.0758	6.67305e-05	0.856
Q62407	Speg	Striated muscle-specific serine/threonine-protein kinase	vpsesDFPPVFHIKLKDqvlle	2584	2595	FALSE	DFPPVF.IKLKD	19.0861	6.67305e-05	0.365
Q80X44	Zbtb24	Zinc finger and BTB domain-containing protein 24	palncTGTPVVVISNKKndplk	143	154	FALSE	TGTPVVVISNK.	19.0412	6.68436e-05	0.515
Q8CHG7	Rapgef2	Rap guanine nucleotide exchange factor 2	kkvpvKDLPPFGINSPQalkki	1070	1081	FALSE	KDLP.F.INSPQ	19.0341	6.69567e-05	0.573
Q63943	Mef2d	Myocyte-specific enhancer factor 2D	qsthsLTTPVVSVATPSllsqg	307	318	FALSE	LTTPVVSV.TPS	19.0304	6.71829e-05	0.596
E9PYH6	Setd1a	Histone-lysine N-methyltransferase SETD1A	glrgaLRLPSFKVKRKEpseis	903	914	FALSE	L.LPSFKVKRKE	19.0209	6.75222e-05	0.597
O70146	Tesk1	Dual specificity testis-specific protein kinase 1	gpplnNNPPAVVVNSPQgware	517	528	FALSE	.NPPAVVVNSPQ	19.0141	6.75222e-05	0.734
Q8VEJ9	Vps4a	Vacuolar protein sorting-associated protein 4A	vcgpsRTNPSVMIDDLLtpcsp	363	374	FALSE	RTNPSV.IDDLL	19.0199	6.75222e-05	0.472
P09581	Csf1r	Macrophage colony-stimulating factor 1 receptor	vnrvhPEPPQIKLEPSKlvrir	200	211	FALSE	PEPPQIKLEPS.	19.008	6.76353e-05	0.388
Q3UHX0	Nol8	Nucleolar protein 8	ykvlmENCPRVSLTLADleqla	456	467	FALSE	ENCPRVSLTLAD	19.0053	6.76353e-05	0.41
Q64726	Azgp1	Zinc-alpha-2-glycoprotein	shldrIDPPTVTITSRVipggn	199	210	FALSE	.DPPTVTITS.V	18.9963	6.80877e-05	0.346
Q3TLP5	Echdc2	Enoyl-CoA hydratase domain-containing protein 2, mitochondrial	ashatTRTPEIQVQALTgpnqg	29	40	FALSE	T.TPEIQVQALT	18.9967	6.80877e-05	0.535
Q6NXY9	Polr3g	DNA-directed RNA polymerase III subunit RPC7	gfsrgEKLPDVVLKPPPlfpdt	25	36	FALSE	EKLPDVVLKPPP	18.9971	6.80877e-05	0.459
Q8CF60	Znf263	Zinc finger protein 263	pletaGESPSFKLEPMEtersp	153	164	FALSE	GESPSFKLEPME	18.9999	6.80877e-05	0.813
A2ADY9	Ddi2	Protein DDI1 homolog 2	pavqfSNLPRIDFSSIAvpgts	89	100	FALSE	SNLPRI.FSSIA	18.9811	6.85401e-05	0.408
Q6P1E8	Efcab6	EF-hand calcium-binding domain-containing protein 6	kekeeSSPPPISFSKVTpdevi	1061	1072	FALSE	SSPP.ISFSKVT	18.9704	6.85401e-05	0.593
Q99JZ7	Errfi1	ERBB receptor feedback inhibitor 1	gpsprSSLPPLVISPSEssgqr	89	100	FALSE	SSLP.LVISPSE	18.9814	6.85401e-05	0.641
Q80ZQ9	Abitram	Protein Abitram	cpeakLAPPEVVIATEApppsl	11	22	FALSE	LAPPEVVI.TEA	18.9623	6.87663e-05	0.36
O08601	Mttp	Microsomal triglyceride transfer protein large subunit	pdgddDQVIQVTITAVNvenag	77	88	FALSE	DQVIQVTITAVN	18.9528	6.88794e-05	0.417
Q64237	Dbh	Dopamine beta-hydroxylase	rqtqsPANPTVPITTEAdae	608	619	FALSE	PANPTV.ITTEA	18.9492	6.91056e-05	0.739
Q6T264	Maml1	Mastermind-like protein 1	svnpfTAAPSFHIQQAHlklag	866	877	FALSE	TAAPSF.IQQAH	18.9478	6.91056e-05	0.594
Q80T14	Fras1	Extracellular matrix organizing protein FRAS1	tisndEDAPTIEFEEAAyqvre	3035	3046	FALSE	EDAPTIEFEEAA	18.9348	6.94449e-05	0.495
Q04863	Relb	Transcription factor RelB	steasKTLPAIELRDCGglrev	140	151	FALSE	KTLPAIEL.DCG	18.9374	6.94449e-05	0.365
Q8K2Q9	Shtn1	Shootin-1	rklegCTNPKVTFQPPSkggyr	550	561	FALSE	.TNPKVTFQPPS	18.9395	6.94449e-05	0.684
O55103	Prx	Periaxin	vgvpsLSLPSVELDLPGalgle	800	811	FALSE	LSLPSVELDLPG	18.9318	6.9558e-05	0.462
Q9R0K7	Atp2b2	Plasma membrane calcium-transporting ATPase 2	sihnfMAHPEFRIEDSQphipl	1123	1134	FALSE	MA.PEFRIEDSQ	18.9119	7.03497e-05	0.547
Q9JLN6	Adam28	Disintegrin and metalloproteinase domain-containing protein 28	pseepEPPPDVLITKPNfpppp	747	758	FALSE	E.PPDV.ITKPN	18.9064	7.04628e-05	0.66
P48794	Spam1	Hyaluronidase PH-20	ielvqSTNPGLSITEATqkaiq	173	184	FALSE	STNP.LSITEAT	18.9045	7.05759e-05	0.422
Q61626	Grik5	Glutamate receptor ionotropic, kainate 5	hicgeKEIPHIKVGPEEtprlq	113	124	FALSE	KEIP.IKV.PEE	18.8977	7.09152e-05	0.381
P18826	Phka1	Phosphorylase b kinase regulatory subunit alpha, skeletal muscle isoform	rptdsNVSPAISIHEIGavgat	980	991	FALSE	..SPAISIHEIG	18.9001	7.09152e-05	0.452
Q8R071	Itpka	Inositol-trisphosphate 3-kinase A	raapaPVIPQLTVTSEEdvtpa	77	88	FALSE	P.IPQLTVTSEE	18.8838	7.11415e-05	0.796
Q3TY92	Mbd6	Methyl-CpG-binding domain protein 6	pspapPPPPAISLNAPSynwga	218	229	FALSE	P.PPAISLNAPS	18.8844	7.11415e-05	0.72
Q61098	Il18r1	Interleukin-18 receptor 1	relnnRSSPRVTFHDHTlefwp	72	83	FALSE	RSSPRVTFHDHT	18.8801	7.12546e-05	0.384
O55112	Aff2	AF4/FMR2 family member 2	avsskTKLPKFTILQTSevslt	335	346	FALSE	TKLPKFTI.QTS	18.8634	7.20463e-05	0.439
Q6PGC1	Dhx29	ATP-dependent RNA helicase DHX29	ledhpIFNPAIKISHQQnekkk	310	321	FALSE	.FNPAIKIS..Q	18.8629	7.20463e-05	0.668
Q8BZH4	Pogz	Pogo transposable element with ZNF domain	lapsfPSPPAVSIASFVtvkrp	291	302	FALSE	PSPPAVSI.SFV	18.8413	7.2838e-05	0.534
Q8BH52	Creb3l2	Cyclic AMP-responsive element-binding protein 3-like protein 2	eeqppGLVPSVTLTITAistpf	137	148	FALSE	GLVPSVTLTITA	18.8343	7.29511e-05	0.617
Q9JIX8	Acin1	Apoptotic chromatin condensation inducer in the nucleus	staatQKKPSISITTESlksli	859	870	FALSE	.K.PSISITTES	18.8242	7.30642e-05	0.721
Q9JM54	Pmaip1	Phorbol-12-myristate-13-acetate-induced protein 1	kvyctWSAPDITVVLAQmpgks	38	49	FALSE	WSAPDITV.LAQ	18.8236	7.31773e-05	0.335
Q8K4L4	Pof1b	Protein POF1B	dhsqeLYSPTLKISTCApstlh	97	108	FALSE	L.SPTLKISTCA	18.8214	7.32904e-05	0.351
O35906	Spib	Transcription factor Spi-B	eedimLDSPALEVSDSEsdeal	141	152	FALSE	LDSPALEVSDSE	18.8195	7.32904e-05	0.532
Q07456	Ambp	Protein AMBP	radpaSTLPDIQVQENFsesri	23	34	FALSE	STLPDIQVQE.F	18.8102	7.36297e-05	0.37
Q3UZA1	Rcsd1	CapZ-interacting protein	spsgaSHPPKIKVKSSPliekl	73	84	FALSE	S.PPKIKVKSSP	18.8096	7.37428e-05	0.754
O35658	C1qbp	Complement component 1 Q subcomponent-binding protein, mitochondrial	qeperTSTPNFVVEVTKtdgkk	160	171	FALSE	TSTPNFVVEVT.	18.7991	7.3969e-05	0.61
Q8BJ42	Dlgap2	Disks large-associated protein 2	sdsspKTSPTVAIRPEPllkpi	458	469	FALSE	KTSPTVAI.PEP	18.7974	7.3969e-05	0.661
O88737	Bsn	Protein bassoon	dssggRVIPDVRVTQHFakepq	1346	1357	FALSE	R.IPDVRVTQHF	18.7786	7.45345e-05	0.768
P28028	Braf	Serine/threonine-protein kinase B-raf	qrdrsSSAPNVHINTIEpvnid	347	358	FALSE	SSAPNV.INTIE	18.7543	7.51e-05	0.643
Q5H8B9	Frem3	FRAS1-related extracellular matrix protein 3	pgsatGTIPSVQLSLSDyvsrp	1919	1930	FALSE	GTIPSVQLSLSD	18.7631	7.51e-05	0.461
O35161	Celsr1	Cadherin EGF LAG seven-pass G-type receptor 1	tyvleDPVPQFRIDPDTgtiyt	845	856	FALSE	D.VPQFRIDP.T	18.7409	7.52131e-05	0.457
Q3UCQ1	Foxk2	Forkhead box protein K2	tvhvvHQIPAVSVTSVAglapa	466	477	FALSE	.QIPAVSVTSVA	18.7459	7.52131e-05	0.374
Q99PT3	Ino80b	INO80 complex subunit B	qvlgtKSVPTFTVIPEGprsps	100	111	FALSE	KSVPTFTV.PEG	18.7402	7.52131e-05	0.683
Q5NCY0	Kdm6b	Lysine-specific demethylase 6B	pgadhYQNPALEISPHQarlgp	428	439	FALSE	.QNPALEISPHQ	18.744	7.52131e-05	0.841
Q80T23	Sytl5	Synaptotagmin-like protein 5	hrrntSGTPSIAVSGTSlsser	306	317	FALSE	SGTPSIAVS.TS	18.7485	7.52131e-05	0.74
Q9Z2B5	Eif2ak3	Eukaryotic translation initiation factor 2-alpha kinase 3	sspspMDAPSVKIRRMDpfstk	686	697	FALSE	MDAPSVKI.RMD	18.7347	7.54394e-05	0.589
Q99K90	Tab2	TGF-beta-activated kinase 1 and MAP3K7-binding protein 2	lrqkfPEVPEVVVSRCMlqnnn	21	32	FALSE	PEVPEVVVSRC.	18.7214	7.58918e-05	0.366
Q8BUV8	Gpr107	Protein GPR107	ppeagKQLPEIVFSKDEkilsq	138	149	FALSE	KQLPEIVFSK.E	18.7003	7.64573e-05	0.416
Q9R117	Tyk2	Non-receptor tyrosine-protein kinase TYK2	lgleeGTNPFIKLSDPGvgqga	747	758	FALSE	GTNP.IKLSDPG	18.7006	7.64573e-05	0.407
Q62059	Vcan	Versican core protein	kelpsTPSPSVEISSSFeptgl	1841	1852	FALSE	T.SPSVEISSSF	18.6993	7.64573e-05	0.734
P59598	Asxl1	Polycomb group protein ASXL1	ptkeePKVPPIRIQLSRikppw	564	575	FALSE	PKVP.IRIQLS.	18.6945	7.65704e-05	0.74
Q64511	Top2b	DNA topoisomerase 2-beta	qrdknMTCIKVSIDPESniisi	111	122	FALSE	MTCIKVSIDPES	18.6945	7.65704e-05	0.301
Q8R310	Tmcc3	Transmembrane and coiled-coil domain protein 3	mpgvsLTPPVFVFNKSRefanl	193	204	FALSE	LTPPVFVFNKS.	18.6859	7.67966e-05	0.383
Q69Z89	Radil	Ras-associating and dilute domain-containing protein	gqrtpSSKPSISLSAPDilplh	310	321	FALSE	SS.PSISLSAPD	18.6738	7.7249e-05	0.503
Q9CQE0	Rnf138	E3 ubiquitin-protein ligase RNF138	eygvsSVIPNFKISQDSvrssn	116	127	FALSE	S.IPNFKISQ.S	18.6776	7.7249e-05	0.362
P83917	Cbx1	Chromobox protein homolog 1	akeanVKCPQVVISFYEerltw	154	165	FALSE	.KCPQVVISF.E	18.6533	7.82669e-05	0.394
Q920M7	Syt17	Synaptotagmin-17	ldsrrPSSPLIDIKPVEfgvls	113	124	FALSE	PSSP.I.IKPVE	18.6387	7.87193e-05	0.416
Q7TQF7	Amph	Amphiphysin	eagapQVIPSVVIEPASnhege	530	541	FALSE	..IPSVVIEPAS	18.6341	7.88324e-05	0.87
Q9CYF5	Rcc1l	RCC1-like G exchanging factor-like protein	sfsgaLGVPSFVVPSSGpgpra	69	80	FALSE	LGVPSFVV.SSG	18.6238	7.90586e-05	0.341
Q62205	Scn9a	Sodium channel protein type 9 subunit alpha	mlpngQLLPEVIIDKATsddsg	642	653	FALSE	.LLPEVIIDKAT	18.6094	7.91717e-05	0.424
Q62523	Zyx	Zyxin	maapRPPPAISVSVSApafya	5	16	FALSE	R.PPAISVSVSA	18.5993	7.93979e-05	0.548
O54774	Ap3d1	AP-3 complex subunit delta-1	dapgvEHIPVVQIDLSVplkvp	700	711	FALSE	E.IPVVQIDLSV	18.5709	7.99634e-05	0.631
Q61457	Ccne1	G1/S-specific cyclin-E1	eqnriSPPPSVVLTPPPsskkq	385	396	FALSE	S.PPSVVLTPPP	18.5686	8.00765e-05	0.695
Q7M6Y5	Deup1	Deuterosome assembly protein 1	nevlaLSPPDISFRASLaaqhf	543	554	FALSE	LSPPDISF.ASL	18.5691	8.00765e-05	0.355
Q8VED8	Mtfr2	Mitochondrial fission regulator 2	pppppPPPPQFSLQPPSslpmq	227	238	FALSE	P.PPQFSLQPPS	18.5689	8.00765e-05	0.955
B2RQC6	Cad	CAD protein	dpnarPLAPEVSIKTPRvfnag	157	168	FALSE	PLAPEVSIKTP.	18.5601	8.01897e-05	0.393
A2AX52	Col6a4	Collagen alpha-4(VI) chain	gsrakDGVPQIVVLVTDgessd	336	347	FALSE	DGVPQIVV.VTD	18.5547	8.01897e-05	0.335
Q3UX62	Odad1	Outer dynein arm-docking complex subunit 1	sakklDSSPSLTLSSPQislvt	505	516	FALSE	DSSPSLTLSSPQ	18.5583	8.01897e-05	0.57
P01837	Igkc	Immunoglobulin kappa constant	raDAAPTVSIFPPSseqlt	3	14	FALSE	DAAPTVSI.PPS	18.5435	8.0529e-05	0.542
Q9JIG4	Ppp1r3f	Protein phosphatase 1 regulatory subunit 3F	aftevRQAPAIRILPATcglgg	407	418	FALSE	RQAPAIRI.PAT	18.5179	8.09814e-05	0.521
Q9Z0R6	Itsn2	Intersectin-2	spkkaLLPPTVSLSATStssqp	790	801	FALSE	LLPPTVSLSATS	18.5161	8.12076e-05	0.528
Q3UH68	Limch1	LIM and calponin homology domains-containing protein 1	qvkqgSNSIEINIKKPNsapqe	611	622	FALSE	SNSIEINIKKPN	18.4997	8.18862e-05	0.782
P54227	Stmn1	Stathmin	sprskESVPDFPLSPPKkkdls	30	41	FALSE	ESVPDF.LSPP.	18.4985	8.18862e-05	0.688
Q80UV9	Taf1	Transcription initiation factor TFIID subunit 1	gsdeeGDNPFFAIQLSEsgsds	1755	1766	FALSE	GDNP.FAIQLSE	18.494	8.19993e-05	0.863
O88559	Men1	Menin	nrvipTNVPELTFQPSPapdpp	56	67	FALSE	TNVPELTFQPSP	18.483	8.22255e-05	0.421
Q8CGF7	Tcerg1	Transcription elongation regulator 1	ssavsVATPTVSVSAPAptatp	314	325	FALSE	.ATPTVSVSAPA	18.4892	8.22255e-05	0.693
Q3TL26	Tfb2m	Dimethyladenosine transferase 2, mitochondrial	rgpamRLPPRIALSALArgpsc	7	18	FALSE	RLPPRIALSALA	18.4874	8.22255e-05	0.426
Q8CJF7	Ahctf1	Protein ELYS	gkgssWSPPPVEIKLVSplasp	2187	2198	FALSE	WSPP.VEIKLVS	18.4584	8.29041e-05	0.573
P59759	Mrtfb	Myocardin-related transcription factor B	ntvvsRPPPQVQIAPPVslepv	936	947	FALSE	R.PPQVQI.PPV	18.462	8.29041e-05	0.661
Q07243	Mtf1	Metal regulatory transcription factor 1	dqdlsTISPAIIFESMFqnsdd	363	374	FALSE	T.SPAIIFESMF	18.4468	8.31303e-05	0.503
Q8CI66	Stoml1	Stomatin-like protein 1	ghgepDGIPDVVVEMAEadlqa	346	357	FALSE	DGIPDVVVE.AE	18.4408	8.35827e-05	0.406
O08539	Bin1	Myc box-dependent-interacting protein 1	seatsSSLPAVVVETFSatvng	483	494	FALSE	SSLPAVVVETFS	18.4358	8.38089e-05	0.481
Q3V125	Ccdc110	Coiled-coil domain-containing protein 110	lpqgtDIPPQIQVKDMLalqgl	164	175	FALSE	D.PPQIQVKDML	18.4353	8.38089e-05	0.574
O88737	Bsn	Protein bassoon	peqlpRVSPAIHITAATdpkve	2692	2703	FALSE	R.SPAI.ITAAT	18.4296	8.3922e-05	0.633
Q3UGM2	Nek10	Serine/threonine-protein kinase Nek10	vqsskQQLPAINFDSAQnnmtk	43	54	FALSE	.QLPAINFDSAQ	18.4263	8.3922e-05	0.539
P48031	Gbx2	Homeobox protein GBX-2	ktgepSRNPKIVVPIPVhvsrf	318	329	FALSE	S.NPKIVV.IPV	18.423	8.40351e-05	0.567
P21550	Eno3	Beta-enolase	eildsRGNPTVEVDLHTakgrf	15	26	FALSE	RGNPTVEVDLHT	18.4114	8.43744e-05	0.405
O55103	Prx	Periaxin	vgevgFRVPSVEIVTPQlptve	844	855	FALSE	F.VPSVEI.TPQ	18.411	8.43744e-05	0.37
Q9JIL5	Tulp4	Tubby-related protein 4	rssksPKLPRISIEARKspklp	540	551	FALSE	PKLPRISIEA..	18.4142	8.43744e-05	0.516
Q99KX1	Mlf2	Myeloid leukemia factor 2	ggrraEGPPRLAIQGPEdspsr	224	235	FALSE	EGPPRLAIQ.PE	18.4032	8.46007e-05	0.896
Q62234	Myom1	Myomesin-1	nedhlLHAPEFIIKPRShtvwe	255	266	FALSE	L.APEFIIKP.S	18.402	8.46007e-05	0.385
O08919	Numbl	Numb-like protein	gyppmPRVPVVGITPSQmvana	498	509	FALSE	P.VPVV.ITPSQ	18.4036	8.46007e-05	0.483
Q811L6	Mast4	Microtubule-associated serine/threonine-protein kinase 4	qmiksDSLPSFRLSTSAleshf	2516	2527	FALSE	DSLPSFRLSTSA	18.3911	8.494e-05	0.673
Q8BH53	Cfap69	Cilia- and flagella-associated protein 69	ktgspRTIPVFGVAIPDgemqg	26	37	FALSE	RTIPVF.V.IPD	18.3771	8.50531e-05	0.365
Q5EE38	Acd	Adrenocortical dysplasia protein	fnllpTEQPRIQVTGCNqdsdv	126	137	FALSE	TE.PRIQVT.CN	18.3738	8.52793e-05	0.47
Q50L42	Pla2g4e	Cytosolic phospholipase A2 epsilon	eglheDEVPIIAIMATGggtrs	377	388	FALSE	DEVP.IAI.ATG	18.3725	8.52793e-05	0.311
Q9CZA5	Zcchc12	Zinc finger CCHC domain-containing protein 12	spmafQSSPPIMISSIDcnvie	249	260	FALSE	.SSP.I.ISSID	18.3734	8.52793e-05	0.362
Q8BXR5	Nalcn	Sodium leak channel non-selective protein	ersrfLNPPSIETTQPSedsna	1609	1620	FALSE	LNPPSIE.TQPS	18.3613	8.57317e-05	0.821
Q9D5Z5	Mss51	Putative protein MSS51 homolog, mitochondrial	hkkppPVIPMIEIPPTEvspvs	15	26	FALSE	P.IP.IEI.PTE	18.3553	8.59579e-05	0.497
Q3U3T8	Wdr62	WD repeat-containing protein 62	etedyFFNPRLSISTQFlsrlq	1111	1122	FALSE	FFNPRLSIST.F	18.3499	8.62972e-05	0.403
Q61602	Gli3	Transcriptional activator GLI3	ssptyPDLPFIRISPHRnptaa	169	180	FALSE	PDLP.IRISPH.	18.3424	8.65234e-05	0.509
P14404	Mecom	Histone-lysine N-methyltransferase MECOM	agltfPTAPGFSFSFPGlfpsg	484	495	FALSE	PTAP.FSFSFPG	18.3418	8.65234e-05	0.323
Q9CQD1	Rab5a	Ras-related protein Rab-5A	kelqrQASPNIVIALSGnkadl	121	132	FALSE	.ASPNIVI.LSG	18.3421	8.65234e-05	0.328
E9PVD3	Dchs1	Protocadherin-16	aglgaSGSPPFRIDAHSgdvct	618	629	FALSE	SGSP.FRIDAHS	18.3081	8.73151e-05	0.478
A2RT67	Dennd3	DENN domain-containing protein 3	tsncrSSSPVLKVTPKStymfk	583	594	FALSE	SSSPVLKVTPKS	18.3212	8.73151e-05	0.326
P97927	Lama4	Laminin subunit alpha-4	msadsLTIPQLTLEELDeiikn	534	545	FALSE	LTIPQLTLEELD	18.3202	8.73151e-05	0.364
Q80TF3	Pcdh19	Protocadherin-19	penspPNTPVIRLNASDpdegt	253	264	FALSE	PNTPVIRLNASD	18.3071	8.73151e-05	0.777
E9Q6E9	Simc1	SUMO-interacting motif-containing protein 1	sefklDKVPWLTITDSSarrek	873	884	FALSE	DKVP.LTITDSS	18.3036	8.74282e-05	0.494
Q08943	Ssrp1	FACT complex subunit SSRP1	rekikSDHPGISITDLSkkage	567	578	FALSE	SD.P.ISITDLS	18.2927	8.78806e-05	0.692
Q70UZ7	Vwa2	von Willebrand factor A domain-containing protein 2	pggrnGSVPQILIIVTDgksqg	147	158	FALSE	GSVPQI.I.VTD	18.2863	8.81068e-05	0.354
Q6PR54	Rif1	Telomere-associated protein RIF1	ksrglEEIPIFDISEKAvngve	2320	2331	FALSE	EEIP.F.ISEKA	18.2681	8.8333e-05	0.32
Q5GH64	Xkr7	XK-related protein 7	arplrTEGPVIRIDLPRkkypa	519	530	FALSE	TE.PVIRIDLP.	18.268	8.8333e-05	0.419
Q8CGF1	Arhgap29	Rho GTPase-activating protein 29	gteekTALPSIAVPPVLvhapq	1188	1199	FALSE	TALPSIAV.PVL	18.2555	8.86723e-05	0.596
Q8BWJ4	Ldlrad4	Low-density lipoprotein receptor class A domain-containing protein 4	vqheiDLPPTISLSDGEepppy	167	178	FALSE	DLPPTISLSD.E	18.2011	9.07082e-05	0.678
Q8BHE3	Atcay	Caytaxin	rkrktLVAPEINISLDQsegsl	63	74	FALSE	L.APEINISL.Q	18.1868	9.08213e-05	0.527
Q3U034	Mettl4	N(6)-adenine-specific methyltransferase METTL4	ktplaLRNPDVRIPPVPdqkli	392	403	FALSE	L.NPDVRI.PVP	18.1946	9.08213e-05	0.316
Q60738	Slc30a1	Zinc transporter 1	sgkdaEKAPTVSISCLElsenl	455	466	FALSE	EKAPTVSIS.LE	18.185	9.08213e-05	0.365
Q80TP3	Ubr5	E3 ubiquitin-protein ligase UBR5	seegfQPMPSITIRPPDdqhlp	2740	2751	FALSE	...PSITI.PPD	18.1797	9.11606e-05	0.545
Q91XC0	Ajuba	LIM domain-containing protein ajuba	lplplSSPPDFRLETTApalsp	114	125	FALSE	SSPPDFRLETTA	18.1719	9.14999e-05	0.783
Q3UHF7	Hivep2	Transcription factor HIVEP2	lisylVTLPSIQVTQLMtpsds	1957	1968	FALSE	.TLPSIQVTQL.	18.1653	9.1613e-05	0.592
Q99NB8	Ubqln4	Ubiquilin-4	epsgaETRPQIRVTVKTpkdke	8	19	FALSE	ET.PQIRVTVKT	18.1552	9.18392e-05	0.706
O88987	Akap3	A-kinase anchor protein 3	qppegCEIPKVIVSNHNladtv	763	774	FALSE	.EIPKVIVSNHN	18.1537	9.19523e-05	0.363
Q6KCD5	Nipbl	Nipped-B-like protein	cssprDVPPDILLDSPErkqkk	309	320	FALSE	D.PPDI.LDSPE	18.1523	9.19523e-05	0.83
Q8CFN5	Mef2c	Myocyte-specific enhancer factor 2C	qsaqsLATPVVSVATPTlpgqg	291	302	FALSE	LATPVVSV.TPT	18.1321	9.25178e-05	0.624
Q62230	Siglec1	Sialoadhesin	qlhdaPTKPHIRVTAPPnalrv	1580	1591	FALSE	PT.P.IRVTAPP	18.1338	9.25178e-05	0.511
P39053	Dnm1	Dynamin-1	kvpvgDQPPDIEFQIRDmlmqf	147	158	FALSE	DQPPDIEFQI.D	18.1188	9.31964e-05	0.366
Q9CWS1	Rnf135	E3 ubiquitin-protein ligase RNF135	papapRSAPQVTVQKSTtnviq	109	120	FALSE	RSAPQVTVQKST	18.1174	9.33095e-05	0.719
A2ASS6	Ttn	Titin	tvgevGDVITIQVHDIPgpptg	22937	22948	FALSE	GDVITIQVHDIP	18.1062	9.35357e-05	0.45
Q5H8B9	Frem3	FRAS1-related extracellular matrix protein 3	qptvaDRSPGISITGTPvlats	931	942	FALSE	D.SP.ISIT.TP	18.1024	9.37619e-05	0.367
Q05793	Hspg2	Basement membrane-specific heparan sulfate proteoglycan core protein	nvhipGVVPPIRIETSSsrvae	2146	2157	FALSE	G.VP.IRIETSS	18.0986	9.37619e-05	0.494
Q6P7W5	Tsen2	tRNA-splicing endonuclease subunit Sen2	kgilsRSRPNFTIANPTlaarw	73	84	FALSE	RS.PNFTI.NPT	18.099	9.37619e-05	0.429
Q50L43	Pla2g4d	Cytosolic phospholipase A2 delta	edlneDEVPVVGINAEGggmra	327	338	FALSE	DEVPVV.INAEG	18.079	9.4893e-05	0.385
P16951	Atf2	Cyclic AMP-dependent transcription factor ATF-2	vrpasLQVPNVLLTSSDssvii	151	162	FALSE	LQVPNV.LTSSD	18.0511	9.55716e-05	0.406
Q60817	Naca	Nascent polypeptide-associated complex subunit alpha	vtirkSKNILFVITKPDvyksp	99	110	FALSE	SKNI.FVITKPD	18.0689	9.55716e-05	0.366
P70670	Naca	Nascent polypeptide-associated complex subunit alpha, muscle-specific form	vtirkSKNILFVITKPDvyksp	2071	2082	FALSE	SKNI.FVITKPD	18.0689	9.55716e-05	0.366
Q8BU11	Tox4	TOX high mobility group box family member 4	igtqySANPPVTIDVPMtdmts	117	128	FALSE	SANP.VTIDVP.	18.0549	9.55716e-05	0.674
B2RXC1	Trappc11	Trafficking protein particle complex subunit 11	stmiiSRVPNISVHLRHeppal	749	760	FALSE	S.VPNISVHL.H	18.0747	9.55716e-05	0.323
A2ASS6	Ttn	Titin	datdlTRSPRVKIDTSAesskf	20034	20045	FALSE	T.SPRVKIDTSA	18.0607	9.55716e-05	0.501
Q9WUA6	Akt3	RAC-gamma serine/threonine-protein kinase	yfdeeFTAQTITITPPEkyddd	439	450	FALSE	FTA.TITITPPE	18.0413	9.57978e-05	0.537
P31996	Cd68	Macrosialin	hkkavTLLPSFTMTPTAtesta	29	40	FALSE	TLLPSFT.TPTA	18.0416	9.57978e-05	0.77
Q9R100	Cdh17	Cadherin-17	ifqfkTNPPAVTFELTGetdgi	52	63	FALSE	TNPPAVTFELTG	18.0417	9.57978e-05	0.382
Q9D074	Mgrn1	E3 ubiquitin-protein ligase MGRN1	spdstLRSPSFPIHEEDeekls	433	444	FALSE	L.SPSF.IHEED	18.0385	9.61371e-05	0.844
Q8C627	Fam221b	Protein FAM221B	ssqkhFQPPEIHLETPAslnpd	49	60	FALSE	FQPPEI.LETPA	18.0356	9.62502e-05	0.88
Q80XC6	Nrde2	Nuclear exosome regulator NRDE2	keldwLSNPSFRVGNLTslsrq	26	37	FALSE	LSNPSFRV.NLT	18.0293	9.62502e-05	0.499
Q6TDP3	Klhl17	Kelch-like protein 17	lnfppPSSPTLSVSSTSl	628	639	FALSE	PSSPTLSVSSTS	18.024	9.63633e-05	0.457
Q3U0X8	Cd96	T-cell surface protein tactile	sptgyLATPSVTIVDENgltpd	392	403	FALSE	LATPSVTI.DEN	18.0097	9.70419e-05	0.631
Q5ISE2	Zfp36l3	mRNA decay activator protein ZFP36L3	ataaeGAAPHFTFQLPDveses	646	657	FALSE	GAAP.FTFQLPD	18.0087	9.7155e-05	0.567
Q9JHC9	Elf2	ETS-related transcription factor Elf-2	tspasASSPKVVIQTVPtvmpa	430	441	FALSE	.SSPKVVIQTVP	18.0047	9.72681e-05	0.561
Q811P8	Arhgap32	Rho GTPase-activating protein 32	aedvdLSPPDIGVASLDfdpms	783	794	FALSE	LSPPDI.V.SLD	17.9884	9.74943e-05	0.553
Q684R7	Frem1	FRAS1-related extracellular matrix protein 1	gkhkiLKTISVNITPVNdetpt	1280	1291	FALSE	LKTISVNITPVN	17.996	9.74943e-05	0.403
Q6DFV5	Helz	Probable helicase with zinc finger domain	esqghSNPPAFNFPAPEswant	1813	1824	FALSE	SNPPAFNF.APE	17.9898	9.74943e-05	0.776
E9Q401	Ryr2	Ryanodine receptor 2	idgtiDSSPCLKVTQKSfgsqn	1278	1289	FALSE	DSSPCLKVTQKS	17.9902	9.74943e-05	0.401
Q03173	Enah	Protein enabled homolog	nfsplPPSPPIMISSPPgkatg	381	392	FALSE	P.SP.I.ISSPP	17.9866	9.76074e-05	0.768
Q8BVU0	Lrch3	DISP complex protein LRCH3	nhvrpRSVPSIHVPSPAvpklt	691	702	FALSE	RSVPSI.V.SPA	17.9854	9.76074e-05	0.509
P58929	Gmeb2	Glucocorticoid modulatory element-binding protein 2	MATPDVSVHMEEvvvvt	1	12	FALSE	MATPDVSVH.EE	17.9832	9.78336e-05	0.491
A2AJA9	Ajm1	Apical junction component 1 homolog	lgrnwYVTPEITITDNDlrsvd	528	539	FALSE	..TPEITITD.D	17.9798	9.80598e-05	0.542
O35495	Cdk14	Cyclin-dependent kinase 14	dmssiFTVPNVRLQPEAgesmr	436	447	FALSE	FTVPNVRLQPEA	17.9752	9.82861e-05	0.396
Q91WG4	Elp2	Elongator complex protein 2	lispaFGSPQVTFQPAVlnepp	530	541	FALSE	FGSPQVTFQPAV	17.9761	9.82861e-05	0.359
Q6NVD0	Frem2	FRAS1-related extracellular matrix protein 2	gtlvfTDNPSVVVSHFTqaqvn	753	764	FALSE	TDNPSVVVS.FT	17.9721	9.83992e-05	0.396
Q9Z0R6	Itsn2	Intersectin-2	arfgmGSMPNLSIHQPLppvap	120	131	FALSE	GS.PNLSIHQPL	17.9695	9.85122e-05	0.404
Q8BHJ7	Gabra5	Gamma-aminobutyric acid receptor subunit alpha-5	ppagtANAPTVSIKASEektae	399	410	FALSE	.NAPTVSIKASE	17.9667	9.86253e-05	0.549
Q8BJD1	Itih5	Inter-alpha-trypsin inhibitor heavy chain H5	pdlkkTYDPRIKISKTSvdgdp	666	677	FALSE	T..PRIKISKTS	17.9639	9.89647e-05	0.495
Q9WUH2	Lhx9	LIM/homeobox protein Lhx9	ttltdLTNPTVTVVTTVtsnmd	365	376	FALSE	LTNPTVTV.TTV	17.9626	9.89647e-05	0.616
Q8BYG9	Epha10	Ephrin type-A receptor 10	ystvkTGAPAVTVTNLKpatry	509	520	FALSE	TGAPAVTVTNL.	17.9609	9.91909e-05	0.434
Q8BQ33	Ticrr	Treslin	lemqaSGLPKLRIKKIDpgvll	1553	1564	FALSE	SGLPKLRIKKID	17.9591	9.91909e-05	0.508
Q3V0C5	Usp48	Ubiquitin carboxyl-terminal hydrolase 48	kkvmkDSAPELNVSSSEteedk	895	906	FALSE	DSAPELNVSSSE	17.9531	9.9304e-05	0.699
Q6R0H7	Gnas	Guanine nucleotide-binding protein G(s) subunit alpha isoforms XLas	rahlrPPSPEIQVADPPtprpp	623	634	FALSE	P.SPEIQV.DPP	17.9481	9.95302e-05	0.896
Q9D2N4	Dtna	Dystrobrevin alpha	qptqqRSAPDISFTIDAnkqqr	454	465	FALSE	RSAPDISFTI.A	17.9362	9.99826e-05	0.636
