# Supplementary material for: Sleep prevents brain phosphoproteome disruption to safeguard survival
Source: Cell Discov. 2025 Jun 24;11:58. doi: 10.1038/s41421-025-00809-w (PMC12187926; doi:10.1038/s41421-025-00809-w)
Supplement: Supplementary file 11 — Dataset 10 [file 41421_2025_809_MOESM11_ESM.xlsx]

## Sheet: Statistical analysis
Figure	Comparison	Sample size	Statistical test	Post-hoc	Treatment effect	P value	Phase effect	P-value	Interaction	P-value	ZT/Hz P-value summary
Figure 1
b	Survival analysis; B6J vs. B6N	B6J =15, B6N=16	Survival Comparison	Log-rank (Mantel-Cox) test		P = 0.9026
c	Survival analysis; 8W vs. 24W	8W =16, 24W=14	Survival Comparison	Log-rank (Mantel-Cox) test		P = 0.3534
e	NREMS time	n=18/group	Two-way ANOVA	Dunnett's test	F (2, 1224) = 1677	P < 0.0001	F (23, 1224) = 18.78	P < 0.0001	F (46, 1224) =7.638	P < 0.0001	ZT	ZT0	ZT1	ZT2	ZT3	ZT4	ZT5	ZT6	ZT7	ZT8	ZT9	ZT10	ZT11	ZT12	ZT13	ZT14	ZT15	ZT16	ZT17	ZT18	ZT19	ZT20	ZT21	ZT22	ZT23
	BLD vs. SOD										P value	< 0.0001	< 0.0001	< 0.0001	0.0001	< 0.0001	< 0.0001	< 0.0001	0.0003	0.001	< 0.0001	< 0.0001	< 0.0001	0.0148	0.0009	< 0.0001	< 0.0001	< 0.0001	< 0.0001	< 0.0001	< 0.0001	< 0.0001	< 0.0001	0.0004	0.3091
											ZT	ZT0	ZT1	ZT2	ZT3	ZT4	ZT5	ZT6	ZT7	ZT8	ZT9	ZT10	ZT11	ZT12	ZT13	ZT14	ZT15	ZT16	ZT17	ZT18	ZT19	ZT20	ZT21	ZT22	ZT23
	BLD vs. LFD										P value	< 0.0001	< 0.0001	< 0.0001	< 0.0001	< 0.0001	< 0.0001	< 0.0001	< 0.0001	< 0.0001	< 0.0001	< 0.0001	< 0.0001	< 0.0001	< 0.0001	< 0.0001	< 0.0001	< 0.0001	< 0.0001	< 0.0001	< 0.0001	< 0.0001	< 0.0001	< 0.0001	< 0.0001
	REMS time	n=18/group	Two-way ANOVA	Dunnett's test	F (2, 1224) = 677.8	P < 0.0001	F (23, 1224) = 15.12	P < 0.0001	F (46, 1224) =12.09	P < 0.0001	ZT	ZT0	ZT1	ZT2	ZT3	ZT4	ZT5	ZT6	ZT7	ZT8	ZT9	ZT10	ZT11	ZT12	ZT13	ZT14	ZT15	ZT16	ZT17	ZT18	ZT19	ZT20	ZT21	ZT22	ZT23
	BLD vs. SOD										P value	< 0.0001	< 0.0001	< 0.0001	0.0001	< 0.0001	< 0.0001	< 0.0001	< 0.0001	< 0.0001	< 0.0001	< 0.0001	< 0.0001	0.0655	0.2601	0.0108	0.0377	0.7845	0.0022	0.9868	0.0182	0.0004	0.016	0.2404	0.2043
											ZT	ZT0	ZT1	ZT2	ZT3	ZT4	ZT5	ZT6	ZT7	ZT8	ZT9	ZT10	ZT11	ZT12	ZT13	ZT14	ZT15	ZT16	ZT17	ZT18	ZT19	ZT20	ZT21	ZT22	ZT23
	BLD vs. LFD										P value	< 0.0001	< 0.0001	< 0.0001	< 0.0001	< 0.0001	< 0.0001	< 0.0001	< 0.0001	< 0.0001	< 0.0001	< 0.0001	< 0.0001	0.0141	0.1577	0.0082	0.0094	0.1088	0.0008	0.1197	<0.0001	<0.0001	<0.0001	0.0035	0.0377
	Wake time	n=18/group	Two-way ANOVA	Dunnett's test	F (2, 1224) = 1710	P < 0.0001	F (23, 1224) = 20.73	P < 0.0001	F (46, 1224) = 8.734	P < 0.0001	ZT	ZT0	ZT1	ZT2	ZT3	ZT4	ZT5	ZT6	ZT7	ZT8	ZT9	ZT10	ZT11	ZT12	ZT13	ZT14	ZT15	ZT16	ZT17	ZT18	ZT19	ZT20	ZT21	ZT22	ZT23
	BLD vs. SOD										P value	< 0.0001	< 0.0001	< 0.0001	< 0.0001	< 0.0001	< 0.0001	< 0.0001	< 0.0001	< 0.0001	< 0.0001	< 0.0001	< 0.0001	0.0109	0.0011	<0.0001	<0.0001	0.0002	<0.0001	0.0002	<0.0001	<0.0001	<0.0001	0.0006	0.247
											ZT	ZT0	ZT1	ZT2	ZT3	ZT4	ZT5	ZT6	ZT7	ZT8	ZT9	ZT10	ZT11	ZT12	ZT13	ZT14	ZT15	ZT16	ZT17	ZT18	ZT19	ZT20	ZT21	ZT22	ZT23
	BLD vs. LFD										P value	< 0.0001	< 0.0001	< 0.0001	< 0.0001	< 0.0001	< 0.0001	< 0.0001	< 0.0001	< 0.0001	< 0.0001	< 0.0001	< 0.0001	<0.0001	<0.0001	<0.0001	<0.0001	<0.0001	<0.0001	<0.0001	<0.0001	<0.0001	<0.0001	<0.0001	<0.0001
f	NREMS Absolute EEG power spectra	n=18/group	Two-way ANOVA	Sidak's test	F (1, 1020) = 1.054	P=0.3049	F (29, 1020) = 396.1	P < 0.0001	F (29, 1020) = 2.778	P < 0.0001	Hz	Hz1	Hz2	Hz3	Hz4	Hz5	Hz6	Hz7	Hz8	Hz9	Hz10	Hz11	Hz12	Hz13	Hz14	Hz15	Hz16	Hz17	Hz18	Hz19	Hz20	Hz21	Hz22	Hz23	Hz24	Hz25	Hz26	Hz27	Hz28	Hz29	Hz30
	BLD vs. SOD										P value	0.8459	0.0019	<0.0001	0.9891	0.0002	>0.9999	>0.9999	>0.9999	>0.9999	>0.9999	>0.9999	>0.9999	>0.9999	>0.9999	>0.9999	>0.9999	>0.9999	>0.9999	>0.9999	>0.9999	>0.9999	>0.9999	>0.9999	>0.9999	>0.9999	>0.9999	>0.9999	>0.9999	>0.9999	>0.9999
	REMS Absolute EEG power spectra	n=18/group	Two-way ANOVA	Sidak's test	F (1, 1020) = 54.34	P<0.0001	F (29, 1020) = 290.5	P < 0.0001	F (29, 1020) = 3.498	P < 0.0001	Hz	Hz1	Hz2	Hz3	Hz4	Hz5	Hz6	Hz7	Hz8	Hz9	Hz10	Hz11	Hz12	Hz13	Hz14	Hz15	Hz16	Hz17	Hz18	Hz19	Hz20	Hz21	Hz22	Hz23	Hz24	Hz25	Hz26	Hz27	Hz28	Hz29	Hz30
	BLD vs. SOD										P value	0.041	0.4151	0.9991	<0.0001	<0.0001	0.0224	0.0003	0.0036	0.0267	0.578	0.8866	0.999	>0.9999	>0.9999	>0.9999	>0.9999	>0.9999	>0.9999	>0.9999	>0.9999	>0.9999	>0.9999	>0.9999	>0.9999	>0.9999	>0.9999	>0.9999	>0.9999	>0.9999	>0.9999
	Wake Absolute EEG power spectra	n=18/group	Two-way ANOVA	Dunnett's test	F (2, 1530) = 0.1569	P=0.8548	F (29, 1530) = 253.9	P < 0.0001	F (58, 1530) = 2.172	P < 0.0001	Hz	Hz1	Hz2	Hz3	Hz4	Hz5	Hz6	Hz7	Hz8	Hz9	Hz10	Hz11	Hz12	Hz13	Hz14	Hz15	Hz16	Hz17	Hz18	Hz19	Hz20	Hz21	Hz22	Hz23	Hz24	Hz25	Hz26	Hz27	Hz28	Hz29	Hz30
	BLD vs. SOD										P value	0.0051	0.0001	<0.0001	0.4287	0.0005	0.0008	0.156	0.8786	0.9877	0.8786	0.8275	0.8541	0.9157	0.9728	0.9896	0.9943	0.9972	0.9982	0.9993	0.9997	0.9999	>0.9999	>0.9999	>0.9999	0.9997	0.9999	0.9999	0.9993	0.9991	0.9986
											Hz	Hz1	Hz2	Hz3	Hz4	Hz5	Hz6	Hz7	Hz8	Hz9	Hz10	Hz11	Hz12	Hz13	Hz14	Hz15	Hz16	Hz17	Hz18	Hz19	Hz20	Hz21	Hz22	Hz23	Hz24	Hz25	Hz26	Hz27	Hz28	Hz29	Hz30
	BLD vs. LFD										P value	0.1018	0.6185	0.0365	0.0063	0.82	0.0109	<0.0001	0.4474	0.2077	0.5997	0.9282	0.998	>0.9999	>0.9999	0.9986	0.9954	0.9942	0.9968	0.9982	0.9993	0.9998	>0.9999	>0.9999	>0.9999	>0.9999	>0.9999	0.9997	0.9994	0.9992	0.9988
m	Survival analysis of SWAM interruption test	PONE ≥ 6(26), PONE ≤ 2(17)	Survival Comparison	Log-rank (Mantel-Cox) test		P < 0.0001
Figure 2
b	brain Power density (1-30Hz average)	n=15/group	Two-way ANOVA	Dunnett's test	F (2, 1008) = 509.5	P < 0.0001	F (23, 1008) = 7.315	P < 0.0001	F (46, 1008) = 1.823	P = 0.0008	ZT	ZT0	ZT1	ZT2	ZT3	ZT4	ZT5	ZT6	ZT7	ZT8	ZT9	ZT10	ZT11	ZT12	ZT13	ZT14	ZT15	ZT16	ZT17	ZT18	ZT19	ZT20	ZT21	ZT22	ZT23
	BLD vs. SOD										P value	< 0.0001	< 0.0001	0.1251	0.0455	0.106	0.1612	0.0787	0.3007	0.5766	0.0166	0.5184	0.0101	0.9309	0.1257	0.2253	0.3474	0.7185	0.0042	0.0076	0.018	0.0002	0.0005	0.0081	0.2264
											ZT	ZT0	ZT1	ZT2	ZT3	ZT4	ZT5	ZT6	ZT7	ZT8	ZT9	ZT10	ZT11	ZT12	ZT13	ZT14	ZT15	ZT16	ZT17	ZT18	ZT19	ZT20	ZT21	ZT22	ZT23
	BLD vs. L-24h										P value	< 0.0001	< 0.0001	<0.0001	<0.0001	<0.0001	<0.0001	<0.0001	<0.0001	<0.0001	<0.0001	<0.0001	<0.0001	0.0013	<0.0001	<0.0001	<0.0001	<0.0001	<0.0001	<0.0001	<0.0001	<0.0001	<0.0001	<0.0001	<0.0001
	brain Power theta/delta	n=15/group	Two-way ANOVA	Dunnett's test	F (2, 1008) = 134.5	P < 0.0001	F (23, 1008) = 4.765	P < 0.0001	F (46, 1008) = 18.76	P < 0.0001	ZT	ZT0	ZT1	ZT2	ZT3	ZT4	ZT5	ZT6	ZT7	ZT8	ZT9	ZT10	ZT11	ZT12	ZT13	ZT14	ZT15	ZT16	ZT17	ZT18	ZT19	ZT20	ZT21	ZT22	ZT23
	BLD vs. SOD										P value	0.0431	0.0813	0.3673	0.2365	0.2942	0.4598	0.2396	0.5859	0.4069	0.2192	0.3424	0.0248	0.0204	0.0015	0.0081	0.0003	0.0045	0.0002	<0.0001	0.0033	0.0001	0.0002	0.0023	<0.0001
											ZT	ZT0	ZT1	ZT2	ZT3	ZT4	ZT5	ZT6	ZT7	ZT8	ZT9	ZT10	ZT11	ZT12	ZT13	ZT14	ZT15	ZT16	ZT17	ZT18	ZT19	ZT20	ZT21	ZT22	ZT23
	BLD vs. L-24h										P value	<0.0001	<0.0001	<0.0001	<0.0001	<0.0001	0.0004	0.0039	0.0174	0.0173	0.0652	0.1029	0.2509	0.0887	0.0355	<0.0001	<0.0001	<0.0001	<0.0001	<0.0001	<0.0001	<0.0001	<0.0001	<0.0001	<0.0001
d	RMP	AD (14), PD (32), PD (>-58) (14), PD (<-58) (18)	One-way ANOVA	Dunnett's test	F (3, 74) = 15.30	P < 0.0001
	AD vs. PD					P = 0.0278
	AD vs. PD (>-58)					P < 0.0001
	AD vs. PD (<-58)					P = 0.9709
	RMP Percentage (%); AD vs. PD	AD:14/14; PD: 18/32; RMP <-58/All	Chi-square,Two-sided			P = 0.0003
e	AP frequency (Hz)	AD (14), PD (32), PD (>-58) (14), PD (<-58) (18)	Two-way ANOVA	Dunnett's test	F (2, 872) = 30.60	P<0.0001	F (20, 872) = 109.1	P < 0.0001	F (40, 872) = 1.375	P = 0.0629	Spike Frequencies	0	0.02	0.04	0.06	0.08	0.1	0.12	0.14	0.16	0.18	0.2	0.22	0.24	0.26	0.28	0.3	0.32	0.34	0.36	0.38	0.4
	AD vs. PD (>-58)										P value	>0.9999	>0.9999	0.9973	0.9582	>0.9999	>0.9999	>0.9999	0.9893	0.9893	0.8451	0.809	0.6493	0.5671	0.185	0.1004	0.1142	0.058	0.0227	0.0008	0.0038	0.0005
	AD vs. PD (<-58)											>0.9999	>0.9999	0.9994	0.9153	0.9249	0.8236	0.646	0.6703	0.6993	0.7283	0.7701	0.8018	0.6993	0.6703	0.948	0.6556	0.5685	0.7562	0.7257	0.6784	0.7153
g	Time within none-sleep period
	PS vs PD	PS (13), PD (13)	Unpaired t-test,Two-tailed			P = 0.0023
h	Sleep time(hours) after return NREM
	PS vs PD	PS (13), PD (14)	Unpaired t-test,Two-tailed			P < 0.0001
	Sleep time(hours) after return REM
	PS vs PD	PS (13), PD (14)	Unpaired t-test,Two-tailed			P < 0.0001
	Latency (hours) after return
	PS vs PD	PS (13), PD (14)	Unpaired t-test,Two-tailed			P = 0.0002
i	brain Power density (1-30Hz average) before return	PS(13), PD (14)	Two-way ANOVA	Sidak's test	F (1, 600) = 25.88	P < 0.0001	F (23, 600) = 4.951	P < 0.0001	F (23, 600) = 1.079	P = 0.3642	hours	23	22	21	20	19	18	17	16	15	14	13	12	11	10	9	8	7	6	5	4	3	2	1	0
	PS vs PD										P value	>0.9999	>0.9999	>0.9999	>0.9999	>0.9999	>0.9999	>0.9999	>0.9999	>0.9999	>0.9999	>0.9999	>0.9999	>0.9999	0.9996	0.9903	0.9096	0.992	>0.9999	>0.9999	0.2678	0.8921	0.335	0.0039	0.0963
	brain Power density (1-30Hz average) after return	PS(13), PD (14)	Two-way ANOVA	Sidak's test	F (1, 493) = 391.8	P < 0.0001	F (23, 493) = 1.856	P = 0.0096	F (23, 493) = 1.971	P = 0.0049	hours	0	1	2	3	4	5	6	7	8	9	10	11	12	13	14	15	16	17	18	19	20	21	22	23
	PS vs PD										P value	>0.9999	0.8052	0.001	0.002	0.0021	0.0011	0.0008	0.0002	0.0058	0.0182	0.0008	0.0001	0.0001	0.0003	<0.0001	0.0004	0.0002	0.004	<0.0001	<0.0001	<0.0001	0.0018	<0.0001	0.0113
	theta/delta before return	PS(13), PD (14)	Two-way ANOVA	Sidak's test	F (1, 600) = 57.69	P < 0.0001	F (23, 600) = 11.42	P < 0.0001	F (23, 600) = 1.530	P = 0.0545	hours	23	22	21	20	19	18	17	16	15	14	13	12	11	10	9	8	7	6	5	4	3	2	1	0
	PS vs PD										P value	>0.9999	>0.9999	>0.9999	>0.9999	>0.9999	>0.9999	>0.9999	0.9998	0.9088	0.9668	0.7901	0.9992	0.9912	0.998	>0.9999	>0.9999	0.7779	0.7176	0.7045	0.3986	0.0288	0.0006	0.0094	0.0007
	theta/delta after return	PS(13), PD (14)	Two-way ANOVA	Sidak's test	F (1, 493) = 544.1	P < 0.0001	F (23, 493) = 0.9206	P = 0.5707	F (23, 493) = 0.7851	P = 0.7515	hours	0	1	2	3	4	5	6	7	8	9	10	11	12	13	14	15	16	17	18	19	20	21	22	23
	PS vs PD										P value	<0.0001	<0.0001	0.0009	0.002	0.0023	0.0002	0.0001	<0.0001	<0.0001	<0.0001	<0.0001	<0.0001	<0.0001	<0.0001	<0.0001	<0.0001	<0.0001	0.0002	0.0009	<0.0001	0.0019	0.003	0.0009	0.0237
Figure 3
e	Mean abundance (In, PD/AD)	n=2748/group	One-way ANOVA,	Tukey's test	F (2, 9942) = 10978	P < 0.0001
	AD vs. PS					P < 0.0001
	AD vs. PD					P < 0.0001
	PS vs. PD					P < 0.0001
f	Mean abundance (De, PD/AD)	n=3087/group	One-way ANOVA,	Tukey's test	F (2, 12702) = 12632	P < 0.0001
	AD vs. PS					P < 0.0001
	AD vs. PD					P < 0.0001
	PS vs. PD					P < 0.0001
k	∆Ps value analysis; PD/PS	Total 4740 proteins vs. 107 SNIPPs	Unpaired t-test,Two-tailed			P < 0.0001
l	∆Ps value analysis; PD/AD	Total 4732 proteins vs. 107 SNIPPs	Unpaired t-test,Two-tailed			P < 0.0001
n	316 peps, synaptic percentage
	Total vs. Class a	Total:1346/6432; Class a: 101/157; Synatic/All.	Chi-square,Two-sided			P < 0.0001
	Total vs.Class b	Total:1346/6432; Class b: 9/15; Synatic/All.	Chi-square,Two-sided			P = 0.0002
	Total vs. Class c	Total:1346/6432; Class c: 51/84; Synatic/All.	Chi-square,Two-sided			P < 0.0001
	ASD Prosphoproteins, synaptic percentage
	Total vs. Hyper	Total:1281/5631; Hyper 131/173; Synatic/All.	Chi-square,Two-sided			P < 0.0001
	Sleepy Prosphoproteins, synaptic percentage
	Total vs. Hyper	Total:1171/4822; Hyper 154/222; Synatic/All.	Chi-square,Two-sided			P < 0.0001
	Sleepy Prosphoproteins, synaptic percentage
	Total vs. Hypo	Total:1171/4822; Hypo 30/53; Synatic/All.	Chi-square,Two-sided			P < 0.0001
	Pr-SD Prosphoproteins, synaptic percentage
	Total vs. Hyper	Total:1143/4741; Hyper 111/165; Synatic/All.	Chi-square,Two-sided			P < 0.0001
	Pr-SD Prosphoproteins, synaptic percentage
	Total vs. Hypo	Total:1143/4741; Hypo 68/198; Synatic/All.	Chi-square,Two-sided			P = 0.0010
	47 SNIPPS, synaptic percentage
	Total vs. Hyper	Total:1143/4741; Hyper 41/47; Synatic/All.	Chi-square,Two-sided			P < 0.0001
Figure 4
b	NREMS delta power	n=13/group	Two-way ANOVA	Sidak's test	F (1, 549) = 554.4	P < 0.0001	F (23, 549) = 3.085	P < 0.0001	F (23, 549) = 0.4714	P = 0.9838	ZT	ZT0	ZT1	ZT2	ZT3	ZT4	ZT5	ZT6	ZT7	ZT8	ZT9	ZT10	ZT11	ZT12	ZT13	ZT14	ZT15	ZT16	ZT17	ZT18	ZT19	ZT20	ZT21	ZT22	ZT23
	pre vs. post hSyn-sSLP										P value	<0.0001	<0.0001	<0.0001	0.0003	0.0005	0.0001	<0.0001	<0.0001	<0.0001	<0.0001	<0.0001	<0.0001	<0.0001	0.0051	<0.0001	<0.0001	<0.0001	<0.0001	0.0002	0.0001	<0.0001	0.0002	0.0031	0.2025
c	NREMS delta power average
	pre vs. post hSyn-GFP	n=13/group	Paired t-test,Two-tailed			P = 0.1276
	pre vs. post hSyn-sSLP	n=13/group	Paired t-test,Two-tailed			P < 0.0001
	pre vs. post hSyn-221A	n=13/group	Paired t-test,Two-tailed			P = 0.5908
	NREMS delta power change ratio	n=13/group	One-way ANOVA	Tukey's test	F (2, 36) = 44.51	P < 0.0001
	hSyn-GFP vs. hSyn-sSLP					P < 0.0001
	hSyn-GFP vs. hSyn-A221					P = 0.716
	hSyn-sSLP vs. hSyn-A221					P < 0.0001
d	Time Duration, AAV-hSyn-sSLP
	Total NREMS time; pre vs. post	n=13/group	Paired t-test,Two-tailed			P < 0.0001
	Total REMS time; pre vs. post	n=13/group	Paired t-test,Two-tailed			P < 0.0001
	Total Wake time; pre vs. post	n=13/group	Paired t-test,Two-tailed			P < 0.0001
	Mean NREMS time difference	n=13/group	One-way ANOVA	Tukey's test	F (2, 36) = 16.27	P < 0.0001
	hSyn-GFP vs. hSyn-sSLP					P < 0.0001
	hSyn-GFP vs. hSyn-A221					P = 0.5646
	hSyn-sSLP vs. hSyn-A221					P = 0.0003
f	Survival analysis; Pr-SD	GFP (17), sSLP (14), A221 (16)	Survival Comparison	Log-rank (Mantel-Cox) test
	hSyn-GFP vs. hSyn-sSLP					P = 0.0001
	hSyn-GFP vs. hSyn-A221					P = 0.8165
g	NREMS delta power	n=9/group	Two-way ANOVA	Sidak's test	F (1, 371) = 216.8	P < 0.0001	F (23, 371) = 2.268	P = 0.0009	F (23, 371) = 0.3318	P = 0.9987	ZT	ZT0	ZT1	ZT2	ZT3	ZT4	ZT5	ZT6	ZT7	ZT8	ZT9	ZT10	ZT11	ZT12	ZT13	ZT14	ZT15	ZT16	ZT17	ZT18	ZT19	ZT20	ZT21	ZT22	ZT23
	pre vs. post Camk2a-sSLP										P value	0.0008	0.0044	0.0797	0.0097	0.0526	0.0568	0.037	0.223	0.0276	0.1621	0.0064	0.0816	0.0061	0.2661	0.0892	0.2986	0.4782	0.496	0.0099	0.1527	0.128	0.1574	0.7969	0.0086
h	NREMS delta power change ratio	GFP (6), CamK2a (9), mDlx (7), GfaABC1D (7)	One-way ANOVA	Dunnett's test	F (3, 25) = 4.739	P = 0.0094
	hSyn-GFP vs. CamK2a-sSLP					P = 0.0085
	hSyn-GFP vs. mDlx-sSLP					P = 0.6912
	CamK2a-sSLP vs. GfaABC1D-sSLP					P = 0.9572
i	Mean NREMS time difference	GFP (6), CamK2a (9), mDlx (7), GfaABC1D (7)	One-way ANOVA	Dunnett's test	F (3, 25) = 8.932	P = 0.0003
	hSyn-GFP vs. CamK2a-sSLP					P = 0.0014
	hSyn-GFP vs. mDlx-sSLP					P = 0.4085
	hSyn-GFP vs. GfaABC1D-sSLP					P = 0.9482
k	Survival analysis; Pr-SD	GFP (13), CamK2a (18), mDlx (13), GfaABC1D (13)	Survival Comparison	Log-rank (Mantel-Cox) test
	hSyn-GFP vs. CamK2a-sSLP					P < 0.0001
	hSyn-GFP vs. mDlx-sSLP					P = 0.207
	CamK2a-sSLP vs. GfaABC1D-sSLP					P = 0.3698
Figure 5
d	NREMS delta power%	WT (13), HOMO (14)	Two-way ANOVA	Sidak's test	F (1, 576) = 237.8	P < 0.0001	F (23, 576) = 4.574	P < 0.0001	F (23, 576) = 0.1045	P > 0.9999	ZT	ZT0	ZT1	ZT2	ZT3	ZT4	ZT5	ZT6	ZT7	ZT8	ZT9	ZT10	ZT11	ZT12	ZT13	ZT14	ZT15	ZT16	ZT17	ZT18	ZT19	ZT20	ZT21	ZT22	ZT23
	WT vs. Ppp2r5d S565A HOMO										P value	0.0106	0.0581	0.0269	0.0606	0.007	0.0179	0.1493	0.0205	0.0421	0.072	0.1145	0.0305	0.1317	0.2915	0.0611	0.1936	0.0068	0.0231	0.0123	0.0345	0.0172	0.0756	0.0259	0.0233
	NREMS delta power% 24h average
	WT vs. Ppp2r5d S565A HOMO	WT (13), HOMO (14)	Unpaired t-test,Two-tailed			0.0017
f	Survival analysis; Pr-SD	WT (15), HOMO (15)	Survival Comparison	Log-rank (Mantel-Cox) test		<0.0001
	WT vs. Ppp2r5d S565A HOMO
g	NREMS delta power	n=8/group	Two-way ANOVA	Sidak's test	F (1, 299) = 165.0	P < 0.0001	F (23, 299) = 1.841	P = 0.0119	F (23, 299) = 0.3958	P = 0.9949	ZT	ZT0	ZT1	ZT2	ZT3	ZT4	ZT5	ZT6	ZT7	ZT8	ZT9	ZT10	ZT11	ZT12	ZT13	ZT14	ZT15	ZT16	ZT17	ZT18	ZT19	ZT20	ZT21	ZT22	ZT23
	pre vs. post Camk2a-SV40										P value	0.1188	0.1024	0.2384	0.035	0.0937	0.3555	0.1379	0.0257	0.3975	0.6273	0.4751	0.2744	0.8672	0.9969	0.8385	0.009	0.6659	0.058	0.0185	0.6736	0.1009	0.0715	0.0007	0.0798
	NREMS delta power change ratio
	hSyn-GFP vs. CamK2a-SV40	GFP (10), SV40 (8)	Unpaired t-test,Two-tailed			P = 0.004
i	Survival analysis; Pr-SD	GFP (12), SV40 (11)	Survival Comparison	Log-rank (Mantel-Cox) test		P = 0.0111
	hSyn-GFP vs. CamK2a-SV40
Figure 6
b	NREMS time	n=16/group	Two-way ANOVA	Sidak's test	F (1, 120) = 153.1	P < 0.0001	F (3, 120) = 24.84	P < 0.0001	F (3, 120) = 13.75	P < 0.0001	ZT	ZT0	ZT1	ZT2	ZT3
	BLD vs. RP4										P value	<0.0001	<0.0001	0.0066	0.006
c	REMS time	n=16/group	Two-way ANOVA	Sidak's test	F (1, 120) = 2.788	P = 0.0976	F (3, 120) = 26.53	P < 0.0001	F (3, 120) = 7.863	P < 0.0001	ZT	ZT0	ZT1	ZT2	ZT3
	BLD vs. RP4										P value	0.0559	0.0009	0.9363	0.0941
d	Total sleep time	n=16/group	One-way ANOVA, RM	Tukey's test	F (1.703, 25.54) = 56.63	P < 0.0001	F (15, 45) = 2.171	P = 0.0230
	BLD vs. 1st-RP4					P < 0.0001
	BLD vs. L-RP4					P < 0.0001
	BLD vs. Ave RP4					P < 0.0001
	1st-RP4 vs. L-RP4					P = 0.543
	1st-RP4 vs. Ave RP4					P = 0.9428
	L-RP4 vs. Ave RP4					P = 0.4113
f	Survival analysis; RP4 vs. Pr-SD	RP4 =10, Pr-SD=10	Survival Comparison	Log-rank (Mantel-Cox) test		P < 0.0001
i	Mean abundance (In, RP0/PS)	n=2111/group	One-way ANOVA,	Tukey's test	F (2, 6330) = 9124	P < 0.0001
	Mean PS vs. Mean RP0					P < 0.0001
	Mean PS vs. Mean RP4					P < 0.0001
	Mean RP0 vs. Mean RP4					P < 0.0001
j	Mean abundance (De, RP0/PS)	n=698/group	One-way ANOVA,	Tukey's test	F (2, 2091) = 1368	P < 0.0001
	Mean PS vs. Mean RP0					P < 0.0001
	Mean PS vs. Mean RP4					P < 0.0001
	Mean RP0 vs. Mean RP4					P < 0.0001
l	∆Ps value analysis; RP4 vs. RP0 47 PD-SNIPPs	n=47/group	Unpaired t-test,Two-tailed			P < 0.0001
o	Survival analysis; RP4	sSLP (11), GFP (11), A221 (11)	Survival Comparison	Log-rank (Mantel-Cox) test
	hSyn-GFP vs. CamK2a-sSLP					P = 0.0002
	hSyn-GFP vs. CamK2a-A221					P = 0.1821
q	Survival analysis; RP4	GFP (10), GFP&sSLP (10), GFP&PPP2CA (9)	Survival Comparison	Log-rank (Mantel-Cox) test
	hSyn-GFP vs. CamK2a-sSLP&hSyn-GFP					P = 0.0024
	hSyn-GFP vs. CamK2a-sSLP&CamK2a-PPP2CA					P = 0.3512
	CamK2a-sSLP&CamK2a-PPP2CA vs. CamK2a-sSLP&hSyn-GFP					P = 0.0082
fig. ev1
b	Total NREMS time	n=18/group	One-way ANOVA, RM	Sidak's test	F (1.625, 27.62) = 668.7	P < 0.0001	F (17, 34) = 1.991	P=0.0429
	BLD vs. SOD					< 0.0001
	BLD vs. LFD					< 0.0001
	SOD vs. LFD					< 0.0001
	Total REMS time	n=18/group	One-way ANOVA, RM	Sidak's test	F (1.504, 25.56) = 327.4	P < 0.0001	F (17, 34) = 0.8529	P=0.6273
	BLD vs. SOD					< 0.0001
	BLD vs. LFD					< 0.0001
	SOD vs. LFD					0.0005
	Total Wake time	n=18/group	One-way ANOVA, RM	Sidak's test	F (1.572, 26.73) = 685.1	P < 0.0001	F (17, 34) = 1.834	P=0.0650
	BLD vs. SOD					< 0.0001
	BLD vs. LFD					< 0.0001
	SOD vs. LFD					< 0.0001
	Episode NREMS Duration	n=18/group	One-way ANOVA, RM	Sidak's test	F (1.473, 25.05) = 435.8	P < 0.0001	F (17, 34) = 2.243	P=0.0220
	BLD vs. SOD					< 0.0001
	BLD vs. LFD					< 0.0001
	SOD vs. LFD					< 0.0001
	Episode REMS Duration	n=18/group	One-way ANOVA, RM	Sidak's test	F (1.183, 20.10) = 177.0	P < 0.0001	F (17, 34) = 0.8220	P=0.6589
	BLD vs. SOD					0.0305
	BLD vs. LFD					< 0.0001
	SOD vs. LFD					< 0.0001
	Episode Wake Duration	n=18/group	One-way ANOVA, RM	Sidak's test	F (1.960, 33.31) = 1590	P < 0.0001	F (17, 34) = 1.965	P=0.0460
	BLD vs. SOD					0.0011
	BLD vs. LFD					< 0.0001
	SOD vs. LFD					< 0.0001
e	Survival analysis; SWAM vs. spongeSWAM	SWAM (17), spongeSWAM (12)	Survival Comparison	Log-rank (Mantel-Cox) test		P < 0.0001
f	Body weight (g)	AD (9), PS (6), PD (3)	One-way ANOVA, RM	Sidak's test	F (2, 15) = 30.83	P < 0.0001
	AD vs. PS					< 0.0001
	AD vs. PD					< 0.0001
	PS vs. PD					0.8478
g	Body weight; 8W vs. 24W	8W (16), 24W (14)	Unpaired t-test,Two-tailed			P < 0.0001
i	Survival analysis; LL vs. LD	LL (17), DL (17)	Survival Comparison	Log-rank (Mantel-Cox) test		P = 0.4862
j	Survival analysis; MT vs. Veh	MT (10), Veh (10)	Survival Comparison	Log-rank (Mantel-Cox) test		P = 0.6584
l	NaF ng/ tissue mg	nodye (3), AD (7), PS (7), PD (8)	One-way ANOVA	Dunnett's test	F (2, 19) = 2.435	P = 0.1144
	AD vs. PS					P = 0.1006
	AD vs. PD					P = 0.1538
	EB ng/ tissue mg	nodye (3), AD (8), PS (11), PD (9)	One-way ANOVA	Dunnett's test	F (2, 25) = 2.287	P = 0.1224
	AD vs. PS					P = 0.6946
	AD vs. PD					P = 0.3404
fig. ev4
f	Log2(PD/AD) vs Log2(BIC-R-5m)
	Kinase distribution: PD/AD and BIC-R-5m vs. background	Kinase in Quandrant 1 and 3/Quandrant 2 and 4: PD/AD and BIC-R-5m: 92/21; background: 45593/45298	Chi-square,Two-sided			P < 0.0001
h	Log2(BIC-R-5m) vs Log2(TTX-R-5m)
	Kinase distribution: BIC-R-5m and TTX-R-5m vs. background	Kinase in Quandrant 1 and 3/Quandrant 2 and 4: BIC-R-5m and TTX-R-5m: 12/109; background: 45593/45298	Chi-square,Two-sided			P < 0.0001
fig. ev6
h	∆Ps value analysis; PDc/PSc	Total 4514 proteins vs. 107 SNIPPs	Unpaired t-test,Two-tailed			P < 0.0001
	∆Ps value analysis; PDc/Adc	Total 4513 proteins vs. 107 SNIPPs	Unpaired t-test,Two-tailed			P < 0.0001
l	Log2(PDc/ADc) vs Log2(PD/AD)
	Kinase distribution: PD/AD and BIC-R-5m vs. background	Kinase in Quandrant 1 and 3/Quandrant 2 and 4: PD/AD and BIC-R-5m: 93/10; background: 45593/45298	Chi-square,Two-sided			P < 0.0001
m	Log2(PDc/ADc) vs Log2(PD/PS)
	Kinase distribution: PDc/ADc and PD/AD vs. background	Kinase in Quandrant 1 and 3/Quandrant 2 and 4: PD/AD and BIC-R-5m: 58/15; background: 45593/45298	Chi-square,Two-sided			P < 0.0001
n	Log2(PDc/ADc) vs Log2(PD/BIC-R-5m)
	Kinase distribution: PDc/ADc and BIC-R-5m vs. background	Kinase in Quandrant 1 and 3/Quandrant 2 and 4: PD/AD and BIC-R-5m: 69/27; background: 45593/45298	Chi-square,Two-sided			P < 0.0001
o	Log2(PDc/ADc) vs Log2(TTX-R-5m)
	Kinase distribution: PDc/ADc and TTX-R-5m vs. background	Kinase in Quandrant 1 and 3/Quandrant 2 and 4: PD/AD and BIC-R-5m: 15/51; background: 45593/45298	Chi-square,Two-sided			P < 0.0001
fig. ev7
c	NREMS Absolute EEG power spectra	n=13/group	Two-way ANOVA	Sidak's test	F (1, 720) = 14.27	P = 0.0002	F (29, 720) = 196.0	P < 0.0001	F (29, 720) = 24.44	P < 0.0001	HZ	HZ1	HZ2	HZ3	HZ4	HZ5	HZ6	HZ7	HZ8	HZ9	HZ10	HZ11	HZ12	HZ13	HZ14	HZ15	HZ16	HZ17	HZ18	HZ19	HZ20	HZ21	HZ22	HZ23	HZ24	HZ25	HZ26	HZ27	HZ28	HZ29	HZ30
	pre vs. post hSyn-sSLP										P value	<0.0001	<0.0001	<0.0001	0.749	0.0921	0.2367	0.3434	0.6545	0.9476	0.9959	0.9999	>0.9999	>0.9999	>0.9999	>0.9999	>0.9999	>0.9999	>0.9999	>0.9999	>0.9999	>0.9999	>0.9999	>0.9999	>0.9999	>0.9999	>0.9999	>0.9999	>0.9999	>0.9999	>0.9999
	REMS Absolute EEG power spectra	n=13/group	Two-way ANOVA	Sidak's test	F (1, 720) = 13.43	P = 0.0003	F (29, 720) = 133.7	P < 0.0001	F (29, 720) = 7.445	P < 0.0001	HZ	HZ1	HZ2	HZ3	HZ4	HZ5	HZ6	HZ7	HZ8	HZ9	HZ10	HZ11	HZ12	HZ13	HZ14	HZ15	HZ16	HZ17	HZ18	HZ19	HZ20	HZ21	HZ22	HZ23	HZ24	HZ25	HZ26	HZ27	HZ28	HZ29	HZ30
	pre vs. post hSyn-sSLP										P value	<0.0001	<0.0001	<0.0001	0.5609	0.0023	<0.0001	0.9998	<0.0001	0.0077	>0.9999	>0.9999	>0.9999	>0.9999	>0.9999	>0.9999	>0.9999	>0.9999	>0.9999	>0.9999	>0.9999	>0.9999	>0.9999	>0.9999	>0.9999	>0.9999	>0.9999	>0.9999	>0.9999	>0.9999	>0.9999
	Wake Absolute EEG power spectra	n=13/group	Two-way ANOVA	Sidak's test	F (1, 720) = 91.06	P < 0.0001	F (29, 720) = 162.3	P < 0.0001	F (29, 720) = 16.65	P < 0.0001	HZ	HZ1	HZ2	HZ3	HZ4	HZ5	HZ6	HZ7	HZ8	HZ9	HZ10	HZ11	HZ12	HZ13	HZ14	HZ15	HZ16	HZ17	HZ18	HZ19	HZ20	HZ21	HZ22	HZ23	HZ24	HZ25	HZ26	HZ27	HZ28	HZ29	HZ30
	pre vs. post hSyn-sSLP										P value	<0.0001	<0.0001	<0.0001	<0.0001	0.0051	>0.9999	>0.9999	>0.9999	>0.9999	>0.9999	>0.9999	>0.9999	>0.9999	>0.9999	>0.9999	>0.9999	>0.9999	>0.9999	>0.9999	>0.9999	>0.9999	>0.9999	>0.9999	>0.9999	>0.9999	>0.9999	>0.9999	>0.9999	>0.9999	>0.9999
d	Mean REMS time difference	n=13/group	One-way ANOVA	Tukey's test	F (2, 36) = 23.15	P < 0.0001
	hSyn-GFP vs. hSyn-sSLP					P < 0.0001
	hSyn-GFP vs. hSyn-A221					P = 0.2129
	hSyn-sSLP vs. hSyn-A221					P < 0.0001
	Mean Wake time difference	n=13/group	One-way ANOVA	Tukey's test	F (2, 36) = 8.114	P = 0.0012
	hSyn-GFP vs. hSyn-sSLP					P = 0.0009
	hSyn-GFP vs. hSyn-A221					P = 0.3443
	hSyn-sSLP vs. hSyn-A221					P = 0.0385
e	Mean survival	GFP (17), sSLP (14), A221 (16)	One-way ANOVA	Tukey's test	F (2, 44) = 14.97	P < 0.0001
	hSyn-GFP vs. hSyn-sSLP					P < 0.0001
	hSyn-GFP vs. hSyn-A221					P = 0.9319
	hSyn-sSLP vs. hSyn-A221					P = 0.0001
f	NREMS Absolute EEG power spectra	n=9/group	Two-way ANOVA	Sidak's test	F (1, 480) = 5.775	P = 0.0166	F (29, 480) = 211.9	P < 0.0001	F (29, 480) = 10.08	P < 0.0001	HZ	HZ1	HZ2	HZ3	HZ4	HZ5	HZ6	HZ7	HZ8	HZ9	HZ10	HZ11	HZ12	HZ13	HZ14	HZ15	HZ16	HZ17	HZ18	HZ19	HZ20	HZ21	HZ22	HZ23	HZ24	HZ25	HZ26	HZ27	HZ28	HZ29	HZ30
	pre vs. post CamK2a-sSLP										P value	<0.0001	<0.0001	<0.0001	>0.9999	0.9687	0.9379	0.8827	0.9405	0.9981	>0.9999	>0.9999	>0.9999	>0.9999	>0.9999	>0.9999	>0.9999	>0.9999	>0.9999	>0.9999	>0.9999	>0.9999	>0.9999	>0.9999	>0.9999	>0.9999	>0.9999	>0.9999	>0.9999	>0.9999	>0.9999
	REMS Absolute EEG power spectra	n=9/group	Two-way ANOVA	Sidak's test	F (1, 480) = 1.944	P = 0.1639	F (29, 480) = 174.4	P < 0.0001	F (29, 480) = 1.779	P = 0.0083	HZ	HZ1	HZ2	HZ3	HZ4	HZ5	HZ6	HZ7	HZ8	HZ9	HZ10	HZ11	HZ12	HZ13	HZ14	HZ15	HZ16	HZ17	HZ18	HZ19	HZ20	HZ21	HZ22	HZ23	HZ24	HZ25	HZ26	HZ27	HZ28	HZ29	HZ30
	pre vs. post CamK2a-sSLP										P value	0.991	0.9019	0.9865	>0.9999	>0.9999	>0.9999	>0.9999	<0.0001	0.0051	0.9575	>0.9999	>0.9999	>0.9999	>0.9999	>0.9999	>0.9999	>0.9999	>0.9999	>0.9999	>0.9999	>0.9999	>0.9999	>0.9999	>0.9999	>0.9999	>0.9999	>0.9999	>0.9999	>0.9999	>0.9999
	Wake Absolute EEG power spectra	n=9/group	Two-way ANOVA	Sidak's test	F (1, 480) = 9.897	P = 0.0018	F (29, 480) = 187.9	P < 0.0001	F (29, 480) = 4.420	P < 0.0001	HZ	HZ1	HZ2	HZ3	HZ4	HZ5	HZ6	HZ7	HZ8	HZ9	HZ10	HZ11	HZ12	HZ13	HZ14	HZ15	HZ16	HZ17	HZ18	HZ19	HZ20	HZ21	HZ22	HZ23	HZ24	HZ25	HZ26	HZ27	HZ28	HZ29	HZ30
	pre vs. post CamK2a-sSLP										P value	<0.0001	0.0001	<0.0001	<0.0001	0.9453	>0.9999	0.8899	0.9942	>0.9999	>0.9999	>0.9999	>0.9999	>0.9999	>0.9999	>0.9999	>0.9999	>0.9999	>0.9999	>0.9999	>0.9999	>0.9999	>0.9999	>0.9999	>0.9999	>0.9999	>0.9999	>0.9999	>0.9999	>0.9999	>0.9999
g	Mean REMS time difference	GFP (6), CamK2a (9), mDlx (7), GfaABC1D (7)	One-way ANOVA	Dunnett's test	F (3, 25) = 3.364	P=0.0345
	hSyn-GFP vs. CamK2a-sSLP					P = 0.1639
	hSyn-GFP vs. mDlx-sSLP					P = 0.8559
	hSyn-GFP vs. GfaABC1D-sSLP					P = 0.8484
	Mean Wake time difference	GFP (6), CamK2a (9), mDlx (7), GfaABC1D (7)	One-way ANOVA	Dunnett's test	F (3, 25) = 7.790	P=0.0008
	hSyn-GFP vs. CamK2a-sSLP					P = 0.0028
	hSyn-GFP vs. mDlx-sSLP					P = 0.3922
	hSyn-GFP vs. GfaABC1D-sSLP					P = 0.9442
h	Mean survival	GFP (13), CamK2a (18), mDlx (13), GfaABC1D (13)	One-way ANOVA	Dunnett's test	F (3, 53) = 16.82	P < 0.0001
	hSyn-GFP vs. CamK2a-sSLP					P <0.0001
	hSyn-GFP vs. mDlx-sSLP					P = 0.9361
	hSyn-GFP vs. GfaABC1D-sSLP					P = 0.9717
fig. ev8
c	NREMS % EEG power spectra	WT (13), HOMO (14)	Two-way ANOVA	Sidak's test	F (1, 750) = 9.512e-011	P > 0.9999	F (29, 750) = 1028	P < 0.0001	F (29, 750) = 8.217	P <0 .0001	HZ	HZ1	HZ2	HZ3	HZ4	HZ5	HZ6	HZ7	HZ8	HZ9	HZ10	HZ11	HZ12	HZ13	HZ14	HZ15	HZ16	HZ17	HZ18	HZ19	HZ20	HZ21	HZ22	HZ23	HZ24	HZ25	HZ26	HZ27	HZ28	HZ29	HZ30
	WT vs. Ppp2r5d S565A HOMO										P value	<0.0001	<0.0001	0.5148	0.3466	0.3041	0.9892	0.9967	0.9955	0.9998	0.9995	0.9972	0.9983	0.9998	>0.9999	>0.9999	>0.9999	>0.9999	>0.9999	>0.9999	>0.9999	>0.9999	>0.9999	>0.9999	>0.9999	>0.9999	>0.9999	>0.9999	>0.9999	>0.9999	>0.9999
	REMS % EEG power spectra	WT (13), HOMO (14)	Two-way ANOVA	Sidak's test	F (1, 750) = 4.137e-009	P > 0.9999	F (29, 750) = 574.6	P < 0.0001	F (29, 750) = 5.104	P < 0.0001	HZ	HZ1	HZ2	HZ3	HZ4	HZ5	HZ6	HZ7	HZ8	HZ9	HZ10	HZ11	HZ12	HZ13	HZ14	HZ15	HZ16	HZ17	HZ18	HZ19	HZ20	HZ21	HZ22	HZ23	HZ24	HZ25	HZ26	HZ27	HZ28	HZ29	HZ30
	WT vs. Ppp2r5d S565A HOMO										P value	>0.9999	>0.9999	0.9998	0.0054	0.9798	0.9148	<0.0001	<0.0001	0.3947	>0.9999	>0.9999	>0.9999	>0.9999	>0.9999	>0.9999	>0.9999	>0.9999	>0.9999	>0.9999	>0.9999	>0.9999	>0.9999	>0.9999	>0.9999	>0.9999	>0.9999	>0.9999	>0.9999	>0.9999	>0.9999
	Wake % EEG power spectra	WT (13), HOMO (14)	Two-way ANOVA	Sidak's test	F (1, 750) = 4.074e-009	P > 0.9999	F (29, 750) = 970.9	P < 0.0001	F (29, 750) = 0.7568	P = 0.8193	HZ	HZ1	HZ2	HZ3	HZ4	HZ5	HZ6	HZ7	HZ8	HZ9	HZ10	HZ11	HZ12	HZ13	HZ14	HZ15	HZ16	HZ17	HZ18	HZ19	HZ20	HZ21	HZ22	HZ23	HZ24	HZ25	HZ26	HZ27	HZ28	HZ29	HZ30
	WT vs. Ppp2r5d S565A HOMO										P value	>0.9999	0.0561	0.9995	>0.9999	0.9994	0.8573	>0.9999	>0.9999	>0.9999	>0.9999	>0.9999	>0.9999	>0.9999	>0.9999	>0.9999	>0.9999	>0.9999	>0.9999	>0.9999	>0.9999	>0.9999	>0.9999	>0.9999	>0.9999	>0.9999	>0.9999	>0.9999	>0.9999	>0.9999	>0.9999
d	Time Duration, Ppp2r5d S565A
	Total NREMS time; WT vs. HOMO	WT (13), HOMO (14)	Unpaired t-test,Two-tailed			P = 0.3866
	Total REMS time; WT vs. HOMO	WT (13), HOMO (14)	Unpaired t-test,Two-tailed			P = 0.0125
	Total Wake time; WT vs. HOMO	WT (13), HOMO (14)	Unpaired t-test,Two-tailed			P = 0.6439
e	Mean survival	WT (15), HOMO (15)	Unpaired t-test,Two-tailed			P < 0.0001
	WT vs. Ppp2r5d S565A HOMO
f	Time Duration, AAV-Camk2a-SV40
	Total NREMS time; pre vs. post	n=8/group	Paired t-test,Two-tailed			P = 0.0055
	Total REMS time; pre vs. post	n=8/group	Paired t-test,Two-tailed			P = 0.0022
	Total Wake time; pre vs. post	n=8/group	Paired t-test,Two-tailed			P = 0.0046
g	Mean NREMS time difference; GFP vs.SV40	GFP (10) vs.SV40 (8)	Unpaired t-test,Two-tailed			P = 0.0006
	Mean REMS time difference; GFP vs.SV40	GFP (10) vs.SV40 (8)	Unpaired t-test,Two-tailed			P = 0.0028
	Mean Wake time difference; GFP vs.SV40	GFP (10) vs.SV40 (8)	Unpaired t-test,Two-tailed			P = 0.001
h	NREMS Absolute EEG power spectra	n=8/group	Two-way ANOVA	Sidak's test	F (1, 420) = 148.3	P < 0.0001	F (29, 420) = 89.82	P < 0.0001	F (29, 420) = 6.313	P < 0.0001	HZ	HZ1	HZ2	HZ3	HZ4	HZ5	HZ6	HZ7	HZ8	HZ9	HZ10	HZ11	HZ12	HZ13	HZ14	HZ15	HZ16	HZ17	HZ18	HZ19	HZ20	HZ21	HZ22	HZ23	HZ24	HZ25	HZ26	HZ27	HZ28	HZ29	HZ30
	pre vs. post Camk2a-SV40										P value	0.0011	0.0129	<0.0001	<0.0001	<0.0001	<0.0001	<0.0001	0.0003	0.0189	0.1857	0.6213	0.9129	0.9868	0.9991	>0.9999	>0.9999	>0.9999	>0.9999	>0.9999	>0.9999	>0.9999	>0.9999	>0.9999	>0.9999	>0.9999	>0.9999	>0.9999	>0.9999	>0.9999	>0.9999
	REMS Absolute EEG power spectra	n=8/group	Two-way ANOVA	Sidak's test	F (1, 420) = 257.3	P < 0.0001	F (29, 420) = 122.0	P < 0.0001	F (29, 420) = 12.80	P < 0.0001	HZ	HZ1	HZ2	HZ3	HZ4	HZ5	HZ6	HZ7	HZ8	HZ9	HZ10	HZ11	HZ12	HZ13	HZ14	HZ15	HZ16	HZ17	HZ18	HZ19	HZ20	HZ21	HZ22	HZ23	HZ24	HZ25	HZ26	HZ27	HZ28	HZ29	HZ30
	pre vs. post Camk2a-SV40										P value	<0.0001	<0.0001	<0.0001	<0.0001	<0.0001	<0.0001	<0.0001	<0.0001	0.006	0.1618	0.2689	0.7532	0.9265	0.9875	0.9997	>0.9999	>0.9999	>0.9999	>0.9999	>0.9999	>0.9999	>0.9999	>0.9999	>0.9999	>0.9999	>0.9999	>0.9999	>0.9999	>0.9999	>0.9999
	Wake Absolute EEG power spectra	n=8/group	Two-way ANOVA	Sidak's test	F (1, 420) = 266.6	P < 0.0001	F (29, 420) = 79.13	P < 0.0001	F (29, 420) = 15.87	P < 0.0001	HZ	HZ1	HZ2	HZ3	HZ4	HZ5	HZ6	HZ7	HZ8	HZ9	HZ10	HZ11	HZ12	HZ13	HZ14	HZ15	HZ16	HZ17	HZ18	HZ19	HZ20	HZ21	HZ22	HZ23	HZ24	HZ25	HZ26	HZ27	HZ28	HZ29	HZ30
	pre vs. post Camk2a-SV40										P value	<0.0001	<0.0001	<0.0001	<0.0001	<0.0001	<0.0001	<0.0001	<0.0001	0.0049	0.1776	0.7188	0.9611	0.9964	0.9998	>0.9999	>0.9999	>0.9999	>0.9999	>0.9999	>0.9999	>0.9999	>0.9999	>0.9999	>0.9999	>0.9999	>0.9999	>0.9999	>0.9999	>0.9999	>0.9999
i	Mean survival	GFP (12), SV40 (11)	Unpaired t-test,Two-tailed			P = 0.0019
	hSyn-GFP vs. CamK2a-SV40
o	NREMS Delta power %, Ppp1r14a S26A
	WT vs. HOMO	WT (19), HOMO (13)	Unpaired t-test,Two-tailed			P = 0.5701
	Time Duration, Ppp1r14a S26A
	Total NREMS time; WT vs. HOMO	WT (19), HOMO (13)	Unpaired t-test,Two-tailed			P = 0.6763
	Total REMS time; WT vs. HOMO	WT (19), HOMO (13)	Unpaired t-test,Two-tailed			P = 0.1328
	Total Wake time; WT vs. HOMO	WT (19), HOMO (13)	Unpaired t-test,Two-tailed			P = 0.7244
	Mean survival; WT vs. HOMO	WT (16), HOMO (22)	Unpaired t-test,Two-tailed			P = 0.8967
p	NREMS Delta power %, Ppp3ca S462A
	WT vs. HOMO	WT (11), HOMO (14)	Unpaired t-test,Two-tailed			P = 0.6148
	Time Duration, Ppp3ca S462A
	Total NREMS time; WT vs. HOMO	WT (11), HOMO (14)	Unpaired t-test,Two-tailed			P = 0.4829
	Total REMS time; WT vs. HOMO	WT (11), HOMO (14)	Unpaired t-test,Two-tailed			P = 0.4071
	Total Wake time; WT vs. HOMO	WT (11), HOMO (14)	Unpaired t-test,Two-tailed			P = 0.4759
	Mean survival; WT vs. HOMO	WT (17), HOMO (18)	Unpaired t-test,Two-tailed			P = 0.1024
q	NREMS Delta power %, Ppp3cb S472A/S479A
	WT vs. HOMO	WT (8), HOMO (6)	Unpaired t-test,Two-tailed			P = 0.7099
	Time Duration, Ppp3cb S472A/S479A
	Total NREMS time; WT vs. HOMO	WT (8), HOMO (6)	Unpaired t-test,Two-tailed			P = 0.8339
	Total REMS time; WT vs. HOMO	WT (8), HOMO (6)	Unpaired t-test,Two-tailed			P = 0.5928
	Total Wake time; WT vs. HOMO	WT (8), HOMO (6)	Unpaired t-test,Two-tailed			P = 0.3371
	Mean survival; WT vs. HOMO	WT (14), HOMO (11)	Unpaired t-test,Two-tailed			P = 0.5302
fig. ev9
d	∆Ps value analysis; S565A/WT	Total 3360 proteins vs. 107 SNIPPs	Unpaired t-test,Two-tailed			P < 0.0001
fig. ev10
a	NREMS Absolute EEG power spectra	n=16/group	Two-way ANOVA	Sidak's test	F (1, 900) = 8.401	P = 0.0038	F (29, 900) = 460.1	P < 0.0001	F (29, 900) = 1.836	P = 0.0048	ZT	HZ1	HZ2	HZ3	HZ4	HZ5	HZ6	HZ7	HZ8	HZ9	HZ10	HZ11	HZ12	HZ13	HZ14	HZ15	HZ16	HZ17	HZ18	HZ19	HZ20	HZ21	HZ22	HZ23	HZ24	HZ25	HZ26	HZ27	HZ28	HZ29	HZ30
	BLD vs. RP4										P value	>0.9999	>0.9999	0.4257	0.2663	<0.0001	0.3628	>0.9999	>0.9999	>0.9999	>0.9999	>0.9999	>0.9999	>0.9999	>0.9999	>0.9999	>0.9999	>0.9999	>0.9999	>0.9999	>0.9999	>0.9999	>0.9999	>0.9999	>0.9999	>0.9999	>0.9999	>0.9999	>0.9999	>0.9999	>0.9999
b	Wake time	n=16/group	Two-way ANOVA	Sidak's test	F (1, 120) = 121.8	P < 0.0001	F (3, 120) = 28.76	P < 0.0001	F (3, 120) = 13.38	P < 0.0001	ZT	ZT0	ZT1	ZT2	ZT3
	BLD vs. RP4										P value	<0.0001	<0.0001	0.0403	0.0731
c	Survival analysis; RP4 with SD	GFP (10), GFP&sSLP (10), GFP&Ppp2r5d (9)	Survival Comparison	Log-rank (Mantel-Cox) test
	Pr-SD vs. RP4+SD					P = 0.8820
	RP4+SD vs. RP4					P = 0.0090
	Pr-SD vs. RP4					P = 0.0032
h	∆Ps value analysis; RP0/PS	(4083), (107), (47)	One-way ANOVA,	Tukey's test	F (2, 4234) = 84.44	P < 0.0001
	Total 4083 proteins vs.107 SNIPPs					P < 0.0001
	Total 4083 proteins vs. 47 PD-SNIPPs					P < 0.0001
	107 SNIPPs vs. 47 PD-SNIPPs					P = 0.6085
i	∆Ps value analysis; RP4/PS	(4083), (107), (47)	One-way ANOVA,	Tukey's test	F (2, 4234) = 107.4	P < 0.0001
	Total 4083 proteins vs.107 SNIPPs					P < 0.0001
	Total 4083 proteins vs. 47 PD-SNIPPs					P < 0.0001
	107 SNIPPs vs. 47 PD-SNIPPs					P = 0.0002
j	RP0/PS Prosphoproteins, synaptic percentage
	Total vs. Hyper	Total:1053/4083; Hyper 46/71; Synatic/All.	Chi-square,Two-sided			P < 0.0001
	Total vs. Hypo	Total:1053/4083; Hypo 4/4; Synatic/All.	Chi-square,Two-sided			P = 0.0045
	RP4/PS Prosphoproteins, synaptic percentage
	Total vs. Hyper	Total:1053/4083; Hyper 13/28; Synatic/All.	Chi-square,Two-sided			P = 0.0174
	Total vs. Hypo	Total:1053/4083; Hyper 27/38; Synatic/All.	Chi-square,Two-sided			P < 0.0001
m	Survival analysis; RP4	GFP (10), GFP&sSLP (10), GFP&Ppp2r5d (9)	Survival Comparison	Log-rank (Mantel-Cox) test
	GFP vs. sSLP&PPP2R5D					P = 0.0653
	sSLP&PPP2R5D vs. sSLP&GFP					P = 0.0589
n	Survival analysis; RP4	GFP (10), GFP&sSLP (10), GFP&LCMT1 (10)	Survival Comparison	Log-rank (Mantel-Cox) test
	GFP vs. sSLP&LCMT1					P = 0.0939
	sSLP&LCMT1 vs. sSLP&GFP					P = 0.0237
